# Supplementary material for: Distinct Synaptic Vesicle Proteomic Signatures Associated with Pre- and Post-Natal Oxycodone-Exposure
Source: Cells. 2022 May 25;11(11):1740. doi: 10.3390/cells11111740 (PMC9179517; doi:10.3390/cells11111740)
Supplement: Supplementary file 1 [file cells-11-01740-s001.zip]

Archive with 5 entries (4 files):
- cells-1665631-supplementary/
- cells-1665631-supplementary/Supplement Figures S1&S2.pdf
- cells-1665631-supplementary/Supplement Table 1_ IUO vs Sal.xlsx
- cells-1665631-supplementary/Supplement Table 2_ PNO vs Sal.xlsx
- cells-1665631-supplementary/Supplement Table 3_IUO vs PNO.xlsx
