# Supplementary material for: Distinct Synaptic Vesicle Proteomic Signatures Associated with Pre- and Post-Natal Oxycodone-Exposure
Source: Cells. 2022 May 25;11(11):1740. doi: 10.3390/cells11111740 (PMC9179517; doi:10.3390/cells11111740)
Supplement: Supplementary file 1 [file cells-11-01740-s001.zip › cells-1665631-supplementary/Supplement Table 1_ IUO vs Sal.xlsx]

## Sheet: 20191007_Sneh_SalinevsIUO
Accession	Peptide count	Unique peptides	Confidence score	Anova (p)	q Value	Mass	Description	IUO1	IUO2	IUO3	IUO4	IUO5	IUO6	Sal1	Sal2	Sal3	Sal4	Sal5	Sal6	Anova p-value <= 0.05	1_peptide
Q5BK85|TMED1_RAT	2	1	47.66	0.231913	0.191683	25209.7	Transmembrane emp24 domain-containing protein 1 OS=Rattus norvegicus OX=10116 GN=Tmed1 PE=2 SV=1	62381.3	57357.4	34051	43973.7	57136.9	33995.6	50036.1	9385.21	38300.6	27152	59782.3	38341.3
tr|D3ZE49|D3ZE49_RAT	2	1	56.87	0.0315726	0.082807	87546.8	Trafficking protein particle complex 12 OS=Rattus norvegicus OX=10116 GN=Trappc12 PE=1 SV=1	89485.3	61539.7	40616	67031.9	35185.4	43911.4	35234.3	10025.6	20692.7	9302.29	34397.2	61366.6	x
Q8CJ44|S13A5_RAT;tr|A0A0H2UHM2|A0A0H2UHM2_RAT	2	1	107.15	0.440553	0.272539	63878.4	Solute carrier family 13 member 5 OS=Rattus norvegicus OX=10116 GN=Slc13a5 PE=2 SV=1	159888	160931	211882	176095	188211	175744	281981	189668	102699	138568	154166	132524
tr|D3ZG54|D3ZG54_RAT	2	1	110.28	0.00122125	0.035273	16189.8	Uncharacterized protein OS=Rattus norvegicus OX=10116 PE=1 SV=3	789838	1.31198e+06	639785	1.07695e+06	1.33932e+06	1.02712e+06	90685.8	224487	110779	195145	635902	458518	x
tr|B4F7C7|B4F7C7_RAT	2	2	68.93	0.0411604	0.0899801	21123.9	Hebp1 protein OS=Rattus norvegicus OX=10116 GN=Hebp1 PE=1 SV=1	237471	253213	292094	315499	321026	155868	160382	140592	147167	180939	270847	209142	x
tr|D4A2W1|D4A2W1_RAT;tr|F1LTZ5|F1LTZ5_RAT	2	2	95.94	0.0478989	0.0955489	41504	Ectonucleotide pyrophosphatase/phosphodiesterase 4 OS=Rattus norvegicus OX=10116 GN=Enpp4 PE=1 SV=2	111181	90108.2	126867	113988	125808	93788.3	338157	215477	194639	153419	130333	87494.4	x
tr|F1M1W4|F1M1W4_RAT	2	2	126.96	0.00323284	0.0465752	36282.3	Nedd4 family-interacting protein 2 OS=Rattus norvegicus OX=10116 GN=Ndfip2 PE=4 SV=2	219346	227728	273916	243623	299629	179740	115385	140334	126681	169825	221938	145448	x
P47196|AKT1_RAT	2	1	77.67	0.726643	0.371549	55735.5	RAC-alpha serine/threonine-protein kinase OS=Rattus norvegicus OX=10116 GN=Akt1 PE=1 SV=1	172012	198697	175541	154281	117486	91720.8	133588	222043	183546	65323	100453	173963
Q63484|AKT3_RAT;tr|A0A0G2JXD7|A0A0G2JXD7_RAT;tr|F1M6A8|F1M6A8_RAT	2	1	42.75	0.007173	0.0543164	55796.6	RAC-gamma serine/threonine-protein kinase OS=Rattus norvegicus OX=10116 GN=Akt3 PE=2 SV=2	33123.4	12825.4	40103.2	43572.4	44014.6	34178.4	3242.66	2338.5	4618.54	3896.91	1184.26	58759	x
Q6AYC2|IRGM_RAT;tr|J7NUQ1|J7NUQ1_RAT	2	2	40.95	0.000204044	0.0310822	46337.8	Immunity-related GTPase family M protein OS=Rattus norvegicus OX=10116 GN=Irgm PE=2 SV=1	174552	299777	376282	138607	325521	177780	46107	19131.8	9187.57	43428.6	18903.7	85605	x
D4ACN8|PLRKT_RAT	2	2	87.5	0.587486	0.326405	17312.3	Plasminogen receptor (KT) OS=Rattus norvegicus OX=10116 GN=Plgrkt PE=1 SV=1	204858	310844	310657	233073	310549	199355	244679	108117	257196	426252	197134	252526
Q5XI63|KIFC1_RAT	2	0	55.69			76141.1	Kinesin-like protein KIFC1 OS=Rattus norvegicus OX=10116 GN=Kifc1 PE=2 SV=1
tr|D3Z9K9|D3Z9K9_RAT	2	2	87.14	0.0697751	0.109913	61202.9	Glycerophosphodiester phosphodiesterase domain containing 2 (Predicted), isoform CRA_a OS=Rattus norvegicus OX=10116 GN=Gdpd2 PE=4 SV=1	329821	283635	319791	267126	301453	269127	175307	117122	248644	235598	237795	345683
Q5U1Y0|TM192_RAT	2	2	59.73	0.338993	0.235705	30252.4	Transmembrane protein 192 OS=Rattus norvegicus OX=10116 GN=Tmem192 PE=2 SV=1	74309.3	64663.8	80851.5	80408.3	84818.8	47018.9	188782	20768.7	1791.66	65542.8	56985	82718.1
Q9JHE5|S38A2_RAT	2	2	117	0.761578	0.380623	55553.6	Sodium-coupled neutral amino acid transporter 2 OS=Rattus norvegicus OX=10116 GN=Slc38a2 PE=1 SV=1	203163	236113	261975	186977	268048	173554	337248	272614	169853	163410	248961	221899
P97687|ENTP1_RAT	2	1	75.37	0.22517	0.188955	57408	Ectonucleoside triphosphate diphosphohydrolase 1 OS=Rattus norvegicus OX=10116 GN=Entpd1 PE=1 SV=1	109976	36970.9	169562	56187.9	84240.7	71545	2560.81	90867.1	3944.16	96304.1	63308.4	126179
Q5BJP5|TM230_RAT	2	2	97.84	0.412426	0.262924	13204.4	Transmembrane protein 230 OS=Rattus norvegicus OX=10116 GN=Tmem230 PE=1 SV=1	460088	238041	294638	414608	462866	384126	169322	265534	1.12945e+06	170330	180003	301052
Q68FX1|MPI_RAT	2	2	100.17	0.93054	0.427372	46424	Mannose-6-phosphate isomerase OS=Rattus norvegicus OX=10116 GN=Mpi PE=2 SV=1	285133	264609	194898	274465	261549	350994	165460	287189	373597	295359	255329	257541
Q8K581|TXND9_RAT;tr|Q5M8C7|Q5M8C7_RAT;tr|Q6P9X7|Q6P9X7_RAT	2	1	43.18	0.299608	0.220648	26271.8	Thioredoxin domain-containing protein 9 OS=Rattus norvegicus OX=10116 GN=Txndc9 PE=2 SV=2	42136.3	18277.4	3565.14	5124.02	3683.68	9705.7	2842.85	8610.1	36982.1	29456.1	19545.3	46603.5
tr|F1LQT0|F1LQT0_RAT	2	1	73.54	0.0345368	0.0850316	42091.5	DnaJ homolog subfamily C member 25 OS=Rattus norvegicus OX=10116 GN=Dnajc25 PE=1 SV=1	65866.1	46863.2	75605.7	16091	34411.1	23482.4	18065.9	1331.44	253.564	577.842	0	42476.5	x
P30823|CTR1_RAT;tr|A0A0G2K3I1|A0A0G2K3I1_RAT;tr|P70608|P70608_RAT;tr|Q3V5G8|Q3V5G8_RAT;tr|Q8VIA9|Q8VIA9_RAT	2	2	107.13	0.751889	0.378149	67267.2	High affinity cationic amino acid transporter 1 OS=Rattus norvegicus OX=10116 GN=Slc7a1 PE=2 SV=1	236317	310534	187085	178391	213387	133578	131535	347266	147340	144881	215221	229286
tr|B2RYV5|B2RYV5_RAT;tr|G3V6C3|G3V6C3_RAT	2	1	75.65	0.241104	0.196077	22063.6	RGD1562502 protein (Fragment) OS=Rattus norvegicus OX=10116 GN=RGD1562502 PE=2 SV=1	172230	220175	113771	168223	114575	152936	257798	115375	438522	96475.6	341317	215122
tr|Q498D8|Q498D8_RAT	2	2	91.97	0.192018	0.173125	12273.9	Ring-box 1 OS=Rattus norvegicus OX=10116 GN=Rbx1 PE=1 SV=1	301448	92227.8	227979	437816	247586	371507	170701	146994	275585	121097	82943.6	296415
Q9Z254|GIPC1_RAT;tr|D3ZEK6|D3ZEK6_RAT	2	1	94.8	0.954265	0.433786	36133.2	PDZ domain-containing protein GIPC1 OS=Rattus norvegicus OX=10116 GN=Gipc1 PE=1 SV=2	81187.3	79305.4	108085	89376.3	117214	83881.9	164511	134572	58993.7	61676.5	108243	74899.1
tr|A0A0G2JUM3|A0A0G2JUM3_RAT;tr|D3ZTJ0|D3ZTJ0_RAT	2	2	78.06	0.169759	0.163039	44775.8	RP2, ARL3 GTPase-activating protein OS=Rattus norvegicus OX=10116 GN=Rp2 PE=1 SV=1	170826	176823	185508	147752	192122	130504	176264	8065.3	49474.4	158549	124072	176402
tr|Q6WN19|Q6WN19_RAT	2	2	111.06	0.0582748	0.103921	50967.2	Reticulon OS=Rattus norvegicus OX=10116 GN=Rtn2 PE=1 SV=1	37765.7	56679	57781.8	102185	64725.4	67789.1	69158.1	53326.5	112070	164161	145385	94343.5
Q64611|CSAD_RAT;tr|B3VPA7|B3VPA7_RAT	2	1	49.48	0.588304	0.326607	55248.7	Cysteine sulfinic acid decarboxylase OS=Rattus norvegicus OX=10116 GN=Csad PE=1 SV=1	197420	216377	198005	123836	238171	268129	79900.6	89044.9	459951	225428	187262	186406
tr|A0A0G2JZK9|A0A0G2JZK9_RAT;tr|B2GUX6|B2GUX6_RAT;tr|F7EQ04|F7EQ04_RAT	2	2	101.09	0.2148	0.184599	16994.4	Membrane integral NOTCH2-associated receptor 2 OS=Rattus norvegicus OX=10116 GN=Minar2 PE=4 SV=1	57221.5	75924.6	148889	65572.7	141070	113663	156912	125427	57696.6	157593	176841	139868
tr|D4ADU2|D4ADU2_RAT	2	0	87.99			55442	Solute carrier family 7 member 11 OS=Rattus norvegicus OX=10116 GN=Slc7a11 PE=1 SV=1
B0BN86|TMM11_RAT;tr|A0A0G2JUS7|A0A0G2JUS7_RAT	2	2	56.2	0.39639	0.256984	21341.6	Transmembrane protein 11, mitochondrial OS=Rattus norvegicus OX=10116 GN=Tmem11 PE=2 SV=1	94805.2	69063.6	125717	93412.7	78836.8	97790.4	175199	132322	244728	29588	121164	151492
Q5RKL5|STEA3_RAT;tr|A0A0H2UI26|A0A0H2UI26_RAT	2	1	54.98	0.137868	0.147868	54674	Metalloreductase STEAP3 OS=Rattus norvegicus OX=10116 GN=Steap3 PE=1 SV=1	48963.9	42945.8	164853	123247	45539.7	21969.2	44197.3	26648.8	32560.1	13200.3	21430.6	83198.5
tr|B2RZ27|B2RZ27_RAT	2	2	85.94	0.0811452	0.117692	10476.7	SH3 domain binding glutamic acid-rich protein-like 3 OS=Rattus norvegicus OX=10116 GN=Sh3bgrl3 PE=1 SV=1	513007	491813	363592	493498	427814	529765	238817	286825	548916	537508	144596	286392
tr|Q5U3Y8|Q5U3Y8_RAT	2	2	192.21	0.0384756	0.0875233	17699	Transcription factor BTF3 OS=Rattus norvegicus OX=10116 GN=Btf3 PE=1 SV=1	469151	447170	405813	544452	441541	417377	14647.8	132616	41207.6	459590	201233	414626	x
Q566R2|TM2D2_RAT	2	2	93.94	0.369189	0.24811	22929.4	TM2 domain-containing protein 2 OS=Rattus norvegicus OX=10116 GN=Tm2d2 PE=2 SV=1	120880	106533	154766	140706	161799	96683.7	141990	19152.4	98790.6	63519.8	157454	209450
Q63118|CALRL_RAT	2	1	74.38	0.256947	0.202839	53329	Calcitonin gene-related peptide type 1 receptor OS=Rattus norvegicus OX=10116 GN=Calcrl PE=2 SV=1	84065.1	83185.9	119658	81397.1	86536.7	67081.2	142707	24481.1	11158.6	100143	69769	80237.3
O88801|HOME2_RAT	2	1	80.79	0.696527	0.36262	40563.2	Homer protein homolog 2 OS=Rattus norvegicus OX=10116 GN=Homer2 PE=1 SV=1	1775.13	5538.64	2614.32	2115.09	2407.35	2599.14	3251.74	1676.83	5522.35	896.187	868.698	5752.39
P60841|ENSA_RAT	2	2	65.97	0.108293	0.132389	13335	Alpha-endosulfine OS=Rattus norvegicus OX=10116 GN=Ensa PE=1 SV=1	478781	294095	282002	598508	318647	209728	212646	46856.1	154098	267963	496016	182113
P98087|CBLN2_RAT	2	1	71.37	0.373054	0.248802	24022.6	Cerebellin-2 OS=Rattus norvegicus OX=10116 GN=Cbln2 PE=2 SV=1	5089.16	3955	7485.18	13630.2	7725.28	7207.29	20847.4	8244.92	2703.56	16652.6	3973.32	60684.9
tr|A0A0G2KAQ4|A0A0G2KAQ4_RAT	2	0	74.77			8255.59	Uncharacterized protein OS=Rattus norvegicus OX=10116 PE=4 SV=1
P09760|FER_RAT;tr|A0A140TAC4|A0A140TAC4_RAT	2	1	58.36	0.0170824	0.0694885	94314.3	Tyrosine-protein kinase Fer OS=Rattus norvegicus OX=10116 GN=Fer PE=1 SV=2	18341.8	13156.6	919.972	0	0	0	32137.2	23145.6	21046.7	30435.7	18640.4	29327.2	x
Q9Z336|DYLT1_RAT;tr|B2RYR9|B2RYR9_RAT	2	1	109.94	0.144773	0.151156	12452	Dynein light chain Tctex-type 1 OS=Rattus norvegicus OX=10116 GN=Dynlt1 PE=1 SV=1	599718	568021	604211	644631	767734	579403	75996.7	690309	154524	431589	675394	659976
A0JPM9|EIF3J_RAT	2	2	64.81	0.194999	0.174388	29187.4	Eukaryotic translation initiation factor 3 subunit J OS=Rattus norvegicus OX=10116 GN=Eif3j PE=1 SV=1	168849	145207	94590.3	152715	74484.3	100668	252128	124735	130552	139850	118309	168410
tr|D3ZE75|D3ZE75_RAT	2	1	91.24	0.131204	0.143942	105144	LDL receptor-related protein 8 OS=Rattus norvegicus OX=10116 GN=Lrp8 PE=4 SV=3	158696	128051	215640	211409	199693	118535	211764	20722.1	106740	51503.1	140357	165727
tr|D3ZIX4|D3ZIX4_RAT	2	2	95.6	0.108365	0.132399	20488.5	H1 histone family, member X OS=Rattus norvegicus OX=10116 GN=H1fx PE=1 SV=1	310978	238590	205659	395068	180087	261594	433919	217985	241065	492300	396389	437758
tr|F1MAS4|F1MAS4_RAT	2	1	50.49	0.480729	0.286825	300928	Cadherin, EGF LAG seven-pass G-type receptor 1 OS=Rattus norvegicus OX=10116 GN=Celsr1 PE=3 SV=3	174044	233680	147809	235804	163988	180334	286308	150175	168456	189560	179527	328768
P48763|SL9A2_RAT	2	0	86.71			91402.8	Sodium/hydrogen exchanger 2 OS=Rattus norvegicus OX=10116 GN=Slc9a2 PE=1 SV=1
Q5GH59|XKR4_RAT	2	2	90.82	0.789879	0.388865	72715.8	XK-related protein 4 OS=Rattus norvegicus OX=10116 GN=Xkr4 PE=2 SV=1	344445	238860	480355	223808	308272	241520	421192	186011	224786	242319	195696	551915
Q9JJL4|RHOQ_RAT	2	0	110.82			22645.4	Rho-related GTP-binding protein RhoQ OS=Rattus norvegicus OX=10116 GN=Rhoq PE=2 SV=1
P41777|NOLC1_RAT;tr|A0JN19|A0JN19_RAT	2	2	186.96	0.165436	0.16157	73564.2	Nucleolar and coiled-body phosphoprotein 1 OS=Rattus norvegicus OX=10116 GN=Nolc1 PE=1 SV=2	374729	300108	255884	358805	209655	458715	136703	90496.5	389711	321217	271103	241762
tr|A0A0G2JT89|A0A0G2JT89_RAT;tr|A0A0G2JWD0|A0A0G2JWD0_RAT;tr|A0A0G2K044|A0A0G2K044_RAT;tr|Q7TSL4|Q7TSL4_RAT;tr|Q91XN5|Q91XN5_RAT	2	1	89.96	0.120388	0.139569	93109.6	Prominin 1 OS=Rattus norvegicus OX=10116 GN=Prom1 PE=4 SV=1	31352	32335.6	14406.6	31456.9	37161.9	15108.5	17616.1	35163.9	23177.1	11119.3	11395.7	8325.57
tr|Q2TGJ5|Q2TGJ5_RAT	2	1	47.02	0.595403	0.328954	53686.8	Palmitoyltransferase OS=Rattus norvegicus OX=10116 GN=Zdhhc14 PE=2 SV=1	20979.3	22992.1	28366.2	12628.7	1196.33	0	1848.92	11226.6	21623	259.076	20980.7	21447.3
D3ZVP7|ZFY21_RAT;tr|A0A0G2K9E1|A0A0G2K9E1_RAT;tr|D3ZRQ5|D3ZRQ5_RAT	2	2	113.48	0.0127875	0.0634661	26009	Zinc finger FYVE domain-containing protein 21 OS=Rattus norvegicus OX=10116 GN=Zfyve21 PE=3 SV=1	407695	504588	467543	448600	494792	386820	365663	251007	216144	206038	443328	371249	x
P13265|GPC3_RAT;tr|A0A0G2KBA2|A0A0G2KBA2_RAT	2	1	105.86	0.0616021	0.106146	67048.7	Glypican-3 OS=Rattus norvegicus OX=10116 GN=Gpc3 PE=1 SV=1	123392	243009	245934	98063.3	238563	181624	16062.4	16120.7	243224	125142	68236.7	119262
Q66HF8|AL1B1_RAT;tr|G3V7I5|G3V7I5_RAT	2	1	82.65	0.423963	0.266854	57624.9	Aldehyde dehydrogenase X, mitochondrial OS=Rattus norvegicus OX=10116 GN=Aldh1b1 PE=1 SV=1	31519.1	28077.1	19738.3	13537.1	15095.6	23028.4	54605.8	5508.33	12715.6	84420	55144.4	44216.8
P61810|CD5R1_RAT	2	2	79.04	0.262557	0.205237	34031.2	Cyclin-dependent kinase 5 activator 1 OS=Rattus norvegicus OX=10116 GN=Cdk5r1 PE=1 SV=1	122493	180355	139586	131271	176036	175739	180830	20623.2	222144	120701	118638	86076.4
Q792S6|BOK_RAT	2	1	54.53	0.932368	0.427656	23456.3	Bcl-2-related ovarian killer protein OS=Rattus norvegicus OX=10116 GN=Bok PE=1 SV=1	35885.5	27550.5	36108.3	44216	42729.4	22738.3	24617.6	67024.6	64969.3	69800.2	8000.29	21097.3
Q06226|SGK1_RAT;Q8R4V0|SGK3_RAT;tr|A0A0G2JVM7|A0A0G2JVM7_RAT;tr|D4A128|D4A128_RAT;tr|F1LXA3|F1LXA3_RAT;tr|M0R582|M0R582_RAT;tr|Q68G05|Q68G05_RAT;tr|R9PXX7|R9PXX7_RAT	2	0	42.49			48927.4	Serine/threonine-protein kinase Sgk1 OS=Rattus norvegicus OX=10116 GN=Sgk1 PE=1 SV=1
O35760|IDI1_RAT;tr|A0A0H2UHN2|A0A0H2UHN2_RAT	2	1	100.3	0.594065	0.328477	26396.2	Isopentenyl-diphosphate Delta-isomerase 1 OS=Rattus norvegicus OX=10116 GN=Idi1 PE=2 SV=2	74530.3	33481.9	33751	10924	2389.3	20760	15430.6	8712.06	8415.21	30683.8	755.773	110576
Q4V8K5|BROX_RAT	2	2	129.57	0.100682	0.128144	46191.9	BRO1 domain-containing protein BROX OS=Rattus norvegicus OX=10116 GN=Brox PE=2 SV=1	225864	229251	224008	206637	206687	190049	176767	18795.5	61392.5	212851	158180	195788
Q4V8A9|SG196_RAT	2	2	115.85	0.177038	0.166794	40054	Protein O-mannose kinase OS=Rattus norvegicus OX=10116 GN=Pomk PE=2 SV=1	364225	354839	440107	442316	472878	256568	400895	349138	51356.4	182665	370756	333374
tr|G3V8V4|G3V8V4_RAT;tr|Q3T1K1|Q3T1K1_RAT	2	1	127.7	0.228474	0.19051	44951.3	Ceramide synthase 2 OS=Rattus norvegicus OX=10116 GN=Cers2 PE=1 SV=1	188090	347437	312103	136275	233252	317648	243708	108961	300743	144519	170748	206000
tr|D4A746|D4A746_RAT	2	2	58.53	0.687948	0.360498	39902.5	GDP-mannose pyrophosphorylase B OS=Rattus norvegicus OX=10116 GN=Gmppb PE=1 SV=1	33587.2	22832	35640.7	31135.2	22258.7	31481.2	1012.58	131143	4664.38	67767.4	38832.3	54475.5
tr|D4AAE5|D4AAE5_RAT	2	2	85.53	0.723764	0.371059	30097.8	Transmembrane protein 56 OS=Rattus norvegicus OX=10116 GN=Tmem56 PE=4 SV=1	258497	264721	279740	217342	218799	245272	202357	256514	222230	177687	289610	305148
Q66HF9|LRRF1_RAT	2	1	68.69	0.316138	0.226773	80019	Leucine-rich repeat flightless-interacting protein 1 OS=Rattus norvegicus OX=10116 GN=Lrrfip1 PE=1 SV=1	52952	54896.6	76850.6	85154.6	68668.8	79354.3	11114.5	121375	32061.2	89796.5	64607.5	42727
Q923V4|FBX6_RAT	2	2	71.9	0.761404	0.380623	32786.3	F-box only protein 6 OS=Rattus norvegicus OX=10116 GN=Fbxo6 PE=1 SV=1	279247	393216	287344	220861	223587	147753	120194	1.21307e+06	330044	190468	157161	314650
E9PSU6|PCX1_RAT	2	0	92.22			257940	Pecanex-like protein 1 OS=Rattus norvegicus OX=10116 GN=Pcnx1 PE=1 SV=1
P13599|FCGRN_RAT	2	2	61.44	0.00278296	0.0450478	40168.6	IgG receptor FcRn large subunit p51 OS=Rattus norvegicus OX=10116 GN=Fcgrt PE=1 SV=1	255577	316185	407424	358031	388593	305249	172091	169388	257218	176874	290336	224781	x
Q6AYQ1|GOGA7_RAT	2	2	132.77	0.759088	0.380111	15778	Golgin subfamily A member 7 OS=Rattus norvegicus OX=10116 GN=Golga7 PE=2 SV=1	220944	181066	206595	184543	174037	275942	229851	121479	243889	265198	233548	224129
Q5M9I5|QCR6_RAT	2	2	122.06	0.750536	0.377744	10423.6	Cytochrome b-c1 complex subunit 6, mitochondrial OS=Rattus norvegicus OX=10116 GN=Uqcrh PE=3 SV=1	410565	409731	375049	399853	500515	228831	210122	155750	196295	1.57139e+06	548997	251360
tr|A0A0G2K4B6|A0A0G2K4B6_RAT	2	1	120.2	0.382069	0.252014	43325.5	Limb development membrane protein 1 OS=Rattus norvegicus OX=10116 GN=Lmbr1 PE=3 SV=1	65775	71385.4	107148	99920.6	91137.3	63086.7	121488	94494.1	73706.1	76133.3	86276.3	100415
Q64595|KGP2_RAT	2	1	40.99	0.0139209	0.0654879	87181.9	cGMP-dependent protein kinase 2 OS=Rattus norvegicus OX=10116 GN=Prkg2 PE=1 SV=1	16891.8	23964.9	17377.3	18062.8	16731.9	16073	1581.77	17498.1	3344.6	11685.2	7784.8	6578.85	x
tr|A9LNM8|A9LNM8_RAT	2	0	33.19			76369.5	cGMP-dependent protein kinase OS=Rattus norvegicus OX=10116 GN=Pkg PE=2 SV=1
O70150|KCC1B_RAT	2	1	49.93	0.00104804	0.035273	38438.8	Calcium/calmodulin-dependent protein kinase type 1B OS=Rattus norvegicus OX=10116 GN=Pnck PE=1 SV=1	61956	74340.4	72897.2	112063	96398.4	71171.2	17227.3	41884.1	23089.5	28099.8	9010.83	46155.4	x
Q5XIT3|YIPF2_RAT	2	2	156.88	0.0161676	0.0690979	34798.3	Protein YIPF2 OS=Rattus norvegicus OX=10116 GN=Yipf2 PE=2 SV=1	350767	490699	441265	305311	328436	319777	26987	482856	90543.7	94073.7	125499	186286	x
Q9JMD7|SC5A7_RAT;tr|G3V7G1|G3V7G1_RAT	2	2	60.94	0.280504	0.213135	63407	High affinity choline transporter 1 OS=Rattus norvegicus OX=10116 GN=Slc5a7 PE=1 SV=1	101152	125637	114178	78354	116326	95484.9	114609	13589.6	84558.4	5576.43	221271	129729
Q5PQQ2|WBP11_RAT;tr|A0A0G2JUA6|A0A0G2JUA6_RAT;tr|A0A0G2JXU2|A0A0G2JXU2_RAT	2	2	113.91	0.444025	0.273737	69995.8	WW domain-binding protein 11 OS=Rattus norvegicus OX=10116 GN=Wbp11 PE=1 SV=1	156996	153538	175890	365479	133533	138236	38277	46422.5	179279	320371	246567	172658
Q1M168|ATCAY_RAT	2	2	106.36	0.845011	0.40547	42117.3	Caytaxin OS=Rattus norvegicus OX=10116 GN=Atcay PE=1 SV=1	121983	54771.3	101575	101243	88058.9	70701.4	223729	189788	136364	69304.7	26099.7	62350.9
P08503|ACADM_RAT;tr|G3V796|G3V796_RAT	2	1	86.59	0.372374	0.248802	46555.4	Medium-chain specific acyl-CoA dehydrogenase, mitochondrial OS=Rattus norvegicus OX=10116 GN=Acadm PE=1 SV=1	327280	538614	404989	169634	481420	450163	44668.2	189172	551010	513304	286636	368771
tr|F1M3D2|F1M3D2_RAT;tr|M0RDT6|M0RDT6_RAT	2	2	132.61	0.0167308	0.0690979	69913.5	DM1 locus, WD repeat-containing OS=Rattus norvegicus OX=10116 GN=Dmwd PE=1 SV=3	419366	486213	537931	382469	446396	417031	202566	244232	151438	324395	432983	385981	x
P63057|NOE3_RAT	2	2	67.85	0.267497	0.207381	54885.7	Noelin-3 OS=Rattus norvegicus OX=10116 GN=Olfm3 PE=1 SV=1	114863	90323.7	164174	179674	139376	142833	8444.98	21296.4	161114	185883	160004	146604
tr|D3ZF13|D3ZF13_RAT	2	0	74.86			17514.5	Acyl carrier protein OS=Rattus norvegicus OX=10116 GN=Ndufab1 PE=1 SV=1
tr|A3FM27|A3FM27_RAT;tr|G3V8C4|G3V8C4_RAT	2	1	83.21	0.0835924	0.118947	28636.9	Chloride intracellular channel protein OS=Rattus norvegicus OX=10116 GN=Clic4 PE=2 SV=1	276165	288210	338169	276354	402869	343515	142229	304154	73535.6	314052	255377	253624
Q8VIL3|ZWINT_RAT	2	2	95.15	0.061483	0.106028	30142.2	ZW10 interactor OS=Rattus norvegicus OX=10116 GN=Zwint PE=1 SV=1	126026	138236	111073	163646	88374.9	91257.3	192664	106554	134558	161689	162744	196714
tr|A0A0G2JU77|A0A0G2JU77_RAT	2	2	154.38	0.744364	0.376006	24792.3	Eukaryotic translation initiation factor 3 subunit K OS=Rattus norvegicus OX=10116 GN=Eif3k PE=1 SV=1	261103	228007	152925	197090	151525	295737	212638	96412.5	237061	209638	195880	276505
tr|D3ZE59|D3ZE59_RAT	2	1	142.78	0.103444	0.129929	38053.8	Transmembrane protein 115 OS=Rattus norvegicus OX=10116 GN=Tmem115 PE=1 SV=1	232601	245346	310105	170342	276854	239262	19237.1	286922	190597	82444.7	92047.8	266244
tr|F1LN42|F1LN42_RAT	2	2	62.62	0.735024	0.373928	203909	Tensin 1 OS=Rattus norvegicus OX=10116 GN=Tns1 PE=1 SV=2	53728.8	36412.1	30033.4	42160.5	24150.7	37063.7	71615.6	50445	55618	9540.19	41471.8	54148.2
tr|A0A0G2JUH4|A0A0G2JUH4_RAT;tr|Q6AXV0|Q6AXV0_RAT	2	0	61.25			59844.6	Polynucleotide kinase 3'-phosphatase OS=Rattus norvegicus OX=10116 GN=Pnkp PE=1 SV=1
Q5RJQ0|CHST1_RAT	2	2	53.67	0.565856	0.319	46885	Carbohydrate sulfotransferase 1 OS=Rattus norvegicus OX=10116 GN=Chst1 PE=2 SV=1	83905.7	58729.3	73870.5	67373.1	67232.2	51298.8	112605	18834.3	23359.9	75616.4	127085	54066.1
tr|D3ZFY0|D3ZFY0_RAT	2	2	76.66	0.008459	0.0565253	42892.6	Selenophosphate synthetase 1 OS=Rattus norvegicus OX=10116 GN=Sephs1 PE=1 SV=1	50426.8	32737.9	11541.2	7972.04	10156.6	22476.8	54824.8	515589	235071	50056.2	48010.2	50975.9	x
tr|D3ZU64|D3ZU64_RAT	2	1	72.97	0.287711	0.215404	31110.9	VPS37B, ESCRT-I subunit OS=Rattus norvegicus OX=10116 GN=Vps37b PE=1 SV=1	125425	78105.6	64460.2	100517	75419.5	28771.2	26413.3	19546.9	23950.8	115636	88092.2	83484.6
Q66H95|DIRC2_RAT	2	2	94.03	0.203306	0.178889	52030.5	Solute carrier family 49 member 4 OS=Rattus norvegicus OX=10116 GN=Slc49a4 PE=2 SV=1	115733	105286	137828	142170	145526	79721.4	203806	58738.1	25341	103242	71336.3	106105
tr|Q5RK25|Q5RK25_RAT	2	1	56.05	0.0511517	0.0989163	29688.7	Phosphomannomutase OS=Rattus norvegicus OX=10116 GN=Pmm1 PE=1 SV=1	0	0	0	0	0	0	3312.88	0	4042.61	26759.9	0	0
tr|A0A0G2JVY3|A0A0G2JVY3_RAT	2	1	34.28	0.0310283	0.0819394	194492	Uncharacterized protein OS=Rattus norvegicus OX=10116 PE=4 SV=1	484894	665696	496763	245921	385386	529558	23865.3	95590.2	530257	364750	161013	89167.8	x
tr|D3ZRD3|D3ZRD3_RAT	2	1	70.89	0.182838	0.16866	17331.9	Retinal rod rhodopsin-sensitive cGMP 3',5'-cyclic phosphodiesterase subunit delta OS=Rattus norvegicus OX=10116 GN=Pde6d PE=1 SV=3	294045	250255	238488	342498	297866	219320	272977	340373	271225	324337	313866	298056
Q62962|ASIC2_RAT;tr|A0A0G2JTM0|A0A0G2JTM0_RAT;tr|A0A0G3F2N6|A0A0G3F2N6_RAT	2	2	71.42	0.636658	0.343504	57739.2	Acid-sensing ion channel 2 OS=Rattus norvegicus OX=10116 GN=Asic2 PE=1 SV=1	110089	83940	152906	99538	100490	76998.6	168964	87960.6	103996	119141	85344.4	104588
tr|D4A4M0|D4A4M0_RAT	2	2	50.99	0.228958	0.190684	58182.6	Shisa family member 6 OS=Rattus norvegicus OX=10116 GN=Shisa6 PE=1 SV=3	62790.1	58147.3	56296.8	48756.1	65392.3	51110	100417	6602.63	14313.4	49636.1	68059.7	40921.6
Q8CGS4|CHMP3_RAT	2	1	71.28	0.297594	0.219946	25062	Charged multivesicular body protein 3 OS=Rattus norvegicus OX=10116 GN=Chmp3 PE=1 SV=3	10212.8	261.306	53327.4	67057.9	40616.2	98308	14637.9	31638.4	9.21172	18253.8	21165.9	659.592
tr|M0RBS7|M0RBS7_RAT	2	2	52.34	0.0121362	0.0609629	17134.2	Uncharacterized protein OS=Rattus norvegicus OX=10116 PE=4 SV=1	52446.8	35462.8	26809	64435.4	21409.5	40838.1	35711.6	93584.8	82521.4	94325.6	94136.5	74586.6	x
tr|B2RYS8|B2RYS8_RAT	2	1	87.52	0.411649	0.26277	21958.9	NADH dehydrogenase [ubiquinone] 1 beta subcomplex subunit 8, mitochondrial OS=Rattus norvegicus OX=10116 GN=Ndufb8 PE=1 SV=1	191569	372104	331641	156268	323630	214000	514195	288749	236023	217536	276177	322907
P0C1S9|DGLB_RAT;tr|A0A0U1RRW6|A0A0U1RRW6_RAT;tr|D3Z890|D3Z890_RAT	2	2	97.61	0.922151	0.425251	73771.6	Sn1-specific diacylglycerol lipase beta OS=Rattus norvegicus OX=10116 GN=Daglb PE=1 SV=1	71403.7	75428.6	77544.8	69971.5	58892.2	38224	249608	7483.5	34583.9	135225	81089.5	68354.6
tr|F1M5V2|F1M5V2_RAT	2	2	85.6	0.0532074	0.100715	18985.2	GLI pathogenesis-related 2 OS=Rattus norvegicus OX=10116 GN=Glipr2 PE=1 SV=3	78900.3	91420.1	60707.4	85142	97131.9	41265.5	38208.8	40700.4	2023.38	10485.4	47832.7	64774
tr|D3ZC81|D3ZC81_RAT	2	2	112.56	0.221752	0.187331	37112.1	Peroxisomal biogenesis factor 10 OS=Rattus norvegicus OX=10116 GN=Pex10 PE=1 SV=1	182283	158991	200715	154650	160364	121849	318234	15397.8	93318.2	153577	27825.5	198799
tr|A0A0G2K8Q7|A0A0G2K8Q7_RAT;tr|Q6MG66|Q6MG66_RAT	2	1	132.08	0.244439	0.197397	10834.5	U6 snRNA-associated Sm-like protein LSm2 OS=Rattus norvegicus OX=10116 GN=Lsm2 PE=1 SV=1	252727	185831	85316.4	149933	23275.5	161579	30801.6	120509	1622.49	24357.5	181500	191916
O54924|EXOC8_RAT	2	1	97.55	0.54254	0.310926	81043.3	Exocyst complex component 8 OS=Rattus norvegicus OX=10116 GN=Exoc8 PE=1 SV=1	74479.3	48295.7	81729.1	76615	61900.3	50240.9	104027	84959.2	71666.3	86447.2	43714.4	53901.1
tr|G3V799|G3V799_RAT	2	2	105.21	0.150762	0.15415	38214.7	G protein-coupled receptor 180 OS=Rattus norvegicus OX=10116 GN=Gpr180 PE=2 SV=2	181710	268141	256198	91479.3	263960	215538	73626.4	64174.9	137756	238497	220733	140536
tr|Q6TXE2|Q6TXE2_RAT	2	0	40.48			268183	LRRGT00057 OS=Rattus norvegicus OX=10116 PE=2 SV=1
P62966|RABP1_RAT	2	1	88.59	0.592181	0.327785	15591.6	Cellular retinoic acid-binding protein 1 OS=Rattus norvegicus OX=10116 GN=Crabp1 PE=1 SV=3	235590	179529	236355	298323	239668	233099	180228	118070	271911	199062	248295	337996
Q80VL0|ICEF1_RAT	2	1	80.26	0.0609124	0.105748	45686.1	Interactor protein for cytohesin exchange factors 1 OS=Rattus norvegicus OX=10116 GN=Ipcef1 PE=1 SV=1	621672	593695	371933	582745	394514	339059	1.0854e+06	798062	694202	745523	501405	435393
A1L1K3|APC5_RAT;tr|A0A0H2UH97|A0A0H2UH97_RAT	2	1	147.58	0.107882	0.132276	81739.1	Anaphase-promoting complex subunit 5 OS=Rattus norvegicus OX=10116 GN=Anapc5 PE=2 SV=1	74150	58908.8	37130.7	81610.8	27722.7	55919.3	20844.3	4093.47	18267.1	54456.9	47589	49334
B1H234|FLRT3_RAT	2	1	74.6	0.315914	0.226773	72910.7	Leucine-rich repeat transmembrane protein FLRT3 OS=Rattus norvegicus OX=10116 GN=Flrt3 PE=1 SV=1	80896.4	81452.3	130517	88155.6	82564.4	51165.6	97057.2	76917.9	97.7165	61813.9	38395.8	143496
tr|A0A0G2JVW3|A0A0G2JVW3_RAT	2	1	55	0.246139	0.198229	267310	Ankyrin repeat domain 17 OS=Rattus norvegicus OX=10116 GN=Ankrd17 PE=1 SV=1	5411.32	7044.9	2625.45	12481.8	2212.09	7830.81	7235.12	0	2410.91	1969.26	4883.16	3497.77
P63077|GBG8_RAT	2	1	72.25	0.0418667	0.090759	7843.14	Guanine nucleotide-binding protein G(I)/G(S)/G(O) subunit gamma-8 OS=Rattus norvegicus OX=10116 GN=Gng8 PE=2 SV=1	130016	12632.5	129115	181321	301642	141079	9581.32	9291.22	17520.8	19614	25011.1	221696	x
Q66H47|RM24_RAT	2	1	46.72	0.182638	0.16866	25000.7	39S ribosomal protein L24, mitochondrial OS=Rattus norvegicus OX=10116 GN=Mrpl24 PE=2 SV=1	44460.8	54457.4	35393.6	53073.4	49807.8	56155.3	21038	9777.71	3796.99	18051.8	107083	89352.3
Q64663|P2RX7_RAT;tr|A0A0G2JZT0|A0A0G2JZT0_RAT;tr|C8YIX5|C8YIX5_RAT	2	2	107.78	0.104136	0.130066	68391.7	P2X purinoceptor 7 OS=Rattus norvegicus OX=10116 GN=P2rx7 PE=1 SV=1	169042	233309	203135	152326	188574	134642	60467.3	57289.4	489632	76463.4	74206.5	83885.2
tr|E9PTV0|E9PTV0_RAT;tr|Q71RR7|Q71RR7_RAT	2	2	74.61	0.019181	0.0710585	24052.4	Guanylate kinase 1 OS=Rattus norvegicus OX=10116 GN=Guk1 PE=1 SV=2	195454	103546	104152	104776	116944	47550.6	168927	498962	205853	217899	248536	117911	x
Q5M843|OGFD3_RAT	2	2	84.08	0.0783424	0.116175	35384.7	2-oxoglutarate and iron-dependent oxygenase domain-containing protein 3 OS=Rattus norvegicus OX=10116 GN=Ogfod3 PE=2 SV=1	193998	242514	269405	242269	367466	149946	249178	143083	40301.1	116533	215564	151634
tr|D4A3S6|D4A3S6_RAT	2	1	51.85	0.210712	0.182478	76810.1	MTSS1L, I-BAR domain-containing OS=Rattus norvegicus OX=10116 GN=Mtss1l PE=1 SV=3	127866	123666	145705	199874	157517	88571.1	13839.3	89317.6	74900.5	0	122808	121760
tr|D3ZZ21|D3ZZ21_RAT	2	2	89.19	0.454589	0.277138	15638.3	NADH dehydrogenase (Ubiquinone) 1 beta subcomplex, 6 (Predicted) OS=Rattus norvegicus OX=10116 GN=Ndufb6 PE=1 SV=1	79709.5	107568	96134.5	50201.5	89828.3	40272.1	156794	44023.4	17130.4	52214.1	92894	52307.5
Q5XIP6|FEN1_RAT	2	1	75.24	0.2505	0.199648	42609	Flap endonuclease 1 OS=Rattus norvegicus OX=10116 GN=Fen1 PE=2 SV=1	165812	103859	88725.4	174894	128220	120417	146357	113161	53469	85826.4	83819.4	155044
O08719|EVL_RAT;tr|F1M8I7|F1M8I7_RAT	2	2	61.64	0.123104	0.140579	45152.3	Ena/VASP-like protein OS=Rattus norvegicus OX=10116 GN=Evl PE=1 SV=2	187447	184032	199056	145156	231498	154477	332429	320083	171926	254669	225586	151526
tr|Q7TQ86|Q7TQ86_RAT	2	0	74.91			60963.4	Ac1158 OS=Rattus norvegicus OX=10116 GN=Rsl1d1 PE=2 SV=1
tr|D3ZTX1|D3ZTX1_RAT	2	1	67.31	0.0155832	0.0681284	82693.8	Tripartite motif-containing 67 OS=Rattus norvegicus OX=10116 GN=Trim67 PE=4 SV=1	5098.59	21874.1	30683.6	36067.3	27842.2	9653.28	1207.04	8993.06	5599.72	1348.06	9274.43	7374.4	x
tr|A0A1B0GWV4|A0A1B0GWV4_RAT;tr|A0A1B0GWY3|A0A1B0GWY3_RAT	2	1	74.52	0.0275568	0.079623	5438.46	Translocase of outer mitochondrial membrane 5 OS=Rattus norvegicus OX=10116 GN=Tomm5 PE=1 SV=1	10938.2	31349.1	158277	5600.15	42340.9	32711.5	3.19257	77.9908	33078.2	479.877	0	25747.6	x
tr|F1LPT0|F1LPT0_RAT	2	2	90.52	0.110077	0.133469	29032.1	Gap junction protein OS=Rattus norvegicus OX=10116 GN=Gjc3 PE=1 SV=1	56438.8	44577.3	80991.8	48641.6	47265	46780	601720	155428	111257	119613	25665.8	65734
tr|D4A6E6|D4A6E6_RAT	2	1	50.63	0.0897561	0.121704	39017.4	Heparan-sulfate 6-O-sulfotransferase OS=Rattus norvegicus OX=10116 GN=Hs6st1 PE=1 SV=2	157779	113898	177555	226396	150902	118792	231152	18366	30920.3	18470.6	134716	166701
tr|A0A0G2K435|A0A0G2K435_RAT;tr|G3V8B8|G3V8B8_RAT;tr|Q75N36|Q75N36_RAT	2	1	66.9	0.957041	0.434268	65528.3	DnaJ heat shock protein family (Hsp40) member C7 OS=Rattus norvegicus OX=10116 GN=Dnajc7 PE=1 SV=1	208062	147434	129023	159824	111088	156288	54673.2	152643	196928	213074	168883	172551
Q00954|SCN1B_RAT;tr|A0A0G2JXY6|A0A0G2JXY6_RAT;tr|Q9QXU3|Q9QXU3_RAT	2	2	112.37	0.176713	0.166715	24692.1	Sodium channel subunit beta-1 OS=Rattus norvegicus OX=10116 GN=Scn1b PE=1 SV=1	5626.9	12591.9	9652.24	12696.2	10043.4	9912.52	33890.2	246945	7823.52	10824.7	76864.5	4197.71
tr|Q6IMA8|Q6IMA8_RAT	2	2	53.33	0.137923	0.147868	21631.8	ADP-ribosylation factor-like 10 OS=Rattus norvegicus OX=10116 GN=Arl10 PE=2 SV=1	421750	445591	189011	152285	162201	185438	513254	460178	335062	358816	288308	203508
tr|A0A0G2JZU6|A0A0G2JZU6_RAT;tr|D3ZRB9|D3ZRB9_RAT	2	2	102.95	0.709568	0.36665	41385.3	Transmembrane protein with EGF-like and two follistatin-like domains 2 OS=Rattus norvegicus OX=10116 GN=Tmeff2 PE=4 SV=1	118358	101265	100375	60646.9	82916.1	58729.3	112996	90746.6	49013.1	40815.1	142129	71895.4
P23347|B3A2_RAT	2	1	81.93	0.519118	0.301754	136636	Anion exchange protein 2 OS=Rattus norvegicus OX=10116 GN=Slc4a2 PE=1 SV=1	35282	30762.3	36707.8	37618.9	45981.4	14476.2	55636.9	77907.7	15192.4	61797.6	26327.8	31178.5
tr|M0R8A5|M0R8A5_RAT	2	2	71.37	0.46551	0.281579	37562.9	Carbonic anhydrase 10 OS=Rattus norvegicus OX=10116 GN=Car10 PE=3 SV=2	76157.7	69684.2	98912.3	107285	103531	78412.3	217194	117386	82719.1	95597.6	53484.3	106406
Q5PQJ6|P5CR3_RAT	2	2	150.01	0.276356	0.21117	28878.5	Pyrroline-5-carboxylate reductase 3 OS=Rattus norvegicus OX=10116 GN=Pycr3 PE=2 SV=1	276454	266884	266230	372760	195094	120823	517757	120104	103605	131857	110175	231954
Q6AYM4|DPCD_RAT	2	2	65.46	0.117124	0.13798	23154.6	Protein DPCD OS=Rattus norvegicus OX=10116 GN=Dpcd PE=2 SV=2	55868.1	50877.6	40024.8	55431.5	46718.7	54944.8	47110.4	70195.7	73072	51075.9	53445.1	62323.3
Q5BJT2|UBL3_RAT	2	2	101.7	0.0979631	0.126855	13180.1	Ubiquitin-like protein 3 OS=Rattus norvegicus OX=10116 GN=Ubl3 PE=3 SV=1	225533	144533	174251	116192	149202	135787	46760.4	27136.4	176553	65656	100848	219771
tr|D3ZUL1|D3ZUL1_RAT	2	2	75.63	0.334704	0.233875	25317.8	Coiled-coil domain-containing 124 OS=Rattus norvegicus OX=10116 GN=Ccdc124 PE=1 SV=1	149562	134283	120275	177655	114226	135945	24352.5	80984.8	469548	66332.3	81754.5	118068
tr|F1M067|F1M067_RAT	2	2	86.31	0.865556	0.410714	64382.7	Solute carrier family 26 member 11 OS=Rattus norvegicus OX=10116 GN=Slc26a11 PE=1 SV=2	59782.9	69946.5	43973.9	52911.7	65258.6	29626.7	71286.8	14321	188146	42310.6	43667.2	36065.3
tr|A0A0G2K8V3|A0A0G2K8V3_RAT;tr|F1LZ00|F1LZ00_RAT;tr|F1M0V4|F1M0V4_RAT	2	2	49.14	0.516356	0.300569	185058	THO complex 2 OS=Rattus norvegicus OX=10116 GN=Thoc2 PE=1 SV=1	522.959	0.0775605	9411.78	17828.3	31189.1	16704.8	10298	5831.77	1158.2	176.876	446.843	0
Q712U5|ARP19_RAT	2	2	82.56	0.0511366	0.0989163	12292.9	cAMP-regulated phosphoprotein 19 OS=Rattus norvegicus OX=10116 GN=Arpp19 PE=1 SV=3	207687	177612	147198	198449	148776	105232	57703.6	64045.9	26278.6	137262	217575	86575.6
tr|Q14U74|Q14U74_RAT	2	1	66.03	0.0659708	0.108481	92729.1	Protein-O-mannosyltransferase 2 OS=Rattus norvegicus OX=10116 GN=Pomt2 PE=2 SV=1	25155.1	7390	4010.32	6001.02	2970.05	4654.35	164.009	0	1389.16	1209.45	85.7961	28931.9
P19814|TGON3_RAT;tr|Q63575|Q63575_RAT	2	2	113.15	0.733466	0.373593	38304.9	Trans-Golgi network integral membrane protein TGN38 OS=Rattus norvegicus OX=10116 GN=Ttgn1 PE=1 SV=1	270890	240023	285416	333278	271963	138890	268946	325695	154967	169942	367685	183379
tr|B5DFJ7|B5DFJ7_RAT	2	2	99.84	0.0873424	0.120814	20589	Tmem9 protein OS=Rattus norvegicus OX=10116 GN=Tmem9 PE=2 SV=1	87996	96471.8	112292	70546.2	183822	113031	70030.5	72980.6	52763.1	14403.7	55431.6	143450
A2VCX1|TIPRL_RAT	2	2	94.07	0.175856	0.166337	31224.6	TIP41-like protein OS=Rattus norvegicus OX=10116 GN=Tiprl PE=1 SV=1	49566.1	43444.8	81487.5	97601.2	40284.8	51210	38814.4	40378.9	46073	64493.7	5079.59	44420.2
tr|A0A0G2K987|A0A0G2K987_RAT;tr|G3V642|G3V642_RAT;tr|Q9EPG9|Q9EPG9_RAT	2	2	42.66	0.84647	0.405843	72732.5	ATP-binding cassette subfamily G member 1 OS=Rattus norvegicus OX=10116 GN=Abcg1 PE=4 SV=1	70373.3	70525.8	85991.7	65651.8	79976.3	67515	93380.7	43582.3	40980.2	283769	66904.2	67651
tr|D4A7R3|D4A7R3_RAT	2	1	41.61	0.561843	0.317861	227228	Nucleoporin 205 OS=Rattus norvegicus OX=10116 GN=Nup205 PE=1 SV=1	41076.3	71266.3	13196.5	1403.96	44548.8	38446.6	1431.87	23742.2	22815.2	20753.5	31674.5	12161.6
tr|G3V8Y0|G3V8Y0_RAT	2	1	71.52	0.000831131	0.0350746	7979.37	G protein subunit gamma 13 OS=Rattus norvegicus OX=10116 GN=Gng13 PE=4 SV=1	126895	93779.1	233709	112686	104930	139704	565812	469777	396221	181618	343245	275723	x
P31722|C1QC_RAT;tr|A0A0H2UHK1|A0A0H2UHK1_RAT;tr|A0A3B0IYY4|A0A3B0IYY4_RAT	2	2	123.22	0.39788	0.257628	25686	Complement C1q subcomponent subunit C OS=Rattus norvegicus OX=10116 GN=C1qc PE=1 SV=2	231413	209710	178352	352671	173653	150794	278738	161554	140376	236153	162746	131712
tr|B1WC28|B1WC28_RAT	2	0	48.81			40092.3	Core histone macro-H2A OS=Rattus norvegicus OX=10116 GN=H2afy2 PE=1 SV=1
Q9QYC6|GPR37_RAT	2	2	74.95	0.281995	0.213363	66961.5	Prosaposin receptor GPR37 OS=Rattus norvegicus OX=10116 GN=Gpr37 PE=2 SV=1	201072	201957	211654	199932	198968	176544	91000	139279	259633	157861	231432	173757
tr|B0BMX3|B0BMX3_RAT	2	2	83.51	0.0424182	0.0911923	14223.9	S100 calcium binding protein A16 (Predicted), isoform CRA_a OS=Rattus norvegicus OX=10116 GN=S100a16 PE=1 SV=1	15231.4	18514	4333.45	9448.93	4121.99	3401.78	606020	755240	79796.7	10211.3	10388.2	10367.6	x
tr|B2RYN1|B2RYN1_RAT	2	2	92.28	0.140188	0.148758	34168.9	Fructosamine-3-kinase-related protein OS=Rattus norvegicus OX=10116 GN=Fn3krp PE=1 SV=1	265407	275613	216167	277673	175989	207524	871376	238532	292740	279758	362367	215660
Q5U318|PEA15_RAT	2	2	77.65	0.263826	0.205841	15040.1	Astrocytic phosphoprotein PEA-15 OS=Rattus norvegicus OX=10116 GN=Pea15 PE=1 SV=1	127324	42731.1	63636.7	86002.3	65411.4	40891.3	47914.7	3054.11	10950.6	54146.3	91166.9	132590
tr|D3ZA93|D3ZA93_RAT	2	2	77.87	0.0019814	0.0411061	15269.9	Acyl-CoA thioesterase 13 OS=Rattus norvegicus OX=10116 GN=Acot13 PE=1 SV=1	100014	112486	88789.5	77461.3	101726	96857.4	150691	197566	156413	288088	115735	150528	x
tr|D3ZMX6|D3ZMX6_RAT	2	0	54.4			56525.9	Syntrophin, beta 2 OS=Rattus norvegicus OX=10116 GN=Sntb2 PE=1 SV=3
Q4QQU5|YIPF6_RAT	2	2	188.89	0.0264737	0.0792528	26106.7	Protein YIPF6 OS=Rattus norvegicus OX=10116 GN=Yipf6 PE=1 SV=1	820203	1.17156e+06	884453	688475	915390	764125	55434.8	193089	79968.3	1.11539e+06	668955	328036	x
tr|A0A0G2JWF4|A0A0G2JWF4_RAT;tr|B1WC71|B1WC71_RAT;tr|F1LR71|F1LR71_RAT	2	1	165.76	0.0707887	0.110669	48177.5	ASPSCR1, UBX domain-containing tether for SLC2A4 OS=Rattus norvegicus OX=10116 GN=Aspscr1 PE=1 SV=1	40562.7	22678.3	22919	26435.3	37194.9	94054.2	17830.9	5563.07	5465.57	933.521	21849.3	70041.4
tr|A0A0G2K6I4|A0A0G2K6I4_RAT;tr|Q5XHX3|Q5XHX3_RAT	2	1	55.93	0.808767	0.394559	62676.1	ENAH, actin regulator OS=Rattus norvegicus OX=10116 GN=Enah PE=1 SV=1	3051.29	33778.4	32579.4	49024.6	30403.9	26928.9	49904.1	8821.12	11108.5	13193.6	39948.8	24724
tr|D4A6F2|D4A6F2_RAT	2	2	111.07	0.000862242	0.0350746	12835.2	Ly6/neurotoxin 1 OS=Rattus norvegicus OX=10116 GN=Lynx1 PE=4 SV=1	961815	547185	586088	433295	391259	371532	1.61999e+06	1.17821e+06	707568	1.46543e+06	1.41169e+06	1.75859e+06	x
tr|D4AC62|D4AC62_RAT	2	1	71.26	0.663475	0.352384	34033.5	Keratin 222 OS=Rattus norvegicus OX=10116 GN=Krt222 PE=3 SV=1	7545.18	21386.6	8642.75	10756	7562.78	9533.68	1813.89	110790	23882.1	8880.08	8718.86	13659.2
tr|G3V6P8|G3V6P8_RAT	2	2	109.2	0.244058	0.197354	7985.17	Guanine nucleotide-binding protein subunit gamma OS=Rattus norvegicus OX=10116 GN=Gng12 PE=1 SV=1	1.33431e+06	1.17569e+06	1.38598e+06	1.07465e+06	1.05057e+06	1.01689e+06	2.13525e+06	1.47369e+06	1.21945e+06	994236	1.09755e+06	1.49401e+06
Q6LED0|H31_RAT	2	1	105.49	0.423744	0.266804	15404.1	Histone H3.1 OS=Rattus norvegicus OX=10116 PE=1 SV=3	51023	95080.9	391057	32777.6	80960.2	78689.3	16496.1	35702	247917	88014.8	21972.5	93763.8
P35426|CDK4_RAT;Q62726|ICK_RAT;tr|G3V760|G3V760_RAT	2	0	59.3			33799	Cyclin-dependent kinase 4 OS=Rattus norvegicus OX=10116 GN=Cdk4 PE=1 SV=1
P04631|S100B_RAT	2	2	169.19	0.300022	0.220796	10744	Protein S100-B OS=Rattus norvegicus OX=10116 GN=S100b PE=1 SV=2	238054	125842	259028	197751	185749	277289	576911	1.1594e+06	177243	581837	60737.6	344017
tr|D3ZPP7|D3ZPP7_RAT	2	1	92.63	0.0611292	0.105947	40970.3	Leucine-rich repeats and transmembrane domains 2 OS=Rattus norvegicus OX=10116 GN=Lrtm2 PE=4 SV=1	28203.2	58557.7	22918.4	18456.3	32238.7	16271.1	39457.2	37211.4	68793.5	54798	27058.8	44810.7
Q920F3|KHDR2_RAT	2	1	66.63	0.395537	0.256752	38854.4	KH domain-containing, RNA-binding, signal transduction-associated protein 2 OS=Rattus norvegicus OX=10116 GN=Khdrbs2 PE=1 SV=1	146657	167011	100124	218210	66441.8	126450	16334.3	64829.4	157676	161147	138673	139481
Q3KR82|S39A9_RAT;tr|A0A0G2KAR8|A0A0G2KAR8_RAT	2	1	98.59	0.10598	0.131263	30176.8	Zinc transporter ZIP9 OS=Rattus norvegicus OX=10116 GN=Slc39a9 PE=2 SV=1	9459.31	13105.2	84247.2	12594.9	26018.6	53897.1	101039	19470.4	158056	67463.2	28627.2	51396.7
tr|D3ZH75|D3ZH75_RAT	2	0	97.5			27586.5	AKT1 substrate 1 OS=Rattus norvegicus OX=10116 GN=Akt1s1 PE=1 SV=1
tr|D3ZNQ6|D3ZNQ6_RAT	2	2	84.21	0.513119	0.299021	20900	Ubiquitin-conjugating enzyme E2M OS=Rattus norvegicus OX=10116 GN=Ube2m PE=1 SV=1	308786	212059	295957	403089	297146	297355	383465	372069	51679.7	163446	307618	455321
Q75WE7|VWA5A_RAT;tr|A0A0H2UH90|A0A0H2UH90_RAT	2	0	41.93			91482.5	von Willebrand factor A domain-containing protein 5A OS=Rattus norvegicus OX=10116 GN=Vwa5a PE=2 SV=1
tr|D3ZKR8|D3ZKR8_RAT	2	1	78.65	0.560135	0.317414	7928.65	Protein kish OS=Rattus norvegicus OX=10116 GN=Tmem167a PE=3 SV=2	165240	166066	226286	127512	167805	185737	299514	1549.33	201346	205469	266179	227989
tr|D3ZA82|D3ZA82_RAT	2	0	53.26			119317	Maestro heat-like repeat family member 8 OS=Rattus norvegicus OX=10116 GN=Mroh8 PE=4 SV=1
tr|Q4KLY1|Q4KLY1_RAT	2	0	65.56			32907.1	GTP-binding protein OS=Rattus norvegicus OX=10116 GN=Rem1 PE=2 SV=1
tr|D4ABB2|D4ABB2_RAT	2	1	109.43	0.691992	0.36134	44305.8	Megalencephalic leukoencephalopathy with subcortical cysts 1 OS=Rattus norvegicus OX=10116 GN=Mlc1 PE=1 SV=1	748887	681410	906925	823972	756353	587229	625054	3.52063e+06	793327	528032	621341	613065
P11654|PO210_RAT	2	1	55.38	0.141564	0.149494	204157	Nuclear pore membrane glycoprotein 210 OS=Rattus norvegicus OX=10116 GN=Nup210 PE=1 SV=1	65911.3	49966.8	117374	70046.5	93760.1	25010.2	58078.8	2436.37	53120	60922.9	6162.27	58224.3
O88269|MRP6_RAT	2	0	45.09			164995	Multidrug resistance-associated protein 6 OS=Rattus norvegicus OX=10116 GN=Abcc6 PE=1 SV=1
P12847|MYH3_RAT;tr|G3V6D8|G3V6D8_RAT	2	0	59.67			223856	Myosin-3 OS=Rattus norvegicus OX=10116 GN=Myh3 PE=3 SV=1
tr|F7F5A1|F7F5A1_RAT	2	1	74.43	0.0876737	0.120825	22570.2	Ubiquitin-conjugating enzyme E2E 3 OS=Rattus norvegicus OX=10116 GN=Ube2e3 PE=1 SV=2	18199.2	6203.2	15119.7	13647.6	6712.17	7422.46	3109.23	2994.77	3397.13	2679.66	12184.6	15756.8
tr|F1MA79|F1MA79_RAT	2	1	84.5	0.205347	0.17998	169079	Slit homolog 2 protein OS=Rattus norvegicus OX=10116 GN=Slit2 PE=4 SV=2	91627.1	41085.3	17675	24307.3	8303.29	51590.4	0	10651.2	31567.9	2348.47	10814	68663.4
P17702|RL28_RAT;tr|D3ZEI0|D3ZEI0_RAT;tr|D3ZJD3|D3ZJD3_RAT;tr|Q642E2|Q642E2_RAT	2	2	72.42	0.306411	0.223359	15848.6	60S ribosomal protein L28 OS=Rattus norvegicus OX=10116 GN=Rpl28 PE=1 SV=4	1.01455e+06	671172	431896	802614	393132	580794	379714	765694	882396	1.14136e+06	865626	839161
tr|B0BMU7|B0BMU7_RAT	2	0	50.5			35618.2	Elongator complex protein 5 OS=Rattus norvegicus OX=10116 GN=Elp5 PE=1 SV=1
tr|O88753|O88753_RAT;tr|O88754|O88754_RAT;tr|Q63066|Q63066_RAT;tr|Q63067|Q63067_RAT	2	0	82.64			16388	Epsilon 2 globin OS=Rattus norvegicus OX=10116 GN=Hbe2 PE=3 SV=1
Q63511|KCNJ9_RAT;tr|A0A0G2JZD9|A0A0G2JZD9_RAT	2	2	138.11	0.0184858	0.0705	43964.8	G protein-activated inward rectifier potassium channel 3 OS=Rattus norvegicus OX=10116 GN=Kcnj9 PE=1 SV=2	56908.9	65025.2	69266.9	41125.7	60830.5	66624.1	35938.5	33433.6	32985	37079	25147.1	72555.1	x
P26772|CH10_RAT;tr|A0A0G2JTG1|A0A0G2JTG1_RAT;tr|P97601|P97601_RAT	2	2	85.42	1.24468e-05	0.0235882	10901.7	10 kDa heat shock protein, mitochondrial OS=Rattus norvegicus OX=10116 GN=Hspe1 PE=1 SV=3	699140	722867	593266	578874	531801	769190	1.07664e+06	1.07893e+06	1.29448e+06	1.24498e+06	998263	1.22451e+06	x
Q5RKH7|S35F6_RAT	2	2	166.53	0.730372	0.372685	41092.3	Solute carrier family 35 member F6 OS=Rattus norvegicus OX=10116 GN=Slc35f6 PE=2 SV=1	440813	514683	665397	441846	577448	468820	1.22616e+06	977635	109769	425567	370622	408910
P18088|DCE1_RAT;tr|C9E895|C9E895_RAT	2	2	96.63	0.215373	0.184862	66640.4	Glutamate decarboxylase 1 OS=Rattus norvegicus OX=10116 GN=Gad1 PE=2 SV=1	1.13613e+06	1.26757e+06	1.5184e+06	959086	1.19409e+06	1.99885e+06	328593	516106	127394	1.83606e+06	2.05303e+06	1.50086e+06
tr|Q5BK80|Q5BK80_RAT	2	1	60.55	0.314576	0.226758	26054.5	Tetraspanin OS=Rattus norvegicus OX=10116 GN=Tspan4 PE=1 SV=1	111243	80592.1	149190	49298.8	87433.6	8829.55	162.784	1995.6	81534.4	90270.9	121176	86620.7
F1M3L7|EPS8_RAT	2	1	77.29	0.272959	0.209423	91928.5	Epidermal growth factor receptor kinase substrate 8 OS=Rattus norvegicus OX=10116 GN=Eps8 PE=1 SV=2	71587.6	7833.97	56862.9	106046	41925.6	29429.5	55909.1	0	7315.22	55998.5	25529.1	28818.2
tr|D3ZJK8|D3ZJK8_RAT	2	1	96	0.913177	0.423535	12117	Uncharacterized protein OS=Rattus norvegicus OX=10116 PE=1 SV=3	682158	562102	757154	723757	625163	616286	186074	763950	668023	941664	949237	802860
Q5XIX0|DJC14_RAT	2	1	80.51	0.394049	0.256267	79017.4	DnaJ homolog subfamily C member 14 OS=Rattus norvegicus OX=10116 GN=Dnajc14 PE=1 SV=1	36601.9	22133.3	65545.2	42807	65985	45941	52200.1	73924	16083.8	26026.4	23140.5	40319.8
tr|D3ZEY0|D3ZEY0_RAT	2	1	41.14	0.619774	0.337113	173503	Coiled-coil domain-containing 141 OS=Rattus norvegicus OX=10116 GN=Ccdc141 PE=1 SV=2	27491.3	9416.65	1506.12	4296.54	881.963	3094.25	36634.7	1257.07	0	2453.29	28282.7	12005.2
tr|B5DF46|B5DF46_RAT	2	0	43.19			27708.8	Phosphomannomutase OS=Rattus norvegicus OX=10116 GN=Pmm2 PE=1 SV=1
P31646|S6A13_RAT;tr|A0A0G2K0Z3|A0A0G2K0Z3_RAT;tr|R9PXV0|R9PXV0_RAT	2	1	99.26	0.740348	0.375128	68263.2	Sodium- and chloride-dependent GABA transporter 2 OS=Rattus norvegicus OX=10116 GN=Slc6a13 PE=1 SV=1	12969.5	15137.2	14455.3	13467.8	23711.8	16210.7	23622	8011.27	8595.81	6273.41	20249.3	37920.3
P23977|SC6A3_RAT	2	1	71.51	0.00264449	0.0446035	68746.3	Sodium-dependent dopamine transporter OS=Rattus norvegicus OX=10116 GN=Slc6a3 PE=2 SV=1	8524.77	5807.93	10428.6	5721.59	9739.34	8585.88	111229	108783	45615.2	53627.7	11903.4	13421.1	x
Q63486|RRAGA_RAT	2	0	59.1			36566.2	Ras-related GTP-binding protein A OS=Rattus norvegicus OX=10116 GN=Rraga PE=1 SV=1
tr|D4A678|D4A678_RAT;tr|Q6XDA1|Q6XDA1_RAT	2	1	73.53	0.309445	0.224395	280073	Spectrin, alpha, erythrocytic 1 OS=Rattus norvegicus OX=10116 GN=Spta1 PE=1 SV=3	58914.1	59112.5	72543.8	82562.7	50613.7	70226	315055	16472.8	142197	127344	137445	80258.6
P62919|RL8_RAT;tr|D4A6W6|D4A6W6_RAT	2	1	89.4	0.0305397	0.0814263	28024.7	60S ribosomal protein L8 OS=Rattus norvegicus OX=10116 GN=Rpl8 PE=2 SV=2	53106.4	125732	22120.4	31767.5	51991.8	77858.1	81424.4	274067	239607	232253	66578.2	68160.3	x
Q4KLL0|TCEA1_RAT	2	1	110.81	0.029878	0.0805853	33893.5	Transcription elongation factor A protein 1 OS=Rattus norvegicus OX=10116 GN=Tcea1 PE=1 SV=1	277891	585102	169539	379029	349601	488749	28608.1	182254	332674	271786	73449.4	92438.7	x
tr|D4A8G7|D4A8G7_RAT	2	0	92.35			61463.5	SNW domain-containing 1 OS=Rattus norvegicus OX=10116 GN=Snw1 PE=1 SV=1
P18297|SPRE_RAT;tr|B2RYK3|B2RYK3_RAT	2	1	72.74	0.806381	0.393812	28128.3	Sepiapterin reductase OS=Rattus norvegicus OX=10116 GN=Spr PE=1 SV=1	87944.3	62267.3	65835.5	20694.8	59542.4	91284.7	9251.61	321584	96768.2	30133.2	33776.6	61485.2
tr|B5DFI3|B5DFI3_RAT	2	1	141.98	0.157907	0.1578	18733	AP complex subunit sigma OS=Rattus norvegicus OX=10116 GN=Ap1s1 PE=1 SV=1	680620	515877	557182	689356	337043	408438	1.17778e+06	711198	505248	698703	555568	544274
D3ZGS3|OCRL_RAT;tr|R9PXS2|R9PXS2_RAT	2	1	88.76	0.894116	0.417871	104407	Inositol polyphosphate 5-phosphatase OCRL-1 OS=Rattus norvegicus OX=10116 GN=Ocrl PE=1 SV=1	32603.8	42618.4	29351.9	34658.3	27212.2	33343.1	56330.7	46941.1	19948.3	70028.6	25333.4	16813
tr|Q5Q0U0|Q5Q0U0_RAT	2	1	78.23	0.0177474	0.070161	54323.3	Sialin OS=Rattus norvegicus OX=10116 GN=Slc17a5 PE=1 SV=1	4441.41	4446.77	4852.5	4799.26	3582.12	5077.58	55864	28906.6	7688.3	8745.19	5746.98	7782.15	x
tr|A0A0G2K5V8|A0A0G2K5V8_RAT;tr|F1LNN8|F1LNN8_RAT	2	1	101.83	0.496453	0.293012	161524	Death-associated protein kinase 1 OS=Rattus norvegicus OX=10116 GN=Dapk1 PE=1 SV=1	79482.6	134037	174823	45400.5	140290	163410	14831.5	28481.1	188780	105758	199736	143415
tr|F1M7M4|F1M7M4_RAT;tr|Q3SYQ0|Q3SYQ0_RAT	2	0	41.68			118714	Uncharacterized protein OS=Rattus norvegicus OX=10116 GN=Bmp2k PE=1 SV=3
Q6QI25|ORML3_RAT;tr|A0A0G2JSW1|A0A0G2JSW1_RAT;tr|D4A2I4|D4A2I4_RAT	2	2	79.66	0.37895	0.250691	17462.6	ORM1-like protein 3 OS=Rattus norvegicus OX=10116 GN=Ormdl3 PE=2 SV=2	1.7379e+06	9700.16	38357.6	5402.84	10886.8	10433.9	658.382	107045	6293.27	15243.1	460.07	97360.8
tr|A0A0G2JWI0|A0A0G2JWI0_RAT	2	2	36.66	0.27763	0.211831	35460.3	SIX homeobox 3 OS=Rattus norvegicus OX=10116 GN=Six3 PE=4 SV=1	17941.4	21831.2	35748.6	34813	43437.7	20783.4	1.68501e+06	45742.4	1.39956e+06	1665.79	964558	10020.5
tr|D4AEK9|D4AEK9_RAT	2	1	44.57	0.25136	0.200015	52973.7	Coiled-coil domain-containing 6 OS=Rattus norvegicus OX=10116 GN=Ccdc6 PE=1 SV=3	0	127.349	27.8057	7.36618	138.751	0	0	4657.07	1511.71	22807	0	160.519
F1LPQ2|ASCC3_RAT;tr|A0A0A0MY43|A0A0A0MY43_RAT	2	1	51.78	0.208378	0.181562	250218	Activating signal cointegrator 1 complex subunit 3 OS=Rattus norvegicus OX=10116 GN=Ascc3 PE=3 SV=1	90878.5	82423.4	155654	108987	178386	59926.4	161157	425420	376861	745830	53143.7	60944.6
P11250|RL34_RAT	2	2	65.72	0.175953	0.166337	13507.2	60S ribosomal protein L34 OS=Rattus norvegicus OX=10116 GN=Rpl34 PE=1 SV=3	784056	508825	420513	846941	352707	762225	967748	492530	687886	1.76271e+06	556104	990825
P12749|RL26_RAT;tr|D4A1Z2|D4A1Z2_RAT;tr|G3V6I9|G3V6I9_RAT	2	2	90.64	0.00911821	0.0576725	17277.2	60S ribosomal protein L26 OS=Rattus norvegicus OX=10116 GN=Rpl26 PE=1 SV=1	1.56614e+06	1.36426e+06	843645	1.35272e+06	638620	1.05213e+06	3.66781e+06	2.63167e+06	1.60679e+06	3.95972e+06	2.13573e+06	1.19866e+06	x
Q9JJW3|ATPMD_RAT	2	1	103.62	0.265755	0.206724	6407.55	ATP synthase membrane subunit DAPIT, mitochondrial OS=Rattus norvegicus OX=10116 GN=Atp5md PE=1 SV=1	1.70815e+06	1.97716e+06	1.8442e+06	971687	1.6604e+06	971192	2.16958e+06	2.04142e+06	1.59036e+06	108803	129596	1.49737e+06
D3ZHR2|ABCD1_RAT	2	1	69.62	0.199742	0.177011	81937.9	ATP-binding cassette sub-family D member 1 OS=Rattus norvegicus OX=10116 GN=Abcd1 PE=1 SV=1	11374.9	1868.72	27060.2	39217.3	48231.8	7362.83	7932.08	8476.46	28936	5476.06	3191.8	54.7713
Q64270|EI2BA_RAT;tr|A0A0G2JV57|A0A0G2JV57_RAT;tr|A0A0U1RRY3|A0A0U1RRY3_RAT;tr|A0A0U1RRZ2|A0A0U1RRZ2_RAT	2	1	38.15	0.1606	0.159036	33678.3	Translation initiation factor eIF-2B subunit alpha OS=Rattus norvegicus OX=10116 GN=Eif2b1 PE=2 SV=1	50440.7	74850.8	68907.9	49482	70742.8	94711.2	59.1672	0	76926.4	72899.3	58611.6	55574.7
tr|D3ZVR8|D3ZVR8_RAT	2	1	75.94	0.675385	0.356436	57825.2	Protein phosphatase 1, regulatory subunit 16A OS=Rattus norvegicus OX=10116 GN=Ppp1r16a PE=4 SV=1	16402	97200.8	128291	122678	105420	64750.4	76426.8	39927.1	52086	158375	100472	193771
Q63273|GRIK5_RAT	2	1	41.19	0.0670607	0.108899	109276	Glutamate receptor ionotropic, kainate 5 OS=Rattus norvegicus OX=10116 GN=Grik5 PE=1 SV=1	40171.3	5969.38	79532.7	37703.7	52605.7	47032	0	6706.72	0	7830.2	8152.83	41724.1
tr|D4A6M0|D4A6M0_RAT	2	1	74.45	0.0464216	0.0947841	29280.4	Mitsugumin 29 (Predicted) OS=Rattus norvegicus OX=10116 GN=Sypl2 PE=2 SV=1	14575.5	30687.9	40931.7	13477.7	29401.9	26187.3	4594.24	8412.75	28544.7	9373.73	9807.56	21675.2	x
tr|A0A096MK89|A0A096MK89_RAT	2	0	43.39			685908	Adhesion G protein-coupled receptor V1 OS=Rattus norvegicus OX=10116 GN=Adgrv1 PE=3 SV=1
P28471|GBRA4_RAT	2	1	75.51	0.907598	0.421796	60951.4	Gamma-aminobutyric acid receptor subunit alpha-4 OS=Rattus norvegicus OX=10116 GN=Gabra4 PE=1 SV=1	4897.27	3883	5903.02	3779.67	3536.82	3998.6	61041.2	2577.7	7390.38	1377.61	3261.77	1732.91
tr|G3V7K5|G3V7K5_RAT	2	1	89.09	0.735888	0.374276	142950	NPC intracellular cholesterol transporter 1 OS=Rattus norvegicus OX=10116 GN=Npc1 PE=1 SV=1	39.5045	65.6989	74.203	14956	81.2275	79.0727	1012.78	12.86	6.74432	6.42047	34.558	29615.5
Q9R037|WDR44_RAT;tr|A0A0G2JX77|A0A0G2JX77_RAT;tr|A0A0G2K7S6|A0A0G2K7S6_RAT;tr|F1LSM3|F1LSM3_RAT	2	1	46.8	0.053053	0.100606	100948	WD repeat-containing protein 44 OS=Rattus norvegicus OX=10116 GN=Wdr44 PE=1 SV=1	5516.83	4380.39	16006	30954.5	15325.2	12269.7	8448.38	4127.98	11590.3	1487.9	905.125	5479.19
tr|D4A1X2|D4A1X2_RAT	2	2	57.42	0.250264	0.199648	100719	Exosome component 10 OS=Rattus norvegicus OX=10116 GN=Exosc10 PE=1 SV=2	7.24038e+06	2.91449e+06	7.68386e+06	9.95607e+06	5.36086e+06	4.36183e+06	736603	978130	509225	7.41392e+06	1.06305e+07	1.30538e+07
Q02485|CAC1S_RAT;tr|M0RCE9|M0RCE9_RAT	2	0	55.19			210395	Voltage-dependent L-type calcium channel subunit alpha-1S OS=Rattus norvegicus OX=10116 GN=Cacna1s PE=1 SV=2
tr|A0A0G2K8C5|A0A0G2K8C5_RAT;tr|Q6AYB7|Q6AYB7_RAT	2	1	55.28	0.397578	0.257513	30259.8	Similar to Ubc6p homolog, isoform CRA_a OS=Rattus norvegicus OX=10116 GN=Ube2j2 PE=1 SV=1	17469.3	33713.1	67335.8	90617.1	83999.9	109133	34045.1	34993.3	18511.9	33124.9	83278.5	76064
P43425|GBG7_RAT;tr|A0A0G2JSR6|A0A0G2JSR6_RAT	2	2	103.98	0.841426	0.404359	7523.72	Guanine nucleotide-binding protein G(I)/G(S)/G(O) subunit gamma-7 OS=Rattus norvegicus OX=10116 GN=Gng7 PE=2 SV=2	3.26988e+06	3.50241e+06	4.41392e+06	3.17835e+06	3.95089e+06	2.50414e+06	4.58543e+06	3.82995e+06	3.19498e+06	2.84447e+06	3.39534e+06	2.53823e+06
tr|D3ZI74|D3ZI74_RAT	2	2	140.18	0.562218	0.317987	21819.7	N-acetyltransferase 14 OS=Rattus norvegicus OX=10116 GN=Nat14 PE=4 SV=1	205412	137830	227456	168633	245208	162731	233478	271036	210277	185563	13742.3	229857
tr|A0A0G2JSQ4|A0A0G2JSQ4_RAT;tr|Q6AZ25|Q6AZ25_RAT;tr|Q91XN7|Q91XN7_RAT	2	0	58.48			28556.8	Tropomyosin 1, alpha, isoform CRA_p OS=Rattus norvegicus OX=10116 GN=Tpm1 PE=1 SV=1
P10362|SCG2_RAT	2	1	108.48	0.176247	0.166427	71031.3	Secretogranin-2 OS=Rattus norvegicus OX=10116 GN=Scg2 PE=1 SV=1	128374	191111	226541	172299	434760	209725	165580	103887	22114	205119	207335	179448
P09495|TPM4_RAT;P58775|TPM2_RAT;tr|A0A0G2K2G8|A0A0G2K2G8_RAT;tr|Q5FVG5|Q5FVG5_RAT	2	1	61.05	0.210809	0.182478	28509.7	Tropomyosin alpha-4 chain OS=Rattus norvegicus OX=10116 GN=Tpm4 PE=1 SV=3	3275.72	1648.96	5338.11	7226.71	5271.39	3846.57	10822.5	68673.6	40628.5	89991.5	375.109	4554.32
Q71UE8|NEDD8_RAT;tr|A0A0G2K4G3|A0A0G2K4G3_RAT	2	2	144.13	0.659444	0.35115	8972.41	NEDD8 OS=Rattus norvegicus OX=10116 GN=Nedd8 PE=1 SV=1	50038.9	74637.8	102490	64927.7	64496.9	66040.4	10359.9	1.09471e+06	67906.4	56097.6	108050	123679
Q7TSP2|KIF15_RAT;tr|A0A0G2K0M1|A0A0G2K0M1_RAT	2	0	56.74			159540	Kinesin-like protein KIF15 OS=Rattus norvegicus OX=10116 GN=Kif15 PE=2 SV=1
tr|D3ZDC2|D3ZDC2_RAT	2	1	77.1	0.344753	0.238249	62501.5	Solute carrier family 43 member 2 OS=Rattus norvegicus OX=10116 GN=Slc43a2 PE=1 SV=1	0	150.653	103.251	0	0	0	96452.4	0	0	286.27	357.554	0
Q4V8G5|SEP12_RAT	2	0	45.45			40799	Septin-12 OS=Rattus norvegicus OX=10116 GN=Sept12 PE=1 SV=2
tr|M0RAK2|M0RAK2_RAT	2	2	84.32	0.891437	0.417424	22928.9	RCG22622 OS=Rattus norvegicus OX=10116 GN=LOC684270 PE=1 SV=2	192492	285238	176685	186694	202419	295498	20163.2	232266	460685	424338	272821	288797
P02767|TTHY_RAT	2	2	177.41	0.108176	0.132389	15719.8	Transthyretin OS=Rattus norvegicus OX=10116 GN=Ttr PE=1 SV=1	935685	1.06723e+06	810421	876071	1.02702e+06	890643	1.1655e+06	112111	224407	356396	902888	1.06505e+06
tr|B2B9A9|B2B9A9_RAT	2	2	49.39	0.660677	0.351445	37281.6	Ephrin B2 OS=Rattus norvegicus OX=10116 GN=Efnb2 PE=2 SV=1	504763	527960	598002	503036	641540	334646	712265	322413	775295	319236	475400	387156
P62628|DLRB1_RAT	2	2	87.18	0.0308624	0.0818111	10989.7	Dynein light chain roadblock-type 1 OS=Rattus norvegicus OX=10116 GN=Dynlrb1 PE=1 SV=3	601453	550591	574142	756768	796569	422575	14260.2	561732	2880.9	35617	323408	360819	x
P07483|FABPH_RAT	2	1	103.01	0.00312106	0.0457761	14774.7	Fatty acid-binding protein, heart OS=Rattus norvegicus OX=10116 GN=Fabp3 PE=1 SV=2	135513	118796	37963.5	43293.7	21609.2	28671.3	218055	274047	121547	142152	173770	197658	x
tr|B2RYX0|B2RYX0_RAT;tr|M0R9L0|M0R9L0_RAT	2	2	104.47	0.0533642	0.10092	23383.9	Naca protein OS=Rattus norvegicus OX=10116 GN=Naca PE=1 SV=1	388412	278054	283511	391145	312886	408426	183850	401646	144277	18407.1	42052.3	293194
tr|B5DF60|B5DF60_RAT	2	2	82.79	0.250331	0.199648	16460.4	Eukaryotic translation initiation factor 1A, X-linked OS=Rattus norvegicus OX=10116 GN=Eif1ax PE=1 SV=1	280633	316657	182725	435307	222848	232136	240095	178057	201094	355296	149043	224836
P14141|CAH3_RAT	2	1	99.35	0.318663	0.227693	29431.4	Carbonic anhydrase 3 OS=Rattus norvegicus OX=10116 GN=Ca3 PE=1 SV=3	467450	535413	341524	551987	207693	570781	714499	249438	110105	324377	488507	259839
tr|F1M8P2|F1M8P2_RAT	2	2	34.75	0.00342929	0.0474664	85518.1	Zyg-11 family member B, cell cycle regulator OS=Rattus norvegicus OX=10116 GN=Zyg11b PE=1 SV=2	345887	242728	270146	283229	286145	237083	401308	475155	382780	332489	308058	392372	x
O54699|S29A2_RAT	2	1	96.68	0.0747026	0.113628	50265.3	Equilibrative nucleoside transporter 2 OS=Rattus norvegicus OX=10116 GN=Slc29a2 PE=2 SV=1	118678	66036.9	72450.9	19419.4	36114.2	77903.4	1841.14	4385.66	45508.9	32028.1	34004.1	45437.2
tr|Q3MIE9|Q3MIE9_RAT	2	1	52.53	0.0151033	0.0675858	41310.3	Spermine synthase OS=Rattus norvegicus OX=10116 GN=Sms PE=1 SV=1	0	5.45476	5.81645	0	0	0	18691.6	32220.3	357.639	43.9783	23.4796	0	x
tr|A0A0G2K9T1|A0A0G2K9T1_RAT;tr|Q5YB86|Q5YB86_RAT	2	0	62.13			100831	E3 ubiquitin-protein ligase OS=Rattus norvegicus OX=10116 GN=Itch PE=1 SV=1
tr|A0A0G2JVL6|A0A0G2JVL6_RAT	2	2	103.09	0.647912	0.347327	19965	NADH dehydrogenase [ubiquinone] 1 alpha subcomplex subunit 8 OS=Rattus norvegicus OX=10116 GN=Ndufa8 PE=1 SV=1	301636	454617	490151	300422	572591	257927	524818	442410	288490	328230	299701	280797
tr|Q5U214|Q5U214_RAT	2	0	91.48			31176.5	Small nuclear ribonucleoprotein polypeptide A OS=Rattus norvegicus OX=10116 GN=Snrpa PE=1 SV=1
tr|A0A0G2JZJ9|A0A0G2JZJ9_RAT;tr|B5DEL8|B5DEL8_RAT	2	1	67.57	0.136766	0.147241	12729.8	Uncharacterized protein OS=Rattus norvegicus OX=10116 PE=4 SV=1	5722.65	3746.59	93689.9	42577.5	113831	39466.5	30383.8	7788.65	5243.39	6125.1	2881.91	21639.6
O54783|CHKB_RAT	2	1	83.97	0.0187032	0.0705	45100.3	Choline/ethanolamine kinase OS=Rattus norvegicus OX=10116 GN=Chkb PE=1 SV=3	22455.5	20724.7	120459	131341	85257	88046.5	22474	7792.01	11416.3	24487.1	25717	39274.3	x
M0R5D6|RN157_RAT	2	1	68.33	0.113148	0.135892	74565.3	E3 ubiquitin ligase Rnf157 OS=Rattus norvegicus OX=10116 GN=Rnf157 PE=2 SV=2	57301.3	48411	113344	60436.2	158686	79374.6	16659.5	11370.5	20002.3	49723.5	72916	158696
tr|B2RZ97|B2RZ97_RAT;tr|F1LRJ0|F1LRJ0_RAT	2	2	195.01	0.729982	0.372642	41805.3	LOC684322 protein OS=Rattus norvegicus OX=10116 GN=Kcmf1 PE=2 SV=1	181714	189313	142041	169944	146020	185334	94172.3	168652	283509	199141	137251	128761
P37199|NU155_RAT	2	0	52.82			155002	Nuclear pore complex protein Nup155 OS=Rattus norvegicus OX=10116 GN=Nup155 PE=1 SV=1
P29067|ARRB2_RAT	2	1	54.31	0.680433	0.358098	46340.1	Beta-arrestin-2 OS=Rattus norvegicus OX=10116 GN=Arrb2 PE=1 SV=1	37605.3	29350.7	32612.8	27909	12532.5	31624.7	31212.8	61290.5	10422.1	26828.3	47010.5	33594.1
P12075|COX5B_RAT	2	2	117.06	0.0407964	0.0893114	13914.9	Cytochrome c oxidase subunit 5B, mitochondrial OS=Rattus norvegicus OX=10116 GN=Cox5b PE=1 SV=2	657030	676546	550846	462394	780429	238037	508066	230124	268513	381836	239536	352113	x
tr|A0A1W2Q6D6|A0A1W2Q6D6_RAT	2	2	76.14	0.025022	0.077438	39164.7	Leucine zipper protein 2 OS=Rattus norvegicus OX=10116 GN=Luzp2 PE=4 SV=1	178624	58858.6	108116	250065	136626	156079	28438.1	130068	16834.6	58027.2	51376.1	96100.5	x
tr|F1MAK9|F1MAK9_RAT	2	1	83.88	0.027103	0.0794808	93342.9	Sphingomyelin phosphodiesterase 4 OS=Rattus norvegicus OX=10116 GN=Smpd4 PE=4 SV=3	127906	87444.1	127088	147890	172223	149789	139724	95578.1	17009.2	17195.7	9920.08	92347.8	x
tr|A0A0G2JSM4|A0A0G2JSM4_RAT	2	2	59.97	0.530827	0.306328	12410.2	BET1-like protein OS=Rattus norvegicus OX=10116 GN=Bet1l PE=1 SV=1	369730	316955	219300	249829	292553	248171	442622	316599	249546	278384	299775	251378
tr|D3ZTB5|D3ZTB5_RAT	2	2	93.84	0.419909	0.265754	11197.9	S100 calcium-binding protein A13 OS=Rattus norvegicus OX=10116 GN=S100a13 PE=1 SV=2	328505	259327	412077	307106	274176	198595	85564.3	261047	229076	263567	357387	364414
tr|Q498C9|Q498C9_RAT	2	2	71.2	0.456206	0.277957	49777.6	RCG33491, isoform CRA_b OS=Rattus norvegicus OX=10116 GN=Zfp207 PE=1 SV=1	344330	366031	168596	391317	193719	297080	409963	207556	403791	454864	305212	246317
tr|A0A0G2JV51|A0A0G2JV51_RAT;tr|B5DFI0|B5DFI0_RAT;tr|G3V752|G3V752_RAT	2	1	75.2	0.0209054	0.0723125	115366	RNA cytidine acetyltransferase OS=Rattus norvegicus OX=10116 GN=Nat10 PE=1 SV=1	488935	633402	469641	392897	460252	609794	24453.9	66641.9	144571	466356	280113	292557	x
Q9JJ46|EBP_RAT	2	2	50.63	0.691978	0.36134	26737.5	3-beta-hydroxysteroid-Delta(8),Delta(7)-isomerase OS=Rattus norvegicus OX=10116 GN=Ebp PE=2 SV=3	92852.3	94938.9	94798.6	95453.3	85046.5	74095.7	349306	366080	192381	5519.49	87511.2	205600
tr|A0A0G2JV49|A0A0G2JV49_RAT;tr|F1M6T6|F1M6T6_RAT	2	1	62.71	0.334364	0.233806	96963.7	Protein phosphatase 6, regulatory subunit 2 OS=Rattus norvegicus OX=10116 GN=Ppp6r2 PE=1 SV=1	417272	449337	331457	364775	398486	251284	214105	549324	114384	353744	321527	352954
Q6AXM5|CEPT1_RAT	2	2	96.02	0.225496	0.189092	46498.5	Choline/ethanolaminephosphotransferase 1 OS=Rattus norvegicus OX=10116 GN=Cept1 PE=2 SV=1	111003	197210	205135	97672.4	197669	196572	29668.4	107984	172883	190091	104157	142150
tr|Q5FVC4|Q5FVC4_RAT	2	2	91.5	0.361963	0.245555	42521.4	DnaJ (Hsp40) homolog, subfamily B, member 12 OS=Rattus norvegicus OX=10116 GN=Dnajb12 PE=1 SV=1	288169	382036	358836	207556	324395	278202	769735	233486	407939	441110	217947	348095
tr|D3ZQI1|D3ZQI1_RAT	2	1	96.28	0.195188	0.174388	21089.1	Glutathione peroxidase OS=Rattus norvegicus OX=10116 GN=Gpx7 PE=1 SV=1	114525	99324.4	140901	168262	150089	85949.4	0	3481.42	76713.1	119454	108152	110777
tr|D3ZTM7|D3ZTM7_RAT	2	0	61.31			53477.5	EF-hand calcium-binding domain 14 OS=Rattus norvegicus OX=10116 GN=Efcab14 PE=4 SV=1
Q5FVL3|DIK1B_RAT	2	1	84.61	0.175302	0.166292	48837.8	Divergent protein kinase domain 1B OS=Rattus norvegicus OX=10116 GN=Dipk1b PE=3 SV=2	79061.1	83330.9	72909.8	42717.7	101193	63949.4	1750.39	24912.6	25991	102581	69677.3	71952.2
Q09167|SRSF5_RAT	2	2	71.14	0.00973667	0.0587199	30891.4	Serine/arginine-rich splicing factor 5 OS=Rattus norvegicus OX=10116 GN=Srsf5 PE=1 SV=1	70500.1	61120.1	241319	681501	131963	219416	94630.9	28849.5	66201.4	28523.6	20285.5	47430.1	x
tr|D3ZS58|D3ZS58_RAT	2	2	93.7	0.301614	0.221418	10844.6	NADH dehydrogenase [ubiquinone] 1 alpha subcomplex subunit 2 OS=Rattus norvegicus OX=10116 GN=Ndufa2 PE=1 SV=1	290372	423479	258409	109606	306578	201720	792797	252352	264933	362864	265493	239101
tr|A0A0G2K5S7|A0A0G2K5S7_RAT;tr|Q80Z26|Q80Z26_RAT	2	1	67.29	0.848396	0.406579	60879.2	Ectonucleoside triphosphate diphosphohydrolase 3 OS=Rattus norvegicus OX=10116 GN=Entpd3 PE=1 SV=1	76849.6	76219.7	92911.8	65171.5	63249.1	27852.5	46413.4	93267.4	59582.9	84463.8	34355.2	63687.9
tr|B1WC43|B1WC43_RAT;tr|M0R9Y7|M0R9Y7_RAT	2	1	73.74	0.721923	0.370442	29183.7	LOC681708 protein OS=Rattus norvegicus OX=10116 GN=Tmem41a PE=2 SV=1	337542	325220	311978	263488	244009	251287	373746	20617.1	472496	335591	531054	283296
tr|D3Z956|D3Z956_RAT	2	1	93.74	0.0146977	0.0668669	36450.5	Retinaldehyde binding protein 1 (Predicted), isoform CRA_a OS=Rattus norvegicus OX=10116 GN=Rlbp1 PE=4 SV=1	146198	136736	137464	160658	159737	147011	30307.7	56951.3	69750.1	80034.8	139545	128940	x
tr|D4A7V2|D4A7V2_RAT	2	1	74.09	0.658619	0.350981	27239.2	Mediator of RNA polymerase II transcription subunit 7 OS=Rattus norvegicus OX=10116 GN=Med7 PE=1 SV=1	237233	192265	573060	363928	387277	316670	268472	101133	456017	223678	330965	569578
tr|M0R9X3|M0R9X3_RAT	2	0	70.33			62292.5	RNA-binding motif 31, Y-linked OS=Rattus norvegicus OX=10116 GN=Rbm31y PE=1 SV=1
Q5U220|TM254_RAT	2	2	131.41	0.56292	0.318052	14289.6	Transmembrane protein 254 OS=Rattus norvegicus OX=10116 GN=Tmem254 PE=2 SV=1	307143	344199	384913	435713	361149	241293	518306	259787	272863	363228	86434.6	490136
Q53AQ4|TMUB1_RAT	2	2	72.65	0.0995909	0.127576	26349.4	Transmembrane and ubiquitin-like domain-containing protein 1 OS=Rattus norvegicus OX=10116 GN=Tmub1 PE=1 SV=1	312606	377429	498982	390525	369786	264255	506414	695013	447669	478702	404155	323568
Q6AYT8|MPZL1_RAT	2	1	66.19	0.376679	0.249587	29501.8	Myelin protein zero-like protein 1 OS=Rattus norvegicus OX=10116 GN=Mpzl1 PE=2 SV=1	299629	295968	329751	213084	338241	241355	437657	215413	246209	191543	161962	288913
P36407|TRI23_RAT;tr|F1LSC5|F1LSC5_RAT;tr|H9KVE7|H9KVE7_RAT	2	0	99.51			63892.4	E3 ubiquitin-protein ligase TRIM23 OS=Rattus norvegicus OX=10116 GN=Trim23 PE=2 SV=2
P49816|TSC2_RAT;tr|A0A0G2JSL4|A0A0G2JSL4_RAT;tr|D3ZLW4|D3ZLW4_RAT	2	1	68.22	0.0130432	0.0642349	201277	Tuberin OS=Rattus norvegicus OX=10116 GN=Tsc2 PE=1 SV=1	146812	50918.2	111745	197296	132034	110385	22556.6	11923	32727.4	16065.7	36953.8	181432	x
Q6AYG5|ECHD1_RAT	2	1	58.3	0.364873	0.246643	32630.7	Ethylmalonyl-CoA decarboxylase OS=Rattus norvegicus OX=10116 GN=Echdc1 PE=1 SV=1	54355.6	44708.7	64423.7	79486.9	47348.7	31097.4	155508	2182.45	50096.7	17896.5	55629.2	34303.1
Q09429|ABCC8_RAT;tr|Q70X89|Q70X89_RAT;tr|Q70X90|Q70X90_RAT	2	1	50.38	0.179097	0.16722	177183	ATP-binding cassette sub-family C member 8 OS=Rattus norvegicus OX=10116 GN=Abcc8 PE=1 SV=4	26950.5	13986.1	25551	22208.3	20350.8	18924.1	53819.9	32596.5	19629.9	32151.3	20303.2	19432.5
tr|B1WBY5|B1WBY5_RAT	2	0	70.93			63205.2	DnaJ (Hsp40) homolog, subfamily C, member 11 OS=Rattus norvegicus OX=10116 GN=Dnajc11 PE=1 SV=1
P97562|ACOX2_RAT;tr|F1LNW3|F1LNW3_RAT	2	0	69.09			76798.9	Peroxisomal acyl-coenzyme A oxidase 2 OS=Rattus norvegicus OX=10116 GN=Acox2 PE=1 SV=1
P41516|TOP2A_RAT;tr|A0A0G2JUF8|A0A0G2JUF8_RAT;tr|A0A0G2JWP8|A0A0G2JWP8_RAT	2	0	48.35			173220	DNA topoisomerase 2-alpha OS=Rattus norvegicus OX=10116 GN=Top2a PE=1 SV=1
tr|A0A0G2JVE0|A0A0G2JVE0_RAT;tr|F1LMH8|F1LMH8_RAT;tr|Q5U4E5|Q5U4E5_RAT	2	1	63.01	0.0407332	0.0893114	60933.4	F-box and WD repeat domain-containing 11 OS=Rattus norvegicus OX=10116 GN=Fbxw11 PE=1 SV=1	322210	691412	522737	361340	591261	658629	10962.1	52782.6	457242	328515	204540	229487	x
tr|D3ZN19|D3ZN19_RAT	2	2	98.82	0.0790949	0.116442	37972.6	Ring finger protein 121 OS=Rattus norvegicus OX=10116 GN=Rnf121 PE=1 SV=1	182865	156378	162195	230256	119241	106371	142415	79829.1	19288.6	87062.5	139811	111470
tr|D3ZAN4|D3ZAN4_RAT	2	0	65.66			37438.5	Solute carrier family 35 member B4 OS=Rattus norvegicus OX=10116 GN=Slc35b4 PE=1 SV=1
tr|F1LPQ4|F1LPQ4_RAT	2	0	95.04			105784	Phospholipase OS=Rattus norvegicus OX=10116 GN=Pld2 PE=3 SV=3
tr|F1LWZ8|F1LWZ8_RAT	2	1	95.97	0.443967	0.273737	99496.8	LEM domain-containing 3 OS=Rattus norvegicus OX=10116 GN=Lemd3 PE=1 SV=2	595140	789748	1.23344e+06	303049	913713	743008	970668	758010	340663	453318	593932	543842
P63043|STMN4_RAT;tr|Q568Y8|Q568Y8_RAT	2	2	68.6	0.0206164	0.072005	22087.2	Stathmin-4 OS=Rattus norvegicus OX=10116 GN=Stmn4 PE=1 SV=1	383389	490156	505151	380670	638682	391468	301659	255922	418533	292334	412682	338078	x
D3ZVF4|TPPC2_RAT;tr|Q5BJL8|Q5BJL8_RAT	2	2	113.15	0.130784	0.143863	16452.8	Trafficking protein particle complex subunit 2 OS=Rattus norvegicus OX=10116 GN=Trappc2 PE=3 SV=1	311054	301932	233573	242194	203184	327591	264042	120827	129318	294259	237004	223498
P46933|APBB1_RAT;tr|A0A0G2K3S1|A0A0G2K3S1_RAT	2	1	99.99	0.0875097	0.120814	77656.6	Amyloid-beta A4 precursor protein-binding family B member 1 OS=Rattus norvegicus OX=10116 GN=Apbb1 PE=1 SV=3	76503.1	108530	117010	82267.3	68821.5	54870.8	19184.6	23269.9	102481	37841.2	77284.1	71310.8
F1MA98|TPR_RAT	2	1	65.21	0.0700798	0.110225	267303	Nucleoprotein TPR OS=Rattus norvegicus OX=10116 GN=Tpr PE=1 SV=1	5365.63	2003.57	366.119	676.531	1012.42	480.947	453.721	6902.17	3862.79	40173.9	26599.5	1694.83
tr|B2RZD5|B2RZD5_RAT;tr|D3ZSF9|D3ZSF9_RAT	2	2	81.54	0.371872	0.248785	14467.4	RCG41580, isoform CRA_a OS=Rattus norvegicus OX=10116 GN=Rpl22l1 PE=2 SV=1	122323	7323.44	73374.1	152667	80261.4	110830	8593.52	14341.8	96860.6	66305.6	59724.9	62864.2
tr|Q5XI21|Q5XI21_RAT	2	2	119.91	0.0728916	0.112109	54089	Target of myb1 homolog (Chicken) OS=Rattus norvegicus OX=10116 GN=Tom1 PE=1 SV=1	239782	317921	257238	220917	299736	331127	62170.4	368764	157227	225867	179638	148125
tr|D4A3V2|D4A3V2_RAT	2	1	49.52	0.178208	0.166911	15223.8	NADH dehydrogenase [ubiquinone] 1 alpha subcomplex subunit 6 OS=Rattus norvegicus OX=10116 GN=Ndufa6 PE=1 SV=1	243332	315352	280137	287506	285638	200225	480619	358200	298937	167582	399114	455695
tr|A0A0G2KAP1|A0A0G2KAP1_RAT	2	0	94.02			53431.1	Endoplasmic reticulum oxidoreductase 1 beta OS=Rattus norvegicus OX=10116 GN=Ero1b PE=1 SV=1
tr|M0R436|M0R436_RAT	2	2	98.04	0.990612	0.442437	29753.6	Ring finger protein 170 OS=Rattus norvegicus OX=10116 GN=Rnf170 PE=1 SV=2	214304	254302	401800	261717	217200	194907	421341	204119	178758	185044	279004	301858
tr|Q499T5|Q499T5_RAT	2	1	62.87	0.0176914	0.070161	92516.3	Calpain 7 OS=Rattus norvegicus OX=10116 GN=Capn7 PE=1 SV=1	198.24	0	728.684	0	545.336	0	87898.4	947.719	4796.53	332.834	420.267	1266.21	x
Q6DGF9|ACBD4_RAT	2	1	93.35	0.291171	0.216976	37316.5	Acyl-CoA-binding domain-containing protein 4 OS=Rattus norvegicus OX=10116 GN=Acbd4 PE=1 SV=1	36031.6	23915.9	39265	25506.5	60174.8	50891.5	35121.9	25430.7	7779.53	44731.6	33873.7	34337.5
P63055|PCP4_RAT;tr|Q8CHN7|Q8CHN7_RAT	2	2	105.08	0.679869	0.357983	6807.41	Calmodulin regulator protein PCP4 OS=Rattus norvegicus OX=10116 GN=Pcp4 PE=1 SV=2	268272	272827	261298	489962	323447	225307	195815	304240	265624	377844	283054	281703
tr|D3ZD83|D3ZD83_RAT	2	2	62.88	0.975684	0.439459	49405.5	Major facilitator superfamily domain-containing 10 OS=Rattus norvegicus OX=10116 GN=Mfsd10 PE=1 SV=1	351985	205964	193422	315184	154509	172609	169978	206506	64903.8	391754	373634	375100
tr|D3ZMM8|D3ZMM8_RAT	2	0	52.26			56814.9	Solute carrier family 7 (Cationic amino acid transporter, y+ system), member 6 (Predicted) OS=Rattus norvegicus OX=10116 GN=Slc7a6 PE=1 SV=1
P43278|H10_RAT	2	1	93.12	0.395673	0.25676	20885	Histone H1.0 OS=Rattus norvegicus OX=10116 GN=H1f0 PE=2 SV=2	74262.4	82501.8	67823	130716	75176.6	93664.6	25.5418	89701.2	197705	385576	196456	3425.94
tr|A0A0G2JZP9|A0A0G2JZP9_RAT	2	2	80.19	0.61974	0.337113	17407.7	Ring finger protein 11-like 1 OS=Rattus norvegicus OX=10116 GN=Rnf11l1 PE=1 SV=1	110903	116266	157503	135234	106508	55690.9	101313	77984.7	143504	155632	139910	114872
Q7TSY2|LHPL4_RAT	2	1	96.17	0.112382	0.135219	27049.8	LHFPL tetraspan subfamily member 4 protein OS=Rattus norvegicus OX=10116 GN=Lhfpl4 PE=1 SV=1	646840	822447	1.0862e+06	347003	1.35682e+06	933123	862411	385709	253792	385467	756534	596635
Q9EPX4|P2Y12_RAT	2	2	110.02	0.0521298	0.0997678	39047.3	P2Y purinoceptor 12 OS=Rattus norvegicus OX=10116 GN=P2ry12 PE=1 SV=1	301472	268231	226019	111341	208780	179472	250872	12885.1	24018	25122.3	162104	183131
A2RRU1|GYS1_RAT	2	2	49.52	0.242709	0.196843	84071.9	Glycogen [starch] synthase, muscle OS=Rattus norvegicus OX=10116 GN=Gys1 PE=1 SV=1	35228.2	15592.2	48375.6	27607.2	32240.4	8955.94	3840.28	12078.5	65367.4	6886.68	16262.8	19013.4
tr|B2GV65|B2GV65_RAT	2	2	106.15	0.0218899	0.0734138	11430.3	HIG1 domain family, member 2A OS=Rattus norvegicus OX=10116 GN=Higd2a PE=2 SV=1	145287	165175	158581	69067.1	221824	69518.6	51566.6	32690.3	125919	54006.6	57435.1	75928.3	x
Q5XIA4|CNO10_RAT	2	2	69.13	0.600564	0.33066	81819.2	CCR4-NOT transcription complex subunit 10 OS=Rattus norvegicus OX=10116 GN=Cnot10 PE=2 SV=1	47402.7	43449.4	22952.8	97540.9	23215	45297.6	41376.8	5438.7	60577.8	36044.8	47324.1	52225.4
Q6PDU1|SRSF2_RAT	2	2	113.04	0.598577	0.330092	25476.3	Serine/arginine-rich splicing factor 2 OS=Rattus norvegicus OX=10116 GN=Srsf2 PE=1 SV=3	157304	16768.7	11696.8	164451	18180.8	119096	17293.1	36459.7	127973	89756.5	85696.2	127248
F1LP64|TRIPC_RAT;tr|A0A0A0MXY4|A0A0A0MXY4_RAT;tr|A0A0G2JU73|A0A0G2JU73_RAT;tr|A0A1W2Q676|A0A1W2Q676_RAT	2	2	42.93	0.29946	0.220636	223926	E3 ubiquitin-protein ligase TRIP12 OS=Rattus norvegicus OX=10116 GN=Trip12 PE=1 SV=1	68169.2	99680.3	71963	38275.1	85209.4	112370	21881.9	34765.2	131617	100055	43566.2	52313.6
tr|D3ZZ46|D3ZZ46_RAT	2	2	77.45	0.0848991	0.119619	35812.2	CLN6, transmembrane ER protein OS=Rattus norvegicus OX=10116 GN=Cln6 PE=1 SV=1	87012.2	83963.1	96274.4	66127.5	105637	87052.4	1076.32	13432.8	64062.5	49920.4	54235.2	75695
Q63767|BCAR1_RAT;tr|D3ZE30|D3ZE30_RAT;tr|F1LVA8|F1LVA8_RAT	2	2	75.27	0.836412	0.402782	104262	Breast cancer anti-estrogen resistance protein 1 OS=Rattus norvegicus OX=10116 GN=Bcar1 PE=1 SV=1	82031.5	64351.6	97446.7	100119	91188.1	70690.4	119030	58351.2	74656.7	97637	115484	67920.1
B2GUZ1|UBP4_RAT;tr|M0R851|M0R851_RAT	2	1	67.48	0.578476	0.322782	108373	Ubiquitin carboxyl-terminal hydrolase 4 OS=Rattus norvegicus OX=10116 GN=Usp4 PE=1 SV=1	37632.8	36517.2	30131.1	65485.9	31898.3	42046.9	49555.7	28030.7	37469.2	37611	60726.4	53597.4
P97577|FEZ1_RAT	2	2	75.3	0.0234336	0.0758637	45244	Fasciculation and elongation protein zeta-1 OS=Rattus norvegicus OX=10116 GN=Fez1 PE=1 SV=1	58104.3	29255	47758.6	67681.5	42721.2	38704.5	18111	18090.2	33584.3	15092.7	30031.1	50004.3	x
tr|D3ZJA8|D3ZJA8_RAT	2	2	71.14	0.0930278	0.124272	14232.7	CTD nuclear envelope phosphatase 1 regulatory subunit 1 OS=Rattus norvegicus OX=10116 GN=Cnep1r1 PE=4 SV=1	781.395	24462.6	24439.3	29246	44337.7	35967.8	4249.83	670.175	0	2735.59	6641.39	9550.38
P14173|DDC_RAT;tr|D3ZMA5|D3ZMA5_RAT;tr|Q62819|Q62819_RAT	2	2	82.66	0.6674	0.35367	54053.5	Aromatic-L-amino-acid decarboxylase OS=Rattus norvegicus OX=10116 GN=Ddc PE=1 SV=1	37037.1	42852.5	38016.5	32183.5	30832.6	35430.2	27479.2	39494.1	66418.7	21497.5	25315.6	34300.9
Q9JMC1|PI5PA_RAT	2	2	87.08	0.939497	0.42969	107208	Phosphatidylinositol 4,5-bisphosphate 5-phosphatase A OS=Rattus norvegicus OX=10116 GN=Inpp5j PE=1 SV=1	84435.2	110287	87931.5	88676.6	108880	77993.6	215751	235657	57584.6	43081.8	58901.6	72029.5
tr|Q505J7|Q505J7_RAT	2	2	101.02	0.193856	0.174025	49295	Galactose-3-O-sulfotransferase 3 OS=Rattus norvegicus OX=10116 GN=Gal3st3 PE=2 SV=1	49612.5	43228.8	44194.9	29551.2	36598.2	55251	142446	89509	23305.5	66254.8	53611.5	49233.2
Q9QZK5|HTRA1_RAT	2	2	50.08	0.00387585	0.0479468	51330.2	Serine protease HTRA1 OS=Rattus norvegicus OX=10116 GN=Htra1 PE=2 SV=1	51801.5	23565.6	55759	23187	13275.4	24456.1	595.811	1396.01	1493.07	1467.16	2195.82	47377.4	x
tr|B2RZ33|B2RZ33_RAT	2	1	48.97	0.503813	0.295701	42876.6	Cytoplasmic protein OS=Rattus norvegicus OX=10116 GN=Nck1 PE=2 SV=1	705.444	1631.02	1388.73	2753.13	2654.35	1379.26	46321.5	37738.7	699.665	2720.02	1623.32	150.328
tr|D4ADA1|D4ADA1_RAT	2	2	49.64	0.301986	0.221456	50463.5	Fibrinogen C domain containing 1 (Predicted) OS=Rattus norvegicus OX=10116 GN=Fibcd1 PE=4 SV=1	71139.5	42494.3	73943	42492.7	52841.7	50708.3	27091.5	15153.1	82212.6	36814.4	23128.8	106456
Q62985|SH2B1_RAT;tr|M0R617|M0R617_RAT	2	2	77.41	0.0421609	0.0908459	79637	SH2B adapter protein 1 OS=Rattus norvegicus OX=10116 GN=Sh2b1 PE=1 SV=1	68970.9	37679.3	74952.4	58751.2	53856.1	65273.6	2724.12	1379.39	8804.32	49890.6	53212.7	43605.6	x
tr|Q56A26|Q56A26_RAT	2	2	82.64	0.0597335	0.104842	15672.7	Oligodendrocytic myelin paranodal and inner loop protein OS=Rattus norvegicus OX=10116 GN=Opalin PE=2 SV=1	166056	124699	115751	21061.1	12276.9	69077.5	17702.3	14717.3	10862.1	21730.2	24400	55657.7
tr|F1LV10|F1LV10_RAT	2	0	103.23			118848	Myosin IA OS=Rattus norvegicus OX=10116 GN=Myo1a PE=1 SV=2
Q63638|SPEG_RAT	2	2	82	0.663709	0.352384	354167	Striated muscle-specific serine/threonine-protein kinase OS=Rattus norvegicus OX=10116 GN=Speg PE=1 SV=2	67479.1	110845	72024.2	56408.3	70749.8	77770.5	133520	206526	47478.4	68658.6	63113.5	57597.8
Q5XIC1|GMPPA_RAT;tr|A0A0G2K824|A0A0G2K824_RAT	2	2	108.55	0.0449785	0.0933021	46191.1	Mannose-1-phosphate guanyltransferase alpha OS=Rattus norvegicus OX=10116 GN=Gmppa PE=2 SV=1	45977.5	25585.8	24957.5	24228.9	11702.9	24459.1	446.079	544.961	233.044	7154.11	37881	31288.5	x
tr|F1LRE5|F1LRE5_RAT	2	2	61.07	0.033241	0.083895	81774.1	Oxysterol-binding protein OS=Rattus norvegicus OX=10116 GN=Osbpl9 PE=1 SV=3	32510.5	28904.8	29975.8	34894	33898.5	53317	33590.5	85469	62437.4	39129.2	68616.5	46727.7	x
D4ABP9|FBX3_RAT	2	1	122.5	0.686843	0.360076	55355.4	F-box only protein 3 OS=Rattus norvegicus OX=10116 GN=Fbxo3 PE=3 SV=1	0	4285.75	1125.08	0	3013.26	0	0	178262	3140.98	0	40874.3	0.431255
tr|D4A1V8|D4A1V8_RAT	2	1	53.53	0.122548	0.140371	133945	DAZ-interacting zinc finger protein 3 OS=Rattus norvegicus OX=10116 GN=Dzip3 PE=1 SV=3	59178.9	41028	34268.2	115744	26763.6	17625.9	0	5885.7	14144.1	91374	0	93015.4
tr|M0R7W2|M0R7W2_RAT;tr|M0RAV6|M0RAV6_RAT;tr|M0RBM9|M0RBM9_RAT	2	1	47.5	0.00230961	0.0424704	134962	Uncharacterized protein OS=Rattus norvegicus OX=10116 GN=Arhgef10l PE=1 SV=2	68751.5	61448.8	55549.9	43383.4	55532.8	68902.6	926.126	1335.69	5836.55	1711.01	9808.81	57683.2	x
tr|A0A0G2K4E8|A0A0G2K4E8_RAT;tr|G3V9G7|G3V9G7_RAT;tr|Q5M814|Q5M814_RAT	2	2	73.95	0.636341	0.343431	114602	R3H domain-containing 2 OS=Rattus norvegicus OX=10116 GN=R3hdm2 PE=1 SV=1	57625.2	38549	55579.5	90308.1	45371.2	53020.6	75194.7	65322.6	90355.4	40877.6	27135.9	111427
Q9JM53|AIFM1_RAT;tr|A0A0G2K7K2|A0A0G2K7K2_RAT	2	2	90.67	0.00938164	0.0579719	66722.6	Apoptosis-inducing factor 1, mitochondrial OS=Rattus norvegicus OX=10116 GN=Aifm1 PE=1 SV=1	67524.1	118460	69009.8	32567.8	57560.1	29213.5	5810.49	4329.96	2769.68	5182.27	45069.3	46948.8	x
Q9Z1N3|MYO9A_RAT;tr|A0A0G2JXH4|A0A0G2JXH4_RAT;tr|F1LMQ1|F1LMQ1_RAT	2	1	76.78	0.0853081	0.119905	301381	Unconventional myosin-IXa OS=Rattus norvegicus OX=10116 GN=Myo9a PE=1 SV=1	55992.9	73461.7	28471.2	33560.3	29958.4	53669.3	10264.5	31180.9	61157.1	6804.98	31775	22499
tr|Q5XFW4|Q5XFW4_RAT	2	2	86.75	0.00336297	0.0474664	20540.7	Mitochondrial ribosomal protein L13 OS=Rattus norvegicus OX=10116 GN=Mrpl13 PE=1 SV=1	62931.7	52244	40788.8	60260.5	34016.9	57933.7	65496.5	103715	76164	90938.4	102385	66650.7	x
tr|D4A3D9|D4A3D9_RAT	2	2	70.86	0.170898	0.163762	55204.6	Serine/threonine kinase 32C OS=Rattus norvegicus OX=10116 GN=Stk32c PE=1 SV=1	30118.8	40460.6	22464	32764.9	32572.2	36230	22831.4	37393.8	1150.64	24506	25256.9	16441
Q5FWY5|AIP_RAT	2	2	48.58	0.662003	0.35197	37598.9	AH receptor-interacting protein OS=Rattus norvegicus OX=10116 GN=Aip PE=1 SV=1	38510.8	27555.9	25356.8	50881.7	13299.8	18702	56969.8	13543.2	5417.16	42334	14988.7	41466.5
tr|D4AAS1|D4AAS1_RAT	2	2	77.31	0.381268	0.251743	64047.7	G protein-coupled receptor 162 OS=Rattus norvegicus OX=10116 GN=Gpr162 PE=1 SV=1	101711	130371	140685	126055	135268	84655.9	181021	96484.2	112854	78088.9	53749.1	117227
tr|A0A0G2K9R6|A0A0G2K9R6_RAT	2	1	69.29	0.267329	0.207381	37091.8	Fc fragment of IgG receptor IIb OS=Rattus norvegicus OX=10116 GN=Fcgr2b PE=1 SV=1	19710.9	11767.6	12887.6	16303.5	13436.3	2106.49	27936	1948.51	1326.8	1985.75	10846.9	12125.3
Q63203|FCGR2_RAT;tr|Q5BKD6|Q5BKD6_RAT	2	1	71.14	0.393073	0.255874	32047.5	Low affinity immunoglobulin gamma Fc region receptor II OS=Rattus norvegicus OX=10116 GN=Fcgr2 PE=1 SV=1	33570.5	11819.9	16896.1	27211.1	31872.8	1661.62	97534	1001.35	1180.21	4466.93	13696.2	14623.1
tr|F1LQI6|F1LQI6_RAT	2	2	65.95	0.655407	0.350096	89094.7	Zyg-11-related, cell cycle regulator OS=Rattus norvegicus OX=10116 GN=Zer1 PE=1 SV=1	36894.9	49132.4	31907.3	33902.4	23486	30351.2	11868.8	23357	53997.4	22759.6	49224.4	41013.7
tr|D3ZJ92|D3ZJ92_RAT	2	2	72.29	0.0102005	0.0595188	108473	Pre-mRNA processing factor 40 homolog A (Yeast) (Predicted) OS=Rattus norvegicus OX=10116 GN=Prpf40a PE=1 SV=1	52625.3	28326.2	41058.4	111539	33876.9	37890.7	7741.55	7064.52	12447.4	18126.5	4730.5	57877.4	x
tr|D4A062|D4A062_RAT	2	2	123.16	0.229583	0.190936	109236	SLIT and NTRK-like family, member 3 OS=Rattus norvegicus OX=10116 GN=Slitrk3 PE=1 SV=1	43910.3	73356.6	77309.8	83145.9	83001.9	37617.2	89056.7	88149	8896.51	57308.8	14201.3	44902.1
P28494|MA2A1_RAT	2	1	63.23	0.131173	0.143942	131242	Alpha-mannosidase 2 OS=Rattus norvegicus OX=10116 GN=Man2a1 PE=1 SV=2	6121.78	8472.22	9313.24	5865.87	9283.96	6144.24	13803.3	201.845	2580.01	3095.07	1011.32	11633
Q6AYP2|MFA3L_RAT	2	2	93.92	0.803565	0.393152	45376.7	Microfibrillar-associated protein 3-like OS=Rattus norvegicus OX=10116 GN=Mfap3l PE=1 SV=1	122306	171823	130590	121014	190186	163874	121769	143063	204785	210154	139149	120809
Q5RJL0|ERMIN_RAT;tr|A0A0G2K774|A0A0G2K774_RAT	2	2	86.76	0.757198	0.379933	32227.9	Ermin OS=Rattus norvegicus OX=10116 GN=Ermn PE=1 SV=1	151472	72235.9	75451	70661.2	59302.1	56148.4	198870	107921	26626	56543.1	61516.3	53577.4
Q99P77|NOG1_RAT;tr|M0R623|M0R623_RAT	2	2	58.68	0.0692082	0.109435	74287.6	Nucleolar GTP-binding protein 1 OS=Rattus norvegicus OX=10116 GN=Gtpbp4 PE=2 SV=3	55760.3	41237.6	41422.4	71850	41025.1	47957.1	98956.7	63574.6	44451.5	101727	64601.7	53756.7
tr|D4ACM9|D4ACM9_RAT	2	2	114.98	0.153981	0.155546	51968.5	Microfibrillar-associated protein 1A OS=Rattus norvegicus OX=10116 GN=Mfap1a PE=1 SV=1	92537.8	46499.5	38517.6	169498	54995.3	63457.1	41943.2	14320.9	93817.7	51951.5	26059.2	52974
tr|A0A0G2K087|A0A0G2K087_RAT;tr|A0A0G2KAG1|A0A0G2KAG1_RAT	2	1	71.16	0.686969	0.360076	139280	SUN domain-containing ossification factor OS=Rattus norvegicus OX=10116 GN=Suco PE=1 SV=1	5613.01	6866.89	42723.7	45325.8	34828.3	18412.7	29104.8	13485.9	2016.7	57616.7	6488.07	33629.4
tr|M0RCN5|M0RCN5_RAT;tr|Q8CJC4|Q8CJC4_RAT	2	2	95.65	0.268101	0.207461	76215.6	Frizzled class receptor 3 OS=Rattus norvegicus OX=10116 GN=Fzd3 PE=3 SV=1	22630.8	32005.2	28705.4	15064.8	42232	30212.1	71066.6	31774.5	21323.5	53864.2	21999.8	38876
tr|D4A0C3|D4A0C3_RAT	2	1	69.7	0.038319	0.0873587	86196.5	HID1 domain-containing OS=Rattus norvegicus OX=10116 GN=Hid1 PE=1 SV=2	33004.2	5292.82	23464.1	23477.1	634.357	6.29268	0	0	0	0	691.55	20270.1	x
Q6MG08|ABCF1_RAT	2	2	107.22	0.849923	0.406993	95251.9	ATP-binding cassette sub-family F member 1 OS=Rattus norvegicus OX=10116 GN=Abcf1 PE=1 SV=1	94307.4	73234.5	44978.6	79122.6	44619.2	62005	68336	26568.4	58303.2	74611.8	65641.6	101280
tr|Q811X3|Q811X3_RAT	2	2	107.44	0.739383	0.375128	36050	Carbonic anhydrase 11 OS=Rattus norvegicus OX=10116 GN=Car11 PE=2 SV=1	63125.9	38926.8	74183.4	71026.5	59917	52527.3	112846	13978.5	25499.6	77679.3	86978	73249.7
tr|D3ZFK8|D3ZFK8_RAT	2	0	49.81			120801	FERM, ARH/RhoGEF and pleckstrin domain protein 2 OS=Rattus norvegicus OX=10116 GN=Farp2 PE=1 SV=1
tr|D3ZMR1|D3ZMR1_RAT	2	2	84.22	0.326338	0.230671	6177.36	Translocase of outer mitochondrial membrane 7 OS=Rattus norvegicus OX=10116 GN=Tomm7 PE=1 SV=1	67983.5	119221	143175	32040.1	125844	73162	33135.6	71912	100444	80881.4	58132.1	54773.7
tr|Q3C2P9|Q3C2P9_RAT	2	2	132.43	0.00384092	0.0479468	50750.3	Sprouty protein with EVH-1 domain 1, related sequence OS=Rattus norvegicus OX=10116 GN=Spred1 PE=2 SV=1	108134	153078	120768	80836.9	131486	104656	52442.9	52771.1	59264.2	113770	53434	72365.5	x
tr|A0A0G2JX25|A0A0G2JX25_RAT;tr|Q5FVP6|Q5FVP6_RAT	2	2	35.34	0.616888	0.336417	38047.6	GMP reductase OS=Rattus norvegicus OX=10116 GN=Gmpr2 PE=1 SV=1	210893	275373	117150	149019	152083	182067	69216.3	50696.9	220383	379988	229316	146549
A1A5P2|RRS1_RAT	2	2	78.6	0.571551	0.320556	41536.9	Ribosome biogenesis regulatory protein homolog OS=Rattus norvegicus OX=10116 GN=Rrs1 PE=2 SV=1	155283	114251	87406.1	227833	121970	131676	101953	231455	117213	95685.7	74916.9	138900
Q6P6G2|CF089_RAT;tr|A0A0G2JVJ4|A0A0G2JVJ4_RAT	2	2	50.81	0.258911	0.203537	39571.9	Bombesin receptor-activated protein C6orf89 homolog OS=Rattus norvegicus OX=10116 PE=2 SV=1	25255.9	34162.8	38997.7	47127.9	47523	28339.8	65004	60433.3	59519.7	40205.8	38960.4	23241
tr|D4ABJ2|D4ABJ2_RAT	2	1	52.04	0.450758	0.275771	21594.9	Cerebellin 4 precursor OS=Rattus norvegicus OX=10116 GN=Cbln4 PE=1 SV=1	162776	113288	105019	77163.9	97856.5	105944	20909.4	29959.9	109865	146511	169570	147351
Q566Q8|CK068_RAT	2	2	86.12	0.109383	0.13286	31443.2	UPF0696 protein C11orf68 homolog OS=Rattus norvegicus OX=10116 GN=Bles03 PE=1 SV=2	96403.7	54402.5	103397	94747.6	77304.9	78153.9	97705.8	80181.9	115809	99133.5	106256	101368
tr|D3ZGD0|D3ZGD0_RAT	2	2	83.87	0.120115	0.139569	166056	Gem (nuclear organelle)-associated protein 5 OS=Rattus norvegicus OX=10116 GN=Gemin5 PE=1 SV=2	131642	71407.1	49296.7	168022	52466.4	99255.4	5607.85	19492.9	15074.3	67079.4	96773.3	140880
tr|D4A6R4|D4A6R4_RAT	2	2	83.81	0.06599	0.108481	30458.4	Hypothetical protein LOC100362216 OS=Rattus norvegicus OX=10116 GN=LOC100362216 PE=1 SV=1	9348.08	15668.5	30862	27921.2	23348.3	18210.4	17825.3	88666.8	128589	29469.2	38501.2	22077.9
P84087|CPLX2_RAT	2	1	95.76	0.508967	0.297353	15394.4	Complexin-2 OS=Rattus norvegicus OX=10116 GN=Cplx2 PE=1 SV=1	58653.4	3996.9	22851.4	57541.3	26472	14949.1	72489.4	0	31229.2	46434.7	26910.1	31471
D3ZDK7|PGP_RAT	2	2	81.11	0.580331	0.323443	34600.8	Glycerol-3-phosphate phosphatase OS=Rattus norvegicus OX=10116 GN=Pgp PE=1 SV=1	112514	59375.1	60057.3	95622.8	51669.3	45917.3	74041.1	8970.24	61406.1	69539.4	73545	112791
P51590|CP2J3_RAT;tr|F1LVB0|F1LVB0_RAT;tr|F1M032|F1M032_RAT	2	2	45.37	0.022096	0.073462	57969.5	Cytochrome P450 2J3 OS=Rattus norvegicus OX=10116 GN=Cyp2j3 PE=2 SV=1	10350	27662.6	12035.7	12899.2	10258.6	17178.3	191.745	1472.03	809.235	332.799	17879.1	14661.8	x
tr|F1M7C0|F1M7C0_RAT	2	2	101.95	0.912757	0.423494	78789.3	Transmembrane protein 260 OS=Rattus norvegicus OX=10116 GN=Tmem260 PE=4 SV=2	12539.9	38567.8	39308.2	46080	52186.5	28342.5	138604	59914.6	32174.5	24069.2	18348.2	14408.2
tr|D3ZNX0|D3ZNX0_RAT	2	2	94.48	0.36626	0.247103	88680.7	Potassium channel tetramerisation domain containing 3 OS=Rattus norvegicus OX=10116 GN=Kctd3 PE=1 SV=2	115386	133386	52175.8	134418	78332.8	100179	5345.48	112209	132416	75559.1	88696.9	86727.5
tr|B1WBV1|B1WBV1_RAT	2	2	66.79	0.00596088	0.0510606	34860	Axin interactor, dorsalization-associated OS=Rattus norvegicus OX=10116 GN=Aida PE=1 SV=1	282669	262156	223619	204180	257268	140781	94261.5	42831.7	123091	117022	150252	148866	x
P33274|CP4F1_RAT;P51869|CP4F4_RAT;tr|Q66HK8|Q66HK8_RAT	2	1	91.99	0.183738	0.169339	59868.5	Cytochrome P450 4F1 OS=Rattus norvegicus OX=10116 GN=Cyp4f1 PE=2 SV=1	26509.8	44825.8	45324.2	20966.8	43951.4	33005.6	879.867	45236.2	26088.4	29122.3	21121	15574.6
Q9Z1Z3|EPN2_RAT;tr|A0A0G2JXY9|A0A0G2JXY9_RAT;tr|F1LQ45|F1LQ45_RAT;tr|Q505I9|Q505I9_RAT	2	1	68.37	0.00842453	0.0565253	62348.9	Epsin-2 OS=Rattus norvegicus OX=10116 GN=Epn2 PE=1 SV=1	4599.79	410.367	31255.6	16413.6	8749.58	9262.4	433.743	853.651	924.86	357.78	9.38115	675.29	x
tr|D3Z8W0|D3Z8W0_RAT	2	2	72.29	0.0754782	0.113881	58840	Polyamine oxidase OS=Rattus norvegicus OX=10116 GN=Paox PE=1 SV=1	110173	87569.2	77339.8	46934.1	52699.8	47703.1	15543.5	75322	3875.37	4893.37	28743.5	120929
Q9ERR2|COMD5_RAT	2	2	37.7	0.444778	0.273737	24453	COMM domain-containing protein 5 OS=Rattus norvegicus OX=10116 GN=Commd5 PE=2 SV=1	292883	308279	52430.1	58109	111591	280555	152175	167692	14267.4	113044	202619	85255.2
tr|D4A197|D4A197_RAT	2	2	63.11	0.988443	0.442053	18815.8	Methylmalonyl CoA epimerase OS=Rattus norvegicus OX=10116 GN=Mcee PE=1 SV=1	52889	47282.9	44998.3	46976.6	24784.2	38005.1	4387.54	57983.3	19203.3	115729	102490	81958.5
P70498|PLD2_RAT	2	1	114.58	0.177519	0.166889	106037	Phospholipase D2 OS=Rattus norvegicus OX=10116 GN=Pld2 PE=1 SV=2	33390.8	11238.6	12020.1	0	11790.3	40626.5	22460.5	105075	46301.9	21219.6	48951.2	53165.3
P11240|COX5A_RAT	2	2	48.62	0.525382	0.304202	16129.5	Cytochrome c oxidase subunit 5A, mitochondrial OS=Rattus norvegicus OX=10116 GN=Cox5a PE=1 SV=1	52653.8	79649.9	33223.4	34011.8	28184.7	21541.4	54266.4	13400.3	288752	9149.86	8771.09	16830.8
tr|D3ZNI3|D3ZNI3_RAT	2	2	105.58	0.644037	0.345965	209476	Programmed cell death 11 OS=Rattus norvegicus OX=10116 GN=Pdcd11 PE=1 SV=1	27441.5	25262.7	28127.9	19110.1	13245.8	15934.4	21831.1	145781	2151.03	29290.7	24232	2347.63
tr|B2RZ48|B2RZ48_RAT	2	2	69.01	0.505981	0.296359	38814.2	Bardet-Biedl syndrome 5 OS=Rattus norvegicus OX=10116 GN=Bbs5 PE=2 SV=1	19719.9	21815.8	12368.6	27471.2	14990.8	19722.5	3584.14	7028.12	40296	27119	20486.2	15603.1
tr|A0A0G2K1E2|A0A0G2K1E2_RAT	2	2	72.35	0.0101869	0.0595188	119460	Integrin alpha 5 (Mapped) OS=Rattus norvegicus OX=10116 GN=Itga5 PE=1 SV=1	48099.8	65077.8	42730.5	72532.2	152252	68258.5	8572.89	34992.8	43854.4	35913	20668.4	32083.2	x
tr|F1LSV0|F1LSV0_RAT;tr|Q4KM50|Q4KM50_RAT	2	2	65.05	0.0383854	0.0874141	90625.5	Semaphorin 4B OS=Rattus norvegicus OX=10116 GN=Sema4b PE=1 SV=2	19185.2	4013.52	55.7804	4267.16	998.673	6555.03	135904	5732.76	41361.8	30041.6	5028.26	29116.1	x
Q6P9U3|COMD3_RAT	2	2	62.12	0.90605	0.421266	21931.8	COMM domain-containing protein 3 OS=Rattus norvegicus OX=10116 GN=Commd3 PE=1 SV=1	38878.9	32792.1	37362.9	53696.5	41323.8	52259.8	102005	179586	13475.2	58052.1	13083.2	40580.1
A1A5P9|MAGE1_RAT	2	2	121.58	0.00752843	0.0553846	102181	Melanoma-associated antigen E1 OS=Rattus norvegicus OX=10116 GN=Magee1 PE=2 SV=1	32435.2	55658.9	42114.9	73131.9	40398.1	41088.2	99150.6	88586.6	138450	115581	79479.1	44273.8	x
tr|A0A0G2JZN2|A0A0G2JZN2_RAT	2	2	93.2	0.212888	0.183717	98804.9	Netrin receptor UNC5A OS=Rattus norvegicus OX=10116 GN=Unc5a PE=4 SV=1	20055.5	8305.82	48545.9	11362.5	60103.1	23280.5	56282.2	2039.82	3442.73	8517.68	17455.3	19598
tr|D3ZIE9|D3ZIE9_RAT	2	2	81.46	0.135074	0.146254	87329.4	Delta-1-pyrroline-5-carboxylate synthase OS=Rattus norvegicus OX=10116 GN=Aldh18a1 PE=3 SV=1	892	7473.32	2414.55	1721.09	638.688	2696.77	2993.02	1123.05	1215.45	40331.4	23393.2	15487.8
Q3B7K9|RUN3B_RAT	2	2	58.01	0.351163	0.241069	44792.3	RUN domain-containing protein 3B OS=Rattus norvegicus OX=10116 GN=Rundc3b PE=1 SV=1	3261.1	3379.73	8427.87	26207.9	9196.51	5254.07	0	20708.8	1599.62	6065.52	4004.18	17050.5
Q5FVG2|E41L5_RAT;tr|D3ZK45|D3ZK45_RAT	2	2	49.05	0.410422	0.262275	81718.4	Band 4.1-like protein 5 OS=Rattus norvegicus OX=10116 GN=Epb41l5 PE=2 SV=2	11046	20710.6	11843.6	0	30210.7	12939.7	14766.6	9435.73	10780.9	0	0	1449.65
D3ZUQ0|RIPL1_RAT;tr|A0A0G2K2U5|A0A0G2K2U5_RAT	2	2	90.37	0.912082	0.423406	47330.3	RILP-like protein 1 OS=Rattus norvegicus OX=10116 GN=Rilpl1 PE=1 SV=1	8865.47	10615.2	4363.97	6342.93	9650.75	9275.35	1654.63	10859.2	2360.28	42217.9	21106.4	4280.26
Q5RJT0|ASHWN_RAT	2	2	63.32	0.00259669	0.0445214	25787.3	Ashwin OS=Rattus norvegicus OX=10116 PE=1 SV=1	43170.6	5256.09	9339.69	31727.8	14807.2	25957.1	406.02	1002.08	2617.7	2309.36	1618.83	11117.2	x
P41740|ANPRC_RAT	2	2	63.35	0.005169	0.0490003	59727.8	Atrial natriuretic peptide receptor 3 OS=Rattus norvegicus OX=10116 GN=Npr3 PE=2 SV=1	25135.9	25004.7	49446.6	26720.2	23107.7	10071.2	1967.28	5456.98	3084.09	3356.87	1477.11	31785.8	x
tr|A0A0G2JYQ3|A0A0G2JYQ3_RAT;tr|A0A0G2K678|A0A0G2K678_RAT	2	2	83.42	0.0578221	0.103835	239101	YLP motif-containing protein 1 OS=Rattus norvegicus OX=10116 GN=Ylpm1 PE=1 SV=1	11543.6	17347.3	17210.4	128067	20654.3	21608.2	47195	0	26.136	1.89222	8007.56	32498.9
Q5M7W6|F234A_RAT	2	2	106.2	0.679388	0.357911	60636.9	Protein FAM234A OS=Rattus norvegicus OX=10116 GN=Fam234a PE=1 SV=1	11907.4	9482.45	6398.26	6613.19	5053.25	4865.59	103377	24028.9	1982.95	1535.7	11588.7	7230.23
tr|A0A0G2K2A5|A0A0G2K2A5_RAT;tr|Q5HZY3|Q5HZY3_RAT	2	2	77.71	0.446472	0.274119	38845.2	Ubiquitin carboxyl-terminal hydrolase OS=Rattus norvegicus OX=10116 GN=Uchl5 PE=1 SV=1	59609.1	21610.1	22925	32652.4	44884.3	12613.8	62255	11634.3	2900.68	17353.2	24689.7	53091.1
tr|G3V7P3|G3V7P3_RAT	2	2	54.76	0.159127	0.158632	38492.2	39S ribosomal protein L3, mitochondrial OS=Rattus norvegicus OX=10116 GN=Mrpl3 PE=1 SV=1	45670.7	25256.2	31269.1	25199.1	36362.3	46782.3	9057.3	9670.83	13591.3	51843.4	11287	67643
Q400C7|AMZ2_RAT	2	2	66.96	0.0629268	0.107182	41379.5	Archaemetzincin-2 OS=Rattus norvegicus OX=10116 GN=Amz2 PE=2 SV=2	4693.82	4902.51	4712.61	3797.68	2300.21	2687.85	14099.4	1888.84	64676	39908.8	45483.5	2520.73
tr|D4A039|D4A039_RAT	2	2	67.22	0.286195	0.215132	82722.3	Double zinc ribbon and ankyrin repeat domains 1 OS=Rattus norvegicus OX=10116 GN=Dzank1 PE=4 SV=3	19707.5	10811	4006.19	7031.79	14712.9	6542	69172.1	53288.9	120723	4941.05	8522.53	2987.3
Q80WD0|R4RL1_RAT	2	2	57.96	0.0632431	0.10729	49775	Reticulon-4 receptor-like 1 OS=Rattus norvegicus OX=10116 GN=Rtn4rl1 PE=1 SV=1	31804.5	32627.5	36822.1	53669.8	31213.8	30905.2	18257.8	17043	5126.79	12138.2	47272.4	33929.4
tr|D3ZQR6|D3ZQR6_RAT	2	2	76.38	0.228275	0.190476	217845	EMAP-like 6 OS=Rattus norvegicus OX=10116 GN=Eml6 PE=4 SV=3	43823.7	29175.3	40667.1	46523.8	31159	59064.9	40031.3	91980.2	101950	31613.2	34841	64914.1
tr|D3ZXI2|D3ZXI2_RAT	2	1	58.22	0.139295	0.148196	27296.1	Uncharacterized protein OS=Rattus norvegicus OX=10116 PE=4 SV=2	0	0	0	0	126.518	0	0	75727.8	1753.85	2074.06	0	0
Q6PCT5|PQBP1_RAT;tr|G3V705|G3V705_RAT	2	2	122.07	0.0707782	0.110669	30529.4	Polyglutamine-binding protein 1 OS=Rattus norvegicus OX=10116 GN=Pqbp1 PE=2 SV=1	152555	93152.9	26526.6	188561	43545.9	60498.2	32257.4	4646.54	26571	74134.9	78919.5	10624.9
tr|A0A0G2K9F2|A0A0G2K9F2_RAT	2	0	83.4			89602.9	Uncharacterized protein OS=Rattus norvegicus OX=10116 PE=1 SV=1
tr|D4A4U3|D4A4U3_RAT	2	1	104.81	0.230089	0.190936	18610.3	Magnesium-dependent phosphatase 1 OS=Rattus norvegicus OX=10116 GN=Mdp1 PE=1 SV=1	88742	71184	86852.3	76268.9	90451.2	90061.8	25595.2	215467	16298.3	53859.7	62589.9	67782.5
tr|Q76KC5|Q76KC5_RAT	2	2	147.28	0.192555	0.173383	86200.7	Phosphodiesterase OS=Rattus norvegicus OX=10116 GN=Pde8b PE=2 SV=1	36045	38729.5	42004.7	23550.6	45376.5	33224.6	22811.9	65958.5	9355.12	32163	21638.3	20900.5
tr|D4A198|D4A198_RAT	2	2	104.82	0.0285486	0.079957	167353	G protein pathway suppressor 2 (Predicted) OS=Rattus norvegicus OX=10116 GN=Neurl4 PE=1 SV=2	55150.4	54065.1	62664.6	57970.1	52706.7	48795.2	4078.8	4596.56	18668.7	59463.7	36550.8	31764.1	x
tr|D4A266|D4A266_RAT	2	2	84.66	0.858861	0.409512	19513.8	Similar to HSPC171 protein (Predicted), isoform CRA_a OS=Rattus norvegicus OX=10116 GN=Tmem208 PE=1 SV=1	18934.4	104303	224043	158651	184117	97110.6	138523	66442.4	100513	95364.9	116438	187791
Q2TGI8|ZDH22_RAT	2	2	106.02	0.014437	0.0667335	29248.7	Palmitoyltransferase ZDHHC22 OS=Rattus norvegicus OX=10116 GN=Zdhhc22 PE=2 SV=1	127280	203301	260675	126206	116180	99561.5	51548.4	113351	33865.3	119738	80788.6	62362.8	x
P63116|AAA1_RAT;tr|Q75T81|Q75T81_RAT	2	1	52.78	0.749455	0.377474	57548.9	Asc-type amino acid transporter 1 OS=Rattus norvegicus OX=10116 GN=Slc7a10 PE=2 SV=1	7503.04	5238.25	8049.67	2042.01	2938.27	2016.42	75505.5	772.117	1093.53	138.73	1865.69	31855.6
tr|A0A096MJC5|A0A096MJC5_RAT;tr|A0A096MJV2|A0A096MJV2_RAT;tr|B5DEN7|B5DEN7_RAT;tr|D3Z8K0|D3Z8K0_RAT	2	2	55.54	0.119499	0.139362	8066.96	PDZ domain-containing 11 (Fragment) OS=Rattus norvegicus OX=10116 GN=Pdzd11 PE=1 SV=1	35891	71294.9	52608.1	56420.2	68291.5	58299.8	122748	1728.01	30331.1	10715.1	34119.7	29717
tr|D3ZTY0|D3ZTY0_RAT	2	2	142.1	0.322557	0.229091	16091.3	Cornichon family AMPA receptor auxiliary protein 4 OS=Rattus norvegicus OX=10116 GN=Cnih4 PE=1 SV=1	185502	109379	258112	238825	260256	165258	66413.5	288340	50294.6	128299	207954	266441
P0CD96|OCC1_RAT;tr|A0A0G2KB69|A0A0G2KB69_RAT	2	2	203.75	0.0484766	0.0960547	6374.97	Overexpressed in colon carcinoma 1 protein homolog OS=Rattus norvegicus OX=10116 PE=3 SV=1	659912	644392	760529	463776	712444	320688	265271	287762	44790.3	457692	344570	404865	x
P80385|AAKG1_RAT;tr|A0A0G2JVD6|A0A0G2JVD6_RAT;tr|A0A0G2K913|A0A0G2K913_RAT	2	1	128.1	0.199274	0.176845	37386.2	5'-AMP-activated protein kinase subunit gamma-1 OS=Rattus norvegicus OX=10116 GN=Prkag1 PE=1 SV=3	72549.6	81506.7	61039.6	60925.1	114515	143475	14086.1	12034.2	171909	89504.5	63315.5	52907.4
P08482|ACM1_RAT	2	2	53.1	0.154969	0.156123	51368.9	Muscarinic acetylcholine receptor M1 OS=Rattus norvegicus OX=10116 GN=Chrm1 PE=1 SV=1	133584	110966	319844	243016	180948	110906	26080.9	159577	108632	114148	105544	188955
O08957|NRN1_RAT;tr|M0RBE5|M0RBE5_RAT	2	1	118.7	0.932351	0.427656	15288.7	Neuritin OS=Rattus norvegicus OX=10116 GN=Nrn1 PE=1 SV=1	220785	232034	61255.4	58007.9	176179	27458.1	183868	182077	47805.7	61220.9	84398.6	85304.9
Q5U3Y7|SGMR2_RAT	2	2	98.55	0.929352	0.427028	20946.1	Sigma intracellular receptor 2 OS=Rattus norvegicus OX=10116 GN=Tmem97 PE=2 SV=1	504577	520381	590031	560079	536295	331810	173530	1.0321e+06	583993	539101	477850	499761
Q641Y1|C56D2_RAT	2	2	85.65	0.121277	0.139778	24123.9	Cytochrome b561 domain-containing protein 2 OS=Rattus norvegicus OX=10116 GN=Cyb561d2 PE=2 SV=1	240243	324535	332709	289969	373143	363484	82935.3	371919	143468	147238	299272	370578
tr|A0A0G2JY11|A0A0G2JY11_RAT;tr|D4AAV9|D4AAV9_RAT	2	1	102.01	0.00253845	0.04404	26773.8	Tetraspanin OS=Rattus norvegicus OX=10116 GN=Tspan9 PE=1 SV=1	312418	351963	459064	251766	488444	280304	18321.8	3781.21	266077	23022.6	12811.5	95966	x
tr|A0A0G2JUA8|A0A0G2JUA8_RAT;tr|A0A0G2KB37|A0A0G2KB37_RAT;tr|B0BN29|B0BN29_RAT	2	1	70.81	0.533582	0.307576	29313	Transmembrane protein 189 OS=Rattus norvegicus OX=10116 GN=Tmem189 PE=4 SV=1	317502	223502	260696	321709	205119	165106	286780	109753	136467	183646	338413	320749
P62893|RL39_RAT;tr|A0A0H2UI11|A0A0H2UI11_RAT	2	2	103.43	0.254503	0.201446	6406.67	60S ribosomal protein L39 OS=Rattus norvegicus OX=10116 GN=Rpl39 PE=1 SV=2	1.39171e+06	993465	828812	1.21731e+06	797940	975018	385629	866047	267135	896972	1.15559e+06	1.48495e+06
tr|Q0D2L2|Q0D2L2_RAT	2	2	63.85	0.724838	0.371182	41235.1	Mitochondrial ribosomal protein S22 OS=Rattus norvegicus OX=10116 GN=Mrps22 PE=1 SV=1	9941.37	17503.7	28908.8	39120.9	32087.7	42206.9	10875.2	42082	49396.3	27734.8	19839.8	43712.3
Q71RJ2|CCG2_RAT;tr|Q99PR9|Q99PR9_RAT	2	1	52.55	0.00184511	0.0398812	35894.8	Voltage-dependent calcium channel gamma-2 subunit OS=Rattus norvegicus OX=10116 GN=Cacng2 PE=1 SV=1	59738.8	97941.1	86163	47278.4	143383	39881.3	4443.46	3157.55	5413.43	5079.28	28840.2	46328.2	x
tr|D3ZAE9|D3ZAE9_RAT	2	2	50.83	0.225241	0.188955	182509	ATP-binding cassette subfamily A member 8 OS=Rattus norvegicus OX=10116 GN=Abca8 PE=1 SV=3	12655.8	12263.4	13163	2684.23	1550.5	3603.49	17355.6	73709.7	20451	1859.47	4819.94	20098.4
tr|D3ZZY2|D3ZZY2_RAT;tr|Q499R2|Q499R2_RAT	2	2	59.22	0.163709	0.161133	91044.1	UTP14A small subunit processome component OS=Rattus norvegicus OX=10116 GN=Utp14a PE=1 SV=3	6856.51	4257.09	13241.2	20423.9	4629.84	5383.52	2969.65	216.81	0.867961	10426.4	3370.19	13120
O35180|SH3G3_RAT;tr|Q9JKT0|Q9JKT0_RAT	2	2	77.71	0.045749	0.0938148	39166.5	Endophilin-A3 OS=Rattus norvegicus OX=10116 GN=Sh3gl3 PE=1 SV=2	50315.7	61494.4	17807.8	29023.9	30221.2	33897.8	13289.6	8084.05	6976.76	254.018	7143.88	50722	x
tr|D4A131|D4A131_RAT	2	2	79.52	0.533565	0.307576	33082.2	Mitochondrial ribosomal protein L4 OS=Rattus norvegicus OX=10116 GN=Mrpl4 PE=1 SV=1	25952.9	26091.3	11346.6	6411.97	9919.44	5280.66	22891.1	23663	31041.9	3651.4	4676.45	75983.4
tr|D3ZQA1|D3ZQA1_RAT	2	2	40.09	0.959048	0.434724	68637.6	Polypeptide N-acetylgalactosaminyltransferase OS=Rattus norvegicus OX=10116 GN=Galnt9 PE=3 SV=1	61967.9	41315.8	61457.9	77556.9	74427.4	47100.1	185444	26716.6	31820.7	65959.8	59936	62491.5
tr|Q499V0|Q499V0_RAT	2	2	72.28	0.893749	0.417812	22595.2	COMM domain containing 7, isoform CRA_d OS=Rattus norvegicus OX=10116 GN=Commd7 PE=1 SV=1	37603.6	19452.9	8268.8	2412.57	495.336	56.1998	0.474617	37531.9	26210.9	44515	2820.03	21524.4
Q1RP77|NOP16_RAT;tr|B0BMU2|B0BMU2_RAT	2	2	65.45	0.386531	0.253044	21117.2	Nucleolar protein 16 OS=Rattus norvegicus OX=10116 GN=Nop16 PE=2 SV=1	51247.9	49327.9	19652.5	56390.2	29856.2	34101.4	17269.7	77227.7	61091.4	86188	43470.4	44857.5
tr|A0A1B0GWY0|A0A1B0GWY0_RAT	2	2	65.43	0.91229	0.423408	52998.8	Bardet-Biedl syndrome 9 (Fragment) OS=Rattus norvegicus OX=10116 GN=Bbs9 PE=4 SV=1	21137.2	27095.4	18179.7	53844.5	18882.6	51809.2	26396.9	3256.8	109918	48804	40792.7	20424
tr|A0A0G2K952|A0A0G2K952_RAT;tr|D3ZBB7|D3ZBB7_RAT	2	2	48.26	0.168152	0.162533	185650	Ubiquitin-specific peptidase 32 OS=Rattus norvegicus OX=10116 GN=Usp32 PE=1 SV=1	24536.3	14827	43407.3	35150.8	11611.9	21925.1	19140.5	15040.6	7565.67	13999.9	12457.6	30885.2
Q09326|MGAT2_RAT	2	2	50.11	0.051678	0.0993613	51109.9	Alpha-1,6-mannosyl-glycoprotein 2-beta-N-acetylglucosaminyltransferase OS=Rattus norvegicus OX=10116 GN=Mgat2 PE=1 SV=1	38785.3	16553.9	63809.4	27157.5	59576.5	34086.5	1380.03	33149.2	8043.63	19380.6	4226.66	39450.8
B2RYW9|FAHD2_RAT	2	2	81.09	0.315904	0.226773	34581.3	Fumarylacetoacetate hydrolase domain-containing protein 2 OS=Rattus norvegicus OX=10116 GN=Fahd2 PE=1 SV=1	55398.2	25411.3	25833.4	30216.3	23916	34792.9	44144.1	150.269	48006.4	29993.1	2647.59	68368.1
P28840|NEC1_RAT;tr|A0A0G2JX54|A0A0G2JX54_RAT	2	2	81.03	0.00943556	0.058086	84120.8	Neuroendocrine convertase 1 OS=Rattus norvegicus OX=10116 GN=Pcsk1 PE=2 SV=1	8062.87	14922.7	35092.1	19152.9	20094.9	22718.3	1466.22	1643.37	14217.8	359.803	13546.7	479.057	x
Q9JHZ4|GRAP1_RAT	2	0	76.27			96073.8	GRIP1-associated protein 1 OS=Rattus norvegicus OX=10116 GN=Gripap1 PE=1 SV=1
P0C2C4|RM10_RAT;tr|D3ZX69|D3ZX69_RAT	2	2	108.5	0.104342	0.130131	29940.1	39S ribosomal protein L10, mitochondrial OS=Rattus norvegicus OX=10116 GN=Mrpl10 PE=1 SV=1	52619.6	119891	62450.3	52163.2	85517.2	136961	8758.21	20756.8	7775.54	154399	142064	17281
tr|D3ZR63|D3ZR63_RAT	2	2	45	0.573321	0.321288	43258.1	Glucose-fructose oxidoreductase domain-containing 1 OS=Rattus norvegicus OX=10116 GN=Gfod1 PE=4 SV=1	26022.8	16615.3	6806.84	11011.1	9193.35	31760.5	6203.55	22978.6	22295	76606.1	22119.1	8185.3
tr|F7F7H4|F7F7H4_RAT	2	2	68.59	0.740066	0.375128	97438.9	Uncharacterized protein OS=Rattus norvegicus OX=10116 PE=1 SV=2	20094.1	15193.9	21962.6	17452.5	12060	18046.9	6157.4	86794.7	27299.1	24677.1	8687.32	18171.4
tr|B5DEY5|B5DEY5_RAT	2	2	63.82	0.00807337	0.0565253	38795.7	THO complex 3 OS=Rattus norvegicus OX=10116 GN=Thoc3 PE=1 SV=1	90635.6	66594.5	60116.8	68796	88540.4	64186.7	19791.9	11326.2	35701.1	52641.5	15223.8	64603.7	x
tr|M0R8V0|M0R8V0_RAT	2	2	133.9	0.984907	0.441542	162873	UHRF1-binding protein 1-like OS=Rattus norvegicus OX=10116 GN=Uhrf1bp1l PE=1 SV=2	35603.6	39586.3	29345.2	28017.9	13018.9	33395.3	29616.8	883.198	66370.4	61402.5	86641.7	50141.6
Q5BJW3|TX261_RAT	2	2	86.17	0.142746	0.150012	22523.7	Protein TEX261 OS=Rattus norvegicus OX=10116 GN=Tex261 PE=2 SV=1	6642.44	24090	65835.2	12337.1	28512.7	36796	0	0	31711.2	19908.6	9040.16	34576.4
tr|A0A0G2KAD5|A0A0G2KAD5_RAT	2	1	34.56	0.0151161	0.0675858	68458.9	Rab proteins geranylgeranyltransferase component A OS=Rattus norvegicus OX=10116 GN=Chm PE=1 SV=1	9669.86	16218.7	8662.61	9945.5	7874.14	11786.1	276.984	0	1280.37	0	132.213	12083	x
Q3C2P8|SPRE2_RAT	2	2	68.99	0.00110528	0.035273	46805.5	Sprouty-related, EVH1 domain-containing protein 2 OS=Rattus norvegicus OX=10116 GN=Spred2 PE=2 SV=1	55832.5	66833.4	105280	61991.9	93573.4	37590.7	30577.5	10920.2	19375.1	15967.9	21972.9	43446.4	x
tr|A0A0G2K1M5|A0A0G2K1M5_RAT	2	2	50.25	0.61582	0.335939	49463	Similar to Ab2-095 OS=Rattus norvegicus OX=10116 GN=Dipk2a PE=1 SV=1	30747.3	23619.4	21117.2	9199.39	2812.53	1954.84	37371	1283.56	2328.72	1493.88	15852.4	25697.3
tr|Q7TP07|Q7TP07_RAT	2	2	62.41	0.0450646	0.0933021	166618	Da1-12 OS=Rattus norvegicus OX=10116 PE=2 SV=1	2922.95	1232.39	65.7255	1141.59	468.969	0	36099.6	16263.6	692.414	22716.8	481.236	17043.7	x
P50123|AMPE_RAT;tr|A0A0G2JTI8|A0A0G2JTI8_RAT	2	2	34.44	0.21832	0.18616	107995	Glutamyl aminopeptidase OS=Rattus norvegicus OX=10116 GN=Enpep PE=1 SV=2	23332.1	28709	32571.6	41552	39530.6	54153.8	155526	220899	55043.9	54854	13980.2	37846.4
tr|B2RYP8|B2RYP8_RAT	2	2	94.62	0.00448198	0.048767	103060	Gamma-tubulin complex component OS=Rattus norvegicus OX=10116 GN=Tubgcp2 PE=1 SV=1	36938	52940.1	38293.9	48766.5	45373.6	40245	27927.9	30431.9	9823.05	7976.28	9037.73	28791.3	x
Q9JJP0|S20A1_RAT	2	1	80.22	0.00188397	0.0402935	74187.3	Sodium-dependent phosphate transporter 1 OS=Rattus norvegicus OX=10116 GN=Slc20a1 PE=1 SV=1	54214.1	37671.2	91980.4	67296.5	45861.5	38112.8	1795.43	3393.91	8016.85	4180.72	3666.07	60415.8	x
tr|G3V9W2|G3V9W2_RAT;tr|O35803|O35803_RAT	2	2	42.37	0.0506629	0.0985052	133261	Tyrosine-protein kinase OS=Rattus norvegicus OX=10116 GN=Jak1 PE=1 SV=1	2991.22	738.133	999.675	805.781	100.078	1613.67	24517.7	730.678	7452.9	1332.31	10619.6	2291.08
Q6AYN2|SARAF_RAT	2	2	88.59	0.459066	0.27888	35885.1	Store-operated calcium entry-associated regulatory factor OS=Rattus norvegicus OX=10116 GN=Saraf PE=2 SV=1	101805	81757.6	54847	26457.8	45881.8	68099	158797	87788.5	16145.9	3613.96	79440.2	37061
Q63553|SNRK_RAT	2	2	37.05	0.0942757	0.125054	81627.5	SNF-related serine/threonine-protein kinase OS=Rattus norvegicus OX=10116 GN=Snrk PE=1 SV=1	70878.9	43984.4	31109.1	63466.2	37014	33155.7	70500.5	51942	2981.46	4745.96	3942.85	41358.6
Q62665|LEG8_RAT;tr|Q6IN24|Q6IN24_RAT	2	2	68.85	0.0667885	0.108759	36038.4	Galectin-8 OS=Rattus norvegicus OX=10116 GN=Lgals8 PE=2 SV=1	7242.86	2468.61	14373.9	10699.3	9935.66	4502.46	4101.34	576.798	3.16734	413.616	1365.65	11607.7
tr|Q5U1Z9|Q5U1Z9_RAT	2	2	73.98	0.408737	0.26196	29718.2	Metaxin 2 OS=Rattus norvegicus OX=10116 GN=Mtx2 PE=1 SV=1	75131.2	151315	25527.3	24460.1	104640	55293	3638.05	101425	151420	55405.3	23750.6	21976.9
tr|A0A0G2K9H2|A0A0G2K9H2_RAT;tr|B4F7D6|B4F7D6_RAT	2	2	67.83	0.138589	0.148043	118003	Serine/threonine kinase 11-interacting protein OS=Rattus norvegicus OX=10116 GN=Stk11ip PE=1 SV=1	74428.2	78170.1	225057	43578.7	72782.6	58099.8	59743.9	47865.7	54439.5	22944.3	52143.1	82051.8
tr|D3ZEK5|D3ZEK5_RAT	2	0	57.81			74513.5	Heparan-sulfate 6-O-sulfotransferase OS=Rattus norvegicus OX=10116 GN=Hs6st2 PE=3 SV=2
tr|D4A038|D4A038_RAT	2	2	78.39	0.905559	0.421131	41011.2	Translocating chain-associated membrane protein OS=Rattus norvegicus OX=10116 GN=Tram1l1 PE=3 SV=1	20067.3	14206.2	49207.4	7098.03	32716.2	22811	3622.23	67312.3	9359.07	29642.8	63131.4	25792.8
Q6AYA1|GAR1_RAT;tr|A0A1W2Q680|A0A1W2Q680_RAT	2	2	97.5	0.0179902	0.0703847	23010.6	H/ACA ribonucleoprotein complex subunit 1 OS=Rattus norvegicus OX=10116 GN=Gar1 PE=2 SV=1	161816	100892	113695	201251	70925.2	156395	177818	224726	206991	197796	240091	170031	x
Q6Y290|GOLI_RAT	2	2	83.91	0.00548987	0.0498865	46448.9	E3 ubiquitin-protein ligase RNF130 OS=Rattus norvegicus OX=10116 GN=Rnf130 PE=1 SV=1	84422.7	37155.7	153425	130293	143765	64775.5	15376.6	52032	14172.9	10814.7	4438.81	60272.4	x
Q9JHL3|ECEL1_RAT;tr|D4AD32|D4AD32_RAT	2	2	97.93	0.00170174	0.0398812	87944.4	Endothelin-converting enzyme-like 1 OS=Rattus norvegicus OX=10116 GN=Ecel1 PE=2 SV=1	35945.5	24475.5	26230.4	22191.5	36159.3	13123.8	596.025	2864.37	1637.95	1233.53	9062.86	14211.2	x
tr|D4A401|D4A401_RAT	2	2	77.98	0.804645	0.393366	105278	Testis expressed gene 10 (Predicted) OS=Rattus norvegicus OX=10116 GN=Tex10 PE=1 SV=2	53592.4	38885.5	28297	76774.2	27057.4	46729.9	38793.1	80341.3	66580.1	7411.72	56938.9	36221.5
tr|D4A6R1|D4A6R1_RAT	2	2	79.63	0.219996	0.186798	29777.9	F-box protein 44 OS=Rattus norvegicus OX=10116 GN=Fbxo44 PE=4 SV=2	33037.1	39385.4	12080.1	13707.4	14915.2	16030.4	8068.27	67938.7	48308.2	40067.6	21960.9	40483.9
P57113|MAAI_RAT;tr|A0A0G2K6H2|A0A0G2K6H2_RAT	2	2	86.98	0.039796	0.0886795	23960.8	Maleylacetoacetate isomerase OS=Rattus norvegicus OX=10116 GN=Gstz1 PE=1 SV=2	79031.6	122048	59077.5	73521.6	52590.3	158588	2235.6	7655.89	11171.6	28850.8	117253	72443	x
tr|M0RA39|M0RA39_RAT	2	1	67.96	0.92759	0.426785	19166.5	Matrix-remodeling-associated 7 OS=Rattus norvegicus OX=10116 GN=Mxra7 PE=1 SV=1	217988	315167	270212	197797	458658	406837	304968	253711	204683	204648	451767	419297
tr|D4A3X0|D4A3X0_RAT;tr|Q7TP06|Q7TP06_RAT	2	2	131.19	0.749995	0.377654	260992	Centrosomal protein 192 OS=Rattus norvegicus OX=10116 GN=Cep192 PE=1 SV=3	135858	133033	80192.3	146945	56593.2	61983.5	51316.4	23873.7	102758	161725	142793	129199
tr|F1LXF5|F1LXF5_RAT	2	2	117.97	0.15964	0.158774	36752.6	Golgi to ER traffic protein 4 OS=Rattus norvegicus OX=10116 GN=Get4 PE=1 SV=2	46909.9	37452.2	37240.9	20675.7	27657.6	30176.4	20554.4	50070	26848.1	92326.4	87073.2	64647.4
tr|Q5U2Q5|Q5U2Q5_RAT	2	2	84.03	0.427117	0.268026	90293.4	Ribonucleoside-diphosphate reductase OS=Rattus norvegicus OX=10116 GN=Rrm1 PE=1 SV=1	61146.7	56440.5	146877	99149	111710	103112	110707	90275	136600	18176.6	13539.3	167887
P35233|PTN2_RAT	2	2	70.12	0.385651	0.252866	48446.3	Tyrosine-protein phosphatase non-receptor type 2 OS=Rattus norvegicus OX=10116 GN=Ptpn2 PE=1 SV=2	128717	128488	142164	134046	113020	111540	59436.2	67482.8	111911	175793	149830	125017
Q4QQR9|MEMO1_RAT;tr|F1LNE5|F1LNE5_RAT	2	2	87.55	0.0643237	0.107456	33679.1	Protein MEMO1 OS=Rattus norvegicus OX=10116 GN=Memo1 PE=1 SV=1	148711	193941	166297	168227	124275	151467	1400.52	3526.24	100079	113891	93405.9	104791
B4F7C5|LRRT4_RAT	2	2	67.52	0.978276	0.440183	67170.4	Leucine-rich repeat transmembrane neuronal protein 4 OS=Rattus norvegicus OX=10116 GN=Lrrtm4 PE=1 SV=1	110233	107762	108428	95630.2	105711	64075.3	182475	61038.6	49328.3	127565	130268	94811
tr|Q3KR55|Q3KR55_RAT	2	2	84.88	0.335244	0.234016	27815	RCG60540, isoform CRA_a OS=Rattus norvegicus OX=10116 GN=U2af1 PE=1 SV=1	133790	46899.9	23109	77115.1	41014.6	117199	4061.47	52993.1	48574.1	33014	71799	85532.4
tr|Q642B8|Q642B8_RAT	2	1	45.49	0.177518	0.166889	65900.8	Phosphatidylinositol glycan anchor biosynthesis, class Q OS=Rattus norvegicus OX=10116 GN=Pigq PE=2 SV=1	23356.3	76478.4	96273.9	42804.8	79114.2	80888.4	6758.29	30253.6	86963.7	33528	31675.7	63402
tr|Q3T940|Q3T940_RAT;tr|Q5I0M1|Q5I0M1_RAT	2	1	62.39	0.0348878	0.0855144	29394	Apolipoprotein H (Fragment) OS=Rattus norvegicus OX=10116 GN=Apoh PE=2 SV=1	75741.1	13841.2	37434.4	18259.1	17458.3	10516.7	589034	387085	142248	42961	16273.9	60719.7	x
tr|D3ZXJ0|D3ZXJ0_RAT	2	2	106.34	0.0291992	0.079957	65331.5	Matrix metallopeptidase 17 OS=Rattus norvegicus OX=10116 GN=Mmp17 PE=3 SV=1	159049	137984	161588	170994	146499	91368.6	140884	109414	89164.4	85240.6	80500.8	119685	x
tr|B2GV41|B2GV41_RAT	2	1	87.37	0.103413	0.129929	65244.6	Ubiquitin specific protease 39 (Predicted), isoform CRA_b OS=Rattus norvegicus OX=10116 GN=Usp39 PE=1 SV=1	207368	255935	147329	223128	163856	286408	45363.9	45454.2	215244	227337	207336	113217
O70141|SEM6B_RAT	2	2	94.17	0.189509	0.171759	95752	Semaphorin-6B OS=Rattus norvegicus OX=10116 GN=Sema6b PE=2 SV=1	71761.8	20680.7	74627.2	49564.3	28977.2	29258.8	225966	93607.2	30584.8	60890.1	34958.9	75542.3
tr|D3Z9C0|D3Z9C0_RAT	2	0	46.82			98410.4	Meiosis regulator for oocyte development OS=Rattus norvegicus OX=10116 GN=Mios PE=1 SV=1
Q6IRK9|CBPQ_RAT	2	2	109.58	0.00224695	0.0424704	52041.5	Carboxypeptidase Q OS=Rattus norvegicus OX=10116 GN=Cpq PE=1 SV=1	120865	60753.4	70261.9	76655.1	85985.7	80247	155582	112274	125607	106017	154147	125731	x
tr|M0RAE4|M0RAE4_RAT	2	2	63.93	0.0030478	0.0457761	44854.2	Similar to UBX domain containing 1, isoform CRA_c OS=Rattus norvegicus OX=10116 GN=Ubxn6 PE=1 SV=1	2025.24	1640.52	1048.97	1702.13	277.914	696.557	38430.8	112436	146806	14727.7	1669.92	5401.77	x
tr|B2RYJ3|B2RYJ3_RAT	2	1	61.32	0.0666065	0.108668	87774.4	Cullin 4A OS=Rattus norvegicus OX=10116 GN=Cul4a PE=1 SV=1	70634.5	56869.1	40168.2	78285.8	49239.6	52507.1	15979.9	17789.1	5233.86	10035.5	84708.4	79378.8
tr|Q2M2S1|Q2M2S1_RAT	2	2	99.62	0.145328	0.15143	37857.7	Torsin OS=Rattus norvegicus OX=10116 GN=Tor1b PE=1 SV=1	73135.3	170224	154900	93820.5	132504	140626	38845.2	94162.2	130236	86781.8	108140	97062.1
Q62867|GGH_RAT	2	2	113.62	0.00779999	0.0558804	35830	Gamma-glutamyl hydrolase OS=Rattus norvegicus OX=10116 GN=Ggh PE=1 SV=1	273427	256121	235266	253217	254944	191180	116891	112410	119099	231356	190973	188254	x
O88794|PNPO_RAT	2	1	93.56	0.666368	0.353472	30184.4	Pyridoxine-5'-phosphate oxidase OS=Rattus norvegicus OX=10116 GN=Pnpo PE=1 SV=1	92879.8	62813.6	118247	114026	57400.9	120849	159035	651191	18839.1	27456.5	16467	121460
tr|Q32KK2|Q32KK2_RAT;tr|Q3KR80|Q3KR80_RAT	2	2	118.29	0.175991	0.166337	53732.1	Arylsulfatase A OS=Rattus norvegicus OX=10116 GN=Arsa PE=1 SV=1	115707	121718	135752	103786	103850	121402	21407.2	61471.4	56381.3	125424	91873.7	191102
tr|A0A0G2JY68|A0A0G2JY68_RAT;tr|M0RCH8|M0RCH8_RAT	2	1	62.6	0.18254	0.16866	51488.6	Ribosomal L1 domain-containing protein 1-like OS=Rattus norvegicus OX=10116 GN=Rsl1d1l1 PE=1 SV=1	173794	122838	150675	404040	106455	140409	16738	7042.81	143775	192376	163229	176599
Q5U2T3|SPS2L_RAT;tr|A0A0G2JVT4|A0A0G2JVT4_RAT	2	2	93.36	0.40476	0.260336	61774.3	SPATS2-like protein OS=Rattus norvegicus OX=10116 GN=Spats2l PE=2 SV=1	74365.8	44603.2	55285.1	137247	43813.9	75789.6	145578	37303.7	120078	111681	65836.4	71155.5
P15589|STS_RAT;tr|G3V9E5|G3V9E5_RAT	2	2	61.44	0.432253	0.269969	62678.8	Steryl-sulfatase OS=Rattus norvegicus OX=10116 GN=Sts PE=1 SV=2	90872.2	94539.4	79283	65526.8	74028.5	56836.7	191291	85112.7	63229.4	68618.6	81239.1	79485.6
tr|D3Z837|D3Z837_RAT	2	1	61.61	0.423754	0.266804	172326	CDC42 binding protein kinase gamma (DMPK-like) (Predicted) OS=Rattus norvegicus OX=10116 GN=Cdc42bpg PE=3 SV=2	43909.8	38572.8	56836.2	47153.3	43285.4	41790.7	53124.2	58667.5	25097.8	22652.4	28250.6	61590.7
Q63470|DYR1A_RAT	2	0	56.08			85540.8	Dual specificity tyrosine-phosphorylation-regulated kinase 1A OS=Rattus norvegicus OX=10116 GN=Dyrk1a PE=1 SV=2
tr|D3ZEH1|D3ZEH1_RAT	2	1	61.31	0.0671853	0.108899	540348	FAT atypical cadherin 4 OS=Rattus norvegicus OX=10116 GN=Fat4 PE=1 SV=3	13070.6	16300.2	77256.5	22412.2	87322.7	17441.8	15341.5	4015.64	22560.2	19379.4	10017.2	11248.8
tr|A0A096MJY6|A0A096MJY6_RAT	2	1	61.69	0.75033	0.377732	47164.2	Glucan (1,4-alpha-), branching enzyme 1 (Fragment) OS=Rattus norvegicus OX=10116 GN=Gbe1 PE=1 SV=1	31557.9	23925.9	27249.1	62160.4	40179.9	6972.64	20094.7	6342.23	90450.4	11465.3	109004	77095.6
Q3B7D1|UBE2Z_RAT	2	1	65.11	0.70343	0.365007	38352.4	Ubiquitin-conjugating enzyme E2 Z OS=Rattus norvegicus OX=10116 GN=Ube2z PE=1 SV=2	1275.03	0	280.075	4634.14	1444.46	2885.92	111.71	12017.4	3020.91	0	0	12497.6
P86173|ACL6B_RAT;tr|A0A0G2JW70|A0A0G2JW70_RAT	2	2	63.66	0.0845999	0.119603	46891.5	Actin-like protein 6B OS=Rattus norvegicus OX=10116 GN=Actl6b PE=1 SV=2	60178.3	59465.7	88856.3	116602	63212.7	81486.1	33812	18427.1	103731	39083.8	36396.8	82446.7
Q6MGD0|CUTA_RAT;tr|A0A0G2JT00|A0A0G2JT00_RAT;tr|G3V616|G3V616_RAT	2	2	103.99	0.649414	0.347862	18658.8	Protein CutA OS=Rattus norvegicus OX=10116 GN=Cuta PE=1 SV=2	282022	156964	187289	203456	249506	180150	305413	320493	45060.8	130444	240237	225364
P35815|PPM1B_RAT;tr|A0A0G2K7C6|A0A0G2K7C6_RAT;tr|Q642F2|Q642F2_RAT;tr|Q99ND8|Q99ND8_RAT	2	2	106.05	0.734026	0.373787	42889.2	Protein phosphatase 1B OS=Rattus norvegicus OX=10116 GN=Ppm1b PE=2 SV=1	161631	134157	146670	182336	126323	104869	12402.4	5.05493e+06	227925	140410	154732	129585
tr|G3V7V5|G3V7V5_RAT	2	2	85.28	0.399718	0.25831	22185.2	Peptidylprolyl isomerase OS=Rattus norvegicus OX=10116 GN=Fkbp11 PE=1 SV=1	55462.7	60437.8	83927.7	69032.3	76498.3	59466.1	87654.2	91395.8	9837.42	61965.3	55703.6	53363
tr|D3ZP47|D3ZP47_RAT	2	1	75.15	0.210688	0.182478	14010.6	Phosphohistidine phosphatase 1 OS=Rattus norvegicus OX=10116 GN=Phpt1 PE=1 SV=1	886.58	747.652	515.89	846.853	1987.87	2776.1	2050.61	92106.1	8598.04	211.382	1649.7	2859.06
Q6J4I0|PPR1B_RAT	2	2	144.9	0.372684	0.248802	22912.5	Protein phosphatase 1 regulatory subunit 1B OS=Rattus norvegicus OX=10116 GN=Ppp1r1b PE=1 SV=1	644610	414672	275750	624298	545790	316230	307351	681957	167179	388849	614990	202511
tr|E9PTI6|E9PTI6_RAT;tr|Q5PQR0|Q5PQR0_RAT	2	2	78.5	0.13562	0.146559	33054.7	RALY heterogeneous nuclear ribonucleoprotein OS=Rattus norvegicus OX=10116 GN=Raly PE=1 SV=2	200682	127062	100331	312832	95832.6	182636	288134	114536	232164	294280	224517	277125
tr|D4ADR5|D4ADR5_RAT	2	2	98.76	0.0766278	0.114723	85922.4	Hexosyltransferase OS=Rattus norvegicus OX=10116 GN=Chpf2 PE=3 SV=1	16826.9	24968.3	22780.9	16082.6	30506.6	22043.2	22759.7	19812.9	4688.34	2503.4	23641.1	7395.18
tr|D4A9Z0|D4A9Z0_RAT	2	1	78.35	0.000252074	0.0310822	59207	Fatty acyl-CoA reductase OS=Rattus norvegicus OX=10116 GN=Far2 PE=3 SV=1	28278.3	28777.8	57987.5	52610.7	84867.5	57385.9	8291.02	9634.26	2340.18	16521.4	6599.97	11755.5	x
tr|D3ZH78|D3ZH78_RAT	2	1	93.9	0.560839	0.31764	47098.8	G protein-regulated inducer of neurite outgrowth 2 OS=Rattus norvegicus OX=10116 GN=Gprin2 PE=1 SV=1	226519	273260	365474	335867	278484	101184	249772	263478	178006	140175	204317	288759
Q3SWS8|RAE1L_RAT	2	1	85	0.556137	0.315752	40919.1	mRNA export factor OS=Rattus norvegicus OX=10116 GN=Rae1 PE=1 SV=1	66571.7	156893	8066.87	2799.66	7692.01	508.518	10089.8	2584.3	164786	4469.65	26524.6	97537.2
tr|D4A9D8|D4A9D8_RAT	2	2	80.93	0.730785	0.372685	77806.6	Oxysterol-binding protein OS=Rattus norvegicus OX=10116 GN=Osbp PE=1 SV=2	69922.1	56305	52098.7	76418.3	34334.5	45967.2	105459	19141.8	63582.7	23828.5	60407.8	71133.8
tr|G3V674|G3V674_RAT;tr|Q5XIN0|Q5XIN0_RAT	2	1	83.5	0.380284	0.251333	28487.9	Claudin domain containing 1, isoform CRA_b OS=Rattus norvegicus OX=10116 GN=Cldnd1 PE=1 SV=1	363697	256865	497610	346017	380704	245257	523451	25687.7	228645	241644	288859	531385
tr|D4ADF5|D4ADF5_RAT	2	2	74.44	0.00110117	0.035273	14204	Programmed cell death 5 OS=Rattus norvegicus OX=10116 GN=Pdcd5 PE=1 SV=1	206642	131878	101223	181302	190553	122248	29670.5	41101.4	14626.9	16675.3	20438.4	133035	x
O35956|S22A6_RAT	2	2	78.29	0.119639	0.139405	60766.2	Solute carrier family 22 member 6 OS=Rattus norvegicus OX=10116 GN=Slc22a6 PE=1 SV=1	44562.8	41957	52448.7	77443.9	38631.1	26407.7	120638	33468.5	239232	56634.6	79932.5	47958.6
tr|F1MAA7|F1MAA7_RAT	2	1	48.14	0.320437	0.228367	177386	Laminin subunit gamma 1 OS=Rattus norvegicus OX=10116 GN=Lamc1 PE=1 SV=1	93334	157618	55135	92341.6	123980	135861	43179.1	64498	104485	146568	104611	63796.7
tr|B2RYD0|B2RYD0_RAT	2	2	96.65	0.650519	0.348364	18566.3	Ube2g2 protein OS=Rattus norvegicus OX=10116 GN=Ube2g2 PE=1 SV=1	163582	147984	229102	236028	230028	187498	36063.3	401205	285359	116455	163681	260230
tr|A0A0G2JTL7|A0A0G2JTL7_RAT;tr|D4A731|D4A731_RAT	2	1	56.22	0.634217	0.342463	111277	RBR-type E3 ubiquitin transferase OS=Rattus norvegicus OX=10116 GN=Ankib1 PE=1 SV=1	93638.9	103983	59011.6	82383.9	117097	79633.8	34761	57662	207109	115810	61438.3	67109.5
tr|M0R970|M0R970_RAT	2	2	184.67	0.0358113	0.0859328	11204.8	Uncharacterized protein OS=Rattus norvegicus OX=10116 PE=1 SV=1	298564	333253	242303	244979	209971	147894	219604	91639.4	61719.9	190225	136850	189304	x
Q6P6S2|S39AB_RAT	2	2	118.23	0.0648151	0.107857	34868.4	Zinc transporter ZIP11 OS=Rattus norvegicus OX=10116 GN=Slc39a11 PE=2 SV=1	193601	165252	183052	157653	219465	144266	116009	48513.2	138753	136048	170889	144050
M0R8U1|DYH5_RAT	2	1	48.29	0.0550296	0.101951	395934	Dynein heavy chain 5, axonemal (Fragment) OS=Rattus norvegicus OX=10116 GN=Dnah5 PE=1 SV=1	103120	47325.2	48794.7	155192	50942.8	58658.9	2874.02	5953.58	10737.4	429.089	106386	108540
P97943|SCRB1_RAT;tr|F8WFG6|F8WFG6_RAT;tr|G3V636|G3V636_RAT;tr|O88548|O88548_RAT;tr|Q6B4I7|Q6B4I7_RAT;tr|Q6SR89|Q6SR89_RAT	2	2	142.5	0.00658706	0.052967	56957.2	Scavenger receptor class B member 1 OS=Rattus norvegicus OX=10116 GN=Scarb1 PE=1 SV=1	144818	131523	248625	120055	186741	149370	6766.21	41410.8	47231.9	61437.8	53851.2	104875	x
tr|M0RAG0|M0RAG0_RAT	2	2	86.6	0.545281	0.311722	51309.2	Transmembrane protein 151A OS=Rattus norvegicus OX=10116 GN=Tmem151a PE=1 SV=1	34558.6	42826.1	48795.2	33688.2	35128.2	34238.4	72482.8	41974.7	22082	36958.8	43373.3	51899
tr|D3ZWU9|D3ZWU9_RAT	2	2	99.78	0.545842	0.311957	43992.6	Required for meiotic nuclear division 5 homolog A OS=Rattus norvegicus OX=10116 GN=Rmnd5a PE=1 SV=1	141289	71326.3	110150	163228	102664	148192	61143.2	98903.7	128645	86089.6	143589	142762
P29411|KAD3_RAT;tr|Q6P2A5|Q6P2A5_RAT	2	2	55.06	0.103672	0.129929	25438.3	GTP:AMP phosphotransferase AK3, mitochondrial OS=Rattus norvegicus OX=10116 GN=Ak3 PE=2 SV=2	108001	65492.6	89953.5	49559.6	59467.8	62102	129806	69594.5	91773.4	97907.2	68209.2	116140
tr|D3ZJY1|D3ZJY1_RAT	2	1	84.64	0.488462	0.289614	30236.8	Mitochondrial ribosomal protein L28 OS=Rattus norvegicus OX=10116 GN=Mrpl28 PE=1 SV=1	27032	30977.6	16781.9	27149.9	29619.5	45804.4	5381.95	9980.57	24374.5	84830	42068.2	17730.5
tr|A0A0G2K6X9|A0A0G2K6X9_RAT	2	1	67.49	0.449691	0.275362	44105.9	Adenosine kinase OS=Rattus norvegicus OX=10116 GN=Adk PE=1 SV=1	478.978	22307	5073.16	3015.73	10014.2	13747	560.451	3193.1	45894.9	589.719	13588.2	318.743
Q8VH46|AFAP1_RAT;tr|A0A0G2JVI5|A0A0G2JVI5_RAT;tr|G3V6Z3|G3V6Z3_RAT	2	2	95.24	0.279031	0.212666	80751.9	Actin filament-associated protein 1 OS=Rattus norvegicus OX=10116 GN=Afap1 PE=1 SV=1	17317.7	45044.7	20579.5	33140.4	15252.3	33006.8	14360.9	79237.1	17267.1	181229	68949.4	23447.4
tr|F1M6D0|F1M6D0_RAT	2	1	60.65	0.000281151	0.0310822	14341.6	Mitochondrial ribosomal protein S6 OS=Rattus norvegicus OX=10116 GN=Mrps6 PE=1 SV=2	6.76761	259.07	65.6544	0	0	0.699142	1030.91	5821.85	41373.2	36899.2	26441.6	675.336	x
tr|F1LY78|F1LY78_RAT	2	2	47.98	0.675591	0.356454	37982	Deltex E3 ubiquitin ligase 3 OS=Rattus norvegicus OX=10116 GN=Dtx3 PE=4 SV=2	124927	93295.2	107437	114920	97278.6	116029	111717	112976	77052.7	59297	133211	144616
tr|D4AAH6|D4AAH6_RAT	2	2	64.64	0.249305	0.19954	33238.4	Down syndrome critical region homolog 2 (Human) (Predicted), isoform CRA_b OS=Rattus norvegicus OX=10116 GN=Psmg1 PE=1 SV=3	46775.5	30542.6	39663.5	73949.2	46330.9	39606	20585.7	15292.7	49546.9	11087.4	56875.6	67613.6
tr|B1WC67|B1WC67_RAT	2	2	91.68	0.194569	0.174247	52891	RCG29001 OS=Rattus norvegicus OX=10116 GN=Slc25a24 PE=1 SV=1	41808.8	125278	67331.5	25069.3	86726.6	53337.9	90414.9	15911.7	67625.9	38576.5	25859.1	20545.6
Q5U317|FIP1_RAT;tr|A0A0G2K376|A0A0G2K376_RAT;tr|B6RIU0|B6RIU0_RAT	2	2	56.31	0.700056	0.363629	60187.7	Pre-mRNA 3'-end-processing factor FIP1 OS=Rattus norvegicus OX=10116 GN=Fip1l1 PE=1 SV=1	79459.9	39230.6	17034.8	149292	14111.6	55474.1	25419.3	7706.98	36269.5	51675.7	52632	95356.8
Q923W4|HDGR3_RAT	2	1	131.77	0.597726	0.329798	22446.5	Hepatoma-derived growth factor-related protein 3 OS=Rattus norvegicus OX=10116 GN=Hdgfl3 PE=1 SV=1	133259	87681	157557	168813	81229.3	85322.2	204328	71691.2	90688.2	73535.9	30292.7	240130
Q0V8T3|CTP5D_RAT;Q0V8T6|CTP5A_RAT;tr|F1LMS4|F1LMS4_RAT	2	2	51.04	0.0326704	0.0833811	145919	Contactin-associated protein like 5-4 OS=Rattus norvegicus OX=10116 GN=Cntnap5d PE=2 SV=1	61308.7	39717.3	71594.3	87059.6	123481	376975	101485	21283.2	17700.4	70219.2	12018.7	20647.4	x
P25093|FAAA_RAT	2	2	73.61	0.398837	0.258086	45975.6	Fumarylacetoacetase OS=Rattus norvegicus OX=10116 GN=Fah PE=1 SV=1	30861.1	29611.7	38026.7	27838.9	18767.7	26150.9	87510.5	27988.4	27435.6	30077.9	20729.8	37210.4
tr|D3ZIM7|D3ZIM7_RAT	2	2	79.78	0.0772504	0.11538	23638.2	Family with sequence similarity 177, member A1 OS=Rattus norvegicus OX=10116 GN=Fam177a1 PE=1 SV=1	190480	113792	198465	159868	165269	132721	63028.4	46079.7	157632	119109	81904.4	194037
tr|D3Z8R4|D3Z8R4_RAT	2	1	54.82	0.74376	0.375907	96523.7	RNA-binding motif protein 25-like 1 OS=Rattus norvegicus OX=10116 GN=Rbm25l1 PE=1 SV=3	220741	197489	126325	117159	170351	281652	400578	106836	100775	250972	255584	188721
Q4QQT3|CELF1_RAT	2	0	47.29			52205.3	CUGBP Elav-like family member 1 OS=Rattus norvegicus OX=10116 GN=Celf1 PE=2 SV=1
tr|D4AE31|D4AE31_RAT	2	1	68.27	0.0788663	0.116388	57155	Family with sequence similarity 126, member A OS=Rattus norvegicus OX=10116 GN=Fam126a PE=1 SV=1	62387.8	57478	54371.9	35504	76520.4	57277.9	39629	30188	5351.22	37867.3	35780	54349.1
tr|A0A096MKB0|A0A096MKB0_RAT	2	2	90.28	0.44436	0.273737	23144.2	Max dimerization protein 3 OS=Rattus norvegicus OX=10116 GN=Rab24 PE=1 SV=1	200790	209233	216488	163144	195338	161903	228372	185118	145591	191761	298902	226777
tr|D4A5S6|D4A5S6_RAT	2	2	82.57	0.00711983	0.0543164	34281	ALG1, chitobiosyldiphosphodolichol beta-mannosyltransferase OS=Rattus norvegicus OX=10116 GN=Alg1 PE=4 SV=2	77055.8	70354.4	110728	84086.8	88179.2	100565	86315	260286	167458	135663	152069	147787	x
tr|Q5PQZ9|Q5PQZ9_RAT	2	2	100.38	0.0205738	0.072005	14358.8	NADH dehydrogenase [ubiquinone] 1 subunit C2 OS=Rattus norvegicus OX=10116 GN=Ndufc2 PE=1 SV=1	61681.8	102555	143876	65369.9	82566.3	48604.2	6151.64	11358.1	25735.6	59060.9	26644.2	78023.7	x
P62997|TRA2B_RAT	2	2	136.43	0.204466	0.179435	33665.7	Transformer-2 protein homolog beta OS=Rattus norvegicus OX=10116 GN=Tra2b PE=1 SV=1	547820	295204	428386	750240	397958	715093	392165	534368	173533	393317	380504	462040
P05503|COX1_RAT;tr|A0A0A1FZ34|A0A0A1FZ34_RAT;tr|Q06QA9|Q06QA9_RAT;tr|Q06QK0|Q06QK0_RAT;tr|Q8HIC9|Q8HIC9_RAT;tr|Q8SEZ6|Q8SEZ6_RAT;tr|Q95938|Q95938_RAT	2	2	78.17	0.195611	0.174543	56845	Cytochrome c oxidase subunit 1 OS=Rattus norvegicus OX=10116 GN=Mtco1 PE=2 SV=3	17928.7	21915.7	61221.2	102672	83493.2	38714.5	828462	167180	212487	47260.5	18598.2	54401.4
tr|B0BNG7|B0BNG7_RAT;tr|Q3B8R8|Q3B8R8_RAT	2	1	81.44	0.0489511	0.0967779	23388.1	Nudix hydrolase 16-like 1 OS=Rattus norvegicus OX=10116 GN=Nudt16l1 PE=1 SV=1	42552.6	18007	18693.1	56035.3	23374.4	37412.7	14222.8	5335.85	20189.1	15656.4	11628.2	34846.6	x
D4A6D7|TTC19_RAT	2	2	85.15	0.254219	0.201298	41333.4	Tetratricopeptide repeat protein 19, mitochondrial OS=Rattus norvegicus OX=10116 GN=Ttc19 PE=3 SV=1	93481.5	123708	108231	81240.9	113950	109289	105116	101763	24632.3	79987.9	105096	99059
tr|D3ZCG9|D3ZCG9_RAT;tr|D3ZQM3|D3ZQM3_RAT	2	1	94.95	0.166764	0.162046	117014	Integrin alpha 3 variant A OS=Rattus norvegicus OX=10116 GN=Itga3 PE=2 SV=1	104836	74020.7	68128.5	28051.9	156410	71965.9	19787	3999.97	113696	48626	49289.4	63912.3
Q6AY62|NEUFC_RAT	2	2	53.41	0.00647326	0.0528534	29064.9	Neuferricin OS=Rattus norvegicus OX=10116 GN=Cyb5d2 PE=2 SV=1	30046.8	15077.1	20673.8	25400	13890.7	2183.94	53547.9	263837	90635.8	35115.3	64524.4	51609.5	x
tr|D3Z9I0|D3Z9I0_RAT	2	2	78.04	0.112685	0.135444	82356.9	Transmembrane protein 145 OS=Rattus norvegicus OX=10116 GN=Tmem145 PE=4 SV=3	84563.8	90513.6	111828	101131	129932	61364.5	138704	24316.4	54789	36713.4	69565.3	84605.5
tr|D3ZT01|D3ZT01_RAT	2	2	58.19	0.203092	0.178889	81804.6	Component of oligomeric golgi complex 2 OS=Rattus norvegicus OX=10116 GN=Cog2 PE=1 SV=1	20353.8	27002.7	26702.1	48080.7	20380.7	33724.7	1737.06	3928.66	58409.5	46526.9	4979.68	32468.6
tr|D4A1H2|D4A1H2_RAT	2	2	113.56	0.074902	0.113628	36287.7	Phosphatidylinositol-specific phospholipase C, X domain-containing 3 OS=Rattus norvegicus OX=10116 GN=Plcxd3 PE=4 SV=1	120390	90134	118120	128700	85875.7	94318.4	9395.67	8014.88	72382.9	67621.1	92477.8	112399
Q4V8E5|MFSD3_RAT	2	1	71.07	0.37088	0.248523	43512.8	Major facilitator superfamily domain-containing protein 3 OS=Rattus norvegicus OX=10116 GN=Mfsd3 PE=2 SV=1	125106	105865	111766	108758	84425.6	91761.2	138982	6554.51	53516.8	106021	125973	124785
tr|F1M8V2|F1M8V2_RAT	2	1	48.6	0.412456	0.262924	133300	Ubiquitination factor E4B OS=Rattus norvegicus OX=10116 GN=Ube4b PE=1 SV=3	12664.1	2135.9	11648.1	14018.1	17950.8	13824.8	9517.4	4665.38	27382.8	3755.77	1167.11	12364.3
tr|B1WC16|B1WC16_RAT	2	2	67.49	0.240225	0.195746	106064	BCL2-associated transcription factor 1 OS=Rattus norvegicus OX=10116 GN=Bclaf1 PE=1 SV=1	66643.3	44022.2	21842.7	115763	18904.5	35956.6	65617	809.595	57318	7729.59	29421	29909.5
A0A0G2K344|PK3CA_RAT;tr|A0A0G2K5T3|A0A0G2K5T3_RAT	2	1	50.05	0.0653737	0.108067	124354	Phosphatidylinositol 4,5-bisphosphate 3-kinase catalytic subunit alpha isoform OS=Rattus norvegicus OX=10116 GN=Pik3ca PE=1 SV=1	23219.7	4053.4	18744	24655	1182.63	1360.29	4.4245	1514.24	690.16	1063.82	561.026	9241.43
tr|F1LWM8|F1LWM8_RAT	2	2	70.5	0.287583	0.215385	69911.6	Oxysterol-binding protein OS=Rattus norvegicus OX=10116 GN=Osbpl10 PE=3 SV=3	99372.9	106533	94659.7	76327.9	68723.5	85833.8	62147.5	2793.6	28305.5	143171	104121	105119
D3Z8E6|CAMP1_RAT;tr|A0A0G2K5T1|A0A0G2K5T1_RAT	2	2	110.73	0.942779	0.430482	178524	Calmodulin-regulated spectrin-associated protein 1 OS=Rattus norvegicus OX=10116 GN=Camsap1 PE=1 SV=2	129122	120917	94134	105404	102778	136948	117022	249860	63944.5	108366	101758	97197.5
P50279|STX2_RAT;tr|G3V632|G3V632_RAT;tr|Q7TS57|Q7TS57_RAT	2	2	70.57	0.00825764	0.0565253	33359.2	Syntaxin-2 OS=Rattus norvegicus OX=10116 GN=Stx2 PE=1 SV=2	74903.1	64815.9	67692.9	86144.6	110686	40841.5	64179.5	44253.8	16710.3	26025.4	33148.4	33029.6	x
tr|A0A0G2K2T2|A0A0G2K2T2_RAT	2	2	124.17	0.0327539	0.0833811	67482.5	Mitoguardin 1 OS=Rattus norvegicus OX=10116 GN=Miga1 PE=4 SV=1	66693.8	106093	87690.3	62071.8	122156	84271.9	40203.3	11079.1	84438	62634	50341.2	35291.4	x
Q68VK5|TSN5_RAT	2	0	82.09			30337.1	Tetraspanin-5 OS=Rattus norvegicus OX=10116 GN=Tspan5 PE=2 SV=2
tr|F1LPG5|F1LPG5_RAT	2	2	62.63	0.922657	0.425251	15064.4	NADH:ubiquinone oxidoreductase subunit B4 OS=Rattus norvegicus OX=10116 GN=Ndufb4 PE=1 SV=1	46411.5	39210.8	68848.7	23198.3	40168.5	14072.9	119416	22760.3	34659.3	20463.9	23936.6	43969.7
tr|D4AEL8|D4AEL8_RAT	2	2	46.95	0.671475	0.355186	121845	5-azacytidine induced gene 1 (Predicted), isoform CRA_a OS=Rattus norvegicus OX=10116 GN=Cep131 PE=1 SV=1	91852.3	104596	56461.8	100960	48442.6	86365.6	145105	48313.3	70073.1	66731.4	119407	102538
Q9QZH4|AAKB2_RAT;tr|A0A0G2JVK3|A0A0G2JVK3_RAT	2	2	48.64	0.0671162	0.108899	30227.2	5'-AMP-activated protein kinase subunit beta-2 OS=Rattus norvegicus OX=10116 GN=Prkab2 PE=1 SV=1	80985.1	66738.3	67640.2	79247.6	56422.3	43974.3	3517.16	33446.1	47159.4	39493.5	3492.66	82325.7
tr|F1M0N1|F1M0N1_RAT	2	1	67.55	0.636807	0.343504	131471	Tyrosine-protein kinase OS=Rattus norvegicus OX=10116 GN=Abl2 PE=1 SV=2	8317.95	2008.95	34780.5	48245.8	15915.9	19574.2	28056.5	27634	77778.8	24900.1	7467.12	4805.86
tr|Q5HZA2|Q5HZA2_RAT	2	2	79.95	0.182839	0.16866	34535.1	Sprouty RTK-signaling antagonist 2 OS=Rattus norvegicus OX=10116 GN=Spry2 PE=2 SV=1	84238	80618.9	56827.4	95432.7	59190.5	47084.3	89739.2	55424	35025.2	65467.4	12060.7	52753.8
tr|Q4V7D4|Q4V7D4_RAT	2	1	76.16	0.0466959	0.0947898	50824.9	Family with sequence similarity 126, member B OS=Rattus norvegicus OX=10116 GN=Fam126b PE=1 SV=1	105388	116058	88911.4	54701.5	64191.4	92502.9	276083	133684	192089	100659	95592.8	96049.1	x
tr|F1M4Q8|F1M4Q8_RAT	2	1	66.27	0.364244	0.246588	178726	HECT, C2 and WW domain-containing E3 ubiquitin protein ligase 1 OS=Rattus norvegicus OX=10116 GN=Hecw1 PE=1 SV=2	94113	57684.2	89120.1	77936	70841.5	78689.2	33222.4	71694.4	78796.5	188730	157637	205943
P0CI71|K0319_RAT	2	2	33.74	0.664297	0.352557	118013	Dyslexia-associated protein KIAA0319 homolog OS=Rattus norvegicus OX=10116 PE=2 SV=1	16256.8	15162.1	20182.3	17205	13751.1	8444.32	26160	12618.1	5784.37	16420	14671.8	11456.6
tr|Q99NI1|Q99NI1_RAT	2	2	82.5	0.668256	0.353844	19089	Nucleoside diphosphate kinase OS=Rattus norvegicus OX=10116 GN=Nme3 PE=2 SV=1	67880.5	30090.9	46278.6	151310	97730.5	15668.6	13398.3	69287.2	135159	138733	48047.7	95964.5
Q9QWG5|INP4B_RAT	2	1	77.7	0.00254739	0.04404	105245	Type II inositol 3,4-bisphosphate 4-phosphatase OS=Rattus norvegicus OX=10116 GN=Inpp4b PE=1 SV=1	3863.66	39365.2	38650.1	34397.5	42097.1	24676.7	3705.18	61.6405	798.077	919.747	2442.78	5740.95	x
Q921A4|CYGB_RAT;tr|A0A1K0GY57|A0A1K0GY57_RAT	2	2	95.87	0.473062	0.284468	21496.7	Cytoglobin OS=Rattus norvegicus OX=10116 GN=Cygb PE=1 SV=1	121787	107899	73884.8	63569.5	50209.5	82912.8	18866.5	15860.2	166258	95841.6	53567.7	143698
tr|D3ZYB8|D3ZYB8_RAT	2	2	35.54	0.726168	0.371518	341669	Testis-expressed 15, meiosis and synapsis-associated OS=Rattus norvegicus OX=10116 GN=Tex15 PE=4 SV=2	30725.4	88574.9	11986.6	45374.1	7902.89	11214	116934	12151.6	3961.13	102366	42008.6	22362.7
tr|D3ZJX5|D3ZJX5_RAT	2	1	77.42	0.486386	0.289127	39854.6	Mitochondrial import inner membrane translocase subunit TIM50 OS=Rattus norvegicus OX=10116 GN=Timm50 PE=1 SV=2	57023.5	13038.2	60166.7	61007.7	119916	46735.2	94899.5	18989.4	27834.3	41293.5	48606.3	29941.8
tr|D4AAX6|D4AAX6_RAT	2	2	79.15	0.0261019	0.0786325	125790	Phosphoinositide phospholipase C OS=Rattus norvegicus OX=10116 GN=Plch2 PE=1 SV=3	102975	156936	101635	108930	128086	113397	88269.2	81979.5	124074	99234.5	71628	80092.5	x
Q6UE39|GLT13_RAT	2	1	50.55	0.928831	0.426977	63948.6	Polypeptide N-acetylgalactosaminyltransferase 13 OS=Rattus norvegicus OX=10116 GN=Galnt13 PE=2 SV=1	23873.3	22410.5	33003.2	28547.1	31236.9	12023.1	28107.8	37491.4	12110.8	13330.3	29226	33202.8
tr|F1M7Z1|F1M7Z1_RAT	2	2	74.04	0.159604	0.158774	55893.3	Enhancer of mRNA-decapping 3 OS=Rattus norvegicus OX=10116 GN=Edc3 PE=1 SV=3	138964	102087	97914.1	224020	60874.5	92294.9	132775	182268	152081	325619	120401	109252
Q75Q41|TOM22_RAT	2	2	125.3	0.0714532	0.111039	15490.6	Mitochondrial import receptor subunit TOM22 homolog OS=Rattus norvegicus OX=10116 GN=Tomm22 PE=1 SV=1	306619	412139	299129	198828	255432	173454	239525	13847	108160	169325	194402	130190
Q9WTT2|CLPB_RAT;tr|A0A0G2K3V9|A0A0G2K3V9_RAT;tr|Q6IRH7|Q6IRH7_RAT	2	2	92.55	0.404768	0.260336	75702.4	Caseinolytic peptidase B protein homolog OS=Rattus norvegicus OX=10116 GN=Clpb PE=2 SV=1	67993.1	91102.6	76598.4	49621.3	69269	80914.2	75874.5	110835	46755.4	60887.9	52100.8	44926.4
tr|D3ZU86|D3ZU86_RAT	2	2	139.54	0.0106484	0.0595188	46004.9	Ceramide synthase 4 OS=Rattus norvegicus OX=10116 GN=Cers4 PE=4 SV=1	67555.3	179126	146444	81705.1	148840	97136	39414	36431.5	95997.2	77927.6	61199.6	48837.5	x
tr|A0A0U1ZF16|A0A0U1ZF16_RAT;tr|A0A0U1ZFN5|A0A0U1ZFN5_RAT;tr|D3ZV15|D3ZV15_RAT	2	2	57.98	0.440938	0.272577	89173.1	E3 ubiquitin-protein ligase CBL OS=Rattus norvegicus OX=10116 GN=c-Cbl PE=2 SV=1	24462.6	22399.6	37152.5	36504.4	3373.26	36693	5984.11	2684.51	85877.5	3285.85	28754.7	26398.1
Q6AXN4|NDC1_RAT;tr|A0A140TAA8|A0A140TAA8_RAT	2	2	94.09	0.254182	0.201298	75712.9	Nucleoporin NDC1 OS=Rattus norvegicus OX=10116 GN=Ndc1 PE=1 SV=1	78293.5	72739.5	108836	114102	107337	108848	187563	49507.6	109975	39391.9	41665.4	72628.5
F1M7Y5|KPCI_RAT;tr|Q9R1X8|Q9R1X8_RAT	2	2	81.78	0.0343916	0.0849894	68276.6	Protein kinase C iota type OS=Rattus norvegicus OX=10116 GN=Prkci PE=1 SV=1	70009	133193	61868.8	97645.3	92590.5	92405.4	65581	27231.9	22858.2	109873	63131.4	27054	x
Q5XII9|MFR1L_RAT	2	2	93.14	0.432472	0.269969	31730.2	Mitochondrial fission regulator 1-like OS=Rattus norvegicus OX=10116 GN=Mtfr1l PE=1 SV=1	91397.4	74531	85084.1	74220.3	57150.1	64142.1	50774.2	25249.4	68736.8	49510.7	147173	73136
tr|D4A104|D4A104_RAT	2	2	96.92	0.92282	0.425251	35439.9	Mitochondrial ribosomal protein L45 OS=Rattus norvegicus OX=10116 GN=Mrpl45 PE=1 SV=1	122340	96522.3	153580	89057.5	125414	103637	29939	81094.3	201276	283614	125575	147111
Q66HH4|HERP2_RAT	2	2	105.01	0.0204481	0.0719796	44151.1	Homocysteine-responsive endoplasmic reticulum-resident ubiquitin-like domain member 2 protein OS=Rattus norvegicus OX=10116 GN=Herpud2 PE=2 SV=1	68830	63245.9	114881	99701.7	101522	57498.6	49517.7	70971.9	28136.2	51794.6	69031.9	32144.1	x
tr|A0A096MJB3|A0A096MJB3_RAT;tr|M0R565|M0R565_RAT	2	2	50.09	0.851694	0.407218	25305	WD repeat domain 82 (Fragment) OS=Rattus norvegicus OX=10116 GN=Wdr82 PE=1 SV=1	52232.6	10202.9	18686.1	58302.3	25426.1	32028.9	80423	51715.7	56602.2	11790.3	7027.56	42100.2
Q8VHX0|CCG3_RAT	2	1	90.17	0.414614	0.263609	35515.5	Voltage-dependent calcium channel gamma-3 subunit OS=Rattus norvegicus OX=10116 GN=Cacng3 PE=1 SV=1	39668.2	36649	88656.4	81497.1	182981	90262.8	209266	55610.1	46595.7	74214.7	2696.65	59698.3
P70605|KCNN3_RAT;tr|G3V8S7|G3V8S7_RAT	2	2	117.09	0.0407038	0.0893114	81448.5	Small conductance calcium-activated potassium channel protein 3 OS=Rattus norvegicus OX=10116 GN=Kcnn3 PE=2 SV=3	77231.4	165013	112714	110093	147050	104856	62052.9	29991.1	81314.8	93846.1	105682	78676.1	x
D4A6D8|LRRT1_RAT	2	2	90.6	0.919141	0.424348	58731.8	Leucine-rich repeat transmembrane neuronal protein 1 OS=Rattus norvegicus OX=10116 GN=Lrrtm1 PE=3 SV=1	11700.5	10894.7	84677.9	82692.8	87219.4	75058.4	72940.2	71385.6	73034.5	111911	12421.7	7500.58
tr|A0A3B0IZ33|A0A3B0IZ33_RAT;tr|D3ZEN8|D3ZEN8_RAT	2	1	76.08	0.114694	0.136671	26499.6	Adiponectin l OS=Rattus norvegicus OX=10116 GN=Adil PE=4 SV=1	271.356	129.184	3691.71	3318.43	19166.1	352.279	722.794	14.2107	52.6225	72.9511	488.677	1831.3
P58295|SC6A5_RAT	2	2	69.63	0.953389	0.433736	87842.5	Sodium- and chloride-dependent glycine transporter 2 OS=Rattus norvegicus OX=10116 GN=Slc6a5 PE=1 SV=2	65584.6	33808	58307.6	53053.3	38875.7	41538.5	139705	67528.6	29162.9	29512.9	12112.2	130370
tr|D3ZUV3|D3ZUV3_RAT	2	2	89.35	0.0379185	0.0867408	65348.5	Eukaryotic translation initiation factor 2A OS=Rattus norvegicus OX=10116 GN=Eif2a PE=1 SV=3	110246	49434.9	81528.8	180060	73087	51042.6	298313	291834	308579	57754.2	148894	153926	x
Q811S9|GNL3_RAT	2	1	163.93	0.382433	0.252087	60660.7	Guanine nucleotide-binding protein-like 3 OS=Rattus norvegicus OX=10116 GN=Gnl3 PE=1 SV=1	178297	167356	52145.3	201402	97848.5	138057	46897.3	40496.3	78453.6	226489	184902	98267.8
P54748|PDE4A_RAT	2	1	93	0.414469	0.263598	93438.8	cAMP-specific 3',5'-cyclic phosphodiesterase 4A OS=Rattus norvegicus OX=10116 GN=Pde4a PE=1 SV=1	231256	225443	218147	268400	212971	208528	105173	25798.5	241151	257805	344480	295514
tr|A0A0G2JY53|A0A0G2JY53_RAT	2	0	37.05			220289	Myosin, heavy chain 15 OS=Rattus norvegicus OX=10116 GN=Myh15 PE=3 SV=1
tr|B1WBN6|B1WBN6_RAT;tr|Q4VFZ4|Q4VFZ4_RAT	2	2	84.16	0.0987117	0.127118	70513.4	Katnb1 protein (Fragment) OS=Rattus norvegicus OX=10116 GN=Katnb1 PE=2 SV=1	110415	122334	93549.6	86375.3	110248	137620	8300.22	11844	135345	113128	60395.2	83045.9
P10688|PLCD1_RAT;tr|A6Y857|A6Y857_RAT	2	2	99.61	0.159631	0.158774	85962.2	1-phosphatidylinositol 4,5-bisphosphate phosphodiesterase delta-1 OS=Rattus norvegicus OX=10116 GN=Plcd1 PE=1 SV=1	171807	22850.9	65691.7	140438	77557.9	41743.6	2501.57	15090.5	8550.23	78429.7	110714	77018.3
tr|G3V7V9|G3V7V9_RAT	2	2	73.48	0.449496	0.275362	38356.2	Leucine carboxyl methyltransferase 1 OS=Rattus norvegicus OX=10116 GN=Lcmt1 PE=1 SV=1	34743.1	27681.1	27829.8	43386.9	32051.1	20638.5	26418.8	34532.7	13901.5	17806.9	30585.7	43067.8
tr|B0BN23|B0BN23_RAT;tr|M0R749|M0R749_RAT	2	2	78.67	0.122512	0.140371	32872.6	Tetraspanin OS=Rattus norvegicus OX=10116 GN=Tspan15 PE=2 SV=1	119810	88853.1	104069	90630.8	121693	89354.5	131039	50628.9	25421.5	27145.6	66070.7	150016
P0C2X9|AL4A1_RAT;tr|A0A0G2JUB9|A0A0G2JUB9_RAT;tr|A0A0G2JUT5|A0A0G2JUT5_RAT;tr|A0A0G2JVM0|A0A0G2JVM0_RAT;tr|A0A0G2K9I7|A0A0G2K9I7_RAT;tr|B4F768|B4F768_RAT;tr|Q7TP27|Q7TP27_RAT	2	1	43.86	0.715983	0.368854	61868.7	Delta-1-pyrroline-5-carboxylate dehydrogenase, mitochondrial OS=Rattus norvegicus OX=10116 GN=Aldh4a1 PE=1 SV=1	14470.1	1308.7	7661.46	5927.11	6130.1	28715.3	8070.43	6442.13	3020.4	18178.3	11781.4	13767.8
Q68G12|SIAT9_RAT;tr|A0A0G2K3X7|A0A0G2K3X7_RAT	2	2	82.48	0.704746	0.365333	44639.9	Lactosylceramide alpha-2,3-sialyltransferase OS=Rattus norvegicus OX=10116 GN=St3gal5 PE=2 SV=1	48246.6	31824	51190.4	66810.8	50265.9	36360.4	78910.2	25741.4	4580.02	56531.3	77523.2	77936.4
Q5BJT7|CCD93_RAT	2	2	108.1	0.0374527	0.0864732	72635.9	Coiled-coil domain-containing protein 93 OS=Rattus norvegicus OX=10116 GN=Ccdc93 PE=1 SV=1	123387	108981	135556	210845	90088.7	159913	260236	294018	291278	216960	161624	115919	x
tr|D4A031|D4A031_RAT	2	2	97.1	0.179022	0.16722	102067	DEAD (Asp-Glu-Ala-Asp) box polypeptide 42 (Predicted) OS=Rattus norvegicus OX=10116 GN=Ddx42 PE=1 SV=1	208507	142233	104785	285278	112326	113635	128004	56083.8	78664.9	147529	150583	122129
tr|D3ZTK0|D3ZTK0_RAT	2	2	92.13	0.0170049	0.0694343	25877.4	Tetratricopeptide repeat domain 9B OS=Rattus norvegicus OX=10116 GN=Ttc9b PE=4 SV=1	377900	571459	161239	166895	133840	143852	15633.9	81930.7	134303	30466.4	19029.1	206069	x
Q8K1P9|FADS3_RAT;tr|R4HD46|R4HD46_RAT	2	2	75.7	0.288052	0.215474	51467.4	Fatty acid desaturase 3 OS=Rattus norvegicus OX=10116 GN=Fads3 PE=1 SV=1	68939	102959	145810	98950.1	150065	130190	88661.2	157793	149821	69400.7	50068.6	57738.5
Q5M862|CC134_RAT	2	2	88.97	0.0524541	0.0998297	26436.5	Coiled-coil domain-containing protein 134 OS=Rattus norvegicus OX=10116 GN=Ccdc134 PE=2 SV=1	125876	154260	188767	116055	139064	63081	80508.1	109921	50305.9	47165.1	102252	100435
tr|B2RZ38|B2RZ38_RAT;tr|Q0D2L6|Q0D2L6_RAT	2	2	59.37	0.544706	0.311565	45131.2	Ras-related GTP binding D (Predicted), isoform CRA_b OS=Rattus norvegicus OX=10116 GN=Rragd PE=1 SV=1	76834.6	54526.3	47297.4	50883.6	39961.2	36676.5	65477.5	2224.74	77914.5	27221.7	65862.8	81479.9
tr|D3ZEE9|D3ZEE9_RAT	2	2	46.98	0.907128	0.421673	38757.8	Fatty acid desaturase 6 OS=Rattus norvegicus OX=10116 GN=Fads6 PE=1 SV=1	19246.4	11226.6	22227.8	26450.6	23764.5	21388.5	63441.8	2910.41	11457.8	16834.5	33255.5	38998.5
Q8K5B3|MCFD2_RAT;tr|Q6GQY2|Q6GQY2_RAT	2	2	112.95	0.429321	0.26884	16148	Multiple coagulation factor deficiency protein 2 homolog OS=Rattus norvegicus OX=10116 GN=Mcfd2 PE=1 SV=1	125572	116314	100118	61384.4	109040	104365	27213.2	57681.1	110515	113347	156983	84840.3
tr|D4A6H3|D4A6H3_RAT	2	2	40.17	0.61702	0.336417	55792.4	STEAP2 metalloreductase OS=Rattus norvegicus OX=10116 GN=Steap2 PE=1 SV=1	37268.9	23658.2	43421.9	41174.9	20181.2	21847.7	60127.9	509.919	26472.3	37728.5	46833.7	46503.4
Q63688|CP7B1_RAT	3	1	218.15	0.834956	0.402275	48227	25-hydroxycholesterol 7-alpha-hydroxylase (Fragment) OS=Rattus norvegicus OX=10116 GN=Cyp7b1 PE=1 SV=1	315928	350097	296327	344324	307304	320257	580526	299024	233557	240022	285626	334620
Q91ZW6|TMLH_RAT	3	1	104.02	0.541841	0.310611	49567.6	Trimethyllysine dioxygenase, mitochondrial OS=Rattus norvegicus OX=10116 GN=Tmlhe PE=1 SV=2	0	0	0	1183.65	254.878	8252.12	889.441	56.0762	0	48438.4	15038.8	0.0506882
B0BN18|PFD2_RAT	3	3	168.14	0.159647	0.158774	16579.7	Prefoldin subunit 2 OS=Rattus norvegicus OX=10116 GN=Pfdn2 PE=2 SV=1	746900	500587	570325	828211	504944	521180	945168	784563	646262	537867	632996	907035
P29975|AQP1_RAT	3	3	178.22	0.0142961	0.0663503	28856.6	Aquaporin-1 OS=Rattus norvegicus OX=10116 GN=Aqp1 PE=1 SV=4	699106	1.01279e+06	647265	927875	903738	492016	93088.7	263370	396885	410446	349500	692886	x
tr|A0A0G2K1A8|A0A0G2K1A8_RAT	3	3	113.84	0.520811	0.302569	43666.7	Pleckstrin homology domain-containing A1 OS=Rattus norvegicus OX=10116 GN=Plekha1 PE=4 SV=1	145330	115626	107933	396370	164140	111838	42345.5	230329	177533	185378	365252	594250
tr|D4A8V2|D4A8V2_RAT	3	2	127.64	0.409535	0.262106	79438.6	Coiled-coil domain-containing 177 OS=Rattus norvegicus OX=10116 GN=Ccdc177 PE=1 SV=1	150262	142788	145809	155037	33496.6	21294.2	90626.2	1387.26	50705.4	293348	16401.7	132094
Q01956|KCNC3_RAT;tr|F1LP15|F1LP15_RAT;tr|Q5PXK5|Q5PXK5_RAT;tr|Q5PXK6|Q5PXK6_RAT;tr|Q811T2|Q811T2_RAT;tr|Q811T3|Q811T3_RAT	3	2	112.63	0.270979	0.208521	94393.5	Potassium voltage-gated channel subfamily C member 3 OS=Rattus norvegicus OX=10116 GN=Kcnc3 PE=1 SV=1	70794.4	86349	77083.9	45102.3	63440.4	61228.8	54627.7	456867	165542	47432.2	57741.5	94928.4
Q78PB6|NDEL1_RAT	3	1	130.38	0.784584	0.386993	38365.9	Nuclear distribution protein nudE-like 1 OS=Rattus norvegicus OX=10116 GN=Ndel1 PE=1 SV=1	6292.01	6068.01	13748.9	3843.24	3363.03	8730.91	399.954	90345	95657.9	714.213	7918.93	15723.9
O55145|X3CL1_RAT;tr|Q6IRF7|Q6IRF7_RAT	3	3	214.32	0.0309168	0.0818111	41976.6	Fractalkine OS=Rattus norvegicus OX=10116 GN=Cx3cl1 PE=2 SV=3	518560	525025	719246	556719	506142	461322	108021	135968	356014	384754	509341	415569	x
tr|D3ZUV9|D3ZUV9_RAT	3	2	109.02	0.930544	0.427372	81880.8	CCR4-NOT transcription complex, subunit 3 OS=Rattus norvegicus OX=10116 GN=Cnot3 PE=1 SV=2	28219.5	1632.53	15855	43519.6	23535.1	30492.9	1176.44	9087.94	36673	67856.1	46815.8	27862.9
tr|Q642E5|Q642E5_RAT	3	3	147.8	0.75832	0.379933	43893	Diphosphomevalonate decarboxylase OS=Rattus norvegicus OX=10116 GN=Mvd PE=1 SV=1	466370	542985	364111	655122	404082	474351	101226	1.56545e+06	400269	337490	537236	498624
tr|B5DF55|B5DF55_RAT	3	0	130.33			59592	RCG55706 OS=Rattus norvegicus OX=10116 GN=Stam PE=1 SV=1
tr|D3ZHQ1|D3ZHQ1_RAT;tr|M0R781|M0R781_RAT	3	2	149.62	0.607328	0.332794	102176	Dipeptidylpeptidase 8 OS=Rattus norvegicus OX=10116 GN=Dpp8 PE=1 SV=3	61310	70565.5	72530.2	55548	61120.8	80935.2	22532.1	1.54716e+06	55591.2	90470.6	61625.5	53631.2
tr|B0BN46|B0BN46_RAT	3	3	80.38	0.339744	0.236046	35937.6	Glyoxylate and hydroxypyruvate reductase OS=Rattus norvegicus OX=10116 GN=Grhpr PE=1 SV=1	408836	257225	180506	327687	264404	259524	420667	399751	222760	353308	237355	348685
Q6AYU3|DNJB6_RAT	3	3	103.68	0.129752	0.143259	38922.2	DnaJ homolog subfamily B member 6 OS=Rattus norvegicus OX=10116 GN=Dnajb6 PE=1 SV=1	289315	423718	282349	331764	322769	402294	236660	176706	231271	451286	313497	253679
tr|A0A0G2K1G1|A0A0G2K1G1_RAT	3	3	138.35	0.149237	0.153544	53307.2	Solute carrier family 41 member 3 OS=Rattus norvegicus OX=10116 GN=Slc41a3 PE=4 SV=1	112045	84168.8	114855	140829	148038	116251	132164	7882.94	9725.52	101369	129815	108207
P63182|CBLN1_RAT	3	1	127.49	0.745387	0.376248	21083.1	Cerebellin-1 OS=Rattus norvegicus OX=10116 GN=Cbln1 PE=1 SV=2	29904.5	30277.5	159867	205968	185925	153286	520700	73944.1	20815.3	113231	32347.3	88653.3
tr|A0A096MJH0|A0A096MJH0_RAT	3	3	160.88	0.869807	0.411209	10154.5	Ubiquitin-conjugating enzyme E2, J1 (Fragment) OS=Rattus norvegicus OX=10116 GN=Ube2j1 PE=4 SV=1	449235	339153	537147	510500	467085	241149	372182	242137	203126	1.10637e+06	390120	452413
tr|D3ZR49|D3ZR49_RAT	3	3	129.87	0.389423	0.254135	72713.2	alpha-1,2-Mannosidase OS=Rattus norvegicus OX=10116 GN=Man1a2 PE=1 SV=3	226885	214253	237255	154826	255320	180959	184836	32411.9	347322	139321	241457	184403
tr|A0A0A0MP80|A0A0A0MP80_RAT	3	3	183.96	0.538234	0.309312	109800	SID1 transmembrane family member 2 OS=Rattus norvegicus OX=10116 GN=Sidt2 PE=1 SV=1	490464	451186	644989	659900	516445	366466	533690	417179	782330	50397.4	631337	627477
P25122|KCNC1_RAT	3	2	77.79	0.0566728	0.103174	65857.3	Potassium voltage-gated channel subfamily C member 1 OS=Rattus norvegicus OX=10116 GN=Kcnc1 PE=1 SV=1	112245	122389	118559	88380.3	112890	81581.5	175208	132533	127747	161777	86910.5	158584
tr|D3ZES2|D3ZES2_RAT	3	3	111.59	0.659324	0.35115	17977	Trafficking protein particle complex 6B OS=Rattus norvegicus OX=10116 GN=Trappc6b PE=1 SV=1	86165.7	28320.2	22376.2	35140.5	19893.5	35356.5	45696.4	34273.9	1453.75	73129.1	33381.5	44928.2
tr|D3ZAZ1|D3ZAZ1_RAT	3	0	108.83			115534	Formin-like 1 OS=Rattus norvegicus OX=10116 GN=Fmnl1 PE=1 SV=1
tr|B5DF65|B5DF65_RAT	3	2	213.53	0.776122	0.384259	22094.2	Biliverdin reductase B OS=Rattus norvegicus OX=10116 GN=Blvrb PE=1 SV=1	614188	439241	552701	869304	532857	439483	413341	638194	733825	515870	537821	719235
P08932|KNT2_RAT;tr|A0A0G2JVQ5|A0A0G2JVQ5_RAT;tr|A0A0G2KA54|A0A0G2KA54_RAT;tr|A0A0G2KAY3|A0A0G2KAY3_RAT;tr|F7EUK4|F7EUK4_RAT	3	0	101.84			47704.2	T-kininogen 2 OS=Rattus norvegicus OX=10116 PE=1 SV=2
Q5U1Y4|AKCL2_RAT	3	2	128.24	0.720211	0.37006	34499.9	1,5-anhydro-D-fructose reductase OS=Rattus norvegicus OX=10116 GN=Akr1e2 PE=2 SV=1	86134.9	127149	84999.4	85110.9	119271	187195	57169	152160	178422	134945	80847.3	61790.6
tr|M0R4S2|M0R4S2_RAT	3	2	122.3	0.0299098	0.0805853	21607.8	Apolipoprotein D OS=Rattus norvegicus OX=10116 GN=Apod PE=3 SV=1	3755.26	9735.51	5683.92	11295.5	8319.31	3997.41	314555	56779.1	94408.6	53446.9	38279.4	1667.16	x
P21913|SDHB_RAT	3	3	90.5	0.33771	0.235342	31829.9	Succinate dehydrogenase [ubiquinone] iron-sulfur subunit, mitochondrial OS=Rattus norvegicus OX=10116 GN=Sdhb PE=2 SV=2	362602	505029	416338	244123	451105	318609	339330	145571	454274	384026	318552	303674
tr|D3ZG05|D3ZG05_RAT	3	1	120.78	0.614545	0.335509	14508.8	40S ribosomal protein S12 OS=Rattus norvegicus OX=10116 PE=3 SV=2	14525.2	8913.45	6703.13	11240.3	5707.86	7131.52	3668.91	41934.4	60114.9	24566.5	1279.42	9618.1
Q9QYL8|LYPA2_RAT	3	2	180.11	0.10509	0.130622	24807	Acyl-protein thioesterase 2 OS=Rattus norvegicus OX=10116 GN=Lypla2 PE=1 SV=1	427886	500867	521496	398331	499704	374577	413158	181961	403284	437382	256554	443476
tr|D3ZRM5|D3ZRM5_RAT	3	3	180.45	0.306518	0.223359	26633.2	RAB23, member RAS oncogene family OS=Rattus norvegicus OX=10116 GN=Rab23 PE=4 SV=1	588024	579227	683255	581032	660738	439251	433249	305949	545495	522311	631749	686741
tr|Q0H8V1|Q0H8V1_RAT;tr|Q6AXW3|Q6AXW3_RAT	3	3	141.94	0.121964	0.139987	41241.4	DNAJC18 OS=Rattus norvegicus OX=10116 GN=Dnajc18 PE=2 SV=1	152338	123109	175122	118571	117048	90506.8	97544.2	101581	64520.5	80680.8	110989	153833
tr|M0R919|M0R919_RAT	3	2	135.48	0.830139	0.400885	20928.9	Prefoldin subunit 3 OS=Rattus norvegicus OX=10116 GN=Vbp1 PE=1 SV=2	711493	655735	607542	626991	494636	670313	559388	387513	1.39243e+06	791839	498815	633568
Q5PPK9|EIPR1_RAT;tr|F1LNX7|F1LNX7_RAT	3	2	123.34	0.0165844	0.0690979	43156.9	EARP and GARP complex-interacting protein 1 OS=Rattus norvegicus OX=10116 GN=Eipr1 PE=1 SV=1	212022	182110	189829	258617	216251	249689	94813.8	38915.1	72650.9	26999.9	213875	183959	x
Q27W02|MGN_RAT;tr|F1M0X6|F1M0X6_RAT	3	3	158.21	0.988439	0.442053	17163.6	Protein mago nashi homolog OS=Rattus norvegicus OX=10116 GN=Magoh PE=2 SV=1	232674	187662	251413	488710	258415	283504	169859	218125	290652	453745	209691	376754
P17136|RSMB_RAT	3	2	108.94	0.370065	0.24839	23656	Small nuclear ribonucleoprotein-associated protein B OS=Rattus norvegicus OX=10116 GN=Snrpb PE=2 SV=2	505756	336188	266594	882067	256663	535696	213791	171564	384785	342644	503265	502260
tr|B2RYS2|B2RYS2_RAT	3	3	96.49	0.0450202	0.0933021	13558.5	Cytochrome b-c1 complex subunit 7 OS=Rattus norvegicus OX=10116 GN=Uqcrb PE=1 SV=1	375750	612238	535982	325341	523424	480121	521854	223933	247272	233046	373182	384798	x
tr|F1M491|F1M491_RAT	3	3	170.94	0.421655	0.266058	38760.5	Cyclin-dependent kinase 5 activator OS=Rattus norvegicus OX=10116 GN=Cdk5r2 PE=3 SV=2	224689	212827	328212	319433	198819	154817	261374	92334	197685	263840	217280	208966
D4A2H2|SPTC1_RAT	3	3	187.57	0.0542448	0.101637	52548.8	Serine palmitoyltransferase 1 OS=Rattus norvegicus OX=10116 GN=Sptlc1 PE=1 SV=1	472840	431198	535645	345389	531835	409353	1.19507e+06	781738	480138	511564	557378	519593
Q9JK41|COPT1_RAT	3	3	125.16	0.0826405	0.118553	21128.9	High affinity copper uptake protein 1 OS=Rattus norvegicus OX=10116 GN=Slc31a1 PE=2 SV=1	650478	329779	1.09307e+06	1.1756e+06	809028	461178	420066	284680	382210	124195	353679	995396
P62076|TIM13_RAT	3	3	142.9	0.625271	0.339222	10457.9	Mitochondrial import inner membrane translocase subunit Tim13 OS=Rattus norvegicus OX=10116 GN=Timm13 PE=3 SV=1	520957	402979	405363	277401	448819	385212	82908.8	692617	413780	236081	505247	532684
A0A0G2JXT6|MTMR6_RAT	3	3	109.76	0.577748	0.322654	75577.3	Myotubularin-related protein 6 OS=Rattus norvegicus OX=10116 GN=Mtmr6 PE=1 SV=1	605799	666092	810007	780336	699823	517337	1.31566e+06	229732	590166	627971	598897	608695
P97836|DLGP1_RAT;tr|G3V849|G3V849_RAT	3	3	118.59	0.00119159	0.035273	110178	Disks large-associated protein 1 OS=Rattus norvegicus OX=10116 GN=Dlgap1 PE=1 SV=1	120390	125747	114755	81267.3	79952.6	69761.9	245377	178753	134139	181138	144228	212035	x
P63047|ST4A1_RAT	3	3	155.29	0.949387	0.432593	33053.8	Sulfotransferase 4A1 OS=Rattus norvegicus OX=10116 GN=Sult4a1 PE=1 SV=1	124020	91827.4	109356	165207	116286	136856	164132	55682.8	193158	140070	112174	127394
Q5PQM0|TM168_RAT;tr|A0A096MIS5|A0A096MIS5_RAT	3	2	149.12	0.502747	0.295634	79771.7	Transmembrane protein 168 OS=Rattus norvegicus OX=10116 GN=Tmem168 PE=1 SV=1	145617	141984	161134	156812	156074	110518	136838	44842.4	187522	94094.1	224637	135385
P70615|LMNB1_RAT;tr|G3V7U4|G3V7U4_RAT	3	0	103.08			66606.5	Lamin-B1 OS=Rattus norvegicus OX=10116 GN=Lmnb1 PE=1 SV=3
tr|D3ZUZ9|D3ZUZ9_RAT;tr|D4A5R0|D4A5R0_RAT	3	2	106.77	0.430734	0.269156	18611.4	Peptidyl-prolyl cis-trans isomerase OS=Rattus norvegicus OX=10116 GN=Ppih PE=1 SV=2	139243	91879.9	92647	171006	87646	132240	9586.34	186961	132541	76393.7	127069	109025
O88407|LFG2_RAT;tr|M0R531|M0R531_RAT	3	3	135.14	0.17584	0.166337	35035.6	Protein lifeguard 2 OS=Rattus norvegicus OX=10116 GN=Faim2 PE=2 SV=1	1.0765e+06	1.52274e+06	1.80437e+06	674219	1.21207e+06	868159	1.45399e+06	506411	390154	746603	883751	1.21379e+06
tr|A0A0G2JVC2|A0A0G2JVC2_RAT;tr|D4A1Y0|D4A1Y0_RAT	3	3	122.76	0.0311087	0.0819394	103769	SCY1-like pseudokinase 2 OS=Rattus norvegicus OX=10116 GN=Scyl2 PE=1 SV=1	43853.7	58323	67874.2	93213.6	66918.4	57746.9	2122.05	13537.1	36680.4	14822.2	26401.2	75008.6	x
tr|A0A0G2JYU6|A0A0G2JYU6_RAT	3	1	106.93	0.631348	0.341092	122807	Formin-like 1 OS=Rattus norvegicus OX=10116 GN=Fmnl1 PE=1 SV=1	328355	279309	279641	252585	226725	299657	390639	10498.8	687640	302950	342038	244572
tr|D3ZUP5|D3ZUP5_RAT	3	3	136.54	0.162039	0.159927	8760.91	BRICK1, SCAR/WAVE actin-nucleating complex subunit OS=Rattus norvegicus OX=10116 GN=Brk1 PE=1 SV=1	374811	409593	255551	369214	272529	332351	95797.3	460072	311369	252162	199282	243274
tr|D3ZGY2|D3ZGY2_RAT	3	2	164.68	0.933019	0.427859	32851.3	OTU domain-containing 6B OS=Rattus norvegicus OX=10116 GN=Otud6b PE=1 SV=3	149563	142724	132098	181632	163737	233959	189810	174062	234323	153032	136767	129074
tr|D3ZK41|D3ZK41_RAT	3	3	101.72	0.973678	0.439032	95404.4	RCG49913 OS=Rattus norvegicus OX=10116 GN=Slitrk2 PE=4 SV=2	304272	570470	401607	386561	579878	446431	853900	292343	877625	277526	412382	264502
tr|F1LRQ6|F1LRQ6_RAT	3	3	104	0.627059	0.339837	65935.7	CDC23 (Cell division cycle 23, yeast, homolog), isoform CRA_b OS=Rattus norvegicus OX=10116 GN=Cdc23 PE=1 SV=2	10045.6	6351.41	21838.8	34962.6	16641.3	9107.59	4792.75	17719.8	23769.2	60479.5	16183.7	13342.3
B5DF91|ELAV1_RAT	3	2	90.77	0.407584	0.261463	36169	ELAV-like protein 1 OS=Rattus norvegicus OX=10116 GN=Elavl1 PE=1 SV=1	142520	72760.5	47348.3	261914	36574.9	148656	99943.1	46954.8	194428	248391	121955	198275
tr|B4F7A3|B4F7A3_RAT	3	2	134.35	0.23512	0.19318	18955.7	Galectin OS=Rattus norvegicus OX=10116 GN=Lgalsl PE=1 SV=1	140279	90194	103029	163651	117963	117808	114929	102888	47315.9	15430	129285	161084
Q5PQV5|TPBG_RAT	3	3	165.59	0.914054	0.423563	46508.4	Trophoblast glycoprotein OS=Rattus norvegicus OX=10116 GN=Tpbg PE=1 SV=1	392300	375908	542986	476242	399976	360231	364044	543789	327434	456983	418069	473877
tr|B0BN99|B0BN99_RAT	3	2	170.54	0.270764	0.20851	22985	Hmgb3 protein OS=Rattus norvegicus OX=10116 GN=Hmgb3 PE=1 SV=1	182497	210700	304847	427986	224589	220502	276621	113236	227660	218389	173442	254200
P09483|ACHA4_RAT;tr|A0A0G2K6W5|A0A0G2K6W5_RAT;tr|K4DIC3|K4DIC3_RAT	3	3	124.88	0.327126	0.231071	70192.8	Neuronal acetylcholine receptor subunit alpha-4 OS=Rattus norvegicus OX=10116 GN=Chrna4 PE=1 SV=3	120854	122785	176141	121929	182081	138119	54064.5	51126.7	325144	102796	112149	131255
O70536|SOAT1_RAT;tr|G3V6J2|G3V6J2_RAT	3	2	92.36	0.0128623	0.0635333	64146.2	Sterol O-acyltransferase 1 OS=Rattus norvegicus OX=10116 GN=Soat1 PE=2 SV=1	81002.2	78997	131606	91037.2	147823	90565	49185.6	56206.6	17939.7	30939.2	74453	82489	x
Q64537|CPNS1_RAT;tr|M0RD20|M0RD20_RAT	3	3	84.44	0.793438	0.390247	28570.1	Calpain small subunit 1 OS=Rattus norvegicus OX=10116 GN=Capns1 PE=1 SV=3	95754.5	66356.3	88087.4	90088.7	72604	113444	76587	76277	77754.4	77559.2	77186.1	126929
tr|D4ABZ3|D4ABZ3_RAT	3	3	152.34	0.313376	0.226248	145526	Apoptosis-associated tyrosine kinase OS=Rattus norvegicus OX=10116 GN=Aatk PE=1 SV=2	164921	159106	184716	204940	190324	140814	147496	291786	75068.5	152828	126365	129791
tr|A0A0G2K621|A0A0G2K621_RAT;tr|D3ZRC4|D3ZRC4_RAT	3	3	168.3	0.10785	0.132276	80842	Patatin-like phospholipase domain-containing 8 OS=Rattus norvegicus OX=10116 GN=Pnpla8 PE=1 SV=1	260225	327910	384237	234518	333518	215132	38378	69180.7	102721	279794	474941	226690
Q499N6|UBXN1_RAT	3	0	173.41			33581.5	UBX domain-containing protein 1 OS=Rattus norvegicus OX=10116 GN=Ubxn1 PE=3 SV=2
tr|D4A7D9|D4A7D9_RAT	3	0	116.67			26261.8	Trypsin 5 OS=Rattus norvegicus OX=10116 GN=Try5 PE=3 SV=2
Q6V7K3|S35B1_RAT;tr|A0A0H2UHC9|A0A0H2UHC9_RAT	3	2	100.49	0.0290928	0.079957	35816.7	Solute carrier family 35 member B1 OS=Rattus norvegicus OX=10116 GN=Slc35b1 PE=2 SV=1	222460	212418	212381	173229	268532	237258	290914	265457	468026	220403	266315	329482	x
tr|D3ZXF9|D3ZXF9_RAT	3	3	112.11	0.986983	0.442053	29441.4	Mitochondrial ribosomal protein L12 OS=Rattus norvegicus OX=10116 GN=Mrpl12 PE=1 SV=1	127623	100800	151464	194179	120838	174347	57864.9	124608	164506	106489	196948	328913
tr|A0A0G2K3I9|A0A0G2K3I9_RAT;tr|B5DFF7|B5DFF7_RAT;tr|G3V9L3|G3V9L3_RAT	3	3	182.37	0.0236428	0.0760454	23076.1	Dual-specificity phosphatase 3 OS=Rattus norvegicus OX=10116 GN=Dusp3 PE=1 SV=1	333305	272070	255311	224879	222679	223135	214798	140609	139315	155714	203429	263760	x
tr|A0A0G2JXJ6|A0A0G2JXJ6_RAT;tr|B5DFB4|B5DFB4_RAT;tr|F1LUY5|F1LUY5_RAT	3	2	88.08	0.486743	0.289179	64913.5	Tetratricopeptide repeat domain 7B OS=Rattus norvegicus OX=10116 GN=Ttc7b PE=1 SV=1	65884.9	56969.8	73651.1	78496.7	62553.3	65305.8	97425.5	36224.5	71697.9	90595.8	94933.2	81322.7
Q2HWF0|FBP1L_RAT	3	3	136.95	0.197693	0.175947	69974.5	Formin-binding protein 1-like OS=Rattus norvegicus OX=10116 GN=Fnbp1l PE=1 SV=2	106826	152305	89014.9	141121	129552	162587	320871	313702	264545	149165	98932.5	89593
P0C6S7|ANS1B_RAT;tr|F1M2J2|F1M2J2_RAT	3	3	116.86	0.404824	0.260336	139206	Ankyrin repeat and sterile alpha motif domain-containing protein 1B OS=Rattus norvegicus OX=10116 GN=Anks1b PE=1 SV=1	172348	192952	139232	131191	127778	194208	2366.11	85215	217654	253053	184248	161221
P20650|PPM1A_RAT;tr|A0A0H2UHE5|A0A0H2UHE5_RAT	3	2	149.51	0.512594	0.298927	42416.7	Protein phosphatase 1A OS=Rattus norvegicus OX=10116 GN=Ppm1a PE=1 SV=1	390045	287113	365262	399751	353338	311421	95659	360908	128419	417366	568371	485120
Q562C6|LZTL1_RAT	3	3	149.91	0.0329271	0.0833933	34638.2	Leucine zipper transcription factor-like protein 1 OS=Rattus norvegicus OX=10116 GN=Lztfl1 PE=2 SV=1	62591.9	37621.1	30159.9	65707.1	40199.7	52192.7	40370.4	1991.11	88474.5	3070.69	3526.68	9699.62	x
Q9JM59|KCIP2_RAT;tr|A0A0H2UI09|A0A0H2UI09_RAT	3	2	155.03	0.437012	0.271236	30932.7	Kv channel-interacting protein 2 OS=Rattus norvegicus OX=10116 GN=Kcnip2 PE=1 SV=2	214827	238881	259235	154803	299840	155854	209465	178042	280896	45529.2	231599	211680
tr|D3ZFC5|D3ZFC5_RAT	3	1	73.14	0.0249007	0.077438	129155	Phospholipid-transporting ATPase OS=Rattus norvegicus OX=10116 GN=Atp11c PE=1 SV=3	85986.5	85044.5	107226	88640.4	82692.7	55139	13107.7	5983.44	4686.46	83801.6	1041.38	100002	x
tr|A0A0G2K3P7|A0A0G2K3P7_RAT	3	1	88.97	0.122031	0.139987	127229	Phospholipid-transporting ATPase OS=Rattus norvegicus OX=10116 GN=Atp11b PE=1 SV=1	37678.4	60413.5	1346.81	3127.7	5517.98	7.40498	78861.3	83207.9	10156.1	20069.4	49860.2	7605.03
Q5U2U2|CRKL_RAT	3	3	157.9	0.0168445	0.069336	33865.1	Crk-like protein OS=Rattus norvegicus OX=10116 GN=Crkl PE=1 SV=1	217770	139157	136803	220077	193690	141206	180643	92811.4	30818.5	77458.4	66061.3	111064	x
tr|F1LQI1|F1LQI1_RAT	3	3	106.58	0.058415	0.103921	34158.3	Hydroxyacyl glutathione hydrolase OS=Rattus norvegicus OX=10116 GN=Hagh PE=1 SV=2	200660	247735	181290	215519	166700	253605	102234	40536.2	90427.2	224616	167119	190567
tr|Q76IJ9|Q76IJ9_RAT	3	2	107.73	0.884281	0.415207	39533.2	ELAV-like protein OS=Rattus norvegicus OX=10116 GN=Elavl3 PE=2 SV=1	193151	124406	77726.1	226278	80580	208576	120971	77920.3	140502	273927	48396.8	296116
tr|D3ZDM7|D3ZDM7_RAT	3	3	182.37	0.895202	0.418096	37543.1	D-aspartate oxidase OS=Rattus norvegicus OX=10116 GN=Ddo PE=1 SV=1	234312	350766	293791	210849	323031	264184	191698	124385	413699	606110	295208	201454
Q9QZP1|GEMI2_RAT	3	2	118.12	0.199345	0.176845	30440.7	Gem-associated protein 2 OS=Rattus norvegicus OX=10116 GN=Gemin2 PE=2 SV=1	16987.7	14499.2	30119.3	47657.4	17025	5657.6	1111.04	0	42805.8	559.577	36710.8	25044.3
tr|Q4V7D9|Q4V7D9_RAT	3	3	183.22	0.05703	0.103421	51645.4	Acid sphingomyelinase-like phosphodiesterase OS=Rattus norvegicus OX=10116 GN=Smpdl3b PE=2 SV=1	277181	219148	321753	288618	221973	176744	66680.6	50167.3	118319	109059	216815	384222
O08617|PTPRR_RAT;tr|A0A0G2JYG7|A0A0G2JYG7_RAT;tr|G3V6L5|G3V6L5_RAT	3	1	95.92	0.0982259	0.126855	73907.4	Receptor-type tyrosine-protein phosphatase R OS=Rattus norvegicus OX=10116 GN=Ptprr PE=1 SV=2	9350.78	13638.9	10054.3	5675.17	6711.08	1647.76	129366	1654.23	26620.8	113540	12243.4	27538.4
tr|B2RYP3|B2RYP3_RAT	3	3	135.34	0.0749819	0.113628	93574.4	Fam91a1 protein OS=Rattus norvegicus OX=10116 GN=Fam91a1 PE=1 SV=1	211823	172330	143447	134727	100703	170527	43349.1	60870	37190.1	129025	143832	189816
tr|A0A0G2KA71|A0A0G2KA71_RAT;tr|Q5FVC5|Q5FVC5_RAT	3	2	183.07	0.0146033	0.0667335	50748.4	Nectin cell adhesion molecule 2 OS=Rattus norvegicus OX=10116 GN=Nectin2 PE=1 SV=1	468567	439815	581696	866895	718675	463725	273973	321682	299950	425737	451859	487290	x
tr|D3ZVI9|D3ZVI9_RAT	3	3	138.38	0.788111	0.388271	23263.4	Parkinson disease 7 domain containing 1 (Predicted), isoform CRA_a OS=Rattus norvegicus OX=10116 GN=LOC100911365 PE=1 SV=1	279234	241793	282037	315871	265127	210484	332279	83461.6	287316	254939	403546	277898
tr|Q7TP77|Q7TP77_RAT	3	2	110.06	0.873712	0.412517	19406.3	Aa2-277 OS=Rattus norvegicus OX=10116 GN=Mrpl49 PE=1 SV=1	99673.7	96616.6	71088	93931.6	93776.8	107562	48729.5	39268.1	25030.4	274020	207700	159213
tr|Q5RJN0|Q5RJN0_RAT	3	2	149.78	0.988957	0.442088	23945	NADH dehydrogenase (Ubiquinone) Fe-S protein 7 OS=Rattus norvegicus OX=10116 GN=Ndufs7 PE=1 SV=1	256136	480135	420559	111269	534421	369631	174359	912437	578359	426954	158456	176741
P11762|LEG1_RAT	3	3	119.38	0.611463	0.33409	14856.8	Galectin-1 OS=Rattus norvegicus OX=10116 GN=Lgals1 PE=1 SV=2	240289	170417	282630	304027	272536	270215	429839	256156	276921	221736	203097	289956
Q5M9F8|SCYL1_RAT	3	2	96.01	0.247222	0.198793	89125.6	N-terminal kinase-like protein OS=Rattus norvegicus OX=10116 GN=Scyl1 PE=2 SV=1	69332.1	79409.4	70030.5	59262.6	57448	73891	17708.4	56600.6	89331.8	37584.1	71943.5	65855.8
tr|B5DF39|B5DF39_RAT;tr|G3V9L7|G3V9L7_RAT	3	2	136.25	0.248014	0.199129	37977.3	Gdpd5 protein (Fragment) OS=Rattus norvegicus OX=10116 GN=Gdpd5 PE=2 SV=1	131017	119293	146880	173551	169576	146177	167288	355313	141928	184675	161848	126732
tr|D3ZAQ0|D3ZAQ0_RAT	3	3	108.22	0.89243	0.417645	16343.9	FUN14 domain-containing 2 OS=Rattus norvegicus OX=10116 GN=Fundc2 PE=1 SV=1	229148	197099	297130	220554	242556	223283	550165	110808	281981	131929	185137	310117
Q5EAJ6|IKIP_RAT	3	1	101.13	0.0600293	0.105183	42360.6	Inhibitor of nuclear factor kappa-B kinase-interacting protein OS=Rattus norvegicus OX=10116 GN=Ikbip PE=2 SV=1	401408	309329	323443	388118	453129	237931	25017.9	259979	198506	171859	253515	235639
Q5BJP3|UFM1_RAT	3	3	146.68	0.152434	0.154943	9117.57	Ubiquitin-fold modifier 1 OS=Rattus norvegicus OX=10116 GN=Ufm1 PE=3 SV=1	297514	298882	193819	280131	252423	212575	426297	142543	128394	112484	214177	194207
B3DMA2|ACD11_RAT	3	2	77.76	0.0040146	0.04811	87371.4	Acyl-CoA dehydrogenase family member 11 OS=Rattus norvegicus OX=10116 GN=Acad11 PE=1 SV=1	45248	55698.7	126703	370946	143051	163606	10194.7	48638.8	8577.51	29852.4	31177.5	42898.8	x
Q66HL2|SRC8_RAT;tr|A0A0G2JZ13|A0A0G2JZ13_RAT;tr|D3ZGE6|D3ZGE6_RAT	3	3	173.49	0.00305304	0.0457761	56942.1	Src substrate cortactin OS=Rattus norvegicus OX=10116 GN=Cttn PE=1 SV=1	603300	514353	369038	645316	678881	386081	263834	169947	260616	168398	357154	397184	x
tr|D3ZHG0|D3ZHG0_RAT	3	3	133.91	0.14699	0.15238	28351.3	Very-long-chain (3R)-3-hydroxyacyl-CoA dehydratase OS=Rattus norvegicus OX=10116 GN=Hacd2 PE=1 SV=3	315316	308851	443861	263956	379471	295567	181051	346554	241970	139428	331745	349206
tr|G3V6I8|G3V6I8_RAT	3	2	120.22	0.38303	0.252184	67451.5	Cationic amino acid transporter 3 OS=Rattus norvegicus OX=10116 GN=Slc7a3 PE=4 SV=1	326000	257285	408430	313615	551553	304210	297063	542111	342865	208451	211255	273890
Q9EPZ7|SO1C1_RAT;tr|G3V795|G3V795_RAT	3	3	114.54	0.316145	0.226773	78627.4	Solute carrier organic anion transporter family member 1C1 OS=Rattus norvegicus OX=10116 GN=Slco1c1 PE=1 SV=1	87099.1	98872.1	123804	55123.2	106130	79945.5	239819	124540	137667	179937	52571.5	67513.5
Q9QYW3|PHOCN_RAT	3	3	156.61	0.0546709	0.101637	26032.4	MOB-like protein phocein OS=Rattus norvegicus OX=10116 GN=Mob4 PE=1 SV=1	976460	1.20635e+06	890756	1.05127e+06	1.04794e+06	1.32167e+06	992087	237657	1.11677e+06	564623	497452	874350
Q8K4M9|OSBL1_RAT;tr|A0A0G2K327|A0A0G2K327_RAT	3	3	160.94	0.0147186	0.0668669	107765	Oxysterol-binding protein-related protein 1 OS=Rattus norvegicus OX=10116 GN=Osbpl1a PE=1 SV=1	467186	529465	471045	554405	580725	523211	234349	226811	369872	459011	492290	376395	x
B0BNK7|LRFN3_RAT	3	2	154.48	0.036213	0.0859581	66067.9	Leucine-rich repeat and fibronectin type-III domain-containing protein 3 OS=Rattus norvegicus OX=10116 GN=Lrfn3 PE=1 SV=1	95746.3	115925	104236	85019.1	106558	41554.6	104107	14779.3	14528.3	17960	40715	86259.1	x
tr|Q3B8R4|Q3B8R4_RAT;tr|Q569B3|Q569B3_RAT	3	3	182.62	0.376801	0.249588	65548.7	Igh-6 protein OS=Rattus norvegicus OX=10116 GN=Igh-6 PE=2 SV=1	331574	304598	349348	994370	265631	335709	403654	56410.2	63551.5	458909	837184	356648
Q01827|VMAT2_RAT;tr|A0A0G2JSJ6|A0A0G2JSJ6_RAT	3	3	115.46	0.696347	0.36262	55689.7	Synaptic vesicular amine transporter OS=Rattus norvegicus OX=10116 GN=Slc18a2 PE=1 SV=2	202036	140377	167583	93195.3	68988.3	54927.2	209491	554.632	158018	206800	197685	201125
tr|B2RZ68|B2RZ68_RAT	3	2	137.28	0.445301	0.273737	38926.2	DDB1 and CUL4-associated factor 7 OS=Rattus norvegicus OX=10116 GN=Dcaf7 PE=1 SV=1	237617	192965	159805	224441	218479	192900	191457	157572	236681	238824	270652	241301
tr|D3ZBM3|D3ZBM3_RAT	3	3	126.33	0.000104068	0.0249561	47551.8	Ferrochelatase OS=Rattus norvegicus OX=10116 GN=Fech PE=1 SV=1	173517	212306	209529	207400	156455	203292	316449	576100	283020	419601	439346	382356	x
tr|A0A0G2K8B5|A0A0G2K8B5_RAT;P70610|DOC2B_RAT	3	1	112.87	0.026553	0.0792902	45760.3	Double C2-like domain-containing protein OS=Rattus norvegicus OX=10116 GN=Doc2b PE=1 SV=1	18335.7	16602	21239.3	16348.3	18130.4	20132.1	19841.9	1636.36	906.309	8073.85	5635.34	13176.4	x
Q66H88|PLPP6_RAT	3	3	125.05	0.254168	0.201298	31700.2	Phospholipid phosphatase 6 OS=Rattus norvegicus OX=10116 GN=Plpp6 PE=2 SV=1	77925.2	123990	161108	90430.7	147963	144551	40247.1	242090	15309.6	103848	87388.2	114146
Q63798|PSME2_RAT	3	3	259.42	0.0368219	0.0860411	26857	Proteasome activator complex subunit 2 OS=Rattus norvegicus OX=10116 GN=Psme2 PE=2 SV=3	226505	216318	247647	295869	393441	274210	116229	99737.7	39865.1	278408	171882	229759	x
tr|D3ZGN7|D3ZGN7_RAT	3	2	86.76	0.984799	0.441542	223925	Microtubule-associated monooxygenase, calponin and LIM domain-containing 3 OS=Rattus norvegicus OX=10116 GN=Mical3 PE=1 SV=2	16539.7	9802.22	25986.8	16472.3	20469.8	15795.7	65705.9	16063.8	13000	4063.7	17096	24646.7
Q5XFX0|TAGL2_RAT	3	3	143.13	0.373383	0.248802	22393.4	Transgelin-2 OS=Rattus norvegicus OX=10116 GN=Tagln2 PE=1 SV=1	209500	220805	148990	196220	170294	197140	128186	76727.4	212003	197037	197207	209108
tr|B5DFM8|B5DFM8_RAT	3	2	113.3	0.726945	0.371549	26101.4	BCAS2, pre-mRNA-processing factor OS=Rattus norvegicus OX=10116 GN=Bcas2 PE=1 SV=1	36208.7	28795.1	18778.3	32467.2	17617.1	28198.3	18198	4485.07	42785.1	188796	53153.4	27658.3
B4F7B7|DUS15_RAT;tr|M0RD87|M0RD87_RAT	3	3	128.66	0.118531	0.138685	26309.4	Dual specificity protein phosphatase 15 OS=Rattus norvegicus OX=10116 GN=Dusp15 PE=2 SV=1	700517	614079	695140	701491	624818	550561	1.14493e+06	786117	688636	646496	684713	696784
P69735|RB3GP_RAT;tr|A0A0G2JXA1|A0A0G2JXA1_RAT;tr|F1LP59|F1LP59_RAT	3	1	110.8	0.388194	0.253572	86586.8	Rab3 GTPase-activating protein catalytic subunit (Fragments) OS=Rattus norvegicus OX=10116 GN=Rab3gap1 PE=1 SV=2	4762.86	13070.1	7337.06	18928.1	10314.2	16164.1	40.0437	2727.56	26391.7	2856.51	23603.2	25536.5
P57769|SNX16_RAT;tr|A0A0G2JT47|A0A0G2JT47_RAT;tr|Q80WX6|Q80WX6_RAT	3	3	164.43	0.0200626	0.0718776	38848.3	Sorting nexin-16 OS=Rattus norvegicus OX=10116 GN=Snx16 PE=1 SV=2	125584	137017	232644	213910	198822	125152	110023	13352.8	10896.2	141865	36660.7	101135	x
D4A2Z8|DHX36_RAT	3	3	131.76	0.115376	0.136933	113843	ATP-dependent DNA/RNA helicase DHX36 OS=Rattus norvegicus OX=10116 GN=Dhx36 PE=1 SV=1	132818	93212.7	145926	168069	79882.4	109964	156099	407418	308039	283193	66884.9	147616
tr|A1L1I1|A1L1I1_RAT;tr|Q2TGJ9|Q2TGJ9_RAT	3	2	66.02	0.407063	0.261371	40923.6	Palmitoyltransferase OS=Rattus norvegicus OX=10116 GN=Zdhhc9 PE=2 SV=1	39172.4	32870	48227.8	36898.7	29327.6	16246.9	98917.2	29642.1	39470.5	26057.1	34773.6	37338.8
tr|D4A8F2|D4A8F2_RAT	3	1	152.57	0.30738	0.223429	31337.1	Ras suppressor protein 1 OS=Rattus norvegicus OX=10116 GN=Rsu1 PE=1 SV=3	325986	256733	247636	423752	293908	275322	346105	44155.6	0	458955	518143	241639
tr|A0A0G2K5G6|A0A0G2K5G6_RAT;tr|G3V9X8|G3V9X8_RAT	3	1	98.14	0.121538	0.139855	41675.9	Magnesium transporter protein 1 OS=Rattus norvegicus OX=10116 GN=Magt1 PE=1 SV=1	12492.5	10384.9	1136.8	2816.92	17888.4	9367.79	4340.71	3848.42	1748.1	3953.69	1448.03	3492.16
tr|M0RCP9|M0RCP9_RAT	3	2	138.48	0.503479	0.295701	13814.9	Peptidyl-prolyl cis-trans isomerase OS=Rattus norvegicus OX=10116 GN=Pin4 PE=1 SV=1	149602	132028	187999	279160	179128	131933	246728	155701	143562	252363	143316	243599
tr|Q6TXF6|Q6TXF6_RAT	3	1	87.72	0.195114	0.174388	95435.3	LRRGT00043 OS=Rattus norvegicus OX=10116 GN=Decr2 PE=1 SV=1	225649	173852	181875	242755	164260	185749	92347.3	45127.5	3035.2	233713	186380	285983
P83868|TEBP_RAT;tr|B2GV92|B2GV92_RAT	3	3	200.58	0.249636	0.199648	18721.4	Prostaglandin E synthase 3 OS=Rattus norvegicus OX=10116 GN=Ptges3 PE=1 SV=2	1.36138e+06	1.26075e+06	1.22086e+06	1.08599e+06	1.27899e+06	1.41172e+06	883323	451553	884637	1.18855e+06	1.3442e+06	1.75017e+06
B5DF41|SNPH_RAT	3	3	132.64	0.115296	0.136933	54493.9	Syntaphilin OS=Rattus norvegicus OX=10116 GN=Snph PE=1 SV=1	151827	198357	245572	162740	182998	163776	158805	71730.3	63433.2	137080	222929	171539
tr|A0A0G2JZX9|A0A0G2JZX9_RAT;tr|A0A0G2K2K1|A0A0G2K2K1_RAT;tr|Q9EPR9|Q9EPR9_RAT	3	0	82.24			57966.2	Phosphodiesterase OS=Rattus norvegicus OX=10116 GN=Pde1a PE=3 SV=1
B4F7E8|NIBL1_RAT	3	2	138.98	0.163857	0.161133	84730.6	Niban-like protein 1 OS=Rattus norvegicus OX=10116 GN=Fam129b PE=1 SV=1	145376	173238	164012	170563	138582	114647	45805	246204	47405.8	129872	106162	129253
P51156|RAB26_RAT	3	0	116.11			28203.3	Ras-related protein Rab-26 OS=Rattus norvegicus OX=10116 GN=Rab26 PE=2 SV=2
tr|Q78E95|Q78E95_RAT	3	1	272.52	0.475133	0.285217	12031.3	Na-Ca exchanger isoform NACA4 (Fragment) OS=Rattus norvegicus OX=10116 PE=2 SV=1	448589	597265	660936	505228	643891	434105	314447	586161	560583	551974	523556	490415
tr|A0A0G2K2Y2|A0A0G2K2Y2_RAT;tr|A0A1W2Q671|A0A1W2Q671_RAT	3	0	63.11			186188	WNK lysine deficient protein kinase 3 OS=Rattus norvegicus OX=10116 GN=Wnk3 PE=4 SV=1
tr|D3ZXB0|D3ZXB0_RAT;tr|F1M1E4|F1M1E4_RAT	3	2	143.4	0.0355948	0.0857857	40949.9	PNKD, MBL domain-containing OS=Rattus norvegicus OX=10116 GN=Pnkd PE=1 SV=1	26270	7124.02	39181.9	9305.26	21192.5	23255.3	16568.7	29035.2	73271	48674.9	46723.3	77546.5	x
Q6IG00|K2C4_RAT;tr|A0A0G2K6P7|A0A0G2K6P7_RAT	3	0	135.85			57666.9	Keratin, type II cytoskeletal 4 OS=Rattus norvegicus OX=10116 GN=Krt4 PE=3 SV=1
tr|G3V712|G3V712_RAT	3	1	94.58	0.668825	0.354055	50806.2	Keratin complex 2, basic, gene 7, isoform CRA_a OS=Rattus norvegicus OX=10116 GN=Krt7 PE=1 SV=1	11495	4166.84	5856.55	10666.5	17663.4	106031	14285.1	16025.7	11283.6	3279.62	9660.5	16971.3
tr|D4A4F9|D4A4F9_RAT	3	3	150.02	0.147084	0.15238	14789.6	RCG20461 OS=Rattus norvegicus OX=10116 GN=Stum PE=1 SV=3	398023	623664	813452	623237	970956	591418	483654	32987.4	447303	359885	757005	426124
tr|Q5RKI5|Q5RKI5_RAT	3	1	148.82	0.161169	0.159447	144857	FLII, actin-remodeling protein OS=Rattus norvegicus OX=10116 GN=Flii PE=1 SV=1	71901.5	91376.2	55012.4	82664.1	82117.3	112136	1783.71	106625	12645	104905	40920.6	68416.5
tr|Q497A2|Q497A2_RAT	3	2	110.9	0.321391	0.228815	47297.5	D-serine modulator-1 OS=Rattus norvegicus OX=10116 GN=Slc35b2 PE=1 SV=1	80796.4	62684	63213	46793.3	79184.6	47119.1	169499	20458.6	52971.4	3699.53	46699.4	60849.1
Q6KC51|ABLM2_RAT;tr|A0A0G2JTB5|A0A0G2JTB5_RAT;tr|A0A140TAH7|A0A140TAH7_RAT	3	2	92.23	0.945325	0.431207	68009.7	Actin-binding LIM protein 2 OS=Rattus norvegicus OX=10116 GN=Ablim2 PE=1 SV=1	25460	36676.8	35850	23542.5	26991.1	39448.8	71908.9	9290.24	39169.2	5142.45	79605.6	63818.8
P37377|SYUA_RAT	3	0	249.5			14515.2	Alpha-synuclein OS=Rattus norvegicus OX=10116 GN=Snca PE=1 SV=1
tr|A0A0G2JV89|A0A0G2JV89_RAT;tr|A0A0G2K3L7|A0A0G2K3L7_RAT;tr|D3ZDD7|D3ZDD7_RAT	3	2	104.13	0.0293196	0.0800345	73671.7	Spermatid perinuclear RNA-binding protein OS=Rattus norvegicus OX=10116 GN=Strbp PE=1 SV=1	19070.4	5563.5	8245.22	88534.6	9719.72	34844.1	996.073	2.83118	0	3172.61	360.905	28702	x
P21588|5NTD_RAT;tr|Q66HL0|Q66HL0_RAT	3	1	72.97	0.200538	0.177387	63968.8	5'-nucleotidase OS=Rattus norvegicus OX=10116 GN=Nt5e PE=1 SV=1	24950.1	26045.3	26386.9	31987.5	30134.6	19171.1	118576	60560.2	18621.3	70762.8	17155.8	29074.8
P60522|GBRL2_RAT	3	2	160.08	0.313242	0.226248	13666.8	Gamma-aminobutyric acid receptor-associated protein-like 2 OS=Rattus norvegicus OX=10116 GN=Gabarapl2 PE=3 SV=1	746532	914123	1.03722e+06	1.04756e+06	983166	932601	1.55693e+06	692912	1.03439e+06	1.29907e+06	993425	1.03235e+06
Q7M767|UB2V2_RAT;tr|A0A0G2JU07|A0A0G2JU07_RAT	3	1	119.43	0.02344	0.0758637	16352.7	Ubiquitin-conjugating enzyme E2 variant 2 OS=Rattus norvegicus OX=10116 GN=Ube2v2 PE=1 SV=3	194019	138875	150517	211502	163206	132344	154378	637820	729643	642396	179296	260555	x
tr|A0A0G2JWR5|A0A0G2JWR5_RAT;tr|A0A0G2JZ19|A0A0G2JZ19_RAT;tr|B2RYG5|B2RYG5_RAT;tr|D3ZSS1|D3ZSS1_RAT	3	0	132.24			58475.5	TATA-binding protein-associated factor 2N-like OS=Rattus norvegicus OX=10116 GN=LOC103694865 PE=4 SV=1
tr|F1LM54|F1LM54_RAT	3	2	112.3	0.23791	0.194548	81086.7	Fibroblast growth factor receptor OS=Rattus norvegicus OX=10116 GN=Fgfr1 PE=1 SV=2	24165.2	27047.3	25587.2	14601.5	25778.8	29093.8	272624	103772	48265.2	18209.2	17281.4	16283.8
O35831|CDK17_RAT;tr|G3V6J5|G3V6J5_RAT	3	2	149.49	0.160401	0.158991	59432.1	Cyclin-dependent kinase 17 OS=Rattus norvegicus OX=10116 GN=Cdk17 PE=1 SV=1	219338	240383	215063	231700	164175	139343	167293	76819.5	183995	110128	225439	186809
tr|D3ZSZ0|D3ZSZ0_RAT;tr|A0A140UHY2|A0A140UHY2_RAT;tr|Q68G39|Q68G39_RAT	3	2	107.57	0.350444	0.240892	31697.5	Cyclin-dependent kinase 14 OS=Rattus norvegicus OX=10116 GN=Cdk14 PE=4 SV=1	81039.5	78442.8	78533.4	107074	63593.2	55977.3	67562.3	72036.3	1638.33	82659.9	83222.2	77225.9
Q641Z4|CDK9_RAT	3	1	91.8	0.04545	0.0934642	42761.6	Cyclin-dependent kinase 9 OS=Rattus norvegicus OX=10116 GN=Cdk9 PE=2 SV=1	15378.7	1995.21	3517.82	4440.27	2517.06	2459.08	20137.1	3935.64	3564.85	27377.8	14197.4	15739.6	x
Q5XIF3|NDUS4_RAT	3	2	156.23	0.111562	0.134483	19740.6	NADH dehydrogenase [ubiquinone] iron-sulfur protein 4, mitochondrial OS=Rattus norvegicus OX=10116 GN=Ndufs4 PE=1 SV=1	389689	623099	507037	299298	454862	313420	225794	420114	69528.5	364138	272812	364857
Q5I0C3|MCCA_RAT;tr|F1LP30|F1LP30_RAT	3	2	96.62	0.917651	0.424141	79329.7	Methylcrotonoyl-CoA carboxylase subunit alpha, mitochondrial OS=Rattus norvegicus OX=10116 GN=Mccc1 PE=1 SV=1	29932.8	14115.9	26806	13078.9	16939.4	23875.7	17019.8	5737.4	63158.3	7191.53	26487.5	67991
tr|D4A0Y9|D4A0Y9_RAT;tr|G3V9J6|G3V9J6_RAT;tr|Q6PSM0|Q6PSM0_RAT;tr|Q8R427|Q8R427_RAT;tr|Q9JK64|Q9JK64_RAT	3	2	120.59	0.00451779	0.048767	141047	ATP-binding cassette, subfamily B (MDR/TAP), member 1B OS=Rattus norvegicus OX=10116 GN=Abcb1b PE=1 SV=3	92046.8	106304	92607.8	133920	101268	116483	130500	151023	143663	116789	186123	167501	x
Q5XHY1|CARL3_RAT;tr|A0A0H2UHV1|A0A0H2UHV1_RAT	3	2	72.69	0.186772	0.170365	149897	Capping protein, Arp2/3 and myosin-I linker protein 3 OS=Rattus norvegicus OX=10116 GN=Carmil3 PE=2 SV=2	26399.3	25876.2	18864.2	35856.2	19566.1	31908.3	22623.1	9045.66	23138.6	17885.5	14961.9	35916.4
D3ZBN0|H15_RAT	3	3	173.03	0.0451086	0.0933021	22649.2	Histone H1.5 OS=Rattus norvegicus OX=10116 GN=Hist1h1b PE=1 SV=1	1.1507e+06	1.05004e+06	1.23665e+06	2.12735e+06	1.10571e+06	1.4307e+06	2.8366e+06	1.2026e+06	2.11779e+06	2.39434e+06	1.32633e+06	3.02547e+06	x
tr|F1LYF3|F1LYF3_RAT	3	0	131.25			17451.1	Uncharacterized protein OS=Rattus norvegicus OX=10116 GN=Rps19l1 PE=4 SV=3
tr|B0K014|B0K014_RAT;tr|D4A9K3|D4A9K3_RAT	3	2	184.53	0.00458456	0.048767	23394.5	D-aminoacyl-tRNA deacylase OS=Rattus norvegicus OX=10116 GN=Dtd1 PE=1 SV=1	493615	376879	352629	633253	358956	399746	508937	622689	723807	627763	609854	676334	x
tr|A0A0G2K850|A0A0G2K850_RAT;tr|A0A140UHY3|A0A140UHY3_RAT;tr|B1WC50|B1WC50_RAT	3	2	152.82	0.37382	0.248802	67940.7	RNA-binding protein EWS-like OS=Rattus norvegicus OX=10116 GN=LOC100912481 PE=1 SV=1	147425	297381	169155	781150	154204	309820	461238	209865	321721	702500	287252	257417
Q32KJ6|GALNS_RAT;tr|A0A0G2K4H6|A0A0G2K4H6_RAT	3	3	155.63	0.904534	0.420749	58302.5	N-acetylgalactosamine-6-sulfatase OS=Rattus norvegicus OX=10116 GN=Galns PE=1 SV=1	136580	131680	151227	145471	118248	93127.8	157106	52942.3	246990	121017	122662	121729
tr|B0BN82|B0BN82_RAT	3	2	110.84	0.539164	0.30959	35256.4	Brix domain containing 1 OS=Rattus norvegicus OX=10116 GN=Rpf2 PE=1 SV=1	62982	18657.7	46603	112189	57142	59432.9	46757.9	37570.2	68731.6	45246.7	12691.4	77468.4
P40615|DKC1_RAT	3	2	116.2	0.306883	0.223359	56615.2	H/ACA ribonucleoprotein complex subunit DKC1 OS=Rattus norvegicus OX=10116 GN=Dkc1 PE=1 SV=4	37232.5	21715.8	27151.9	78992.7	16488.1	33386.8	47049.3	29112.3	7994.05	2916.23	29453.7	40363.4
Q4V7D3|MACOI_RAT	3	1	127.19	0.203289	0.178889	76082.5	Macoilin OS=Rattus norvegicus OX=10116 GN=Maco1 PE=1 SV=1	7554.46	154703	91899.8	102318	94896.4	83061.7	31339.2	0	575.997	57138.6	130934	83484
P54900|SCN2B_RAT;tr|Q62861|Q62861_RAT	3	2	316.51	0.861393	0.409934	24144.6	Sodium channel subunit beta-2 OS=Rattus norvegicus OX=10116 GN=Scn2b PE=1 SV=1	2.8712e+06	3.36612e+06	3.3975e+06	1.74331e+06	2.95822e+06	2.44756e+06	5.30325e+06	5.26949e+06	1.98628e+06	1.77428e+06	1.76137e+06	3.07895e+06
tr|D3ZAI0|D3ZAI0_RAT;tr|D4A4B4|D4A4B4_RAT	3	1	93.72	0.124284	0.140984	118234	U2 snRNP-associated SURP domain-containing OS=Rattus norvegicus OX=10116 GN=U2surp PE=1 SV=1	64404.3	74476.3	40837.6	67073.7	59542.3	114300	7098.23	12579.3	85099.7	72759.3	58138.9	34675.2
tr|M0RCJ9|M0RCJ9_RAT;tr|Q7TPB7|Q7TPB7_RAT	3	3	257.31	0.00120359	0.035273	16901.8	Protein MAL2-like OS=Rattus norvegicus OX=10116 GN=LOC100911027 PE=4 SV=2	3.47582e+06	3.90723e+06	4.36105e+06	2.86123e+06	3.52693e+06	3.61337e+06	7.21783e+06	6.63559e+06	4.68825e+06	4.88161e+06	6.85462e+06	4.58472e+06	x
P57093|PAHX_RAT	3	0	97.98			38588.3	Phytanoyl-CoA dioxygenase, peroxisomal OS=Rattus norvegicus OX=10116 GN=Phyh PE=1 SV=2
tr|B5DFJ4|B5DFJ4_RAT	3	1	79.8	0.0164948	0.0690979	110186	VPS18 CORVET/HOPS core subunit OS=Rattus norvegicus OX=10116 GN=Vps18 PE=1 SV=1	75355.6	44339.7	30177.2	85304	28702.1	40663.7	40372.8	6336	8864.03	12385.4	7526.3	46586.4	x
tr|A0A0G2K8R3|A0A0G2K8R3_RAT;tr|Q6JBI7|Q6JBI7_RAT	3	2	177.04	0.949659	0.432622	195685	LIM domain 7 OS=Rattus norvegicus OX=10116 GN=Lmo7 PE=1 SV=1	44538	50232.3	60361.8	42683.6	75053.5	84734.7	58165	84138.4	52306.6	24871.4	85066.3	62217.8
Q5XHZ0|TRAP1_RAT	3	2	159.62	0.0406752	0.0893114	80461.2	Heat shock protein 75 kDa, mitochondrial OS=Rattus norvegicus OX=10116 GN=Trap1 PE=1 SV=1	80825.3	58336.1	52358.4	53116.8	46504.9	54737.3	59079.8	67529.2	84611.4	81078.9	63157.2	116692	x
P13668|STMN1_RAT;tr|A0A096MK73|A0A096MK73_RAT	3	2	228.26	0.0436854	0.092197	17288.5	Stathmin OS=Rattus norvegicus OX=10116 GN=Stmn1 PE=1 SV=2	1.47375e+06	1.13113e+06	1.09257e+06	1.98678e+06	1.8791e+06	883566	699786	1.01781e+06	1.17777e+06	936622	998310	968357	x
tr|A0A0G2K2M9|A0A0G2K2M9_RAT	3	2	86.36	0.719697	0.36994	296187	Serine/arginine repetitive matrix 2 OS=Rattus norvegicus OX=10116 GN=Srrm2 PE=1 SV=1	61980.9	14215.7	16476.9	91849.9	15949.4	34173.9	44812.7	11315.1	44066.1	74277.4	15991.5	75372.3
tr|B5DEZ6|B5DEZ6_RAT	3	1	133.71	0.121588	0.139855	31006.6	Glucosamine-6-phosphate isomerase OS=Rattus norvegicus OX=10116 GN=Gnpda2 PE=1 SV=1	467156	584568	283557	289825	311752	436398	307887	194114	75251.6	383226	306953	345345
Q5RK30|SBDS_RAT	3	2	93.41	0.49122	0.290711	28752.5	Ribosome maturation protein SBDS OS=Rattus norvegicus OX=10116 GN=Sbds PE=2 SV=1	16392.5	5734.33	74342.3	57389.1	71548	34780.6	4067.8	12145.6	18259.6	62347.5	18300.3	73284.8
Q5U367|PLOD3_RAT	3	2	77.2	0.0239259	0.0762152	85060.5	Multifunctional procollagen lysine hydroxylase and glycosyltransferase LH3 OS=Rattus norvegicus OX=10116 GN=Plod3 PE=1 SV=1	49519.4	44098.3	41730.6	56037.7	54375.8	33430	3165.28	10189.5	10014.9	26688.2	29849.8	49143.3	x
tr|Q496Z1|Q496Z1_RAT;tr|Q712J3|Q712J3_RAT	3	1	87.97	0.00979649	0.0587392	96709.4	BICD cargo adaptor 2 OS=Rattus norvegicus OX=10116 GN=Bicd2 PE=1 SV=1	36545.1	14371.8	30303.8	33987.9	21757.3	47123.5	14527.8	8748.65	5344.21	5078.31	9521.63	31813.4	x
P61805|DAD1_RAT	3	2	193.53	0.71738	0.36939	12496.7	Dolichyl-diphosphooligosaccharide--protein glycosyltransferase subunit DAD1 OS=Rattus norvegicus OX=10116 GN=Dad1 PE=3 SV=3	1.31232e+06	1.33688e+06	1.21358e+06	1.18479e+06	1.50398e+06	958574	1.52807e+06	1.70564e+06	865093	1.48179e+06	1.42147e+06	1.01235e+06
P70490|MFGM_RAT;tr|A0A0G2K506|A0A0G2K506_RAT;tr|Q1PBJ1|Q1PBJ1_RAT	3	3	122.48	0.13096	0.143903	47412.9	Lactadherin OS=Rattus norvegicus OX=10116 GN=Mfge8 PE=2 SV=1	44998.7	39239.2	41675	39413.1	27844.2	19989.2	148896	85249.1	32383	37903.1	58432.3	29949.6
tr|B2RZD6|B2RZD6_RAT	3	3	156.19	0.332488	0.233033	9326.79	NDUFA4, mitochondrial complex-associated OS=Rattus norvegicus OX=10116 GN=Ndufa4 PE=1 SV=1	1.58259e+06	1.98951e+06	1.93936e+06	990052	1.62109e+06	1.1982e+06	3.14349e+06	2.2532e+06	1.83552e+06	1.43834e+06	1.33561e+06	1.39078e+06
P08289|PPBT_RAT	3	2	185.29	0.00478737	0.048767	57659.4	Alkaline phosphatase, tissue-nonspecific isozyme OS=Rattus norvegicus OX=10116 GN=Alpl PE=1 SV=2	196361	192123	188869	113753	183185	98436.2	75423.7	91383	51859.9	83484.6	94232.6	124682	x
Q9EP80|PICK1_RAT;tr|Q6GQQ2|Q6GQQ2_RAT	3	2	107.14	0.0360243	0.0859328	46606.1	PRKCA-binding protein OS=Rattus norvegicus OX=10116 GN=Pick1 PE=1 SV=1	61434.3	71414.1	58380.5	81580	52769.6	50179.4	5828.77	21636.2	92606.6	27270.7	10060.2	43160.5	x
tr|D4A3C2|D4A3C2_RAT	3	2	131.99	0.0173008	0.0695753	46275.4	Similar to RIKEN cDNA 6430548M08 OS=Rattus norvegicus OX=10116 GN=RGD1304884 PE=1 SV=1	180007	185381	220122	262644	165167	181918	302587	204521	274169	231022	255301	358217	x
P60868|RS20_RAT;tr|A0A0G2JY70|A0A0G2JY70_RAT;tr|A0A0G2K6L6|A0A0G2K6L6_RAT;tr|A0A0H2UHG7|A0A0H2UHG7_RAT;tr|D3ZZK1|D3ZZK1_RAT	3	3	225.09	0.0373376	0.0863549	13372.7	40S ribosomal protein S20 OS=Rattus norvegicus OX=10116 GN=Rps20 PE=3 SV=1	2.15014e+06	1.45122e+06	1.50626e+06	3.04306e+06	1.13099e+06	1.49731e+06	3.21954e+06	1.67912e+06	2.90811e+06	2.63619e+06	2.44906e+06	2.77953e+06	x
Q5PQL2|CNOT9_RAT	3	2	111.7	0.18246	0.16866	33601.2	CCR4-NOT transcription complex subunit 9 OS=Rattus norvegicus OX=10116 GN=Cnot9 PE=1 SV=1	88895.1	63605.2	37719.5	57786.7	22440.6	30742.1	51971.8	38856.9	66791.3	56479.1	103129	103491
tr|B0BN47|B0BN47_RAT	3	0	124.33			25626.5	Glutathione S-transferase OS=Rattus norvegicus OX=10116 GN=Gstm6 PE=1 SV=1
tr|A6Y7S3|A6Y7S3_RAT	3	2	90.09	0.0862055	0.120518	52822.5	Potassium channel tetramerisation domain containing 8 (Predicted) OS=Rattus norvegicus OX=10116 GN=Kctd8 PE=2 SV=1	1.02681e+06	984942	1.24556e+06	1.19387e+06	1.16718e+06	972069	389327	180538	1.02859e+06	361681	1.10024e+06	1.36555e+06
tr|D3ZAS8|D3ZAS8_RAT	3	2	107.98	0.0130662	0.0642349	109424	Spliceosome-associated factor 3, U4/U6 recycling protein OS=Rattus norvegicus OX=10116 GN=Sart3 PE=1 SV=1	23739.1	27888	6805.49	27447.7	7662.3	18748.8	44674.4	34000.3	67731.7	29591.6	54019	25646.1	x
Q562B5|PGAM5_RAT;tr|G3V9N1|G3V9N1_RAT	3	1	87.72	0.282567	0.213556	32060.5	Serine/threonine-protein phosphatase PGAM5, mitochondrial OS=Rattus norvegicus OX=10116 GN=Pgam5 PE=2 SV=1	96596.7	109210	186068	121874	122780	93582.8	256061	124912	92433.4	146166	144230	139698
tr|D4ADS9|D4ADS9_RAT	3	2	129.9	0.199383	0.176845	92523.9	EFR3 homolog A OS=Rattus norvegicus OX=10116 GN=Efr3a PE=1 SV=1	5530.8	1019.7	9982.12	5153.97	7486.22	5368.33	106786	245266	7742.1	4844.75	5531.91	2203.74
P14604|ECHM_RAT	3	3	207.54	0.0875854	0.120814	31516.4	Enoyl-CoA hydratase, mitochondrial OS=Rattus norvegicus OX=10116 GN=Echs1 PE=1 SV=1	112618	150496	103503	113292	106729	100674	132536	530070	77640.6	344749	207223	146732
Q02874|H2AY_RAT;tr|A0A140TAB4|A0A140TAB4_RAT	3	0	294.36			39503.9	Core histone macro-H2A.1 OS=Rattus norvegicus OX=10116 GN=H2afy PE=1 SV=4
Q5U305|ERD22_RAT	3	1	219.23	0.222424	0.187699	24454	ER lumen protein-retaining receptor 2 OS=Rattus norvegicus OX=10116 GN=Kdelr2 PE=2 SV=1	297361	333117	651353	259306	566636	422848	83841.1	293773	637967	250238	216144	400584
P69736|EDF1_RAT;tr|B0BNJ5|B0BNJ5_RAT	3	2	134.65	0.982393	0.440958	16368.7	Endothelial differentiation-related factor 1 OS=Rattus norvegicus OX=10116 GN=Edf1 PE=1 SV=1	563522	493849	503613	715102	524820	412404	496425	535511	339551	734175	515810	645944
Q5FWS6|KAZRN_RAT;tr|A0A0H2UHL8|A0A0H2UHL8_RAT	3	2	90.61	0.777619	0.384656	86973.8	Kazrin OS=Rattus norvegicus OX=10116 GN=Kazn PE=2 SV=2	22140	28349.9	66534.7	56067.4	44330.9	23410.9	106009	11351.7	11794.5	20812.3	50230.7	76448.9
tr|B2GV94|B2GV94_RAT	3	3	158.09	0.0296588	0.0805853	51528.4	Fam134c protein OS=Rattus norvegicus OX=10116 GN=Retreg3 PE=1 SV=1	290421	358501	293844	283539	316386	353636	54669.7	129146	508746	68019.5	55803.3	244654	x
Q63610|TPM3_RAT	3	2	128.48	0.0010766	0.035273	29006.6	Tropomyosin alpha-3 chain OS=Rattus norvegicus OX=10116 GN=Tpm3 PE=1 SV=2	266220	149687	196888	275299	203584	345465	466533	324955	456218	399372	483791	463465	x
tr|A0A0G2KA11|A0A0G2KA11_RAT	3	3	93.65	0.577781	0.322654	181735	Phosphatidylinositol-3,4,5-trisphosphate-dependent Rac exchange factor 2 OS=Rattus norvegicus OX=10116 GN=Prex2 PE=1 SV=1	49065.4	56014.6	45273.7	39726.5	36726.5	51347.6	49395	28551.5	50875.5	118399	43209.8	50671.5
tr|D3ZYS7|D3ZYS7_RAT	3	2	165.45	0.86928	0.411209	51786.7	G3BP stress granule assembly factor 1 OS=Rattus norvegicus OX=10116 GN=G3bp1 PE=1 SV=1	238059	306649	168163	358927	200615	356671	159077	266764	350609	303409	388555	217020
tr|A0A096MKG2|A0A096MKG2_RAT;tr|A0A0G2QC27|A0A0G2QC27_RAT	3	2	183.24	0.124508	0.141016	127797	Nucleolar protein 6 OS=Rattus norvegicus OX=10116 GN=Nol6 PE=1 SV=1	62240.4	58685.9	59303	81729.7	37868.1	69199.6	6804.04	28265.8	5821.15	68682.6	73493.1	61000.5
tr|Q6AY49|Q6AY49_RAT	3	3	186.2	0.00586241	0.0510606	39538.2	Tumor suppressor candidate 3 OS=Rattus norvegicus OX=10116 GN=Tusc3 PE=1 SV=1	299195	260461	373600	331738	274475	197226	746076	683524	318532	651033	607544	336903	x
tr|D3ZD09|D3ZD09_RAT	3	3	154.02	0.465913	0.28172	10071.4	Cytochrome c oxidase subunit OS=Rattus norvegicus OX=10116 GN=Cox6b1 PE=1 SV=1	785882	536518	822394	248899	831857	440326	880463	342669	168095	473983	724595	445681
Q63345|MOG_RAT;tr|Q6MFX9|Q6MFX9_RAT	3	3	236	0.784406	0.386993	27881.6	Myelin-oligodendrocyte glycoprotein OS=Rattus norvegicus OX=10116 GN=Mog PE=1 SV=1	1.76188e+06	1.34834e+06	1.03718e+06	679324	829419	765263	1.1265e+06	740258	682293	1.06557e+06	1.34822e+06	1.86335e+06
Q63648|MERL_RAT;tr|G3V717|G3V717_RAT	3	2	114.6	0.0376495	0.0865679	68712.1	Merlin (Fragment) OS=Rattus norvegicus OX=10116 GN=Nf2 PE=1 SV=1	25520.3	19027.3	40023.9	28050.1	33338.5	36501.7	7037.43	8461.48	30070.7	17693.7	18221.4	25720.1	x
P83871|PHF5A_RAT;tr|B4F759|B4F759_RAT;tr|Q7TPJ6|Q7TPJ6_RAT	3	2	95.96	0.217945	0.186045	12405.4	PHD finger-like domain-containing protein 5A OS=Rattus norvegicus OX=10116 GN=Phf5a PE=2 SV=1	21157.4	19491.5	18400.3	36689.7	13787.4	16888	4500.41	4525.61	7810.88	11949.4	46097.8	28011.6
tr|B1WC73|B1WC73_RAT	3	3	73.95	0.371653	0.248785	20968.3	ADP-ribosylation factor-like 6 (Predicted), isoform CRA_a OS=Rattus norvegicus OX=10116 GN=Arl6 PE=1 SV=1	553046	526987	418649	607437	598997	670509	694177	730689	362225	726830	755185	619327
tr|D4ACH5|D4ACH5_RAT	3	3	86.95	0.862952	0.410146	36785.8	Elongation of very long chain fatty acids protein 4 OS=Rattus norvegicus OX=10116 GN=Elovl4 PE=3 SV=1	318133	285952	326943	352413	346572	293394	403927	301094	272430	304242	289277	340283
P09034|ASSY_RAT	3	1	97.96	0.0254432	0.077438	46496.4	Argininosuccinate synthase OS=Rattus norvegicus OX=10116 GN=Ass1 PE=1 SV=1	8391.75	4123.16	17196.1	51836.8	21830.8	23218.7	0	0	1357.66	258.929	4961.3	8441.95	x
Q9WVR3|SHIP2_RAT	3	1	71.74	0.0232147	0.0753694	139142	Phosphatidylinositol 3,4,5-trisphosphate 5-phosphatase 2 OS=Rattus norvegicus OX=10116 GN=Inppl1 PE=1 SV=1	9270.17	2510.95	5992.95	7019.84	2557.02	2457.78	27.6852	0	532.804	0	468.399	9431.79	x
Q6AY25|TMED3_RAT	3	2	175.74	0.191663	0.173051	25510	Transmembrane emp24 domain-containing protein 3 OS=Rattus norvegicus OX=10116 GN=Tmed3 PE=1 SV=1	193824	140520	169505	164826	203253	179786	320598	243830	182519	141563	249398	169902
O08625|SYT10_RAT;tr|Q1W5B9|Q1W5B9_RAT	3	1	91.38	0.438596	0.271777	59010.8	Synaptotagmin-10 OS=Rattus norvegicus OX=10116 GN=Syt10 PE=2 SV=2	25513.3	47272.1	31596.9	20524.9	39505.5	31843.8	23340.6	37142.1	51800.4	21931.1	17741.7	20716.5
tr|D4A1C0|D4A1C0_RAT	3	0	143.99			66130	Cyclin M1 (Predicted) OS=Rattus norvegicus OX=10116 GN=Cnnm1 PE=1 SV=2
Q63750|RM23_RAT	3	3	127.15	0.961368	0.435469	17050.5	39S ribosomal protein L23, mitochondrial OS=Rattus norvegicus OX=10116 GN=Mrpl23 PE=2 SV=1	25451.2	30051.3	34046.5	28954.5	34674.3	45744.1	49602	29194.9	33155.8	10011.5	50909.8	45174
tr|Q5BK47|Q5BK47_RAT	3	1	61.5	0.0590009	0.104369	55433.6	Oxysterol-binding protein OS=Rattus norvegicus OX=10116 GN=Osbpl2 PE=1 SV=1	1754.36	1505.25	1252.58	2119.45	1317.16	1620.67	890.14	2962.22	18872.9	24643	12950.3	1526.42
tr|D4ACW1|D4ACW1_RAT	3	3	86.53	0.378621	0.250554	84969.9	NOP2 nucleolar protein OS=Rattus norvegicus OX=10116 GN=Nop2 PE=1 SV=2	66583.2	73967.8	63442.3	171978	65554.7	104489	108609	37869.3	45655.8	86583.8	78646.7	80349.9
tr|D3ZHL6|D3ZHL6_RAT	3	2	90.07	0.125593	0.141652	95067	Mitogen-activated protein kinase kinase kinase kinase OS=Rattus norvegicus OX=10116 GN=Map4k5 PE=1 SV=2	81613.9	69515.1	54547.6	83846.3	43555.2	42652.3	69223.1	65228.8	58312.7	127907	79684.5	101658
P62870|ELOB_RAT;tr|A0A140TA99|A0A140TA99_RAT	3	3	124.16	0.741229	0.375395	13169.9	Elongin-B OS=Rattus norvegicus OX=10116 GN=Elob PE=1 SV=1	918686	777181	708330	1.00935e+06	483186	547845	695848	406605	763404	420247	893469	1.10297e+06
Q32PX7|FUBP1_RAT;tr|A0A140TAJ3|A0A140TAJ3_RAT	3	1	110.87	0.769263	0.38218	67197.1	Far upstream element-binding protein 1 OS=Rattus norvegicus OX=10116 GN=Fubp1 PE=1 SV=1	114832	32146.2	27215.2	188335	32906.9	143315	106241	9120.84	155990	108913	97328.8	154953
tr|E9PTA4|E9PTA4_RAT;tr|Q58GH6|Q58GH6_RAT	3	2	99.73	0.124669	0.141101	92367.8	ADAM metallopeptidase domain 9 OS=Rattus norvegicus OX=10116 GN=Adam9 PE=1 SV=2	140612	129671	100955	133097	91096.8	105462	66174.7	10294.5	57056.7	97405	107881	123760
tr|A0A0G2K014|A0A0G2K014_RAT;tr|Q5XI38|Q5XI38_RAT	3	0	92.9			71980.5	Lymphocyte cytosolic protein 1 OS=Rattus norvegicus OX=10116 GN=Lcp1 PE=1 SV=1
tr|A0A0G2KAN5|A0A0G2KAN5_RAT;tr|B2RYQ5|B2RYQ5_RAT	3	2	195.59	0.0107574	0.059579	14206.2	ERH, mRNA-splicing and mitosis factor OS=Rattus norvegicus OX=10116 GN=Erh PE=1 SV=1	98366.9	7956.24	2558.03	10361.5	5845.85	12462	167418	40794.6	81475.2	123768	134024	16598.7	x
tr|Q7TP42|Q7TP42_RAT	3	3	132.6	0.477003	0.285706	67930.8	Ab2-292 OS=Rattus norvegicus OX=10116 GN=Sec62 PE=1 SV=1	304694	369853	426219	274349	418508	342867	668397	416060	355612	305790	296022	393476
P29419|ATP5I_RAT	3	2	137.1	0.472307	0.284468	8254.65	ATP synthase subunit e, mitochondrial OS=Rattus norvegicus OX=10116 GN=Atp5me PE=1 SV=3	496654	734528	616175	265316	554837	367297	1.09859e+06	559351	559086	523393	370418	471716
Q5D006|UBP11_RAT	3	2	117.38	0.526699	0.304612	105239	Ubiquitin carboxyl-terminal hydrolase 11 OS=Rattus norvegicus OX=10116 GN=Usp11 PE=1 SV=1	18539.3	17489	24582.2	28325.7	14024.2	26052	4224.59	126542	48247.3	56297.9	18801.5	20905.5
Q64350|EI2BE_RAT	3	1	133.27	0.131465	0.144153	80206.5	Translation initiation factor eIF-2B subunit epsilon OS=Rattus norvegicus OX=10116 GN=Eif2b5 PE=1 SV=2	5685.39	4889.46	4775.65	409.27	395.201	0	8769.43	3393.62	98854.8	10356	2787.68	891.944
Q63356|MYO1E_RAT;tr|A0A0G2K9E8|A0A0G2K9E8_RAT;tr|D4A7X9|D4A7X9_RAT	3	1	102.27	0.391272	0.255021	126827	Unconventional myosin-Ie OS=Rattus norvegicus OX=10116 GN=Myo1e PE=1 SV=1	23840.5	22158.9	20964.7	17331.8	21633.1	17007.1	28122.3	18567.4	11328.1	20343.8	16896	16978.4
Q566C7|NUDT3_RAT	3	2	110.25	0.155269	0.15614	19095.6	Diphosphoinositol polyphosphate phosphohydrolase 1 OS=Rattus norvegicus OX=10116 GN=Nudt3 PE=1 SV=1	138418	82906.7	123982	225739	105267	95074.6	36906.2	28883	41364	149932	97703.1	188874
Q1H5H1|SELT_RAT;tr|A0A0G2K3B2|A0A0G2K3B2_RAT;tr|F8WFN1|F8WFN1_RAT	3	2	160.44	0.13607	0.146797	22292.1	Thioredoxin reductase-like selenoprotein T OS=Rattus norvegicus OX=10116 GN=Selenot PE=1 SV=2	330367	348115	436155	337862	427717	376185	516885	301980	905234	501443	398588	443808
tr|F7EQ81|F7EQ81_RAT;tr|Q32KJ5|Q32KJ5_RAT;tr|Q5M918|Q5M918_RAT	3	1	101.66	0.562617	0.318052	55414.1	N-acetylglucosamine-6-sulfatase OS=Rattus norvegicus OX=10116 GN=Gns PE=1 SV=1	7509.82	1268.37	41703.4	31214.7	56579.9	40664	13471.5	11459	14691	20592.9	25129.6	1909.79
P84060|DTNB_RAT;tr|A0A0G2JVM6|A0A0G2JVM6_RAT	3	2	196.36	0.101178	0.128323	73877.9	Dystrobrevin beta OS=Rattus norvegicus OX=10116 GN=Dtnb PE=1 SV=2	245437	255915	271118	329347	257822	146373	28227.7	104788	100127	281119	234182	209915
Q5BK81|PTGR2_RAT	3	1	177.23	0.14812	0.15288	38136.4	Prostaglandin reductase 2 OS=Rattus norvegicus OX=10116 GN=Ptgr2 PE=2 SV=2	191721	108112	153867	241835	133571	146463	6717.34	77886.8	25790.2	169827	167950	197580
Q6IG02|K22E_RAT;tr|A0A0G2JWX4|A0A0G2JWX4_RAT	3	1	181.81	0.028351	0.079957	69127.1	Keratin, type II cytoskeletal 2 epidermal OS=Rattus norvegicus OX=10116 GN=Krt2 PE=3 SV=1	161460	632391	996928	294836	167453	3.14941e+06	1.11231e+06	64821.3	9018.43	62254.5	7078.77	72950.7	x
tr|D3ZDI7|D3ZDI7_RAT	3	1	129.9	0.0874326	0.120814	56337.1	Serine/threonine-protein phosphatase 2A 56 kDa regulatory subunit OS=Rattus norvegicus OX=10116 GN=Ppp2r5a PE=1 SV=1	38052.2	58302.6	62890.3	21707.1	12994.2	22980.4	17323.6	13511	1046.07	22659.1	6083.92	37312.3
tr|B2RZB2|B2RZB2_RAT;tr|A0A0G2JZW1|A0A0G2JZW1_RAT;tr|A0A142BM04|A0A142BM04_RAT	3	2	135.65	0.566433	0.319239	25604.7	Uncharacterized protein OS=Rattus norvegicus OX=10116 PE=2 SV=1	1.10702e+06	1.02458e+06	732524	1.36784e+06	637072	1.33892e+06	2.28802e+06	379930	962830	1.15216e+06	1.556e+06	1.81103e+06
Q641Z8|PEF1_RAT	3	2	84.93	0.663083	0.352274	30012.4	Peflin OS=Rattus norvegicus OX=10116 GN=Pef1 PE=2 SV=1	54270	13650.9	11454.3	15068.8	17234.2	17787.7	135994	14905.2	77630.8	9875.36	8325.01	12661.9
Q5I0H4|TMCO1_RAT	3	2	222.44	0.136394	0.146993	21175	Calcium load-activated calcium channel OS=Rattus norvegicus OX=10116 GN=Tmco1 PE=2 SV=1	1.04841e+06	948095	555045	342902	615045	286098	351652	41667.9	496321	212996	301393	777214
tr|D3ZBN4|D3ZBN4_RAT	3	3	132.52	0.588768	0.326767	15805.8	Ergosterol biosynthesis 28 homolog OS=Rattus norvegicus OX=10116 GN=Erg28 PE=1 SV=1	242884	442675	712365	646320	535719	500271	793302	320277	441518	380503	751808	917377
tr|D3Z9L0|D3Z9L0_RAT	3	2	151.69	0.0873423	0.120814	54259	Acylglycerol kinase OS=Rattus norvegicus OX=10116 GN=Agk PE=1 SV=2	34538.7	48318.2	77421	35303	77703.9	41666.4	4518.62	44696.8	41954	49951.3	6413.79	29094.5
P23562|B3AT_RAT;tr|F8WFT7|F8WFT7_RAT;tr|Q5U329|Q5U329_RAT;tr|Q91ZE7|Q91ZE7_RAT	3	1	127.63	0.167201	0.162392	103173	Band 3 anion transport protein OS=Rattus norvegicus OX=10116 GN=Slc4a1 PE=1 SV=3	5536.75	15845.5	816.451	925.433	0	61.6074	1275.06	0	0	0	0	9809.42
tr|Q641X0|Q641X0_RAT	3	3	142.71	0.0195528	0.0716432	54679.5	RCG41866, isoform CRA_b OS=Rattus norvegicus OX=10116 GN=Samd8 PE=2 SV=1	563527	703689	644451	519437	733169	545393	159355	138996	181409	436811	609619	511405	x
P02680|FIBG_RAT	3	2	159.24	0.739994	0.375128	50632.8	Fibrinogen gamma chain OS=Rattus norvegicus OX=10116 GN=Fgg PE=1 SV=3	200876	69685.1	119779	242273	113567	181585	194495	44076.1	186394	148949	123190	156918
tr|A0A0G2JZW4|A0A0G2JZW4_RAT;tr|D4A205|D4A205_RAT	3	2	69.31	0.263298	0.205507	246852	APC2, WNT-signaling pathway regulator OS=Rattus norvegicus OX=10116 GN=Apc2 PE=4 SV=1	9726.32	3152.6	30401.5	38217.5	32227.8	18452.6	1197.24	1971.3	19435.4	35746	8348.79	13350.8
Q5XI60|REEP6_RAT	3	1	122.18	0.163761	0.161133	23313.1	Receptor expression-enhancing protein 6 OS=Rattus norvegicus OX=10116 GN=Reep6 PE=2 SV=1	198353	148155	154787	164032	113474	106043	493711	0	0	12871.3	272043	412483
tr|D3Z9E6|D3Z9E6_RAT	3	2	90.12	0.0557552	0.102113	88350.7	Cleavage and polyadenylation specificity factor subunit 2 OS=Rattus norvegicus OX=10116 GN=Cpsf2 PE=1 SV=1	242723	312415	182749	253403	109485	136689	3.99288e+06	902717	233437	1.70281e+06	147942	299747
tr|F1LVF9|F1LVF9_RAT	3	3	127.73	0.0977567	0.126816	21445.3	RCG35218 OS=Rattus norvegicus OX=10116 GN=Ubtd2 PE=4 SV=2	187039	145136	214244	211027	227633	111966	120008	90185	96189.5	100960	206805	189083
Q6P6S9|ENTP5_RAT;tr|F1LPB8|F1LPB8_RAT	3	2	86.85	0.869565	0.411209	47372.8	Ectonucleoside triphosphate diphosphohydrolase 5 OS=Rattus norvegicus OX=10116 GN=Entpd5 PE=2 SV=1	27909.2	21820.3	21970.1	19373.4	35717.2	54891.2	8786.29	49730.2	148440	19863.5	15900.1	15808
Q9JHU5|ARFP1_RAT;tr|A0A0G2JYA2|A0A0G2JYA2_RAT	3	2	84.92	0.758143	0.379933	40779.1	Arfaptin-1 OS=Rattus norvegicus OX=10116 GN=Arfip1 PE=1 SV=1	75003.1	57409.5	23745.4	47347	25482.1	36661.7	38700.1	67631.7	28952.4	48054.2	33971.3	23087.9
Q4V8B0|OXR1_RAT;tr|A0A0G2JYS1|A0A0G2JYS1_RAT;tr|A0A0G2JZ50|A0A0G2JZ50_RAT;tr|A0A0G2K7Y2|A0A0G2K7Y2_RAT;tr|A0A0G2KAL4|A0A0G2KAL4_RAT	3	3	117.63	0.164845	0.161414	92810.1	Oxidation resistance protein 1 OS=Rattus norvegicus OX=10116 GN=Oxr1 PE=1 SV=3	35821.8	26068.7	18504.5	42728.4	32977.3	32043.9	116429	82353.7	32644	15174.2	38907.4	84245.4
P19468|GSH1_RAT	3	3	107.18	0.00346613	0.0474664	72619.4	Glutamate--cysteine ligase catalytic subunit OS=Rattus norvegicus OX=10116 GN=Gclc PE=1 SV=2	134124	120949	94711.2	114023	128349	165172	56522.1	50305.1	94028.2	90728.6	51661.4	96630.3	x
tr|Q5M860|Q5M860_RAT	3	3	151.37	0.0421682	0.0908459	22883.9	Rho GDP dissociation inhibitor beta OS=Rattus norvegicus OX=10116 GN=Arhgdib PE=1 SV=1	178111	118032	84626.5	153964	137109	80125.3	62402.9	98143.5	57560.9	81726.4	113401	86461.6	x
Q675A5|PAG15_RAT	3	3	78.13	0.727572	0.371777	47391.4	Group XV phospholipase A2 OS=Rattus norvegicus OX=10116 GN=Pla2g15 PE=1 SV=1	30399	35255	63819.3	51729.6	48663.9	43028	77919.8	19217	28537.4	60491.7	29262.8	57383.1
tr|D3ZVC4|D3ZVC4_RAT	3	2	119.45	0.188377	0.171331	94293.8	Apoptosis-resistant E3 ubiquitin protein ligase 1 OS=Rattus norvegicus OX=10116 GN=Arel1 PE=4 SV=1	11100.2	9997.86	13133.3	9854.94	1251.42	6761.38	5946.21	19.0942	4640.65	7488.58	609.412	7876.06
P08483|ACM3_RAT	3	3	111.86	0.0148091	0.0668669	66065.9	Muscarinic acetylcholine receptor M3 OS=Rattus norvegicus OX=10116 GN=Chrm3 PE=1 SV=1	58381.7	68649	81621.5	58252.6	92362.9	48368	122256	106645	146152	122118	105598	58938.1	x
Q9ES67|ARHGB_RAT;tr|A0A0G2JZC6|A0A0G2JZC6_RAT;tr|F1LQS9|F1LQS9_RAT	3	3	103.52	0.0189283	0.0705	168533	Rho guanine nucleotide exchange factor 11 OS=Rattus norvegicus OX=10116 GN=Arhgef11 PE=1 SV=1	40569.4	48536.6	47076	38203	40988.3	41705.1	63327.2	41059.1	61722.5	64781.8	50880.8	47384	x
Q9JKA8|HCN3_RAT	3	1	81.53	0.0674452	0.108899	86808.6	Potassium/sodium hyperpolarization-activated cyclic nucleotide-gated channel 3 OS=Rattus norvegicus OX=10116 GN=Hcn3 PE=1 SV=1	9467.5	2243.23	3789.21	4299.67	1748.48	2914.14	86425.3	6192.95	4719.41	5712.59	4175.18	26468.4
Q5PQN7|LZIC_RAT	3	3	118.86	0.453694	0.277091	21394.4	Protein LZIC OS=Rattus norvegicus OX=10116 GN=Lzic PE=2 SV=1	121206	36247.7	63399.1	101613	102389	59336.4	119943	67130	101001	54905.9	3163.24	79560.3
Q9QZ81|AGO2_RAT;tr|F1LRP7|F1LRP7_RAT	3	2	104.37	0.0112881	0.0597405	97318.2	Protein argonaute-2 OS=Rattus norvegicus OX=10116 GN=Ago2 PE=2 SV=2	41351.2	39407.8	30188.3	47546.1	11018.7	7237.52	260.004	2888.15	2512.13	1212.2	769.486	47041	x
Q4QQU6|SPF30_RAT	3	3	122.32	0.33406	0.233806	26783.2	Survival of motor neuron-related-splicing factor 30 OS=Rattus norvegicus OX=10116 GN=Smndc1 PE=2 SV=1	195545	159668	98341.7	271034	114792	169252	87765.7	127117	104530	197815	122870	174390
tr|A0A0G2K4C6|A0A0G2K4C6_RAT;tr|F1M5N4|F1M5N4_RAT	3	3	141.17	0.290615	0.216717	63436.4	Malic enzyme OS=Rattus norvegicus OX=10116 GN=Me3 PE=3 SV=1	62107.4	68564	77335	50938.2	49774.2	65468.1	122493	38003.2	112650	90541.2	70963.6	58872.9
tr|A0A0G2K302|A0A0G2K302_RAT;tr|B0BNM6|B0BNM6_RAT	3	3	118.29	0.969163	0.437853	20406.5	AP complex subunit sigma OS=Rattus norvegicus OX=10116 GN=Ap3s2 PE=1 SV=1	40320.1	14338.2	42647.2	82959.1	47624.5	88847	27674.6	31409.6	21509.2	58137.4	83055.5	87925.4
tr|Q32KK0|Q32KK0_RAT	3	1	115.16	0.00484927	0.048767	65675.4	Arylsulfatase E OS=Rattus norvegicus OX=10116 GN=Arse PE=1 SV=1	34793.1	14232.6	20772.8	10471.5	13918.5	22533.4	0	716.621	0	0	439.073	7678.08	x
Q63054|ICA69_RAT;tr|Q6AZ05|Q6AZ05_RAT	3	3	116.79	0.082689	0.118553	54663	Islet cell autoantigen 1 OS=Rattus norvegicus OX=10116 GN=Ica1 PE=2 SV=2	59401.4	78971.1	35663.8	54736.1	22623.9	40083.8	31012.4	5445.3	13507.6	38997.5	37812.1	34341.8
tr|D3ZQN3|D3ZQN3_RAT	3	2	76.57	0.2989	0.220518	72389.2	PNMA family member 8B OS=Rattus norvegicus OX=10116 GN=Pnma8b PE=4 SV=1	10475.8	1110.17	9534.41	18114.2	10044	21536.2	5770.22	5462.22	178.898	5474.64	9233.59	10428.9
tr|A0A0G2JUK2|A0A0G2JUK2_RAT;tr|B2GV58|B2GV58_RAT	3	3	131.68	0.0469799	0.0949826	50606.1	LSM14A mRNA-processing body assembly factor OS=Rattus norvegicus OX=10116 GN=Lsm14a PE=1 SV=1	100832	54666.5	66295.1	115874	61183.8	92337.3	50034.2	7039.08	29668.2	3876.55	243.389	107278	x
tr|D4A3V4|D4A3V4_RAT	3	3	95.78	0.214671	0.184593	77723.5	Ring finger protein 214 OS=Rattus norvegicus OX=10116 GN=Rnf214 PE=1 SV=3	118033	128986	84405.4	172885	76382.4	76063.2	86877.4	17589.3	21336.8	62628.8	152644	157503
tr|F1LWK9|F1LWK9_RAT	3	3	169.17	0.0254471	0.077438	51818	Netrin G1 OS=Rattus norvegicus OX=10116 GN=Ntng1 PE=4 SV=3	108952	95307.9	167423	154854	154223	99158.4	103284	34474.4	26971.5	21678.5	90469.3	125053	x
tr|D3ZFH5|D3ZFH5_RAT	3	3	132.65	0.736963	0.374366	92369	Inter-alpha-trypsin inhibitor heavy chain 2 OS=Rattus norvegicus OX=10116 GN=Itih2 PE=1 SV=3	36891.9	15529.1	13378.7	25543.5	10956.8	44911.8	58797.7	9828.29	5563.92	8581.48	34986.7	38438.1
tr|F1LZB7|F1LZB7_RAT	3	2	91.86	0.570614	0.320204	117978	FERM domain-containing 4B OS=Rattus norvegicus OX=10116 GN=Frmd4b PE=1 SV=2	4458.09	20184.7	7616.87	10210.6	23289	12940.4	31753.3	2123.5	22421	31660.3	42886.3	6850.33
tr|A0A0G2JUZ0|A0A0G2JUZ0_RAT;tr|D3ZKK5|D3ZKK5_RAT	3	3	69.19	0.0544975	0.101637	75543	Myotubularin-related protein 1 OS=Rattus norvegicus OX=10116 GN=Mtmr1 PE=1 SV=1	25680.9	26542.2	37252.9	68913.8	56249.7	61051.1	30199.5	40904.5	25463.9	26895.2	15073.2	26361
Q4FZV0|MANBA_RAT	3	2	102.09	0.0316623	0.0828903	101221	Beta-mannosidase OS=Rattus norvegicus OX=10116 GN=Manba PE=2 SV=1	71097.3	89808.1	57495	60977.3	54150.9	44046.7	483.277	1186.51	11309.6	1931.76	67460.3	91388.3	x
Q761X5|UNC5C_RAT;tr|A0A0G2JTK0|A0A0G2JTK0_RAT;tr|F1LM73|F1LM73_RAT	3	3	82.34	0.128854	0.143258	103135	Netrin receptor UNC5C OS=Rattus norvegicus OX=10116 GN=Unc5c PE=1 SV=1	58993.4	49495.8	100446	78456.2	75144.2	25882.5	45384.9	33486	17085.4	36010	43008.7	72855.8
Q5RKH0|GLYR1_RAT	3	2	105.89	0.457779	0.278579	60421.4	Putative oxidoreductase GLYR1 OS=Rattus norvegicus OX=10116 GN=Glyr1 PE=1 SV=1	30566.6	17219.9	9336.36	7610.07	6452.46	21462	19233.8	1095.32	38580.8	56527.4	63235.4	40666.8
Q08415|KAT1_RAT;tr|G3V827|G3V827_RAT	3	3	110.26	0.688318	0.360602	51652.5	Kynurenine--oxoglutarate transaminase 1, mitochondrial OS=Rattus norvegicus OX=10116 GN=Kyat1 PE=1 SV=1	64513.9	29683.6	31100.6	70622.5	33963.5	48862.3	21206.5	6612	78892.1	49127	54445.3	82147.1
Q62848|ARFG1_RAT;tr|Q3S4A4|Q3S4A4_RAT;tr|Q3S4A5|Q3S4A5_RAT	3	3	197.11	0.143027	0.150012	45442.5	ADP-ribosylation factor GTPase-activating protein 1 OS=Rattus norvegicus OX=10116 GN=Arfgap1 PE=1 SV=1	245989	288154	211060	246131	203173	155249	96888.7	12992.7	205735	165992	156478	236272
tr|F1LVT5|F1LVT5_RAT	3	2	93.55	0.280468	0.213135	68134.5	RUN domain-containing 1 OS=Rattus norvegicus OX=10116 GN=Rundc1 PE=4 SV=2	51484.9	40238.3	43224.2	59352.7	34662.3	9207.12	65567.3	12500.4	2420.38	40573.8	24980.7	20345.3
D3ZAL8|LRRT3_RAT;tr|A0A0G2JVU0|A0A0G2JVU0_RAT	3	3	97.73	0.275907	0.21106	66030.3	Leucine-rich repeat transmembrane neuronal protein 3 OS=Rattus norvegicus OX=10116 GN=Lrrtm3 PE=3 SV=1	67950.2	45050.7	78365.1	59263.3	66809.7	78335	92288.2	25488.6	43632.5	77702.8	9148.03	77567.6
tr|A0A0G2JT88|A0A0G2JT88_RAT;tr|Q4V884|Q4V884_RAT	3	3	109.83	0.398401	0.257885	69103.8	Cell division cycle 16 OS=Rattus norvegicus OX=10116 GN=Cdc16 PE=1 SV=1	92831.3	48233.6	65060.9	116047	65465.9	109182	21543.9	67162.8	74820.5	56235.6	76565.7	121313
Q63060|GLPK_RAT;tr|A0A0G2K785|A0A0G2K785_RAT;tr|A0A0G2KA23|A0A0G2KA23_RAT;tr|D3ZCI0|D3ZCI0_RAT	3	3	123.35	0.896401	0.418279	57477.1	Glycerol kinase OS=Rattus norvegicus OX=10116 GN=Gk PE=2 SV=1	32279.3	48062.5	42151.1	10451.9	44919.2	30328.8	66140.3	106701	17240	12697.4	25335.4	17021.3
Q2LAM0|FA2H_RAT	3	3	123.83	0.338695	0.235705	42673	Fatty acid 2-hydroxylase OS=Rattus norvegicus OX=10116 GN=Fa2h PE=1 SV=2	48838.8	38154.1	18881.5	11292.8	6809.32	10327.3	122419	62818.5	26243.6	4365.68	15186.9	74714.4
tr|D4A7H9|D4A7H9_RAT	3	1	125.74	0.82578	0.399477	50543.6	CHMP family, member 7 (Predicted), isoform CRA_a OS=Rattus norvegicus OX=10116 GN=Chmp7 PE=1 SV=1	1238.28	5967.67	17203.4	825.857	1534.24	4667.15	505.839	0	100146	83092.4	90641.5	65235.9
tr|D3ZWT2|D3ZWT2_RAT	3	3	139.99	0.339027	0.235705	30112.4	Fat storage-inducing transmembrane protein 2 OS=Rattus norvegicus OX=10116 GN=Fitm2 PE=1 SV=1	252236	202098	396374	227100	284760	233493	442926	356813	334419	144967	371036	330687
P07824|ARGI1_RAT	3	3	102.27	0.567528	0.31956	34973.2	Arginase-1 OS=Rattus norvegicus OX=10116 GN=Arg1 PE=1 SV=2	167481	159410	74825.3	142783	75264.4	116291	102792	132549	73372.8	129115	75833.7	131715
tr|D3ZMS5|D3ZMS5_RAT	3	3	120.54	0.804523	0.393366	191847	T-cell lymphoma invasion and metastasis 2 OS=Rattus norvegicus OX=10116 GN=Tiam2 PE=1 SV=2	145603	157352	73710.1	64912.5	32100.4	46020.4	89096.6	229903	56452.6	131161	31657.1	60464.2
tr|D3ZWV8|D3ZWV8_RAT	3	3	109.4	0.539876	0.309767	176950	T-cell lymphoma invasion and metastasis 1 OS=Rattus norvegicus OX=10116 GN=Tiam1 PE=1 SV=3	97484	59458.8	102511	67916	108314	87050.7	27708.3	18618.3	227916	40768	171818	91363.3
Q9ES53|UFD1_RAT	3	3	151.62	0.673815	0.355879	34485.4	Ubiquitin recognition factor in ER-associated degradation protein 1 OS=Rattus norvegicus OX=10116 GN=Ufd1 PE=1 SV=1	128857	127905	82808.2	153989	103426	132335	44477.3	59400.4	226324	129981	114512	161583
Q4V8J4|GPAT3_RAT	3	1	122.18	0.95013	0.432741	51011.6	Glycerol-3-phosphate acyltransferase 3 OS=Rattus norvegicus OX=10116 GN=Gpat3 PE=1 SV=1	205602	384893	431479	272379	356285	165918	579391	252463	113686	358932	343855	241417
tr|D4A5W8|D4A5W8_RAT	3	3	112.03	0.0512081	0.0989163	57755.4	CDP-diacylglycerol--glycerol-3-phosphate 3-phosphatidyltransferase OS=Rattus norvegicus OX=10116 GN=Pgs1 PE=3 SV=2	64165.8	84147.8	84576.4	65113.9	76662.6	67027.5	88642.1	187209	85599	84802.7	96998.5	82604
tr|G3V7I2|G3V7I2_RAT	3	3	118.96	0.0401667	0.0890274	61283.8	Raftlin lipid raft linker 1 OS=Rattus norvegicus OX=10116 GN=Rftn1 PE=1 SV=1	31062.1	60107.9	69985	75987.8	117123	25588.3	22320.6	27074.8	2470.54	28569.8	25217.2	36091.9	x
tr|Q68G33|Q68G33_RAT;Q9R064|GORS2_RAT	3	3	140.05	0.85605	0.408266	47309.8	Golgi reassembly-stacking protein 2 OS=Rattus norvegicus OX=10116 GN=Gorasp2 PE=1 SV=1	108238	102463	78704.4	93824.6	108508	80317.2	215211	34689.8	74452.6	88104	95877.3	114991
tr|F1M4I1|F1M4I1_RAT	3	1	106.6	0.262337	0.205143	61119.5	Uncharacterized protein OS=Rattus norvegicus OX=10116 PE=1 SV=3	20092.7	14783.9	12802	7010.24	18901.4	16167	10725.7	1136.51	12374.1	13018.1	10986.5	16921.9
tr|A0A0G2K214|A0A0G2K214_RAT	3	3	78.75	0.918426	0.424168	110405	Zinc finger CCCH-type-containing 7B OS=Rattus norvegicus OX=10116 GN=Zc3h7b PE=1 SV=1	24125.7	21311.5	13826.9	25593.8	15998.6	18934.9	8192.1	10307.4	23775	9376.74	57854.9	40526.6
Q66HG9|MAVS_RAT	3	3	104.72	0.322498	0.229091	53804.6	Mitochondrial antiviral-signaling protein OS=Rattus norvegicus OX=10116 GN=Mavs PE=1 SV=1	98723.4	103770	128016	73522	116467	51307.3	172946	73604.3	17894.2	66432.2	72226	68028.7
Q5XIE3|RM11_RAT;tr|A0A0G2JYU2|A0A0G2JYU2_RAT	3	3	100.13	0.348856	0.239885	22420.3	39S ribosomal protein L11, mitochondrial OS=Rattus norvegicus OX=10116 GN=Mrpl11 PE=2 SV=1	9969.28	8268.66	13024.6	7728.01	2227.48	5756.56	6275.38	2308.96	11622.4	24254.6	14341.2	25750.3
Q10836|TRHDE_RAT;tr|G3V6Q2|G3V6Q2_RAT	3	2	115.76	0.10661	0.131885	117287	Thyrotropin-releasing hormone-degrading ectoenzyme OS=Rattus norvegicus OX=10116 GN=Trhde PE=1 SV=1	87873.3	69796.7	54980	41666	64020.5	48101.7	153027	52607.2	46391.7	105681	102784	110826
tr|D3Z898|D3Z898_RAT	3	3	146.12	0.231509	0.191591	71654.4	SAM and HD domain-containing deoxynucleoside triphosphate triphosphohydrolase 1 OS=Rattus norvegicus OX=10116 GN=Samhd1 PE=1 SV=3	225031	243404	180989	194506	218955	210363	202384	173397	241641	227362	158588	131550
Q00438|PTBP1_RAT;tr|A0A0G2JTV1|A0A0G2JTV1_RAT;tr|D3ZB30|D3ZB30_RAT;tr|Q6P736|Q6P736_RAT	3	2	107.43	0.775528	0.384259	59353.7	Polypyrimidine tract-binding protein 1 OS=Rattus norvegicus OX=10116 GN=Ptbp1 PE=1 SV=1	20761.4	25396.5	16290.3	34284.8	16244.4	41245.7	8044.17	96293	15921.6	24855.4	36739.1	33989.3
Q64610|ENPP2_RAT;tr|D3ZES5|D3ZES5_RAT;tr|F1LSF4|F1LSF4_RAT	3	3	147.32	0.225997	0.189359	101576	Ectonucleotide pyrophosphatase/phosphodiesterase family member 2 OS=Rattus norvegicus OX=10116 GN=Enpp2 PE=1 SV=2	71145.5	56877.1	37566.4	40033.4	54304.2	58429.1	22558.2	9279.84	41864.2	54811	52263	65527.6
Q80WA4|NOVA1_RAT;tr|A0A0G2JVE8|A0A0G2JVE8_RAT;tr|D4AAF8|D4AAF8_RAT	3	3	163.35	0.600065	0.330603	48443.9	RNA-binding protein Nova-1 (Fragment) OS=Rattus norvegicus OX=10116 GN=Nova1 PE=2 SV=1	127267	84428.3	50376.5	123982	41575.2	140531	5737.51	70364.7	191793	70204.5	98293.6	123816
tr|A0A0G2K3K4|A0A0G2K3K4_RAT;tr|D4AB65|D4AB65_RAT;P51870|CP4F5_RAT	3	0	132.32			63192.3	Cytochrome P450 4F5 OS=Rattus norvegicus OX=10116 GN=Cyp4f5 PE=3 SV=1
P51871|CP4F6_RAT	3	0	139.24			61541.6	Cytochrome P450 4F6 OS=Rattus norvegicus OX=10116 GN=Cyp4f6 PE=2 SV=1
tr|D3ZNV6|D3ZNV6_RAT;tr|M0RC60|M0RC60_RAT	3	3	92.54	0.164774	0.161414	34783.4	ELMO domain-containing 2 OS=Rattus norvegicus OX=10116 GN=Elmod2 PE=1 SV=1	76311.9	57274.8	72176.1	62103.9	68100.2	65236.1	4384.55	16659.2	78933.5	23759.5	78915.1	94616.9
tr|A0A0G2JZR1|A0A0G2JZR1_RAT;tr|D4A0F3|D4A0F3_RAT	3	3	126.28	0.593561	0.328461	109006	Oxysterol-binding protein OS=Rattus norvegicus OX=10116 GN=Osbpl6 PE=1 SV=1	64596.3	41275.8	29518.8	59785.1	41668.7	67507.5	18680.9	58108.2	78926.7	131088	51530.4	60426.2
tr|A0A0G2K548|A0A0G2K548_RAT;tr|F1LPB4|F1LPB4_RAT	3	2	109.02	0.108727	0.132539	441623	A-kinase-anchoring protein 9 OS=Rattus norvegicus OX=10116 GN=Akap9 PE=1 SV=1	91564.4	72409.5	86466.7	117241	83073	159567	45563.8	111037	25954.6	107438	66406.5	66054.4
P97524|S27A2_RAT;tr|Q66HN6|Q66HN6_RAT	3	2	89.93	0.0107835	0.059579	70693.9	Very long-chain acyl-CoA synthetase OS=Rattus norvegicus OX=10116 GN=Slc27a2 PE=1 SV=1	38683.1	78042.6	29938.8	79551.7	69513.7	38480.5	36851.9	14324.5	39091	15610.8	14757.9	29881.4	x
Q4V8B2|DCNL3_RAT	3	3	95.7	0.0117589	0.0602345	34350.4	DCN1-like protein 3 OS=Rattus norvegicus OX=10116 GN=Dcun1d3 PE=2 SV=1	105727	140491	100306	28618	101514	72167.7	27963.7	38331.1	60922.3	37216.4	22549.7	41042.3	x
tr|D4AAM0|D4AAM0_RAT	3	3	161.76	0.0728992	0.112109	104184	Transportin 3 OS=Rattus norvegicus OX=10116 GN=Tnpo3 PE=1 SV=2	72601.7	64310.8	52838.5	84354.4	64195.9	78207.4	12282.5	59961.9	11681.4	59969.1	35787.7	81554.1
Q6MG61|CLIC1_RAT	3	3	115.67	0.0687427	0.109433	26980.8	Chloride intracellular channel protein 1 OS=Rattus norvegicus OX=10116 GN=Clic1 PE=1 SV=1	98742.8	22542.1	52730.6	106728	113489	75913.3	27870.3	18721.8	19275.7	41218.1	72886	55523.9
P02651|APOA4_RAT	3	2	158.92	4.48736e-05	0.0235882	44456.4	Apolipoprotein A-IV OS=Rattus norvegicus OX=10116 GN=Apoa4 PE=1 SV=2	25795.1	37686.2	16181.7	43882.1	13026.3	29193	113757	165956	107573	85913	89801.5	121413	x
Q5I0D5|LHPP_RAT	3	3	223.94	0.224796	0.18881	29190.3	Phospholysine phosphohistidine inorganic pyrophosphate phosphatase OS=Rattus norvegicus OX=10116 GN=Lhpp PE=2 SV=1	369365	460727	341427	426490	514118	354454	19576	65977.5	444377	515689	382223	499668
tr|D3ZSZ6|D3ZSZ6_RAT	3	2	59.73	0.169478	0.162928	134313	Diacylglycerol kinase OS=Rattus norvegicus OX=10116 GN=Dgkh PE=1 SV=3	328311	319826	278955	435686	251439	351684	16840.3	319237	35059.2	389700	329439	303039
tr|B0BMZ1|B0BMZ1_RAT;tr|M0R549|M0R549_RAT	3	3	175.26	0.981875	0.440958	13185.2	Family with sequence similarity 241 member B OS=Rattus norvegicus OX=10116 GN=Fam241b PE=1 SV=1	1.26864e+06	1.37504e+06	1.53668e+06	1.47416e+06	1.38482e+06	1.16201e+06	2.09471e+06	726274	1.11256e+06	1.62179e+06	1.537e+06	1.54047e+06
P35171|CX7A2_RAT;tr|B2RYS0|B2RYS0_RAT	3	3	195.57	0.19662	0.175142	9352.96	Cytochrome c oxidase subunit 7A2, mitochondrial OS=Rattus norvegicus OX=10116 GN=Cox7a2 PE=1 SV=1	508776	552502	709553	386180	673844	456828	524789	423873	125055	129063	627714	674009
tr|F1LTP8|F1LTP8_RAT	3	2	68.6	0.0777045	0.115573	45749	Ceramide synthase 6 OS=Rattus norvegicus OX=10116 GN=Cers6 PE=1 SV=3	190165	257835	279213	233385	266582	340700	280962	124955	192037	227685	200890	192394
P62890|RL30_RAT;tr|A0A0G2K5E6|A0A0G2K5E6_RAT	3	3	186.09	0.251474	0.200015	12784	60S ribosomal protein L30 OS=Rattus norvegicus OX=10116 GN=Rpl30 PE=3 SV=2	2.09472e+06	1.20158e+06	829140	1.02783e+06	700112	1.30711e+06	1.23093e+06	1.01503e+06	1.75782e+06	1.33786e+06	1.25777e+06	2.17545e+06
P52759|RIDA_RAT	3	3	136.61	0.580743	0.323525	14303.5	2-iminobutanoate/2-iminopropanoate deaminase OS=Rattus norvegicus OX=10116 GN=Rida PE=1 SV=3	50663.2	38671.5	2459.12	1397.72	3735.04	2456.23	289.151	207616	134530	2388.3	11955.9	15765.9
Q920A6|RISC_RAT	3	2	133.48	0.235622	0.19333	51174.8	Retinoid-inducible serine carboxypeptidase OS=Rattus norvegicus OX=10116 GN=Scpep1 PE=2 SV=1	81095.1	96058	88725.8	119621	129067	125055	190464	125848	97159.9	102956	120979	119093
Q62896|BET1_RAT	3	2	170.78	0.055637	0.102113	13230.3	BET1 homolog OS=Rattus norvegicus OX=10116 GN=Bet1 PE=1 SV=1	578243	357426	329714	461790	311556	262072	678169	451369	348898	492933	615043	580440
tr|D4AE79|D4AE79_RAT	3	2	102.67	0.00231779	0.0424704	21607.6	Charged multivesicular body protein 1A OS=Rattus norvegicus OX=10116 GN=Chmp1a PE=1 SV=1	105411	74784.1	61158.8	63138.1	69662.5	69267.7	142672	191099	168869	122876	104968	85861.2	x
tr|B0BNM0|B0BNM0_RAT	3	3	151.19	0.477051	0.285706	23282	Tmem222 protein OS=Rattus norvegicus OX=10116 GN=Tmem222 PE=1 SV=1	1.0398e+06	1.03865e+06	1.22704e+06	1.14532e+06	1.21717e+06	945670	1.32073e+06	345355	1.08664e+06	1.08469e+06	1.20535e+06	1.07437e+06
D3ZAF6|ATPK_RAT	3	3	137.55	0.986356	0.441868	10452.4	ATP synthase subunit f, mitochondrial OS=Rattus norvegicus OX=10116 GN=Atp5mf PE=1 SV=1	1.13261e+06	1.72226e+06	1.16125e+06	688664	1.13525e+06	774274	1.56628e+06	1.14933e+06	1.24988e+06	900891	807776	822420
tr|A0A0G2K847|A0A0G2K847_RAT;tr|G3V9U1|G3V9U1_RAT	3	1	169.15	0.366444	0.247147	97484.7	ArfGAP with GTPase domain, ankyrin repeat and PH domain 1 OS=Rattus norvegicus OX=10116 GN=Agap1 PE=4 SV=1	13411.6	27037.8	9575.87	3208.55	11322	29840.2	136195	14566.7	181768	8828.31	2980.68	25025.3
Q62760|TOM20_RAT	3	2	132.1	0.0822626	0.118553	16283.8	Mitochondrial import receptor subunit TOM20 homolog OS=Rattus norvegicus OX=10116 GN=Tomm20 PE=1 SV=2	112679	222179	351069	231649	389795	253575	63568.4	431234	204470	109415	81460.8	63464
tr|D4AAI7|D4AAI7_RAT	3	3	141.81	0.174328	0.165754	18685.7	Family with sequence similarity 219, member A OS=Rattus norvegicus OX=10116 GN=Fam219a PE=1 SV=2	1.10518e+06	1.02376e+06	1.1328e+06	1.19423e+06	1.1598e+06	754413	1.28595e+06	1.036e+06	578433	779234	952627	708897
Q6UVM4|KCNT2_RAT	3	1	123.76	0.105838	0.131165	131100	Potassium channel subfamily T member 2 OS=Rattus norvegicus OX=10116 GN=Kcnt2 PE=1 SV=1	35723.7	43547.1	165.795	1617.86	1354.76	1397.84	128277	14244.1	2212.06	69140.8	43684	6588.86
Q5M7A3|S35G2_RAT	3	3	121.35	0.658092	0.35079	46595.7	Solute carrier family 35 member G2 OS=Rattus norvegicus OX=10116 GN=Slc35g2 PE=1 SV=1	127254	195720	85977	117481	75958.3	133864	142920	170362	102325	50886.8	133378	81228.2
tr|D4AE56|D4AE56_RAT	3	3	141.4	0.243941	0.197354	43452	Prostaglandin E synthase 2 OS=Rattus norvegicus OX=10116 GN=Ptges2 PE=1 SV=1	67906.3	103816	77164.2	65830.4	104502	76445.4	164053	226450	196631	74194.2	62019.8	59990.4
tr|A0A0G2JTX9|A0A0G2JTX9_RAT	3	3	165.8	0.00191841	0.0406116	27639.5	Derlin OS=Rattus norvegicus OX=10116 GN=Derl2 PE=1 SV=1	458412	455289	534272	478347	520431	311824	326339	309741	218358	279106	331196	323758	x
Q8VHV8|SELS_RAT;tr|A0A0G2JSM1|A0A0G2JSM1_RAT;tr|A0A0G2K953|A0A0G2K953_RAT	3	3	178.33	0.777066	0.384473	21385.2	Selenoprotein S OS=Rattus norvegicus OX=10116 GN=Selenos PE=2 SV=3	217632	39663.1	54061.3	73071.7	95633.1	59044.7	231410	40377.5	116285	34500.7	47844.7	54796.1
tr|D3ZTP3|D3ZTP3_RAT	3	3	137.23	0.00213644	0.0424704	36241.4	RCG50292, isoform CRA_a OS=Rattus norvegicus OX=10116 GN=Tmem59 PE=1 SV=1	127511	86006.4	115505	125451	128758	71317.8	88750.5	62607.8	36040.2	31057	53105.8	45883.3	x
tr|B0B1T8|B0B1T8_RAT;tr|B0B1T9|B0B1T9_RAT	3	3	116.91	0.0541071	0.101637	40265	Putative alpha7-nAChR chaperone OS=Rattus norvegicus OX=10116 GN=Ric3 PE=2 SV=1	38172.5	28197.6	54716.7	67850.6	49128	26110	15972	13407.3	22940.8	33800.3	23825.1	49513.7
Q6IMX7|HPBP1_RAT	3	3	126.96	0.588321	0.326607	39190.8	Hsp70-binding protein 1 OS=Rattus norvegicus OX=10116 GN=Hspbp1 PE=1 SV=1	50288.2	18001.2	69300.5	62103.1	49962.8	35757.8	207217	62435.8	95647.8	11605.8	27820.4	81212.8
P10354|CMGA_RAT;tr|F8QYX0|F8QYX0_RAT;tr|F8QYX1|F8QYX1_RAT;tr|Q5PPG5|Q5PPG5_RAT;tr|Q9R1B7|Q9R1B7_RAT	3	3	143.42	0.86355	0.410146	52024.5	Chromogranin-A OS=Rattus norvegicus OX=10116 GN=Chga PE=1 SV=1	27363.5	23043.7	103548	105745	61420.2	11026	29001.8	36878	30928.2	22279.7	103525	38885.7
P84100|RL19_RAT	3	2	282.23	0.109336	0.13286	23466	60S ribosomal protein L19 OS=Rattus norvegicus OX=10116 GN=Rpl19 PE=1 SV=1	4.43568e+06	3.13242e+06	2.71383e+06	5.2885e+06	2.39364e+06	3.46757e+06	5.21162e+06	3.68595e+06	3.91964e+06	5.30733e+06	4.4654e+06	3.95015e+06
Q9R0E0|CEGT_RAT	3	3	117.14	0.0211234	0.0727948	44822.6	Ceramide glucosyltransferase OS=Rattus norvegicus OX=10116 GN=Ugcg PE=1 SV=1	340925	497857	402513	202555	390990	232361	142915	203598	303167	254370	178061	133738	x
O35832|CDK18_RAT;tr|A0A0H2UHG4|A0A0H2UHG4_RAT;tr|Q641Z0|Q641Z0_RAT	3	2	156.87	0.0738415	0.112693	51881.6	Cyclin-dependent kinase 18 OS=Rattus norvegicus OX=10116 GN=Cdk18 PE=1 SV=1	33679.7	41835.6	20367.3	11680.2	24264.8	47282.2	10638.6	4558.28	22198.9	31798.6	15136.2	11726.9
tr|Q5XHY0|Q5XHY0_RAT	3	2	90.53	0.0884025	0.120862	75548.2	RNA helicase OS=Rattus norvegicus OX=10116 GN=Ddx18 PE=1 SV=1	24672.1	23115.3	9871.25	36947.5	20582.1	21606.9	833.913	2216.86	33206.8	36033.1	1912.46	10688.8
tr|D3ZHA7|D3ZHA7_RAT	3	0	106.08			22807	Similar to Myosin light chain 1 slow a (Predicted) OS=Rattus norvegicus OX=10116 GN=RGD1560334_predicted PE=4 SV=1
tr|D3ZWM3|D3ZWM3_RAT	3	3	95.92	0.0646004	0.107646	96157.1	G protein-coupled receptor 155 OS=Rattus norvegicus OX=10116 GN=Gpr155 PE=1 SV=1	16002.7	13257.8	53477	67426.9	58455	26256	48845.2	8106.26	14028.6	7177.96	7722.34	20513.4
tr|D4A6J0|D4A6J0_RAT	3	2	86.52	0.164869	0.161414	64135.7	IQ calmodulin-binding motif containing 1 (Predicted), isoform CRA_a OS=Rattus norvegicus OX=10116 GN=Iqcb1 PE=4 SV=1	68646.7	66486.5	32046.4	50885.2	75839.7	28761.8	38538.3	4078.26	39163.5	40704.1	29754.9	50386.3
tr|D3Z8D8|D3Z8D8_RAT	3	3	135.04	0.0230968	0.0752221	77799.2	SLIT and NTRK-like family, member 1 OS=Rattus norvegicus OX=10116 GN=Slitrk1 PE=4 SV=1	86638.6	112775	63759.5	24546.2	69879.2	45297.2	2120.5	4280.65	32233.3	37052.1	15351.8	40178.3	x
tr|F1LWL5|F1LWL5_RAT	3	3	95.99	0.17479	0.165958	120351	Gem (nuclear organelle)-associated protein 4 OS=Rattus norvegicus OX=10116 GN=Gemin4 PE=1 SV=2	81607.7	21657.4	83420.8	45874.3	46946.3	7401.99	4132.66	8172.78	14922.4	24149.1	12976	95489.7
tr|D3ZTF0|D3ZTF0_RAT	3	3	125.26	0.999237	0.445043	107093	Apical junction component 1 homolog OS=Rattus norvegicus OX=10116 GN=Ajm1 PE=1 SV=3	36387	63659.8	49856.4	29997	38575.2	53135.1	33766	45213.9	56021.2	54464	41602.1	36611
tr|A0A0G2JX93|A0A0G2JX93_RAT;tr|F1M9D6|F1M9D6_RAT;tr|Q6P6Q7|Q6P6Q7_RAT;tr|Q7TP57|Q7TP57_RAT;tr|Q9QXK0|Q9QXK0_RAT	3	3	101.72	0.854872	0.407993	125241	Signal transducer and activator of transcription OS=Rattus norvegicus OX=10116 GN=Stat1 PE=1 SV=1	39496.6	17668.4	15097.7	23429.4	13530.8	16653.4	36703.6	7498.63	9901.66	25500.9	20264.3	28124.7
Q80X08|WASC2_RAT;tr|F1LPG9|F1LPG9_RAT	3	3	110.13	0.63932	0.344294	145149	WASH complex subunit 2 OS=Rattus norvegicus OX=10116 GN=Washc2 PE=1 SV=1	54256	45751.3	41104.9	34423.8	35473.9	54500.4	45613.6	53660.6	68244.4	63396.9	19357.8	60526.2
tr|D4A3Q0|D4A3Q0_RAT	3	2	127.28	0.831695	0.400902	30351.1	Similar to contains transmembrane (TM) region (Predicted) OS=Rattus norvegicus OX=10116 GN=Vstm2b PE=4 SV=1	10610.5	1825.76	34156.1	27696.1	15241.3	14952.9	40210	22198.9	1250.95	25698.6	15901.9	21785.1
P56819|BACE1_RAT	3	3	130.54	0.0622053	0.106654	55806.9	Beta-secretase 1 OS=Rattus norvegicus OX=10116 GN=Bace1 PE=2 SV=1	20591.4	34158.7	51888.8	51194.1	48615.1	31634.6	7369.07	29117.6	3926.35	17408.3	26664.2	44721.6
tr|D3ZJG4|D3ZJG4_RAT	3	2	138.42	0.876585	0.413591	95972.3	Phosphofurin acidic cluster sorting protein 2 OS=Rattus norvegicus OX=10116 GN=Pacs2 PE=1 SV=2	61602.2	48426	7972.89	944.683	4369.78	9767.45	39696.6	906.899	157.64	26713.7	45103.3	45099.3
Q562C2|BOP1_RAT	3	3	123.73	0.420906	0.266058	82639.7	Ribosome biogenesis protein BOP1 OS=Rattus norvegicus OX=10116 GN=Bop1 PE=1 SV=1	57315.4	20916.5	45850.6	109591	42407.4	48465.4	39055.6	24323.8	46520.9	24253.2	47917.1	62381.3
P55146|TYRO3_RAT;tr|F1M7U7|F1M7U7_RAT	3	3	113.96	0.344498	0.238152	95918.9	Tyrosine-protein kinase receptor TYRO3 OS=Rattus norvegicus OX=10116 GN=Tyro3 PE=1 SV=1	54070.5	85917.9	65818.3	21616.3	54098	64209.4	83470.4	13655	34474.3	60887.3	43508.6	32986.9
Q497B0|NIT2_RAT	3	3	130.6	0.370149	0.24839	30701	Omega-amidase NIT2 OS=Rattus norvegicus OX=10116 GN=Nit2 PE=1 SV=1	151142	32544.2	25197.9	78023.5	37747.9	18839.5	29736.1	3843.7	31525.6	96506.8	23609.4	40836.2
B0BNA9|CNO11_RAT	3	3	97.09	0.168248	0.162533	54836.1	CCR4-NOT transcription complex subunit 11 OS=Rattus norvegicus OX=10116 GN=Cnot11 PE=2 SV=1	37906.5	28715	17764.2	82564.2	21066.6	54552.8	12331.6	19366.4	62698.8	7719.33	8771.2	42025.3
tr|D3ZAS2|D3ZAS2_RAT	3	3	75.64	0.773152	0.383543	123387	Small G protein-signaling modulator 1 OS=Rattus norvegicus OX=10116 GN=Sgsm1 PE=1 SV=2	30191.2	25480.2	12242.9	20084.3	24658.4	19788.1	43695.1	21997.9	7012.52	31082.9	28405.9	25807.6
tr|G3V8Y5|G3V8Y5_RAT	3	3	126.42	0.472592	0.284468	133896	DNA-directed RNA polymerase subunit beta OS=Rattus norvegicus OX=10116 GN=Polr2b PE=1 SV=1	50499.1	13960.8	12731.7	65502.4	14763.6	18306.6	4013.96	4596.8	34444.5	13753.6	52702.5	31692.3
tr|A0A096MIV5|A0A096MIV5_RAT	3	3	96.84	0.988979	0.442088	71655.6	ATP-binding cassette subfamily F member 2 OS=Rattus norvegicus OX=10116 GN=Abcf2 PE=1 SV=1	7514.9	18457.9	24659.9	21744.4	9066.68	19026	6641.87	14726.4	9453.32	35557.1	6087.28	61787.8
Q69FB3|JPH4_RAT;tr|A0A0A0MY08|A0A0A0MY08_RAT	3	2	120.72	0.327678	0.231382	66441.3	Junctophilin-4 OS=Rattus norvegicus OX=10116 GN=Jph4 PE=2 SV=1	13729.3	12056	2032.61	5609.44	1854.55	0	22807.1	0	0	17814.4	0	1726.56
tr|B5DFF4|B5DFF4_RAT	3	1	168.03	0.00433096	0.048767	38440.6	VPS37C, ESCRT-I subunit OS=Rattus norvegicus OX=10116 GN=Vps37c PE=1 SV=1	157029	157754	128358	148256	76682.3	77779.3	55596.8	7772.53	19674.1	59919.3	25509.6	65203.4	x
P17078|RL35_RAT	3	2	95.7	0.397423	0.257493	14552.5	60S ribosomal protein L35 OS=Rattus norvegicus OX=10116 GN=Rpl35 PE=1 SV=3	101751	95675.2	45936.4	202401	48125.6	62309.9	6203.27	2.44317e+06	113522	3.96405e+06	87427.5	94773.7
P0C0S7|H2AZ_RAT;tr|A0A0A0MXW3|A0A0A0MXW3_RAT;tr|D4AEC0|D4AEC0_RAT	3	1	111.5	0.30329	0.222176	13552.7	Histone H2A.Z OS=Rattus norvegicus OX=10116 GN=H2afz PE=1 SV=2	310801	561659	1.30674e+06	485736	428214	523228	578623	260117	473491	194975	313605	833168
tr|A0A0G2K3N1|A0A0G2K3N1_RAT;tr|F1M8X9|F1M8X9_RAT	3	2	168.19	0.108698	0.132539	205333	Golgi brefeldin A-resistant guanine nucleotide exchange factor 1 OS=Rattus norvegicus OX=10116 GN=Gbf1 PE=1 SV=1	62338.4	49606	59561.5	63198.3	41721.1	75816.6	9214.86	17493.2	10856.2	93977.8	50377.2	60242.7
tr|A0A0G2K2D6|A0A0G2K2D6_RAT;tr|D3ZQL7|D3ZQL7_RAT	3	2	311.64	0.303471	0.222231	25583	Tubulin polymerization-promoting protein OS=Rattus norvegicus OX=10116 GN=Tppp PE=1 SV=1	3.94643e+06	5.18129e+06	2.97128e+06	2.29937e+06	2.12087e+06	3.96585e+06	611320	5.87428e+06	867736	3.60139e+06	3.22919e+06	2.61441e+06
P62859|RS28_RAT;tr|A0A0A0MY14|A0A0A0MY14_RAT	3	3	134.69	0.252712	0.200487	7841.02	40S ribosomal protein S28 OS=Rattus norvegicus OX=10116 GN=Rps28 PE=1 SV=1	3.43034e+06	1.94872e+06	1.1301e+06	4.02885e+06	1.52484e+06	1.86495e+06	2.32267e+06	1.11166e+06	1.02831e+06	2.36743e+06	1.95486e+06	1.08886e+06
tr|A0A0G2K7G8|A0A0G2K7G8_RAT;Q2IBD0|ST7_RAT;tr|A0A0G2JTJ1|A0A0G2JTJ1_RAT;tr|A0A0G2KBB5|A0A0G2KBB5_RAT;tr|Q2IBC9|Q2IBC9_RAT	3	1	282.9	0.237894	0.194548	69308.9	Suppressor of tumorigenicity 7 protein-like OS=Rattus norvegicus OX=10116 GN=St7l PE=4 SV=1	63860.8	62636.5	72796.8	55194.5	65739.6	48555	100902	30739.9	27249.6	31779.2	53572.1	67563
tr|Q5BJS6|Q5BJS6_RAT	3	3	133.48	0.282957	0.213774	17947.8	Transmembrane protein 50B OS=Rattus norvegicus OX=10116 GN=Tmem50b PE=2 SV=1	1.1404e+06	1.00286e+06	1.06766e+06	1.01482e+06	1.03383e+06	925898	1.24391e+06	775450	1.7969e+06	1.04148e+06	1.26455e+06	1.14177e+06
P33671|SDC3_RAT;tr|G3V9B7|G3V9B7_RAT	3	3	186.15	0.00565468	0.0507843	45919.5	Syndecan-3 OS=Rattus norvegicus OX=10116 GN=Sdc3 PE=1 SV=3	2.84196e+06	2.38559e+06	3.7285e+06	3.80217e+06	3.39536e+06	2.18613e+06	2.80264e+06	1.4939e+06	1.54033e+06	1.20555e+06	1.49122e+06	2.19934e+06	x
D3ZB51|TUTLB_RAT	3	3	57.66	0.220378	0.186798	145078	Protein turtle homolog B OS=Rattus norvegicus OX=10116 GN=Igsf9b PE=1 SV=1	24648	29512.7	31596.3	32484	29500.2	22134.9	26135.6	313.313	13297.9	22722.1	20407.5	33210.6
tr|Q3MHS7|Q3MHS7_RAT	3	3	127.34	0.850807	0.407076	42095	GDP-mannose 4, 6-dehydratase OS=Rattus norvegicus OX=10116 GN=Gmds PE=2 SV=1	210687	193562	77209	165113	133209	166760	95435.4	77752.1	616998	240942	141053	110760
A0A0G2JV04|GGA3_RAT	3	3	96.46	0.0500669	0.0978969	78758.8	ADP-ribosylation factor-binding protein GGA3 OS=Rattus norvegicus OX=10116 GN=Gga3 PE=1 SV=1	56089.7	41447.5	55431.1	60647.3	71122	46913.9	27535.6	7642.3	24867.6	27624.7	47622.5	62987.8
Q9QVC8|FKBP4_RAT	3	3	143.17	0.505764	0.296359	51450.3	Peptidyl-prolyl cis-trans isomerase FKBP4 OS=Rattus norvegicus OX=10116 GN=Fkbp4 PE=1 SV=3	239581	130781	193879	246720	160419	181082	212446	21806.7	248230	171790	127312	320011
tr|A0A0G2JX90|A0A0G2JX90_RAT	3	2	61.36	0.17251	0.164773	115085	GTPase-activating Rap/RanGAP domain-like 3 OS=Rattus norvegicus OX=10116 GN=Garnl3 PE=1 SV=1	19502.3	10539.7	12661	14142.2	13531.7	10533.5	33667.2	17519	11315.1	13455	14278.9	20753
Q04631|FNTA_RAT;tr|Q5RKJ4|Q5RKJ4_RAT	3	1	181.29	0.100359	0.128046	44049.4	Protein farnesyltransferase/geranylgeranyltransferase type-1 subunit alpha OS=Rattus norvegicus OX=10116 GN=Fnta PE=1 SV=1	216920	221224	207891	181561	204876	281146	73080.3	17043	270935	183831	133276	152965
tr|D4A7E9|D4A7E9_RAT	3	3	136.03	0.569433	0.3198	42913	Stomatin-like 1 OS=Rattus norvegicus OX=10116 GN=Stoml1 PE=4 SV=1	231275	297269	333512	327109	371385	231326	154386	317379	346689	334350	310996	210757
tr|D3ZPL1|D3ZPL1_RAT	3	3	147.64	0.211176	0.182696	59179.9	Cleavage and polyadenylation specific factor 6, 68kDa (Predicted), isoform CRA_b OS=Rattus norvegicus OX=10116 GN=Cpsf6 PE=1 SV=2	179310	176539	69554.9	236545	114872	220628	21537	62940.1	149697	159556	119214	165712
tr|A0A0G2K0S7|A0A0G2K0S7_RAT	3	2	140.06	0.00704768	0.0543164	80514.5	RAP1 GTPase-activating protein 2 OS=Rattus norvegicus OX=10116 GN=Rap1gap2 PE=1 SV=1	100653	120334	115576	118197	117043	121971	87857.3	62787.7	40990.9	87479.4	96856.1	81560.8	x
Q9JM47|CSEN_RAT;tr|A0A140TAG1|A0A140TAG1_RAT	3	1	88.81	0.385071	0.252726	29470.6	Calsenilin OS=Rattus norvegicus OX=10116 GN=Kcnip3 PE=1 SV=1	825.119	824.303	838.004	613.461	499.946	427.315	9571.31	3557.94	112.128	516.103	425.272	4120.49
Q2KMM2|TPPC1_RAT	3	3	155.87	0.37373	0.248802	16881.6	Trafficking protein particle complex subunit 1 OS=Rattus norvegicus OX=10116 GN=Trappc1 PE=2 SV=1	344083	141945	129377	213596	129833	153473	102544	146411	58001.7	190939	192915	202255
Q5EB59|MED23_RAT;tr|A0A0H2UHV2|A0A0H2UHV2_RAT	3	3	77.96	0.855085	0.407993	156231	Mediator of RNA polymerase II transcription subunit 23 OS=Rattus norvegicus OX=10116 GN=Med23 PE=2 SV=2	80313.5	70413.4	40587.6	39988.5	24955.3	24900.7	64237.3	27462.7	17318.2	28787.2	29062.1	146536
tr|F1M9C3|F1M9C3_RAT	3	1	91.98	0.682253	0.358874	79652.8	B-Raf proto-oncogene, serine/threonine kinase OS=Rattus norvegicus OX=10116 GN=Braf PE=1 SV=3	509576	794569	139825	289371	261137	938423	88985.8	86426.8	674172	508009	1.5131e+06	247323
tr|F1LVX2|F1LVX2_RAT	3	3	159.93	0.706881	0.365891	136189	EH domain-binding protein 1 OS=Rattus norvegicus OX=10116 GN=Ehbp1 PE=1 SV=3	136677	172519	178663	146599	135139	93059.9	136483	208832	102398	177529	104354	98877.8
tr|Q3MIE7|Q3MIE7_RAT	3	2	122.41	0.113978	0.136131	21974.2	COMM domain containing 9, isoform CRA_a OS=Rattus norvegicus OX=10116 GN=Commd9 PE=1 SV=1	115023	102665	43967.1	71760.8	45001.1	41688.3	17469.7	1689.46	6822.02	85486.7	62440.3	66646.3
Q5U2T1|TLCD1_RAT	3	3	160.75	0.169015	0.16286	28729.3	TLC domain-containing protein 1 OS=Rattus norvegicus OX=10116 GN=Tlcd1 PE=2 SV=1	143576	154443	334818	115770	210650	161599	6842.9	9066.7	74367.4	220589	159509	350404
tr|D3ZMS3|D3ZMS3_RAT	3	3	131.17	0.270651	0.2085	68966.4	Matrilin 4 OS=Rattus norvegicus OX=10116 GN=Matn4 PE=4 SV=1	105285	120634	79033.1	109685	90448	100817	13377.6	62922.6	100528	105612	91511.2	113973
tr|D4A0Z1|D4A0Z1_RAT	3	2	101.54	0.00214573	0.0424704	30701.8	Tetraspanin OS=Rattus norvegicus OX=10116 GN=Tspan14 PE=1 SV=1	28293.9	28331	39821.9	47784.3	37523.6	25174.2	11343.5	21161.7	9790.01	16524.8	6921.6	23860.2	x
tr|D4A7H1|D4A7H1_RAT	3	2	95.42	0.185298	0.169721	72055.4	Sodium/hydrogen exchanger OS=Rattus norvegicus OX=10116 GN=Slc9a9 PE=1 SV=2	241599	229134	187041	147822	268201	265424	336013	73464.4	106760	159607	178544	196990
tr|B1H270|B1H270_RAT;tr|F1LPV8|F1LPV8_RAT;tr|Q499V7|Q499V7_RAT;tr|Q5EBA9|Q5EBA9_RAT;tr|Q68FT4|Q68FT4_RAT	3	2	108.69	9.66507e-05	0.0249561	46988.2	Succinate--CoA ligase [GDP-forming] subunit beta, mitochondrial OS=Rattus norvegicus OX=10116 GN=Suclg2 PE=2 SV=1	82298.2	76734.9	103661	88364.1	73425.5	96338.1	124872	170940	205485	159683	127433	188917	x
Q810F5|T184C_RAT	3	2	153.12	0.121814	0.139987	57917.2	Transmembrane protein 184C OS=Rattus norvegicus OX=10116 GN=Tmem184c PE=2 SV=1	141330	154322	201545	223282	167058	100620	109261	17098.7	95632.5	1903.54	192313	146423
Q62956|ERBB4_RAT;tr|F1M7X4|F1M7X4_RAT;tr|Q6UA27|Q6UA27_RAT	3	2	89.71	0.984991	0.441542	146958	Receptor tyrosine-protein kinase erbB-4 OS=Rattus norvegicus OX=10116 GN=Erbb4 PE=1 SV=3	55780	50679.4	63898.4	43927.1	66315.8	33963.8	132739	51386.4	53780.2	40895.1	25633.6	47795.6
Q5XI81|FXR1_RAT;tr|A0A0G2JWD2|A0A0G2JWD2_RAT;tr|A0A3G2LW22|A0A3G2LW22_RAT	3	3	200.48	0.352314	0.241463	63947.5	Fragile X mental retardation syndrome-related protein 1 OS=Rattus norvegicus OX=10116 GN=Fxr1 PE=1 SV=1	171565	178663	87432.6	135016	74372.6	150952	62384.4	258334	292453	343680	211525	80942.6
Q9EQV6|TPP1_RAT;tr|Q642E6|Q642E6_RAT	3	3	95.3	0.0381615	0.0870953	61332.3	Tripeptidyl-peptidase 1 OS=Rattus norvegicus OX=10116 GN=Tpp1 PE=1 SV=1	315522	521686	197962	192150	229611	243804	31983.5	120265	176044	245432	107767	174059	x
tr|G3V7G5|G3V7G5_RAT	3	3	145.61	0.0671828	0.108899	31812.1	Protein-S-isoprenylcysteine O-methyltransferase OS=Rattus norvegicus OX=10116 GN=Icmt PE=3 SV=1	142241	167633	136728	137684	132870	101734	361916	201051	133195	163868	167791	158336
tr|A0A0G2JTB2|A0A0G2JTB2_RAT;tr|Q5EB55|Q5EB55_RAT	3	2	99.79	0.112315	0.135219	75706.5	Glucan (1,4-alpha-), branching enzyme 1 OS=Rattus norvegicus OX=10116 GN=Gbe1 PE=1 SV=1	52343.7	32190.9	39464.7	49865.7	34606.4	63325.2	28455	3643.35	47676.2	12114.4	26370.8	54104.7
P83953|IMA5_RAT;tr|Q56R20|Q56R20_RAT	3	1	106.69	0.481087	0.286881	60136.6	Importin subunit alpha-5 OS=Rattus norvegicus OX=10116 GN=Kpna1 PE=1 SV=1	70249.3	44942.2	39835.9	40940.2	47407.7	73001.5	33472.8	10211.1	109012	74338.6	18551.9	63929.6
tr|D4A3I4|D4A3I4_RAT	3	3	205.22	0.0543919	0.101637	17270.5	Transcription factor BTF3 OS=Rattus norvegicus OX=10116 GN=Btf3l4 PE=1 SV=1	487301	300936	351811	678728	409386	548248	314023	201732	346178	233374	48599.5	389921
tr|Q7TQ77|Q7TQ77_RAT	3	3	155.03	0.462277	0.280222	80494.3	Ac1288 OS=Rattus norvegicus OX=10116 PE=1 SV=1	152181	140014	97443.4	223439	87776.1	159066	59769.4	28301.6	279089	110796	166154	142995
P06214|HEM2_RAT	3	3	155.39	0.145576	0.151612	36031.6	Delta-aminolevulinic acid dehydratase OS=Rattus norvegicus OX=10116 GN=Alad PE=1 SV=1	304418	264307	133657	282001	151769	326620	1371.69	2994.37	423817	251182	196792	111126
tr|D4A7L4|D4A7L4_RAT	3	2	78.67	0.242326	0.196608	17634	NADH dehydrogenase (Ubiquinone) 1 beta subcomplex, 11 (Predicted) OS=Rattus norvegicus OX=10116 GN=Ndufb11 PE=1 SV=1	33248.5	44745.4	56069.5	11055.2	3397.49	1629.96	3825.47	103660	90261.2	41956.1	82885.9	15687.1
tr|Q63581|Q63581_RAT	3	0	117.47			47618.1	Uncharacterized protein OS=Rattus norvegicus OX=10116 PE=4 SV=1
P01048|KNT1_RAT;tr|Q5PQU1|Q5PQU1_RAT	3	1	120.64	0.673498	0.355837	47775.2	T-kininogen 1 OS=Rattus norvegicus OX=10116 GN=Map1 PE=1 SV=2	6991.89	15227.4	3185.55	3727.98	21542.3	34422.9	29054.3	80776.5	808.23	41.9813	37682.5	12225.4
Q9Z136|TSC1_RAT	3	2	104.19	0.399153	0.25813	129022	Hamartin OS=Rattus norvegicus OX=10116 GN=Tsc1 PE=1 SV=1	12217.6	24981.3	17203	10620.1	9722.02	13966.5	6555.21	547679	48121.7	30457.1	5146.42	12293.7
tr|D3ZIV8|D3ZIV8_RAT	3	2	91.49	0.810369	0.394844	142334	YTH domain-containing 2 OS=Rattus norvegicus OX=10116 GN=Ythdc2 PE=1 SV=3	9732.97	32349.5	7722.72	17279.9	17123.9	19307.9	10674	24596.5	9397.87	10294.6	16498.1	22232.2
tr|G3V7Q7|G3V7Q7_RAT	3	1	96.79	0.0306636	0.0815572	188831	IQ motif containing GTPase activating protein 1 (Predicted), isoform CRA_b OS=Rattus norvegicus OX=10116 GN=Iqgap1 PE=1 SV=1	50438.8	76164.5	54641.3	61078.4	67151.5	78109.6	10580.2	7942.04	16182.2	56747.9	47213.3	61554.5	x
P11661|NU5M_RAT;tr|A0A096XKT9|A0A096XKT9_RAT;tr|Q06QA1|Q06QA1_RAT;tr|Q06QG6|Q06QG6_RAT;tr|Q06QK5|Q06QK5_RAT;tr|Q8SEZ0|Q8SEZ0_RAT	3	3	154.87	0.151493	0.154364	68618.1	NADH-ubiquinone oxidoreductase chain 5 OS=Rattus norvegicus OX=10116 GN=Mtnd5 PE=3 SV=3	231956	444973	460669	209563	478861	286224	349092	203015	304994	244727	190066	256634
P47987|PLLP_RAT	3	3	136.96	0.657161	0.350485	19833.5	Plasmolipin OS=Rattus norvegicus OX=10116 GN=Pllp PE=1 SV=2	509426	259841	298753	226797	227155	275794	817630	178970	261688	195676	306529	512120
tr|D4A820|D4A820_RAT	3	3	125.01	0.043825	0.0923974	55548.4	Cytochrome P450, family 2, subfamily s, polypeptide 1 OS=Rattus norvegicus OX=10116 GN=Cyp2s1 PE=4 SV=1	115742	108552	93877.5	67937.8	138424	95333.8	57008.5	14762.6	34504.3	61478.6	106100	82242.8	x
Q68FW7|SYTM_RAT	3	1	98.99	0.123629	0.140768	81672.3	Threonine--tRNA ligase, mitochondrial OS=Rattus norvegicus OX=10116 GN=Tars2 PE=2 SV=1	2642	3290.35	3307.15	2570.22	1928.84	2130.91	292.984	4372.48	41191.2	39729	16758.9	22327.8
tr|Q5RJK6|Q5RJK6_RAT	3	3	95.38	0.810587	0.394844	43359.3	Inositol polyphosphate-1-phosphatase OS=Rattus norvegicus OX=10116 GN=Inpp1 PE=1 SV=1	157531	119407	164416	210864	169710	132491	179583	155868	96796.5	185999	143294	168283
Q767I8|PCDA4_RAT;tr|Q593X7|Q593X7_RAT;tr|Q767I9|Q767I9_RAT;tr|Q767J1|Q767J1_RAT	3	1	210.19	0.362643	0.245831	103042	Protocadherin alpha-4 OS=Rattus norvegicus OX=10116 GN=Pcdha4 PE=2 SV=1	62841.7	128009	77507.7	77331.2	105675	62765.9	97963.3	13456.9	1997.85	164867	166471	70167.9
tr|D3ZY47|D3ZY47_RAT	3	3	66.03	0.281827	0.213363	35668.7	Similar to RIKEN cDNA 2310022B05 OS=Rattus norvegicus OX=10116 GN=RGD1559896 PE=1 SV=1	55402.8	63152.2	58686.4	68675.7	74559	59266.9	59315.6	44656.1	30491.7	40042.3	87731.2	70857.3
A1L134|AUP1_RAT	3	3	160.42	0.00843954	0.0565253	46199.5	Ancient ubiquitous protein 1 OS=Rattus norvegicus OX=10116 GN=Aup1 PE=2 SV=1	109994	98619.5	134303	99667.7	87508.2	105209	234881	152589	111330	145569	144429	150648	x
P97519|HMGCL_RAT	3	3	226.96	0.0338092	0.0842771	34191.8	Hydroxymethylglutaryl-CoA lyase, mitochondrial OS=Rattus norvegicus OX=10116 GN=Hmgcl PE=2 SV=1	160840	244690	274767	117673	266107	171080	35585	30474.8	27705.8	189093	168354	152568	x
tr|D4A7J3|D4A7J3_RAT;Q7TNJ2|ABCA7_RAT;tr|F1LR67|F1LR67_RAT	3	1	106.07	0.221512	0.187265	255488	ATP-binding cassette subfamily A member 12 OS=Rattus norvegicus OX=10116 GN=Abca12 PE=4 SV=3	19908.6	20138.4	200768	238709	108022	82094.1	73163	24421	9700.01	27028.5	26136	140727
tr|A0A2P1NRY4|A0A2P1NRY4_RAT;tr|Q5XI88|Q5XI88_RAT;tr|Q6MG30|Q6MG30_RAT	3	0	97.53			39272.5	RT1 class I, CE14 OS=Rattus norvegicus OX=10116 GN=RT1-CE14 PE=2 SV=1
tr|A0A0G2K4X1|A0A0G2K4X1_RAT;tr|A0A0G2K8G8|A0A0G2K8G8_RAT;tr|A0A2P1NRX9|A0A2P1NRX9_RAT;tr|O19445|O19445_RAT;tr|P79602|P79602_RAT;tr|Q31255|Q31255_RAT;tr|Q31265|Q31265_RAT;tr|Q6MGB8|Q6MGB8_RAT;tr|Q6SY93|Q6SY93_RAT;tr|Q95568|Q95568_RAT;tr|Q95571|Q95571_RAT;tr|Q9TP50|Q9TP50_RAT	3	1	89.46	0.0865691	0.120696	40022	RT1 class Ia, locus A1 OS=Rattus norvegicus OX=10116 GN=RT1-A1 PE=1 SV=1	4084.38	5004.43	2448.45	5701.51	236.262	1534.79	53205.7	17904.9	6804.87	1203.7	8029.77	5362.47
tr|D4A068|D4A068_RAT	3	3	142.92	0.490034	0.290298	41248.4	PNMA family member 2 OS=Rattus norvegicus OX=10116 GN=Pnma2 PE=4 SV=1	105207	115153	89748.5	45578.8	55984.2	92535.9	39678.1	21449.5	136049	127502	65943.9	65421.4
Q58DZ9|SYNG1_RAT	3	3	137	0.139	0.148104	28383.7	Synapse differentiation-inducing gene protein 1 OS=Rattus norvegicus OX=10116 GN=Syndig1 PE=1 SV=1	90409.7	63257.4	134637	134215	130658	71827.6	119315	125162	19189	77943.7	40024.2	46959.5
P70473|AMACR_RAT	3	1	90.29	0.230898	0.191379	41828.1	Alpha-methylacyl-CoA racemase OS=Rattus norvegicus OX=10116 GN=Amacr PE=1 SV=3	4634.4	463.457	3555.61	11361.1	12100.7	9796.27	1202.95	0	0.266759	8169.58	21756.5	15069.5
tr|M0R3Z8|M0R3Z8_RAT	3	2	101.02	0.960777	0.435297	105759	RCG28930, isoform CRA_b OS=Rattus norvegicus OX=10116 GN=Rbm15 PE=1 SV=2	35732.2	15684.4	23772.8	25726.9	5124.11	9629.79	14450.5	22524.9	6047.45	14760.6	16450.8	39779.3
Q4KLH5|AGFG1_RAT;tr|F1M9N7|F1M9N7_RAT	3	3	106.35	0.311819	0.225479	58169.9	Arf-GAP domain and FG repeat-containing protein 1 OS=Rattus norvegicus OX=10116 GN=Agfg1 PE=1 SV=1	122524	92705.9	118189	104733	71666.9	103012	23513	186356	8862.4	67203.1	128167	134200
B0BN56|RT31_RAT	3	3	85.12	0.232546	0.192035	43961.9	28S ribosomal protein S31, mitochondrial OS=Rattus norvegicus OX=10116 GN=Mrps31 PE=2 SV=1	237901	355363	218756	156237	220194	184553	78812.2	149649	266958	298879	139055	158146
tr|F1LNG5|F1LNG5_RAT	3	3	106.23	0.0711166	0.110686	83516.2	Phosphatidylinositol 3-kinase regulatory subunit alpha OS=Rattus norvegicus OX=10116 GN=Pik3r1 PE=1 SV=2	212695	204348	193607	229717	136539	168837	106766	80053.7	148976	206324	158734	158368
tr|A0A0G2JU15|A0A0G2JU15_RAT;tr|D3ZGM1|D3ZGM1_RAT	3	2	99.62	0.0292141	0.079957	84557	Pentatricopeptide repeat domain 3 OS=Rattus norvegicus OX=10116 GN=Ptcd3 PE=1 SV=1	24472.1	24112.9	12791.5	22191.9	19644.1	33143.7	22125.1	28485.1	35840.8	73310.7	62946.5	34182.9	x
Q4G063|CREL2_RAT	3	3	133.65	0.595363	0.328954	38250.7	Cysteine-rich with EGF-like domain protein 2 OS=Rattus norvegicus OX=10116 GN=Creld2 PE=1 SV=1	98584.8	62923.4	169315	119733	155008	117820	208947	74282.2	117554	130879	146230	126687
Q68FV3|FUT11_RAT	3	3	110.95	0.0552312	0.101951	56000.4	Alpha-(1,3)-fucosyltransferase 11 OS=Rattus norvegicus OX=10116 GN=Fut11 PE=2 SV=1	267883	346619	218245	159211	205020	172722	76047.6	55983.6	124111	212771	218337	164872
tr|B2RYU3|B2RYU3_RAT	3	3	234.85	0.0201564	0.0718776	24321.1	All-trans retinoic acid-induced differentiation factor OS=Rattus norvegicus OX=10116 GN=Atraid PE=2 SV=1	204865	273710	295466	113189	326638	207238	117138	115772	110713	199560	165336	118880	x
tr|M0RDD7|M0RDD7_RAT	3	2	115.12	0.157204	0.157401	22136.7	Chromatin target of PRMT1-like 1 OS=Rattus norvegicus OX=10116 GN=Chtopl1 PE=4 SV=1	27843.6	39717.5	40632.2	37902.7	25358.4	33243.7	59968.3	42201.1	23680.9	369132	46639	50101.7
O88777|PSN2_RAT	3	2	135.04	0.0664329	0.108646	50051.1	Presenilin-2 OS=Rattus norvegicus OX=10116 GN=Psen2 PE=1 SV=2	129803	76545.8	163656	227977	179259	84100.7	51760.4	14433.8	108515	17382.2	95931	163702
tr|M0R7G4|M0R7G4_RAT;tr|M0R7V3|M0R7V3_RAT	3	3	113.98	0.0102029	0.0595188	22369.7	MICOS complex subunit OS=Rattus norvegicus OX=10116 GN=Apoo PE=1 SV=2	102073	158794	158558	73577.5	183299	79018.2	53822.4	48924.6	47684.1	86797.1	35424.2	98261	x
tr|D4A463|D4A463_RAT	3	3	226.77	0.139922	0.148633	32520.5	RCG29268 OS=Rattus norvegicus OX=10116 GN=Tpgs1 PE=1 SV=1	268145	233601	143479	341036	116301	139312	143103	37522.6	53890	259207	131289	176444
Q4FZY0|EFHD2_RAT	3	2	129.09	0.547626	0.312804	26759.1	EF-hand domain-containing protein D2 OS=Rattus norvegicus OX=10116 GN=Efhd2 PE=1 SV=1	103354	56091	69586.6	98003	67497.6	10099.3	114753	2083.51	101090	4615.97	97220.6	111991
Q10473|GALT1_RAT	3	2	114.62	0.279904	0.213018	64229.1	Polypeptide N-acetylgalactosaminyltransferase 1 OS=Rattus norvegicus OX=10116 GN=Galnt1 PE=1 SV=1	103377	72077.8	123721	118513	138101	86807.9	86613	16562.9	64590.2	58129.4	136050	164639
P83888|TBG1_RAT	3	3	151.22	0.450253	0.27559	51100.9	Tubulin gamma-1 chain OS=Rattus norvegicus OX=10116 GN=Tubg1 PE=2 SV=1	182788	156416	94432.1	126954	99643.4	94660.5	96273.3	102529	159314	182302	149601	157940
tr|D3ZLN7|D3ZLN7_RAT	3	3	123.66	0.296531	0.219439	22781.1	COMM domain containing 2 (Predicted), isoform CRA_c OS=Rattus norvegicus OX=10116 GN=Commd2 PE=1 SV=1	122790	104354	270455	141669	47838	64622.7	39171.8	38026.8	86743	232813	43648.9	92978.5
P31652|SC6A4_RAT	3	3	143.6	0.107453	0.132276	70171.8	Sodium-dependent serotonin transporter OS=Rattus norvegicus OX=10116 GN=Slc6a4 PE=1 SV=1	172511	186395	272115	207512	271584	167887	242187	1355.72	186.144	102619	135255	177717
tr|D3ZKY6|D3ZKY6_RAT	3	2	90.59	0.0819168	0.118346	40997.5	Ankyrin repeat domain 63 OS=Rattus norvegicus OX=10116 GN=Ankrd63 PE=1 SV=1	87718.9	173027	70062.6	86489.1	65735.3	60678.3	156712	118863	117887	245411	164673	65467.4
tr|D3ZFQ5|D3ZFQ5_RAT	3	3	124.29	0.441653	0.272706	88792.6	Cadherin 9 OS=Rattus norvegicus OX=10116 GN=Cdh9 PE=1 SV=1	79183.1	114640	111318	94024.5	106099	83358.4	77560	74241.9	172450	56777.9	66473.3	97945.7
Q9WVJ4|SYJ2B_RAT	3	2	157.17	0.111708	0.134582	15824.9	Synaptojanin-2-binding protein OS=Rattus norvegicus OX=10116 GN=Synj2bp PE=1 SV=2	46717.1	51309.9	24976.1	17529.5	13802.3	16206.3	66974.6	49558.2	36442.7	16228.7	49810.2	63706
tr|D4A830|D4A830_RAT	3	3	105.81	0.054716	0.101637	35046.8	Pyrophosphatase (inorganic) 2 OS=Rattus norvegicus OX=10116 GN=Ppa2 PE=1 SV=2	100288	80342.2	45794.8	73513.2	57236.8	74823.8	48467.4	126833	119774	127360	113430	141631
Q792H5|CELF2_RAT;tr|Z4YNP1|Z4YNP1_RAT	3	2	123.15	0.740105	0.375128	54270.7	CUGBP Elav-like family member 2 OS=Rattus norvegicus OX=10116 GN=Celf2 PE=2 SV=1	105894	65580.6	72393.9	260909	73321.8	188150	64949.6	59330.8	146272	203756	185622	164213
Q5XIE6|HIBCH_RAT	3	3	111.06	0.684059	0.359103	43024.7	3-hydroxyisobutyryl-CoA hydrolase, mitochondrial OS=Rattus norvegicus OX=10116 GN=Hibch PE=1 SV=2	46182.5	75873.5	73664.7	71333.8	72726.3	67227	40216.6	124462	83405.7	93479.8	59332.7	61053.3
tr|D3ZKQ4|D3ZKQ4_RAT	3	3	96.04	0.0535205	0.101123	80253.6	RAB, member RAS oncogene family-like 6 OS=Rattus norvegicus OX=10116 GN=Rabl6 PE=1 SV=1	43729.2	32035.6	73608	75581.7	52181.7	63367.3	48477.5	7985.83	26868.8	22207.9	14830.7	73124.2
tr|A0A0G2K2R0|A0A0G2K2R0_RAT;tr|D3ZU85|D3ZU85_RAT	3	3	149.13	0.386519	0.253044	86399.5	Uncharacterized protein OS=Rattus norvegicus OX=10116 PE=1 SV=1	52002.9	118227	94516.4	133295	87783.5	128173	147898	52560.3	113442	218917	125029	132460
tr|A0A0G2JYC6|A0A0G2JYC6_RAT;tr|E9PTR4|E9PTR4_RAT;tr|Q4V8A7|Q4V8A7_RAT	3	3	130.4	0.206601	0.180697	112508	RCG62582, isoform CRA_c OS=Rattus norvegicus OX=10116 GN=Ubap2l PE=1 SV=1	134791	119130	37254.7	195579	83621.3	117834	82559.5	7295.41	71745.2	61485.1	91540.8	105561
tr|A0A0G2KAI8|A0A0G2KAI8_RAT	3	3	151.7	0.0347868	0.0854066	40557.1	Developmentally-regulated GTP-binding protein 2 OS=Rattus norvegicus OX=10116 GN=Drg2 PE=1 SV=1	254845	177166	221343	290000	199195	164004	45329.2	70666.6	77764.8	176132	145635	251798	x
tr|D3ZKG5|D3ZKG5_RAT	3	3	131.52	0.373935	0.248802	41701.2	Parvin, beta OS=Rattus norvegicus OX=10116 GN=Parvb PE=1 SV=1	41278.6	29087.8	31679.8	35009.1	29233.9	30455.1	36102	46637.6	53692	33878.8	21956.2	37931.3
tr|F1M4W7|F1M4W7_RAT	3	2	86.02	0.039962	0.0888585	72167.3	Cleavage stimulation factor subunit 3 OS=Rattus norvegicus OX=10116 GN=Cstf3 PE=1 SV=3	196952	143102	123704	358190	150516	232261	3525.19	37717.1	28093.5	105505	138267	152668	x
tr|A0A096MJM8|A0A096MJM8_RAT;tr|F7FJR8|F7FJR8_RAT	3	2	121.04	0.181837	0.168485	75591.9	LAS1-like, ribosome biogenesis factor (Fragment) OS=Rattus norvegicus OX=10116 GN=Las1l PE=1 SV=1	38724.8	33886	34095.7	81916.7	30221.2	42536.3	50723.1	771.908	16761.8	41242.9	21397.9	30830.3
Q6AYL5|SF3B4_RAT	3	3	142.3	0.194397	0.174247	44355.7	Splicing factor 3B subunit 4 OS=Rattus norvegicus OX=10116 GN=Sf3b4 PE=2 SV=1	215767	239066	214047	201670	139323	282411	225736	167737	75180.5	324705	72826.7	147039
tr|G3V8E2|G3V8E2_RAT	3	3	53.89	0.269201	0.207847	101586	Striatin-interacting protein 1 OS=Rattus norvegicus OX=10116 GN=Strip1 PE=1 SV=2	53345	34094.1	36606.3	54788.9	38432.9	51763.4	2236.14	96485.3	14383.8	20500.2	30608.9	73539.8
Q6P6S4|SIL1_RAT	3	2	86.14	0.566854	0.31939	52349.8	Nucleotide exchange factor SIL1 OS=Rattus norvegicus OX=10116 GN=Sil1 PE=2 SV=1	2988.83	212.468	14109.6	37146.2	40577.7	10539.3	17749.8	109.035	3723.96	20652	12874.7	1222.13
Q9QZQ5|CCN3_RAT	3	3	189.23	0.207066	0.18082	38509.6	CCN family member 3 OS=Rattus norvegicus OX=10116 GN=Ccn3 PE=1 SV=1	137419	157631	261752	114951	185499	162616	80238.1	75736.5	109349	161298	275234	104563
Q6AXV4|SAM50_RAT	3	2	108.83	0.44502	0.273737	51960.2	Sorting and assembly machinery component 50 homolog OS=Rattus norvegicus OX=10116 GN=Samm50 PE=1 SV=1	123688	173578	152250	110300	169918	64604.6	190291	101040	98856.5	86460.6	103659	93277.3
Q64244|CD38_RAT	3	3	154.96	0.813556	0.395547	34435.9	ADP-ribosyl cyclase/cyclic ADP-ribose hydrolase 1 OS=Rattus norvegicus OX=10116 GN=Cd38 PE=1 SV=1	81218.6	79758.4	63877.2	29168.7	42032.2	46628.2	59823.9	52376.6	92714.8	67722.1	29360	56830.8
Q02589|ADPRH_RAT	3	2	116.22	0.576762	0.322346	39961.1	[Protein ADP-ribosylarginine] hydrolase OS=Rattus norvegicus OX=10116 GN=Adprh PE=1 SV=2	133454	82252.7	115904	153394	132566	144345	140354	290171	127061	70008.7	20842.1	134750
tr|A0A0G2JTI7|A0A0G2JTI7_RAT;tr|D3ZI99|D3ZI99_RAT	3	3	92.8	0.911886	0.423406	77440.9	Pre-mRNA-processing factor 3 OS=Rattus norvegicus OX=10116 GN=Prpf3 PE=1 SV=1	200781	200139	110444	236333	131751	146648	136862	100495	98470.4	342529	242916	153196
tr|Q5U3Z7|Q5U3Z7_RAT	3	2	104.28	0.00310075	0.0457761	55764.8	Serine hydroxymethyltransferase OS=Rattus norvegicus OX=10116 GN=Shmt2 PE=1 SV=1	91235.2	70741.6	85019	71234.7	76276.1	85427.5	153258	495384	143278	194833	150637	116816	x
Q5RJS6|MSPD1_RAT	3	2	179.65	0.0201736	0.0718776	24088.1	Motile sperm domain-containing protein 1 OS=Rattus norvegicus OX=10116 GN=Mospd1 PE=2 SV=1	87901.2	109429	110354	100613	116987	107140	277748	134619	154636	111635	170399	122236	x
Q4FZZ1|PXK_RAT;tr|A0A140TAA2|A0A140TAA2_RAT	3	3	94.08	0.0326854	0.0833811	65098.3	PX domain-containing protein kinase-like protein OS=Rattus norvegicus OX=10116 GN=Pxk PE=2 SV=1	102757	103631	64101.6	74167.3	79252.9	69752.4	24705.9	17007.2	35753.2	82090.1	66290.1	63616	x
P32577|CSK_RAT	3	2	93.12	0.758003	0.379933	50746.4	Tyrosine-protein kinase CSK OS=Rattus norvegicus OX=10116 GN=Csk PE=1 SV=1	43714.4	48118.5	47678.5	43422.4	58577.1	69922	324722	34742.4	11178.8	50063.3	38342.3	30922.5
tr|M0R868|M0R868_RAT	3	3	133.01	0.479354	0.286507	57842.2	Sulfotransferase OS=Rattus norvegicus OX=10116 GN=Chst2 PE=3 SV=1	83793.7	79606.7	91790	73648.3	86737.2	58758.4	108494	33227.7	53871.3	86485.6	90826.1	65915.1
tr|D4A1B6|D4A1B6_RAT	3	3	113.71	0.560999	0.317644	38535.2	Abhydrolase domain-containing 13 OS=Rattus norvegicus OX=10116 GN=Abhd13 PE=1 SV=1	37119.6	33660.9	64416.2	100471	89773.6	86850	133347	73196	9704.45	45423.7	65252.2	51522.6
tr|B0K017|B0K017_RAT	3	2	105.39	0.344468	0.238152	39375.2	ADP-ribosylhydrolase like 2 (Predicted) OS=Rattus norvegicus OX=10116 GN=Adprhl2 PE=1 SV=1	21921.8	15897.1	24468	12371.6	4077.39	6441.86	4119.13	2577.12	4766.77	462.057	20663.9	64084
O88370|PI42C_RAT;tr|G3V9W5|G3V9W5_RAT	3	3	177.75	0.145131	0.151377	47048.6	Phosphatidylinositol 5-phosphate 4-kinase type-2 gamma OS=Rattus norvegicus OX=10116 GN=Pip4k2c PE=1 SV=1	135842	84508.5	102972	134357	92040.3	131357	68129.4	8499.51	50370.1	69902.5	140112	123308
Q66HG8|RED_RAT;tr|A0A0G2K5G9|A0A0G2K5G9_RAT;tr|Q6QI75|Q6QI75_RAT	3	3	111.1	0.269764	0.208204	65588.4	Protein Red OS=Rattus norvegicus OX=10116 GN=Ik PE=1 SV=1	226706	99788.6	103247	291811	62935.2	165264	125567	96189.4	213391	10818.1	81331.3	107464
F1LNI5|PPM1G_RAT;tr|A0A0H2UHT5|A0A0H2UHT5_RAT;tr|Q8K3W9|Q8K3W9_RAT	3	2	106.88	0.0452245	0.0934036	58743.2	Protein phosphatase 1G OS=Rattus norvegicus OX=10116 GN=Ppm1g PE=1 SV=2	170931	125972	81624.4	174323	106680	137279	179983	196944	219142	161845	143499	157311	x
P19836|PCY1A_RAT	3	1	125.57	0.203587	0.178967	41681	Choline-phosphate cytidylyltransferase A OS=Rattus norvegicus OX=10116 GN=Pcyt1a PE=1 SV=2	94195.3	109311	99155.3	138112	118032	138967	121294	167158	121474	133777	105489	142146
Q9QZC4|PCY1B_RAT;tr|G3V7M5|G3V7M5_RAT	3	1	144.19	0.0856569	0.120151	41900.1	Choline-phosphate cytidylyltransferase B OS=Rattus norvegicus OX=10116 GN=Pcyt1b PE=1 SV=1	51504	68887.1	57396.7	78137.9	77948.9	88249.6	76555.4	102218	89021.8	93693.5	68614	79235
P61212|ARL1_RAT	3	1	125.94	0.325418	0.230492	20411.6	ADP-ribosylation factor-like protein 1 OS=Rattus norvegicus OX=10116 GN=Arl1 PE=1 SV=1	1855.03	2873.97	2866.16	3465.57	3698.65	2514.75	51446	122285	3381.92	2489.85	1291.62	1159.9
P97887|PSN1_RAT	3	2	229.65	0.0186144	0.0705	52790	Presenilin-1 OS=Rattus norvegicus OX=10116 GN=Psen1 PE=1 SV=1	517686	607570	659344	592592	556909	397285	449848	429235	226737	271939	377510	507278	x
Q99P55|SGPP1_RAT	3	1	79.62	0.00968004	0.0587198	47649.2	Sphingosine-1-phosphate phosphatase 1 OS=Rattus norvegicus OX=10116 GN=Sgpp1 PE=1 SV=2	31591.9	15702	31668.1	22385.9	32481	26999.7	149.29	1557.69	3312.04	562.328	404.784	69979.9	x
P38062|MAP2_RAT;tr|F1LRI8|F1LRI8_RAT;tr|Q5BKA1|Q5BKA1_RAT;tr|Q6IRK1|Q6IRK1_RAT	3	3	186.21	0.814158	0.395644	53051.9	Methionine aminopeptidase 2 OS=Rattus norvegicus OX=10116 GN=Metap2 PE=1 SV=2	167197	184896	154299	256755	153002	176692	288486	234372	232138	89026.4	129746	136681
B0BNN3|CAH1_RAT	3	3	97.59	0.683617	0.359053	28299.6	Carbonic anhydrase 1 OS=Rattus norvegicus OX=10116 GN=Ca1 PE=1 SV=1	38410.9	34924.2	18196.5	48217.5	18171.2	38616.7	13213.1	20803.7	107294	4380.3	34182.8	54588.8
F1LU71|AUHM_RAT	3	3	91.1	0.777984	0.384704	33340.9	Methylglutaconyl-CoA hydratase, mitochondrial OS=Rattus norvegicus OX=10116 GN=Auh PE=1 SV=2	102878	62667.6	150272	163058	200044	101740	203866	107149	100269	111451	76359.3	118517
P18757|CGL_RAT;tr|A0A0G2K3C5|A0A0G2K3C5_RAT;tr|Q9EQS4|Q9EQS4_RAT	3	3	108.07	0.00155598	0.0385089	43605.4	Cystathionine gamma-lyase OS=Rattus norvegicus OX=10116 GN=Cth PE=1 SV=2	161228	107029	99542.6	162148	84836.3	108996	48486.3	24702.9	36109	43036.5	11439.6	75161.1	x
Q5PQN2|BFAR_RAT	4	4	137.94	0.329822	0.232263	53024.3	Bifunctional apoptosis regulator OS=Rattus norvegicus OX=10116 GN=Bfar PE=2 SV=1	142430	157363	177713	129577	159022	142738	1.21692e+06	296048	1.07309e+06	61054.3	87941.6	138617
P36970|GPX4_RAT;tr|A0A0G2K398|A0A0G2K398_RAT;tr|F8WFK6|F8WFK6_RAT	4	4	211.61	0.319359	0.227834	22224.7	Phospholipid hydroperoxide glutathione peroxidase OS=Rattus norvegicus OX=10116 GN=Gpx4 PE=1 SV=3	767553	629664	870198	811058	771708	809948	462584	536012	403420	785656	883816	1.07955e+06
tr|Q6AY81|Q6AY81_RAT	4	4	202.22	0.0610763	0.105944	35516.3	Neural proliferation, differentiation and control, 1 OS=Rattus norvegicus OX=10116 GN=Npdc1 PE=2 SV=1	472359	374158	532661	677115	501002	406654	1.76467e+06	633417	618177	643346	699247	516527
tr|Q5BK33|Q5BK33_RAT;tr|Q6F6B2|Q6F6B2_RAT	4	3	134.4	0.240944	0.196024	50918.4	p55 protein OS=Rattus norvegicus OX=10116 GN=LOC652956 PE=2 SV=1	150556	132765	137611	142723	143212	126975	175536	161340	92735.4	126934	76734.3	101954
tr|Q4QQS6|Q4QQS6_RAT	4	3	179.86	0.553128	0.314819	36856.9	ALG5, dolichyl-phosphate beta-glucosyltransferase OS=Rattus norvegicus OX=10116 GN=Alg5 PE=1 SV=1	476010	462463	548844	548978	473609	428800	711593	367822	336137	366523	487675	541055
tr|D4ADX8|D4ADX8_RAT	4	2	193.96	0.0581383	0.103888	136631	Ras association (RalGDS/AF-6) and pleckstrin homology domains 1 OS=Rattus norvegicus OX=10116 GN=Raph1 PE=1 SV=2	107325	217326	137865	161731	150329	175422	18083.7	78613.1	4239.01	163516	115130	77501.1
tr|A0A0G2K264|A0A0G2K264_RAT;tr|F7EZZ0|F7EZZ0_RAT;tr|Q5U2T0|Q5U2T0_RAT	4	4	188.59	0.693416	0.361901	46665.7	Death-associated protein 3 OS=Rattus norvegicus OX=10116 GN=Dap3 PE=1 SV=1	58877	86475.5	39811.3	36597.6	49594.9	38747.4	43183.2	52834.7	90192.4	22733.1	74718.9	74139.8
tr|F1LXQ7|F1LXQ7_RAT	4	0	101.98			216374	Rho GTPase-activating protein 21 OS=Rattus norvegicus OX=10116 GN=Arhgap21 PE=1 SV=3
tr|B2RYT5|B2RYT5_RAT	4	3	157.24	0.287305	0.215333	12650.8	Cox7a2l protein OS=Rattus norvegicus OX=10116 GN=Cox7a2l PE=2 SV=1	220789	310275	474727	318014	401801	203621	399035	194996	194174	337989	218034	220408
tr|B0BNE3|B0BNE3_RAT	4	3	144.58	0.150743	0.15415	20795.1	Trafficking protein particle complex subunit 5 OS=Rattus norvegicus OX=10116 GN=Trappc5 PE=1 SV=1	238702	167889	130818	116455	107740	118839	37188	41941.3	142239	55521.1	152757	200589
tr|F1LRA6|F1LRA6_RAT	4	0	95.92			101708	Metabotropic glutamate receptor 8 OS=Rattus norvegicus OX=10116 GN=Grm8 PE=3 SV=3
P47868|SCG3_RAT;tr|F1M7L6|F1M7L6_RAT	4	4	152.82	0.00028096	0.0310822	53183.2	Secretogranin-3 OS=Rattus norvegicus OX=10116 GN=Scg3 PE=1 SV=1	1.03849e+06	713511	831535	959129	725193	880064	1.22866e+06	1.21281e+06	1.24218e+06	1.18973e+06	1.10604e+06	1.25173e+06	x
Q6P9X4|TP4A2_RAT	4	1	171.17	0.430106	0.268978	19127.2	Protein tyrosine phosphatase type IVA 2 OS=Rattus norvegicus OX=10116 GN=Ptp4a2 PE=2 SV=1	13951.3	13666.9	18868	19413.3	22557.5	16402.8	8154.49	1282.54	17901.4	30849.9	17322	23852.3
Q62785|HAP28_RAT	4	3	187.74	0.953686	0.433736	20604.9	28 kDa heat- and acid-stable phosphoprotein OS=Rattus norvegicus OX=10116 GN=Pdap1 PE=1 SV=1	906489	831919	855933	1.20094e+06	805926	575748	1.03755e+06	1.01629e+06	697528	823476	851796	727111
tr|Q38PG1|Q38PG1_RAT	4	1	155.2	0.300415	0.220851	58767.7	AHNAK 1 (Fragment) OS=Rattus norvegicus OX=10116 PE=2 SV=1	22877.7	18743.1	30352.3	24856.8	30053.7	17273.8	12771.5	6275.32	56420.6	14449.5	12993.1	24700.6
tr|D4A8Q2|D4A8Q2_RAT	4	4	160.06	0.932361	0.427656	191517	Kinase non-catalytic C-lobe domain-containing 1 OS=Rattus norvegicus OX=10116 GN=Kndc1 PE=1 SV=3	116144	108081	82823.8	68708.7	79337	92170.2	190842	19136.4	192000	145215	50108.9	84015.4
tr|D3ZWA8|D3ZWA8_RAT	4	3	128.08	0.58044	0.323443	75401.8	Adaptor protein, phosphotyrosine-interacting with PH domain and leucine zipper 1 OS=Rattus norvegicus OX=10116 GN=Appl1 PE=1 SV=3	54714.2	23123.6	38332	57114.1	22740.9	13486.2	40610.3	9373.69	42227.2	9059.81	18507	73867.3
tr|Q4V8H7|Q4V8H7_RAT	4	3	165.09	0.126486	0.142008	104600	E3 ubiquitin-protein ligase OS=Rattus norvegicus OX=10116 GN=Wwp1 PE=1 SV=1	54498.6	52611.1	79848.6	93939.3	75855.9	35155.3	37312.5	48641.8	46532.1	51489.7	59095	45518.3
tr|M0R5V1|M0R5V1_RAT	4	4	223.44	0.732898	0.373568	25870.4	Protein phosphatase, Mg2+/Mn2+-dependent, 1L OS=Rattus norvegicus OX=10116 GN=Ppm1l PE=1 SV=1	248566	304406	455185	192444	392152	378836	399505	82623.6	361909	371004	429782	282843
Q6PCT3|TPD54_RAT	4	3	157.6	0.3758	0.249295	23991.8	Tumor protein D54 OS=Rattus norvegicus OX=10116 GN=Tpd52l2 PE=1 SV=1	722551	452890	529300	833092	459198	421786	74330.2	327124	620286	671790	513664	690471
tr|A0A0G2K0E7|A0A0G2K0E7_RAT;tr|M0R8Z5|M0R8Z5_RAT	4	4	152.94	0.4302	0.268978	104220	Ubiquitin protein ligase E3B OS=Rattus norvegicus OX=10116 GN=Ube3b PE=1 SV=1	317988	305747	282682	414963	288882	275550	119173	252961	275257	387071	350990	324525
P00763|TRY2_RAT;tr|Q6IE66|Q6IE66_RAT;tr|W4VSR6|W4VSR6_RAT;tr|W4VSR7|W4VSR7_RAT	4	1	134.5	0.706311	0.365688	26227.8	Anionic trypsin-2 OS=Rattus norvegicus OX=10116 GN=Prss2 PE=1 SV=2	174788	56938.6	221296	1.30621e+06	111894	108672	62042	37072	224599	211132	273121	313110
Q6P726|TMM19_RAT;tr|A0A0G2K7B8|A0A0G2K7B8_RAT;tr|A0A0H2UHC5|A0A0H2UHC5_RAT	4	4	157.78	0.851536	0.407218	37750.2	Transmembrane protein 19 OS=Rattus norvegicus OX=10116 GN=Tmem19 PE=2 SV=2	319628	260412	385665	345104	357824	369712	320671	286780	210613	340392	497042	533782
P63090|PTN_RAT	4	4	400.49	0.281285	0.213363	18868.9	Pleiotrophin OS=Rattus norvegicus OX=10116 GN=Ptn PE=1 SV=1	751256	636721	1.34682e+06	725048	1.2849e+06	2.10026e+06	676123	1.1991e+06	2.52844e+06	1.37603e+06	1.56142e+06	1.69635e+06
tr|A0A0G2JYL5|A0A0G2JYL5_RAT	4	1	72.51	0.0326946	0.0833811	517778	Dynein, axonemal, heavy chain 2 OS=Rattus norvegicus OX=10116 GN=Dnah2 PE=4 SV=1	182553	238247	188331	220246	220159	237259	439082	455883	178061	348941	403958	222050	x
Q5XI72|IF4H_RAT	4	4	240.41	0.0926543	0.123933	27324	Eukaryotic translation initiation factor 4H OS=Rattus norvegicus OX=10116 GN=Eif4h PE=1 SV=1	1.04534e+06	797301	610539	879155	1.0088e+06	853690	470770	969682	410358	738341	906720	411410
D3ZVU9|NAT8L_RAT	4	4	213.84	0.0122602	0.061437	32719	N-acetylaspartate synthetase OS=Rattus norvegicus OX=10116 GN=Nat8l PE=1 SV=1	383348	278988	333833	267700	243708	245529	591785	498253	369959	306281	361224	448853	x
tr|Q5BJP4|Q5BJP4_RAT	4	4	180.11	0.484926	0.288692	58683.8	RNA binding motif protein 39 OS=Rattus norvegicus OX=10116 GN=Rbm39 PE=1 SV=1	195414	233034	137692	256370	168926	320743	131751	647445	59613.4	192468	122415	163418
Q5FVG8|GRM2B_RAT;tr|A0A0G2K8Q2|A0A0G2K8Q2_RAT	4	3	183.2	0.0651713	0.108017	49229.4	GRAM domain-containing protein 2B OS=Rattus norvegicus OX=10116 GN=Gramd2b PE=1 SV=1	482371	492429	309619	487874	530164	447915	122316	72563.8	384835	211166	567082	359506
Q62639|RHEB_RAT	4	3	177	0.0333384	0.0839538	20479.4	GTP-binding protein Rheb OS=Rattus norvegicus OX=10116 GN=Rheb PE=1 SV=1	410346	193350	265520	353939	376264	281348	158649	150394	309133	120882	150478	306515	x
tr|D4A255|D4A255_RAT	4	2	175.52	0.56561	0.318948	50265.3	MTOR-associated protein, eak-7 homolog OS=Rattus norvegicus OX=10116 GN=Meak7 PE=1 SV=3	56450.4	52339.8	53855.9	51353.9	67528.2	27027.5	93058.2	55326.9	9083.13	47553.1	41628.2	47140.3
Q66H80|COPD_RAT	4	3	176.43	0.32512	0.230359	57199.5	Coatomer subunit delta OS=Rattus norvegicus OX=10116 GN=Arcn1 PE=2 SV=1	399937	206085	211579	398081	179094	361247	389014	354544	345019	34941.1	35046.3	323968
tr|D4ACS9|D4ACS9_RAT	4	3	185.46	0.0454169	0.0934642	41369.6	RCG27978 OS=Rattus norvegicus OX=10116 GN=Tmem229a PE=4 SV=1	236080	214528	434365	300154	396905	272950	336208	187604	41319.1	35298.3	9047.42	263206	x
Q53UA7|TAOK3_RAT;tr|F1LRI6|F1LRI6_RAT	4	2	111.49	0.323937	0.229757	105474	Serine/threonine-protein kinase TAO3 OS=Rattus norvegicus OX=10116 GN=Taok3 PE=1 SV=1	85142.2	53456.9	146743	117353	95980.8	393785	131161	19215.3	182677	111404	57970.7	70036.3
tr|F8WFH6|F8WFH6_RAT	4	4	226.6	0.134983	0.146232	38928.5	Protein FAM131B OS=Rattus norvegicus OX=10116 GN=Fam131b PE=1 SV=1	814912	926879	918475	720716	955683	629953	814039	828179	419050	642736	724218	693358
tr|Q8VHJ9|Q8VHJ9_RAT	4	2	98.77	0.795379	0.390853	325098	Nesprin-1 OS=Rattus norvegicus OX=10116 PE=2 SV=1	529444	601775	478791	1.13001e+06	335101	360541	1.51878e+06	770957	330137	486955	511229	346196
tr|B5DEY8|B5DEY8_RAT	4	2	207.6	0.0888836	0.121066	46636.8	Sorting nexin OS=Rattus norvegicus OX=10116 GN=Snx6 PE=1 SV=1	278517	316522	213368	296324	220843	208958	287633	156455	165288	206941	248247	152796
P70600|FAK2_RAT	4	3	139.45	0.133931	0.145541	115784	Protein-tyrosine kinase 2-beta OS=Rattus norvegicus OX=10116 GN=Ptk2b PE=1 SV=1	43505.8	30555	32124.1	50988	26457.5	34291.3	41447.4	30468.5	35268	77690.9	57555.5	53466.1
Q6QBQ4|PLS3_RAT	4	3	266.26	0.0398876	0.0887883	31646.5	Phospholipid scramblase 3 OS=Rattus norvegicus OX=10116 GN=Plscr3 PE=2 SV=1	736563	1.02282e+06	660548	462518	598921	490309	349481	291093	111843	536599	432194	556897	x
tr|B5DEQ4|B5DEQ4_RAT	4	2	200.82	0.0627237	0.1071	25352.3	RCG27500, isoform CRA_c OS=Rattus norvegicus OX=10116 GN=Snrpb2 PE=1 SV=1	225323	173135	101544	282728	128767	237064	82843	80910.8	149810	101273	148276	167178
tr|A0A0G2JVP5|A0A0G2JVP5_RAT;tr|B2RZ22|B2RZ22_RAT;tr|D3ZZF8|D3ZZF8_RAT	4	3	140.53	0.0290313	0.079957	45729.8	Poly(A)-binding protein-interacting protein 1 OS=Rattus norvegicus OX=10116 GN=Paip1 PE=1 SV=1	127595	83514.7	81268.4	92542.6	55883.8	68273.5	317823	187945	64360.7	381851	126838	137690	x
P0C588|CNNM4_RAT;tr|A0A0G2JYC2|A0A0G2JYC2_RAT	4	2	149.71	0.0706902	0.110669	86692.2	Metal transporter CNNM4 OS=Rattus norvegicus OX=10116 GN=Cnnm4 PE=1 SV=1	93761	123067	108547	121202	133901	61619.5	72791.4	110264	33545.4	72225	72395.5	80717.4
Q6W5G4|PLPR2_RAT;tr|F1LR33|F1LR33_RAT	4	3	321.7	0.0814954	0.117983	36935.9	Phospholipid phosphatase-related protein type 2 OS=Rattus norvegicus OX=10116 GN=Plppr2 PE=1 SV=1	328344	458098	749720	345604	615747	402882	90996.9	367370	388940	300295	248788	432147
tr|D3ZRB3|D3ZRB3_RAT	4	4	161.38	0.0188947	0.0705	23601.3	RCG21806 OS=Rattus norvegicus OX=10116 GN=Rhof PE=1 SV=2	117360	115364	169461	142722	138371	98978.3	198783	347748	155869	264227	151345	153894	x
tr|A0A0G2KAE6|A0A0G2KAE6_RAT;tr|D3Z899|D3Z899_RAT	4	4	189.07	0.000548335	0.0332731	65659.9	Mitoguardin 2 OS=Rattus norvegicus OX=10116 GN=Miga2 PE=1 SV=1	129699	187668	189489	311347	244601	256482	75638.8	33401.3	58212.7	45865.7	106595	114793	x
tr|A0A0G2K400|A0A0G2K400_RAT;tr|D3ZXX4|D3ZXX4_RAT	4	2	169.14	0.334379	0.233806	90750.7	Janus kinase and microtubule-interacting protein 3 OS=Rattus norvegicus OX=10116 GN=Jakmip3 PE=1 SV=1	99712.4	100081	96857.1	136151	67666	93518.7	141493	108065	93344.4	102451	83788.5	151318
P42893|ECE1_RAT;tr|Q6IN10|Q6IN10_RAT	4	4	181.5	0.502391	0.295508	86126	Endothelin-converting enzyme 1 OS=Rattus norvegicus OX=10116 GN=Ece1 PE=1 SV=2	104469	152071	111866	125566	132387	118824	80462.7	149995	52297.8	448918	458734	125184
Q5HZY2|SAR1B_RAT	4	1	138.34	0.184586	0.169452	22409.9	GTP-binding protein SAR1b OS=Rattus norvegicus OX=10116 GN=Sar1b PE=2 SV=1	67928.4	59412.1	59934	85390.4	72333.8	57360.6	8444	30933.3	64681.5	37928.2	84448.2	75578.5
tr|A0A0G2JSJ4|A0A0G2JSJ4_RAT	4	3	146.54	0.96072	0.435297	46850.9	Synaptotagmin XIII OS=Rattus norvegicus OX=10116 GN=Syt13 PE=4 SV=1	205849	265536	234963	248224	202109	175802	176279	1.0352e+06	73608.8	143658	254845	206304
P97874|GAK_RAT;tr|F1LMD9|F1LMD9_RAT	4	0	78.09			143703	Cyclin-G-associated kinase OS=Rattus norvegicus OX=10116 GN=Gak PE=1 SV=1
P45479|PPT1_RAT	4	3	188.48	0.191984	0.173125	34455	Palmitoyl-protein thioesterase 1 OS=Rattus norvegicus OX=10116 GN=Ppt1 PE=1 SV=1	334133	348736	464526	342013	379994	255863	700506	77088.9	100670	187261	211824	433761
Q6AYA6|CYBC1_RAT	4	4	210.42	0.128491	0.143194	20894	Cytochrome b-245 chaperone 1 OS=Rattus norvegicus OX=10116 GN=Cybc1 PE=1 SV=1	268833	343361	378498	375744	326466	306956	373522	242127	40756.7	191159	160838	387789
tr|B1H266|B1H266_RAT	4	1	147.18	0.133638	0.145438	62832.4	Nibp protein (Fragment) OS=Rattus norvegicus OX=10116 GN=Nibp PE=2 SV=1	315632	262637	187910	256597	153602	331910	87384.9	118919	77603.9	212596	98820.5	522743
O88280|SLIT3_RAT	4	2	145.11	0.0633524	0.10729	167767	Slit homolog 3 protein OS=Rattus norvegicus OX=10116 GN=Slit3 PE=2 SV=1	77486.8	68694.1	59623.7	53258.9	57592	26399.2	7506.52	11729.9	32578.8	44108.4	42501.8	51420.2
tr|Q4FZS2|Q4FZS2_RAT	4	4	164.21	0.379125	0.250727	36954.5	BUB3 mitotic checkpoint protein OS=Rattus norvegicus OX=10116 GN=Bub3 PE=1 SV=1	409019	297320	267030	498065	241537	389217	429299	82075.5	228523	164223	406928	513482
tr|F1M049|F1M049_RAT	4	3	225.5	0.224895	0.188817	117303	Ataxin 2 OS=Rattus norvegicus OX=10116 GN=Atxn2 PE=1 SV=3	150234	164296	124014	241081	131820	191368	41801.4	37375	222039	214439	114101	157117
O88994|MARC2_RAT;tr|D3Z900|D3Z900_RAT;tr|M0R6N2|M0R6N2_RAT	4	3	146.82	0.301931	0.221456	38248.5	Mitochondrial amidoxime reducing component 2 OS=Rattus norvegicus OX=10116 GN=Marc2 PE=2 SV=1	271233	127864	207882	146630	211776	113290	57745.9	408334	70150.8	14305.8	137838	273776
tr|A0A0G2K543|A0A0G2K543_RAT;tr|D4A5B3|D4A5B3_RAT	4	3	184.76	0.141616	0.149494	118993	C2 calcium-dependent domain-containing 5 OS=Rattus norvegicus OX=10116 GN=C2cd5 PE=1 SV=1	123019	183987	233641	192775	97649.6	83345.2	85660.7	33259.6	135501	112089	126638	111775
tr|A0A0G2JUS5|A0A0G2JUS5_RAT	4	4	149.19	0.0710307	0.110686	27069.7	Dolichyl pyrophosphate phosphatase 1 (Predicted), isoform CRA_b OS=Rattus norvegicus OX=10116 GN=Dolpp1 PE=1 SV=1	167140	280779	264856	121131	312426	278306	119562	104302	58072.7	204862	186998	211019
tr|D3ZX06|D3ZX06_RAT	4	3	172.67	0.0103834	0.0595188	57867.2	GH3 domain-containing OS=Rattus norvegicus OX=10116 GN=Ghdc PE=1 SV=1	328783	109132	282174	310168	200066	163595	6624.19	61533.8	37055.9	59420.9	44306.4	222769	x
tr|F1M4U0|F1M4U0_RAT	4	2	152.54	0.918352	0.424168	41135.6	Cyclin Y-like 1 OS=Rattus norvegicus OX=10116 GN=Ccnyl1 PE=1 SV=3	97914.9	86153.9	143028	88503.8	93630.8	67356.9	161889	51584.6	86168.6	80960.4	79494.8	128805
tr|B2GV98|B2GV98_RAT	4	2	149.76	0.0219309	0.0734138	75211.8	Leucine-rich repeats and calponin homology domain-containing 1 OS=Rattus norvegicus OX=10116 GN=Lrch1 PE=1 SV=1	25848.5	32128.9	54214.9	42481.6	39142.2	47218.2	3340.26	1030.44	3349.19	25498.2	20110.9	37286.6	x
Q99MI7|UBA3_RAT	4	2	136.99	0.96169	0.435477	51723.3	NEDD8-activating enzyme E1 catalytic subunit OS=Rattus norvegicus OX=10116 GN=Uba3 PE=1 SV=1	250172	204015	272152	220835	179366	217024	62426	176922	558328	208004	290838	292588
tr|D3ZQ77|D3ZQ77_RAT	4	3	176.62	0.00411238	0.0482006	28263.5	Similar to HTGN29 protein; keratinocytes associated transmembrane protein 2, isoform CRA_a OS=Rattus norvegicus OX=10116 GN=RGD1310352 PE=1 SV=1	227175	201330	318096	321823	286795	253239	105808	88103	127296	78357	144063	282494	x
tr|F1M768|F1M768_RAT	4	3	122.62	0.476639	0.285625	48296	F-box and leucine-rich repeat protein 2 OS=Rattus norvegicus OX=10116 GN=Fbxl2 PE=4 SV=2	26785	23310.2	58350.6	42330.5	40960.1	42607.8	48451.9	22845.8	5221.85	36112.9	47031.5	50061.3
tr|B0BMV0|B0BMV0_RAT	4	1	289.37	0.141543	0.149494	36342.8	Rap2ip protein (Fragment) OS=Rattus norvegicus OX=10116 GN=Rap2ip PE=2 SV=1	328518	570161	269718	443991	218004	301954	332789	740555	109760	97524.7	88951	183186
tr|F1M443|F1M443_RAT	4	3	145.64	0.409292	0.262072	83950.4	Uncharacterized protein OS=Rattus norvegicus OX=10116 PE=4 SV=3	45446.3	37706.1	74255.4	49428.6	52050.8	32751.2	75941.1	25296.2	48345.8	19222.9	44739.5	40700.6
tr|F1LPY6|F1LPY6_RAT	4	4	161.11	0.0318041	0.0828903	95516.2	Phospholipase A2 OS=Rattus norvegicus OX=10116 GN=Pla2g4e PE=4 SV=2	309798	350500	151199	94986.5	340276	267182	149606	96104.4	99226.8	192768	113964	121805	x
Q924A5|S36A1_RAT	4	4	246.98	0.0060203	0.0510606	52568.8	Proton-coupled amino acid transporter 1 OS=Rattus norvegicus OX=10116 GN=Slc36a1 PE=2 SV=1	449116	378157	718105	499689	704968	521609	55003.6	58129.6	140751	229838	249398	462001	x
P50904|RASA1_RAT;tr|G3V9H0|G3V9H0_RAT	4	4	183.05	0.00636656	0.0524129	115440	Ras GTPase-activating protein 1 OS=Rattus norvegicus OX=10116 GN=Rasa1 PE=3 SV=1	686479	980841	1.50479e+06	570374	1.92313e+06	710751	99633.2	87850	82300.3	824725	336504	416927	x
tr|Q6IN37|Q6IN37_RAT;tr|Q8CJH4|Q8CJH4_RAT	4	3	253.55	0.441673	0.272706	21493.1	GM2 ganglioside activator OS=Rattus norvegicus OX=10116 GN=Gm2a PE=1 SV=1	228365	234100	363719	367347	300862	208798	268032	347169	57313.7	291544	289679	246641
tr|A0A0G2K4N5|A0A0G2K4N5_RAT;tr|G3V787|G3V787_RAT	4	0	249.72			55257.4	25-hydroxycholesterol 7-alpha-hydroxylase OS=Rattus norvegicus OX=10116 GN=Cyp7b1 PE=1 SV=1
Q9WUH4|FHL1_RAT;tr|A0A0G2K338|A0A0G2K338_RAT;tr|Q6P792|Q6P792_RAT	4	4	211.32	0.624097	0.338829	31903.7	Four and a half LIM domains protein 1 OS=Rattus norvegicus OX=10116 GN=Fhl1 PE=2 SV=1	245772	216118	204243	230339	186778	158242	479541	74009.8	207300	133601	177725	193579
tr|Q6V9V9|Q6V9V9_RAT	4	1	197.02	0.01743	0.069673	48157.8	Serine/threonine kinase 25 OS=Rattus norvegicus OX=10116 GN=Stk25 PE=1 SV=1	5240.82	11162.2	20593.1	9307.77	17781.8	15192.1	85351.3	46703.4	63714.7	43932.6	50346.6	6829.58	x
Q8CFC9|LZTS1_RAT	4	2	168.31	0.0688756	0.109433	67565.5	Leucine zipper putative tumor suppressor 1 OS=Rattus norvegicus OX=10116 GN=Lzts1 PE=1 SV=3	234304	354384	272741	217575	286230	330773	59952.3	224839	62548	308290	301058	126357
tr|F1LPC5|F1LPC5_RAT;tr|Q498D7|Q498D7_RAT	4	4	197.19	0.718196	0.369535	63341.6	Transmembrane protein 259 OS=Rattus norvegicus OX=10116 GN=Tmem259 PE=1 SV=2	587294	580290	791771	807184	743180	545392	1.16433e+06	521964	387448	568351	804294	559235
P48303|S1PR1_RAT	4	3	194.26	0.914797	0.423624	42745.7	Sphingosine 1-phosphate receptor 1 OS=Rattus norvegicus OX=10116 GN=S1pr1 PE=1 SV=1	450418	468055	480138	454611	555037	452095	775620	1.03234e+06	390916	321512	355657	368230
Q9ET64|NSMA_RAT	4	4	149.92	0.15243	0.154943	47644.7	Sphingomyelin phosphodiesterase 2 OS=Rattus norvegicus OX=10116 GN=Smpd2 PE=1 SV=1	302894	269981	391288	439558	231155	188369	451593	77386.4	99148.8	149273	211257	323486
P80299|HYES_RAT;tr|Q5RKK3|Q5RKK3_RAT	4	3	198.95	0.854098	0.407897	62340.5	Bifunctional epoxide hydrolase 2 OS=Rattus norvegicus OX=10116 GN=Ephx2 PE=1 SV=1	40158.4	101016	41570.9	41347.5	59629.9	51530.2	116634	12378.4	50640.1	80790.4	62849.5	38906.7
Q5XII0|EPDR1_RAT	4	4	163.14	0.118581	0.138685	25639.4	Mammalian ependymin-related protein 1 OS=Rattus norvegicus OX=10116 GN=Epdr1 PE=1 SV=1	369451	357968	287341	332147	321035	315215	90074.2	9380.47	279626	216768	265807	318147
tr|A0A0G2JW75|A0A0G2JW75_RAT;tr|B1WC59|B1WC59_RAT	4	3	162.1	0.406445	0.261055	32849.3	Exostosin-like glycosyltransferase 2 OS=Rattus norvegicus OX=10116 GN=Extl2 PE=4 SV=1	388904	342347	465932	337673	510751	384590	471381	712017	178339	540850	683561	583541
Q711G3|IAH1_RAT;tr|B5DER3|B5DER3_RAT	4	4	198.3	0.70194	0.364334	28004.3	Isoamyl acetate-hydrolyzing esterase 1 homolog OS=Rattus norvegicus OX=10116 GN=Iah1 PE=2 SV=2	132407	94445.5	102361	118441	84281.6	114397	31254.4	289507	93921.6	56857.7	106786	134052
tr|Q6MGC4|Q6MGC4_RAT	4	4	155.01	0.00472438	0.048767	14497.6	H2-K region expressed gene 2, rat orthologue OS=Rattus norvegicus OX=10116 GN=Pfdn6 PE=1 SV=1	563696	309408	394238	668716	448215	458649	157097	320155	206416	113161	108445	385886	x
P20272|CNR1_RAT	4	4	139.74	0.101689	0.128636	52845.1	Cannabinoid receptor 1 OS=Rattus norvegicus OX=10116 GN=Cnr1 PE=1 SV=1	118230	107659	290323	116979	171208	125100	215495	172670	153007	172876	227439	301550
tr|B2RZ74|B2RZ74_RAT	4	4	199	0.662526	0.35215	52133.2	Small nuclear ribonucleoprotein U1 subunit 70 OS=Rattus norvegicus OX=10116 GN=Snrnp70 PE=1 SV=1	460948	187104	136069	512960	76407.1	311296	234067	110814	291608	391727	354251	359237
tr|D3ZI16|D3ZI16_RAT	4	4	239.76	0.155295	0.15614	37702.3	COP9 (Constitutive photomorphogenic) homolog, subunit 6 (Arabidopsis thaliana) (Predicted), isoform CRA_a OS=Rattus norvegicus OX=10116 GN=Cops6 PE=1 SV=1	627607	359329	408729	527711	304394	432338	146263	123236	33224.9	374049	536632	675014
P22509|FBRL_RAT;tr|D3ZVA5|D3ZVA5_RAT	4	4	199.8	0.315295	0.226773	34221.7	rRNA 2'-O-methyltransferase fibrillarin OS=Rattus norvegicus OX=10116 GN=Fbl PE=1 SV=2	591386	399704	353825	775416	270538	421248	70591.7	342784	394077	339225	518325	508522
tr|Q6P7B6|Q6P7B6_RAT	4	3	207.29	0.0391176	0.0880187	37893.4	Ephrin B1, isoform CRA_a OS=Rattus norvegicus OX=10116 GN=Efnb1 PE=2 SV=1	303287	328320	460375	463449	424471	196889	14833.5	147012	338571	77451.4	202367	186227	x
Q62920|PDLI5_RAT	4	4	202.48	0.760965	0.380592	63201.5	PDZ and LIM domain protein 5 OS=Rattus norvegicus OX=10116 GN=Pdlim5 PE=1 SV=2	385865	342270	307781	343551	193867	197568	348210	185262	202926	213837	309135	435947
tr|Q6AYA4|Q6AYA4_RAT	4	3	126.43	0.11063	0.133826	64347.8	Polypeptide N-acetylgalactosaminyltransferase OS=Rattus norvegicus OX=10116 GN=Galnt14 PE=2 SV=1	40042.1	33382.8	38526.3	37251.8	76148.9	40070.4	35351.1	33991.4	6723.31	17315.4	40689.6	38605.6
tr|D3ZZ44|D3ZZ44_RAT	4	1	179.27	0.044236	0.09283	90871.3	Extracellular leucine-rich repeat and fibronectin type III domain-containing 1 OS=Rattus norvegicus OX=10116 GN=Elfn1 PE=4 SV=1	22000.7	19274.1	34702.2	29224.3	65279.6	28755.2	9652.94	668.003	8059.33	22907.7	6539.59	32627.4	x
tr|Q6AY18|Q6AY18_RAT	4	1	252.15	0.0461212	0.0944548	22398.9	SAR1 gene homolog A (S. cerevisiae), isoform CRA_b OS=Rattus norvegicus OX=10116 GN=Sar1a PE=1 SV=1	471490	444070	350411	459040	435904	408247	56270.6	157116	329695	301124	276339	405928	x
Q62651|ECH1_RAT	4	3	191.76	0.240798	0.195982	36171.7	Delta(3,5)-Delta(2,4)-dienoyl-CoA isomerase, mitochondrial OS=Rattus norvegicus OX=10116 GN=Ech1 PE=1 SV=2	407927	404824	351412	451616	372887	460537	266990	688071	368694	901120	620426	477337
tr|F1LWT1|F1LWT1_RAT	4	1	196.75	0.936073	0.428691	137127	Calcium-dependent secretion activator 2 OS=Rattus norvegicus OX=10116 GN=Cadps2 PE=4 SV=3	23396.4	20492.2	24753	18944.7	16477	22899.9	3321.46	18037.3	268370	10527.8	12277.9	30310.2
tr|B5DF01|B5DF01_RAT;tr|D3ZTB4|D3ZTB4_RAT	4	3	214.02	0.410926	0.262471	103693	Vps11 protein (Fragment) OS=Rattus norvegicus OX=10116 GN=Vps11 PE=2 SV=1	286313	347572	302656	309272	201540	361101	269611	153200	138020	429342	322488	305125
Q63362|NDUA5_RAT	4	4	177.07	0.243176	0.197144	13411.8	NADH dehydrogenase [ubiquinone] 1 alpha subcomplex subunit 5 OS=Rattus norvegicus OX=10116 GN=Ndufa5 PE=1 SV=3	196678	306375	223991	195001	221837	124173	231413	20819	201206	207308	118220	166124
O88278|CELR3_RAT	4	3	136.43	0.536272	0.308613	359356	Cadherin EGF LAG seven-pass G-type receptor 3 OS=Rattus norvegicus OX=10116 GN=Celsr3 PE=1 SV=1	40480.3	31877.9	52754.3	44048.6	49310	36456.6	12746.5	103580	20904.4	32657.2	42628.2	43969.3
tr|A0A0G2JUX4|A0A0G2JUX4_RAT;tr|F1MAA1|F1MAA1_RAT	4	2	133.96	0.845898	0.405662	157305	Ubiquitin-specific peptidase 47 OS=Rattus norvegicus OX=10116 GN=Usp47 PE=1 SV=1	123377	91395.1	90647.2	156857	101062	115288	79206.9	660496	17237	82795.3	106886	131084
tr|D4AD29|D4AD29_RAT	4	4	189.51	0.17367	0.165425	10706.1	Late endosomal/lysosomal adaptor, MAPK and MTOR activator 4 OS=Rattus norvegicus OX=10116 GN=Lamtor4 PE=1 SV=1	455532	570606	305264	435176	592235	493386	738427	37886.5	129056	599007	454975	158437
Q9ESH6|GLRX1_RAT	4	3	265.49	0.292654	0.217633	11878.9	Glutaredoxin-1 OS=Rattus norvegicus OX=10116 GN=Glrx PE=3 SV=3	825655	1.2733e+06	508755	508213	1.02235e+06	774597	618838	446207	1.02334e+06	1.05613e+06	354135	392357
O08730|GLYG_RAT;tr|F8WFR6|F8WFR6_RAT	4	3	214.43	5.68502e-05	0.0235882	37378.2	Glycogenin-1 OS=Rattus norvegicus OX=10116 GN=Gyg1 PE=2 SV=4	375747	272721	355871	425790	247057	273985	58585.4	25805.4	26532.5	85714.2	80896.4	102817	x
Q05030|PGFRB_RAT	4	1	128.33	0.419403	0.265643	122828	Platelet-derived growth factor receptor beta OS=Rattus norvegicus OX=10116 GN=Pdgfrb PE=2 SV=2	44594.4	41218.3	37791.7	49460.9	56708.2	29143.8	10205.7	46062.5	93415.3	12840.6	43221.2	38513.1
tr|A0A0G2JTX2|A0A0G2JTX2_RAT	4	4	221.76	0.656329	0.35021	19554.2	PRA1 family protein OS=Rattus norvegicus OX=10116 GN=Praf2 PE=1 SV=1	4.65797e+06	4.86727e+06	5.52712e+06	5.15401e+06	4.66717e+06	4.79541e+06	4.78001e+06	2.53642e+06	3.64081e+06	5.96935e+06	5.92391e+06	6.17396e+06
Q80WD1|R4RL2_RAT	4	4	146.86	0.0344601	0.0850068	46183.6	Reticulon-4 receptor-like 2 OS=Rattus norvegicus OX=10116 GN=Rtn4rl2 PE=1 SV=1	81966.6	110266	146348	102331	130141	107722	84680.7	105010	49922.9	61627.9	94530.5	90496.4	x
tr|D4A0T0|D4A0T0_RAT	4	2	192.18	0.65544	0.350096	20858.6	NADH:ubiquinone oxidoreductase subunit B10 OS=Rattus norvegicus OX=10116 GN=Ndufb10 PE=1 SV=1	1.06303e+06	1.37397e+06	1.07849e+06	836989	1.2409e+06	906837	1.2409e+06	1.15958e+06	944130	1.07234e+06	918749	849018
Q9QY17|PACN2_RAT;tr|Q6IRI3|Q6IRI3_RAT	4	3	114.24	0.542813	0.310996	55977.9	Protein kinase C and casein kinase substrate in neurons 2 protein OS=Rattus norvegicus OX=10116 GN=Pacsin2 PE=1 SV=2	35895	30133	33100.6	54821.7	30579	25731.2	29963.4	10366.8	70725	35099.8	12255.4	47555.6
Q63488|S20A2_RAT	4	3	202.14	0.244688	0.197521	70747.7	Sodium-dependent phosphate transporter 2 OS=Rattus norvegicus OX=10116 GN=Slc20a2 PE=1 SV=1	751069	684079	856741	865751	865425	594355	1.1421e+06	44672.6	547184	323855	894646	663569
P62912|RL32_RAT	4	3	168.46	0.60567	0.33238	15859.8	60S ribosomal protein L32 OS=Rattus norvegicus OX=10116 GN=Rpl32 PE=1 SV=2	224328	220441	307297	245396	196221	481288	186573	306615	162038	787540	159653	110523
P05369|FPPS_RAT;tr|A0A0G2JXT3|A0A0G2JXT3_RAT;tr|F1LND7|F1LND7_RAT	4	3	189.52	0.118396	0.138685	40829.8	Farnesyl pyrophosphate synthase OS=Rattus norvegicus OX=10116 GN=Fdps PE=2 SV=2	60690.1	57239.4	65644.1	110444	93752.5	46210.6	1.32648e+06	438145	143239	65623.2	52921.8	85843.6
P24524|GLRA3_RAT;tr|A0A0G2K179|A0A0G2K179_RAT;tr|M0RD42|M0RD42_RAT;tr|Q99JC9|Q99JC9_RAT	4	0	104.29			53672.2	Glycine receptor subunit alpha-3 OS=Rattus norvegicus OX=10116 GN=Glra3 PE=1 SV=1
P15865|H14_RAT	4	0	208.76			21987.3	Histone H1.4 OS=Rattus norvegicus OX=10116 GN=Hist1h1e PE=1 SV=3
Q9ET20|SCAM4_RAT;tr|Q5EAN5|Q5EAN5_RAT	4	3	166.43	0.0180796	0.0703847	25511.7	Secretory carrier-associated membrane protein 4 OS=Rattus norvegicus OX=10116 GN=Scamp4 PE=2 SV=1	731661	718686	762997	679129	917840	729746	1.09767e+06	913546	790753	975445	796939	907778	x
tr|M0R9U3|M0R9U3_RAT	4	1	114.97	0.100539	0.128132	107304	RCG37061 OS=Rattus norvegicus OX=10116 GN=Slitrk5 PE=4 SV=1	0	0	10.6922	0	0	0	70263	0	3217.18	0	247.937	0
tr|C0JPT7|C0JPT7_RAT	4	3	117.32	0.448329	0.274934	280492	Filamin A OS=Rattus norvegicus OX=10116 GN=Flna PE=1 SV=1	126204	67311.1	68523.9	121724	73083	135202	97281.8	70393.7	157868	102255	110602	132660
tr|A0A0G2K654|A0A0G2K654_RAT	4	0	210.58			21316.8	Histone cluster 1 H1 family member c OS=Rattus norvegicus OX=10116 GN=Hist1h1c PE=1 SV=1
Q63016|LAT1_RAT	4	2	172.31	0.140339	0.148758	55903.4	Large neutral amino acids transporter small subunit 1 OS=Rattus norvegicus OX=10116 GN=Slc7a5 PE=1 SV=2	632763	657039	1.04226e+06	892797	883000	538865	786635	510800	595068	587571	528729	739025
tr|D3ZCA0|D3ZCA0_RAT	4	2	116.33	0.00817653	0.0565253	30104.6	Pyridoxal phosphate homeostasis protein OS=Rattus norvegicus OX=10116 GN=Plpbp PE=1 SV=1	18017.5	13541.3	11796.6	19484.9	14788.9	13794.8	64873.6	22427	23802.8	26308.3	19338.3	28381.2	x
Q5QJC9|BAG5_RAT	4	3	195.58	0.123191	0.140579	51030.6	BAG family molecular chaperone regulator 5 OS=Rattus norvegicus OX=10116 GN=Bag5 PE=1 SV=1	116103	117003	104356	98509.3	99532.1	96685.2	72237.3	220376	31273.3	39392.5	41903.4	84397.5
Q9JLP1|KHDR3_RAT;tr|F1LMN8|F1LMN8_RAT	4	2	192.3	0.207435	0.180969	38779.5	KH domain-containing, RNA-binding, signal transduction-associated protein 3 OS=Rattus norvegicus OX=10116 GN=Khdrbs3 PE=1 SV=1	292305	334975	137380	366430	186177	252963	340109	311261	336905	401734	315944	212386
tr|D3ZFY8|D3ZFY8_RAT	4	2	166.44	0.0613856	0.106028	16354.7	Similar to ubiquitin-conjugating enzyme E2 variant 1 OS=Rattus norvegicus OX=10116 GN=LOC100912618 PE=1 SV=1	420817	325180	580916	507252	484390	397830	582991	1.06108e+06	1.21652e+06	980461	289045	681439
D4A3K5|H11_RAT	4	2	156.44	0.882782	0.414911	22004.4	Histone H1.1 OS=Rattus norvegicus OX=10116 GN=Hist1h1a PE=1 SV=1	41699.6	9221.24	85030.5	103923	106438	129367	121301	6048.66	27964.4	54466.7	88370.5	257471
tr|D4AAD6|D4AAD6_RAT	4	2	182.31	0.0801825	0.116773	60212.5	Neuropilin and tolloid-like 1 OS=Rattus norvegicus OX=10116 GN=Neto1 PE=4 SV=1	74731.7	68046.1	107958	84363.3	121332	42162.5	73451.7	7419.85	12881.8	54130.1	72280.9	55779.4
P63029|TCTP_RAT	4	2	347.28	0.1477	0.152675	19462.2	Translationally-controlled tumor protein OS=Rattus norvegicus OX=10116 GN=Tpt1 PE=1 SV=1	1.34689e+06	1.46417e+06	1.0635e+06	1.35941e+06	1.25498e+06	1.14268e+06	2.14284e+06	952952	218536	107280	1.02902e+06	1.04284e+06
tr|A0A1B0GWW0|A0A1B0GWW0_RAT	4	2	87.81	0.311438	0.225389	110462	Ubiquitin protein ligase E3C (Fragment) OS=Rattus norvegicus OX=10116 GN=Ube3c PE=1 SV=1	14830.7	16344	24957.7	34496	17127.8	11362.6	6551.33	9419.91	25130.4	7885.29	16876.2	28607.3
tr|Q7TNA8|Q7TNA8_RAT	4	0	279.02			42049.2	L-lactate dehydrogenase OS=Rattus norvegicus OX=10116 GN=Ldhal6b PE=2 SV=1
tr|B1H223|B1H223_RAT;tr|E9PU42|E9PU42_RAT	4	3	150.81	0.116105	0.137327	32908.2	Down syndrome critical region gene 3 OS=Rattus norvegicus OX=10116 GN=Vps26c PE=2 SV=1	285032	168122	82434.4	188073	71988.7	152360	32306.6	43994.6	67079.4	108573	99180.8	214412
tr|B4F7D5|B4F7D5_RAT	4	4	210.72	0.0402755	0.0891066	55181.5	RGD1566403 protein OS=Rattus norvegicus OX=10116 GN=Tmem181 PE=1 SV=1	287665	199660	348204	381866	282129	206269	228604	107830	154757	57002.3	197710	269926	x
Q6MG51|CF047_RAT	4	2	103.82	0.597454	0.329788	31825.4	Uncharacterized protein C6orf47 homolog OS=Rattus norvegicus OX=10116 GN=G4 PE=1 SV=1	359861	287162	272307	313232	265932	269094	344598	334576	70757.4	253666	408318	311595
tr|Q6AYQ9|Q6AYQ9_RAT	4	3	164.76	0.4203	0.265796	23009.4	Peptidyl-prolyl cis-trans isomerase OS=Rattus norvegicus OX=10116 GN=Ppic PE=1 SV=1	64091.5	48529.2	59546.3	85914.8	77505.8	57660	72117.4	36461.3	49706.1	86633.5	51310.9	57420.1
tr|B2GV15|B2GV15_RAT	4	2	162.08	0.0194053	0.0715064	53273.6	Dihydrolipoamide acetyltransferase component of pyruvate dehydrogenase complex OS=Rattus norvegicus OX=10116 GN=Dbt PE=1 SV=1	12862.9	11884.7	15901.2	17425.3	13651.4	15193.5	162656	259190	102140	130777	12067.1	12568.4	x
tr|A0A1W2Q660|A0A1W2Q660_RAT;tr|D3ZHG7|D3ZHG7_RAT	4	0	164.09			47757.5	Septin 14 (Fragment) OS=Rattus norvegicus OX=10116 GN=Sept14 PE=3 SV=1
Q5PQK1|SEP10_RAT;tr|A0A0G2K5F4|A0A0G2K5F4_RAT;tr|A0A0H2UI27|A0A0H2UI27_RAT	4	1	170.98	0.0162665	0.0690979	53039	Septin-10 OS=Rattus norvegicus OX=10116 GN=Sept10 PE=1 SV=1	81572	118185	35118.9	51986	125717	66549	29001.1	61418.4	7303.12	54974.7	14833	15189.4	x
tr|F1LXF1|F1LXF1_RAT	4	1	159.07	0.435444	0.270794	120113	BCR, RhoGEF and GTPase-activating protein OS=Rattus norvegicus OX=10116 GN=Bcr PE=1 SV=3	8706.54	2406.02	9517.57	43.2958	4.45642	5668.45	7272.25	15576.4	8031.85	330.417	61.6418	40282.2
tr|A0A0G2K1I7|A0A0G2K1I7_RAT	4	1	278.65	0.667415	0.35367	11247	FXYD domain-containing ion transport regulator OS=Rattus norvegicus OX=10116 GN=Fxyd6 PE=3 SV=1	95523.2	78370.5	108628	56767.9	57303.9	12176	104745	46024.6	58117.8	40473.6	85777.8	86339.5
P62804|H4_RAT	4	3	154.7	0.157452	0.157497	11367.3	Histone H4 OS=Rattus norvegicus OX=10116 GN=Hist1h4b PE=1 SV=2	1.05852e+06	2.34892e+06	5.86492e+06	1.39654e+06	2.10652e+06	1.92906e+06	104189	1.02188e+06	1.4496e+06	927854	1.61876e+06	2.87861e+06
P48284|CAH4_RAT;tr|A0A0H2UHB3|A0A0H2UHB3_RAT	4	3	174.05	0.983981	0.441376	35076	Carbonic anhydrase 4 OS=Rattus norvegicus OX=10116 GN=Ca4 PE=1 SV=1	222389	256180	221379	175395	219730	174125	326655	95697.8	520075	102076	236642	223002
P53565|CUX1_RAT	4	2	115.41	0.314329	0.226662	164540	Homeobox protein cut-like 1 OS=Rattus norvegicus OX=10116 GN=Cux1 PE=1 SV=2	34248.4	35040.4	31612.3	23569.8	40521.1	31185.3	33333.4	23036.2	33917.2	63355.7	38596.9	49134.6
P14841|CYTC_RAT	4	4	370.96	0.113783	0.136099	15436.7	Cystatin-C OS=Rattus norvegicus OX=10116 GN=Cst3 PE=1 SV=2	4.54795e+06	4.98246e+06	5.26244e+06	5.76968e+06	4.17849e+06	4.18697e+06	6.59528e+06	6.82106e+06	4.05611e+06	5.49426e+06	6.11764e+06	5.23129e+06
Q6TEK3|VKORL_RAT	4	3	189.24	0.0491947	0.0968302	19778.5	Vitamin K epoxide reductase complex subunit 1-like protein 1 OS=Rattus norvegicus OX=10116 GN=Vkorc1l1 PE=1 SV=1	1.13028e+06	1.01402e+06	1.86132e+06	1.76913e+06	1.39502e+06	1.33803e+06	671887	356571	533847	804212	1.45591e+06	1.55664e+06	x
P22002|CAC1C_RAT;tr|A0A0G2QC25|A0A0G2QC25_RAT;tr|A0PJ39|A0PJ39_RAT;tr|A0SLC4|A0SLC4_RAT;tr|E9PT56|E9PT56_RAT;tr|F1MA84|F1MA84_RAT;tr|Q71QJ6|Q71QJ6_RAT;tr|Q8VHT2|Q8VHT2_RAT;tr|Q8VHT3|Q8VHT3_RAT	4	3	147.62	0.0665368	0.108668	243480	Voltage-dependent L-type calcium channel subunit alpha-1C OS=Rattus norvegicus OX=10116 GN=Cacna1c PE=1 SV=1	42106.4	25678.2	65357.5	42535.9	58036.3	19369.1	27018.2	3714.24	20462.8	1402.99	29228.7	33538.8
tr|D3ZHK4|D3ZHK4_RAT	4	3	83.82	0.261542	0.204769	182226	RB1-inducible coiled-coil 1 OS=Rattus norvegicus OX=10116 GN=Rb1cc1 PE=1 SV=1	48143.1	29533.4	33019.7	54841.5	35844.3	47935.7	79673.9	18498.9	175019	69101.7	48326.3	49479
tr|A0A096MJE3|A0A096MJE3_RAT	4	1	165.82	0.00061687	0.034231	69232.9	G1 to S phase transition 2 OS=Rattus norvegicus OX=10116 GN=Gspt2 PE=4 SV=1	575.531	8614.87	42303.7	27991.3	5965.49	5772.45	0	369.842	54.7695	44.5105	43.3701	0	x
P61354|RL27_RAT	4	4	246.02	0.806764	0.393898	15797.7	60S ribosomal protein L27 OS=Rattus norvegicus OX=10116 GN=Rpl27 PE=2 SV=2	1.44988e+06	1.2891e+06	847039	1.56138e+06	753991	1.74048e+06	2.07287e+06	1.13685e+06	1.90107e+06	2.63134e+06	263491	1.82562e+06
Q5FVQ9|TBCE_RAT;tr|A0A0G2K191|A0A0G2K191_RAT	4	2	198.39	0.371463	0.248785	59042.9	Tubulin-specific chaperone E OS=Rattus norvegicus OX=10116 GN=Tbce PE=2 SV=1	29050.4	47005.6	32901.4	56020	48153	50648.6	15729.9	12924.6	81433.6	76703.3	32532.6	22230.6
P20781|GLRB_RAT	4	0	163.65			55927.1	Glycine receptor subunit beta OS=Rattus norvegicus OX=10116 GN=Glrb PE=1 SV=1
P00173|CYB5_RAT	4	3	408.67	0.867086	0.410828	15355.1	Cytochrome b5 OS=Rattus norvegicus OX=10116 GN=Cyb5a PE=1 SV=2	3.59562e+06	2.01442e+06	2.79116e+06	2.64363e+06	2.75445e+06	2.38622e+06	2.39418e+06	2.19909e+06	2.21871e+06	2.31407e+06	3.66061e+06	4.09024e+06
Q63344|MOT2_RAT;tr|Q66HS9|Q66HS9_RAT	4	4	151.06	0.579199	0.323099	53057.4	Monocarboxylate transporter 2 OS=Rattus norvegicus OX=10116 GN=Slc16a7 PE=1 SV=1	405132	442909	645944	428331	406893	275683	585431	414231	407244	301939	325003	346242
Q920G2|NHRF2_RAT;tr|G3V6D9|G3V6D9_RAT	4	3	158.27	0.888311	0.416377	37368.8	Na(+)/H(+) exchange regulatory cofactor NHE-RF2 OS=Rattus norvegicus OX=10116 GN=Slc9a3r2 PE=1 SV=1	164993	160492	207602	200372	165862	119625	414052	168089	162515	93421.6	93704.4	179797
tr|Q5PQK2|Q5PQK2_RAT	4	2	239.29	0.144053	0.150631	52673.2	FUS RNA-binding protein OS=Rattus norvegicus OX=10116 GN=Fus PE=1 SV=1	649455	726697	296392	1.82911e+06	216409	709560	31689.1	15292.7	942550	661255	377343	264309
P08082|CLCB_RAT	4	4	190.74	0.593946	0.328477	25117.4	Clathrin light chain B OS=Rattus norvegicus OX=10116 GN=Cltb PE=1 SV=1	1.13606e+06	754630	756867	1.08632e+06	593426	980066	205899	852597	1.08397e+06	762670	870446	1.26541e+06
P01041|CYTB_RAT	4	4	143.27	0.141811	0.149568	11195.8	Cystatin-B OS=Rattus norvegicus OX=10116 GN=Cstb PE=1 SV=1	506517	323353	342244	405141	289197	310329	378866	660099	385672	333626	394493	789019
B1H267|SNX5_RAT	4	2	128.92	0.917125	0.424039	46793.4	Sorting nexin-5 OS=Rattus norvegicus OX=10116 GN=Snx5 PE=1 SV=1	111411	68227.2	20563.9	27525.8	28662.6	22821.8	9708.34	16738.3	76490.5	111899	86168.5	32134.2
tr|B5DF25|B5DF25_RAT;tr|F1LTU4|F1LTU4_RAT	4	4	132.89	0.274435	0.210322	27517.5	Ribosome assembly factor mrt4 (Fragment) OS=Rattus norvegicus OX=10116 GN=Mrto4 PE=2 SV=1	99238.4	105494	102943	194241	74355.5	115253	14892.3	78989	141192	101766	106791	85673.1
P13084|NPM_RAT	4	4	393.33	0.664585	0.35262	32560	Nucleophosmin OS=Rattus norvegicus OX=10116 GN=Npm1 PE=1 SV=1	2.23659e+06	1.43546e+06	821182	2.95229e+06	928516	2.07357e+06	966055	1.0325e+06	1.14326e+06	1.88481e+06	1.71683e+06	2.08195e+06
Q5M7T2|SPRY7_RAT	4	4	266.85	0.0368542	0.0860411	21680.7	SPRY domain-containing protein 7 OS=Rattus norvegicus OX=10116 GN=Spryd7 PE=2 SV=1	1.5595e+06	1.75871e+06	1.51314e+06	1.55168e+06	1.52101e+06	1.14647e+06	1.22852e+06	588358	491302	1.29205e+06	1.17112e+06	1.33782e+06	x
tr|A0MV40|A0MV40_RAT	4	4	183.42	0.198294	0.176255	21467.1	Proline rich membrane protein OS=Rattus norvegicus OX=10116 GN=Shisa4 PE=2 SV=1	1.8944e+06	1.52926e+06	2.79195e+06	1.46197e+06	1.97437e+06	1.86009e+06	1.51579e+06	464707	1.33305e+06	1.56958e+06	1.94101e+06	2.06183e+06
Q5BJM8|ZNT7_RAT	4	2	173.54	0.352311	0.241463	41773.9	Zinc transporter 7 OS=Rattus norvegicus OX=10116 GN=Slc30a7 PE=2 SV=2	227672	146568	181725	101188	195450	132633	256383	111856	140031	81745.4	117308	131456
Q6AXN3|TMED5_RAT;tr|Q6QI88|Q6QI88_RAT	4	4	220.14	0.0515911	0.0992864	26135.8	Transmembrane emp24 domain-containing protein 5 OS=Rattus norvegicus OX=10116 GN=Tmed5 PE=2 SV=1	1.09089e+06	1.29386e+06	1.61791e+06	1.49723e+06	1.5654e+06	1.07829e+06	528667	207079	137726	1.28872e+06	1.23052e+06	1.12428e+06
Q5XID7|ARMX3_RAT;tr|A0A0G2KAU2|A0A0G2KAU2_RAT	4	3	151.07	0.0505244	0.0984205	42552.6	Armadillo repeat-containing X-linked protein 3 OS=Rattus norvegicus OX=10116 GN=Armcx3 PE=1 SV=1	157685	276612	174454	220916	103167	92714.2	69172.2	166524	80393.7	94260.6	83617.9	121598
Q76K24|ANR46_RAT	4	4	194.9	0.174335	0.165754	25180.6	Ankyrin repeat domain-containing protein 46 OS=Rattus norvegicus OX=10116 GN=Ankrd46 PE=2 SV=1	1.64239e+06	1.29215e+06	1.30473e+06	1.4229e+06	1.25545e+06	920321	962186	805234	344728	976775	1.28443e+06	1.71526e+06
tr|F1M0G0|F1M0G0_RAT	4	3	179.2	0.899809	0.419304	24320.4	Regulator of G-protein signaling 17 (Predicted), isoform CRA_a OS=Rattus norvegicus OX=10116 GN=Rgs17 PE=4 SV=2	351525	399337	480332	431649	476445	362150	735185	526468	234369	468021	346361	389052
tr|F1M1I3|F1M1I3_RAT	4	1	284.85	0.418627	0.265347	23243.9	Similar to MIC2L1 OS=Rattus norvegicus OX=10116 GN=RGD1559441 PE=4 SV=3	131859	124307	178181	117072	125532	98138.5	87696	132347	51993	128571	129154	163564
tr|D3ZT90|D3ZT90_RAT	4	3	149.91	0.00219551	0.0424704	49713.3	Glutaryl-CoA dehydrogenase OS=Rattus norvegicus OX=10116 GN=Gcdh PE=1 SV=1	77828.2	75077.8	76254.3	89460.7	66640.2	108489	116064	122193	94865	122598	129421	169226	x
tr|Q4KLN3|Q4KLN3_RAT	4	1	111.95	0.109933	0.133372	73855.6	SFRS protein kinase 1 OS=Rattus norvegicus OX=10116 GN=Srpk1 PE=2 SV=1	162778	152346	70775	220728	97221.4	121346	169451	9252.24	442.997	13667.9	151998	123834
tr|G3V7I8|G3V7I8_RAT	4	1	209.57	0.331096	0.232556	137640	RCG57812, isoform CRA_b OS=Rattus norvegicus OX=10116 GN=Slk PE=1 SV=1	79015.5	74470.1	55070	114072	66438.8	68588.1	71159.2	0	60146.6	82424.8	81326	62845.9
tr|D4A565|D4A565_RAT	4	3	171.32	0.126591	0.142019	21664.1	NADH dehydrogenase (Ubiquinone) 1 beta subcomplex, 5 (Predicted), isoform CRA_b OS=Rattus norvegicus OX=10116 GN=Ndufb5 PE=1 SV=1	301957	465676	358284	336391	538180	416337	586459	335860	289885	196576	204398	257709
Q5PPM8|PP4P1_RAT	4	4	192	0.937332	0.428984	29993	Type 1 phosphatidylinositol 4,5-bisphosphate 4-phosphatase OS=Rattus norvegicus OX=10116 GN=Pip4p1 PE=1 SV=1	458119	528970	839223	783269	954580	580590	977301	1.03412e+06	633384	594408	549338	460320
tr|D3ZEY4|D3ZEY4_RAT	4	2	117.1	0.925188	0.425869	102545	Diacylglycerol kinase OS=Rattus norvegicus OX=10116 GN=Dgkq PE=1 SV=1	3467.79	16439.1	17068.2	18277.3	15684.6	12296.1	1053.18	6261.4	18546.8	21981.4	27747.7	32610.6
tr|A0A0G2JW01|A0A0G2JW01_RAT;tr|Q3KR72|Q3KR72_RAT	4	2	175.94	0.0436472	0.092197	48639.6	Uncharacterized protein OS=Rattus norvegicus OX=10116 PE=1 SV=1	6399.08	9239.19	6040.21	5773.41	11142.7	6442.28	188081	103746	80051.5	60945.6	3240.38	6198.14	x
tr|M0R3V4|M0R3V4_RAT	4	4	315.9	0.0214517	0.0730307	17952.2	Myeloid-derived growth factor OS=Rattus norvegicus OX=10116 GN=Mydgf PE=1 SV=2	1.04038e+06	432027	2.06146e+06	1.46718e+06	2.07688e+06	1.72333e+06	157546	150529	660951	115845	500828	1.66801e+06	x
Q62931|GOSR1_RAT	4	3	156.3	0.107717	0.132276	28533.5	Golgi SNAP receptor complex member 1 OS=Rattus norvegicus OX=10116 GN=Gosr1 PE=1 SV=1	254483	216364	284557	232054	226533	156264	15798.8	28876	213096	86206.6	267269	270665
P50232|SYT4_RAT;tr|Q3S2E5|Q3S2E5_RAT	4	2	192.38	0.0131621	0.0642629	47685	Synaptotagmin-4 OS=Rattus norvegicus OX=10116 GN=Syt4 PE=1 SV=1	92976.6	99677.2	115191	86515.4	157331	84047.2	9253.8	18762.4	70884.6	8103.08	72847.9	65039.4	x
Q641W2|MYG1_RAT	4	0	112.77			42888.8	UPF0160 protein MYG1, mitochondrial OS=Rattus norvegicus OX=10116 GN=Myg1 PE=1 SV=1
tr|D4A304|D4A304_RAT	4	3	177.31	0.0589405	0.104369	22291.7	DIRAS family GTPase 1 OS=Rattus norvegicus OX=10116 GN=Diras1 PE=4 SV=1	409301	409538	328197	405275	320290	328817	121398	87091.3	67262.2	266992	418097	421417
P22831|SYNPR_RAT;tr|A0A0G2K1H2|A0A0G2K1H2_RAT	4	4	243.72	0.0248137	0.077438	29107.1	Synaptoporin OS=Rattus norvegicus OX=10116 GN=Synpr PE=1 SV=2	1.6133e+06	1.56522e+06	1.4555e+06	1.02433e+06	1.24754e+06	1.72583e+06	1.23115e+06	1.88233e+06	2.1306e+06	3.23876e+06	3.97224e+06	2.44298e+06	x
tr|D3ZAI6|D3ZAI6_RAT	4	1	172.02	0.193454	0.173966	63126.5	5'-nucleotidase domain-containing 3 OS=Rattus norvegicus OX=10116 GN=Nt5dc3 PE=1 SV=2	47233	51382	37547.6	25991	31486.5	35355.7	53420.3	48939.6	82649	18351	69153.8	77259.6
P49655|KCJ10_RAT;tr|A0A0H2UHF5|A0A0H2UHF5_RAT	4	3	213.15	0.823042	0.398614	42480.2	ATP-sensitive inward rectifier potassium channel 10 OS=Rattus norvegicus OX=10116 GN=Kcnj10 PE=2 SV=1	669404	603497	587999	530678	640267	689772	739730	807849	515554	698741	503568	581067
P35286|RAB13_RAT	4	1	116.62	0.00176773	0.0398812	22901.2	Ras-related protein Rab-13 OS=Rattus norvegicus OX=10116 GN=Rab13 PE=1 SV=2	14602.2	12168.2	11551.8	15134.4	10360.1	12393.8	96155	24845.7	32842.5	36270.9	37126.1	17221.6	x
Q4KLF8|ARPC5_RAT	4	3	317.27	0.314794	0.22676	16320.4	Actin-related protein 2/3 complex subunit 5 OS=Rattus norvegicus OX=10116 GN=Arpc5 PE=1 SV=3	1.96413e+06	1.18109e+06	634828	986572	506210	415096	1.23305e+06	882795	1.03719e+06	962410	1.0079e+06	1.32684e+06
P36972|APT_RAT	4	3	145.39	0.528674	0.305554	19545.7	Adenine phosphoribosyltransferase OS=Rattus norvegicus OX=10116 GN=Aprt PE=1 SV=1	201280	153879	144167	220416	180437	171233	99619.5	54251.3	279802	131914	224013	240417
Q63279|K1C19_RAT	4	1	157.3	0.103399	0.129929	44636	Keratin, type I cytoskeletal 19 OS=Rattus norvegicus OX=10116 GN=Krt19 PE=1 SV=2	1.06272e+06	842145	1.07717e+06	1.29778e+06	1.59075e+06	7.44388e+06	382368	655542	513139	474904	2.45321e+06	1.00952e+06
Q6AYA5|T106B_RAT	4	2	165.44	0.082497	0.118553	31152.4	Transmembrane protein 106B OS=Rattus norvegicus OX=10116 GN=Tmem106b PE=1 SV=1	736818	734505	873008	733179	860376	492118	887620	95625.7	145224	366769	547480	739809
P15650|ACADL_RAT	4	1	164.12	0.00457951	0.048767	47872.9	Long-chain specific acyl-CoA dehydrogenase, mitochondrial OS=Rattus norvegicus OX=10116 GN=Acadl PE=1 SV=1	71232.8	53388.1	14432.6	10486.4	29609.1	31697.6	93942.7	173620	80952.7	113690	58614.7	91050.9	x
tr|D3ZSP7|D3ZSP7_RAT	4	3	141.31	0.168705	0.162637	225781	Tetratricopeptide repeat domain 3 OS=Rattus norvegicus OX=10116 GN=Ttc3 PE=4 SV=3	62641	53547.2	69233	100539	50052.2	85566.6	6940.95	12400.1	14214.4	130030	89636.3	71939.7
Q6JP77|AKA7G_RAT;tr|A0A0A0MXX1|A0A0A0MXX1_RAT	4	3	145.6	0.125793	0.141754	39417.8	A-kinase anchor protein 7 isoforms delta and gamma OS=Rattus norvegicus OX=10116 GN=Akap7 PE=1 SV=1	892740	1.17921e+06	1.26254e+06	1.04714e+06	1.02267e+06	720871	1.65569e+06	651099	582538	134269	632170	636144
P97694|CYH1_RAT;tr|B2GUV0|B2GUV0_RAT	4	0	178.71			46273.6	Cytohesin-1 OS=Rattus norvegicus OX=10116 GN=Cyth1 PE=1 SV=1
Q99NA5|IDH3A_RAT;tr|F1LNF7|F1LNF7_RAT	4	4	194.67	0.15679	0.157138	39613.7	Isocitrate dehydrogenase [NAD] subunit alpha, mitochondrial OS=Rattus norvegicus OX=10116 GN=Idh3a PE=1 SV=1	698161	757446	879063	533987	571161	566533	877504	1.01677e+06	979668	514669	651011	981061
Q6AYS8|DHB11_RAT	4	3	244.78	0.00391701	0.0479468	32937.8	Estradiol 17-beta-dehydrogenase 11 OS=Rattus norvegicus OX=10116 GN=Hsd17b11 PE=2 SV=1	135305	119662	131312	126031	170887	145946	16715	11670.2	47777.4	4325.89	22642.8	135720	x
Q4KM77|EI24_RAT	4	2	215.39	0.165583	0.16157	38892.6	Etoposide-induced protein 2.4 homolog OS=Rattus norvegicus OX=10116 GN=Ei24 PE=1 SV=1	65436.8	97393.5	86679.3	57222.9	108842	110217	14727.4	37233	141035	91522.9	44598.7	57904.3
D4ABL6|MCTP1_RAT	4	2	147.01	0.201596	0.178046	106483	Multiple C2 and transmembrane domain-containing protein 1 OS=Rattus norvegicus OX=10116 GN=Mctp1 PE=1 SV=4	48292.1	40409.3	88451.4	51212.5	74756.2	69106.1	26900.5	93037.8	6602.01	9814.68	44978.5	112781
Q9WV48|SHAN1_RAT	4	4	127.09	0.390292	0.254462	226333	SH3 and multiple ankyrin repeat domains protein 1 OS=Rattus norvegicus OX=10116 GN=Shank1 PE=1 SV=1	60875.8	58343.4	62303.9	25582.6	37125.7	58617.9	8381.12	6583.16	54775.9	91104.4	53606.6	61474.2
Q7TMA5|APOB_RAT;tr|F1M6Z1|F1M6Z1_RAT	4	0	82.81			536031	Apolipoprotein B-100 OS=Rattus norvegicus OX=10116 GN=Apob PE=1 SV=1
tr|Q5RKH2|Q5RKH2_RAT	4	2	139.22	0.0328144	0.0833811	42376.4	Galactokinase 1 OS=Rattus norvegicus OX=10116 GN=Galk1 PE=1 SV=1	236892	134463	307571	271718	200711	170280	140818	72757.4	66061.7	97747.1	94640.1	304241	x
tr|D4A5V8|D4A5V8_RAT	4	0	147.14			48189.3	Mitogen-activated protein kinase OS=Rattus norvegicus OX=10116 GN=Mapk9 PE=1 SV=1
tr|A0A0G2K7X0|A0A0G2K7X0_RAT	4	2	186.89	0.0970943	0.126607	26316	Acidic leucine-rich nuclear phosphoprotein 32 family member A OS=Rattus norvegicus OX=10116 GN=Anp32a PE=1 SV=1	377521	407654	171303	252565	345174	506823	108809	37919.8	253963	374029	293327	160733
tr|D3ZE15|D3ZE15_RAT	4	3	124.34	0.896163	0.418262	16776.5	NADH:ubiquinone oxidoreductase subunit A13 OS=Rattus norvegicus OX=10116 GN=Ndufa13 PE=1 SV=1	349888	436695	442700	171844	263956	206340	409813	171568	383912	352318	248285	317211
tr|F1M3T8|F1M3T8_RAT	4	4	151.03	0.0120578	0.0607163	125056	Attractin-like 1 OS=Rattus norvegicus OX=10116 GN=Atrnl1 PE=4 SV=3	258271	223693	267319	229199	234965	190993	214189	65534.9	121216	120752	164893	178917	x
P17074|RS19_RAT;tr|A0A0H2UI38|A0A0H2UI38_RAT;tr|D4A6G6|D4A6G6_RAT	4	1	189.15	0.3259	0.230667	16085.5	40S ribosomal protein S19 OS=Rattus norvegicus OX=10116 GN=Rps19 PE=2 SV=3	100647	57194.2	53595.3	49830.5	36906.3	22694.2	15797.1	136555	68861.2	6.79546e+06	58059.5	51213.4
P85971|6PGL_RAT	4	4	258.8	0.18404	0.169452	27234.4	6-phosphogluconolactonase OS=Rattus norvegicus OX=10116 GN=Pgls PE=1 SV=1	521626	406980	449741	377599	537862	515010	281859	182912	642066	389210	322003	480959
tr|Q6P762|Q6P762_RAT	4	4	158.69	0.149443	0.153544	114327	Alpha-mannosidase OS=Rattus norvegicus OX=10116 GN=Man2b1 PE=1 SV=1	170623	192751	176193	234775	156429	144171	167006	161905	111813	79162	165048	188015
tr|D3ZQG3|D3ZQG3_RAT	4	3	121.2	0.535858	0.308596	39068.3	Rhomboid domain-containing 2 OS=Rattus norvegicus OX=10116 GN=Rhbdd2 PE=4 SV=1	15468.1	12806.8	6449.31	3391.83	2583.83	3446.82	146382	7398.68	7552.9	2642.39	934.069	43224
tr|M0R697|M0R697_RAT	4	4	151.82	0.0603727	0.105551	58010.1	Uncharacterized protein OS=Rattus norvegicus OX=10116 GN=Tmem121b PE=4 SV=1	137442	152450	154300	77161.4	153935	119864	84215.1	14710.3	36479.3	67707.4	121833	131613
tr|A0A0G2K6P5|A0A0G2K6P5_RAT;tr|D4A6P2|D4A6P2_RAT	4	4	209.86	0.409174	0.262072	56135.1	Major facilitator superfamily domain-containing 4A OS=Rattus norvegicus OX=10116 GN=Mfsd4a PE=4 SV=1	76314.5	115631	233072	96724.1	110212	115995	46883.8	106360	109564	61559	149397	143168
P22771|GLRA2_RAT;tr|A0A0G2JSH7|A0A0G2JSH7_RAT	4	1	179.53	0.0167533	0.0690979	52053.2	Glycine receptor subunit alpha-2 OS=Rattus norvegicus OX=10116 GN=Glra2 PE=1 SV=1	8008.64	4049.52	18427.5	17704.4	14405.5	5083.35	39727.3	30359	29747.9	21471.6	22113.7	11320.2	x
tr|Q68FS9|Q68FS9_RAT	4	4	188.85	0.0986556	0.127118	22826.3	COMM domain containing 10, isoform CRA_a OS=Rattus norvegicus OX=10116 GN=Commd10 PE=1 SV=1	231418	162927	58846	128159	66980.4	111791	215259	174256	145086	250191	175283	120759
tr|I2FHN3|I2FHN3_RAT	4	4	134.44	0.0145119	0.0667335	37660.5	Cathepsin L OS=Rattus norvegicus OX=10116 GN=CatL PE=2 SV=1	180114	158969	149432	198970	142088	103280	120393	107789	74919.7	110306	108070	128483	x
tr|A0A0G2K726|A0A0G2K726_RAT;tr|F1MAQ6|F1MAQ6_RAT	4	2	184.22	0.153996	0.155546	89206.1	Transmembrane and tetratricopeptide repeat-containing 4 OS=Rattus norvegicus OX=10116 GN=Tmtc4 PE=1 SV=1	78718.6	79859.3	110973	94561.6	97676.9	84775.7	13994.9	48907.5	124490	89215	67985.8	58761.3
Q4G017|NISCH_RAT	4	4	146.55	0.0397091	0.0886795	166502	Nischarin OS=Rattus norvegicus OX=10116 GN=Nisch PE=2 SV=2	54180.1	60056.7	20578.9	14248	32909.7	39030.5	89503	51989.9	58651.2	65811.8	42402.3	55734	x
tr|Q6TUF1|Q6TUF1_RAT	4	0	238.5			27004.6	LRRGT00093 OS=Rattus norvegicus OX=10116 GN=Sf3a3 PE=1 SV=1
tr|B5DF14|B5DF14_RAT;tr|F7ESR8|F7ESR8_RAT	4	4	137.79	0.246502	0.198445	61954.9	Lgi2 protein OS=Rattus norvegicus OX=10116 GN=Lgi2 PE=2 SV=1	113673	70363.9	130001	79476	59235.5	78538.2	15037.2	20089.9	135169	6570.25	80516.7	236776
O88382|MAGI2_RAT;tr|A0A0G2JXR9|A0A0G2JXR9_RAT;tr|D3ZY03|D3ZY03_RAT	4	4	91.44	0.313359	0.226248	141072	Membrane-associated guanylate kinase, WW and PDZ domain-containing protein 2 OS=Rattus norvegicus OX=10116 GN=Magi2 PE=1 SV=1	65085.7	56212.6	168667	138074	142735	113733	35263.4	40517.5	229638	39658.9	124750	85878.7
P30713|GSTT2_RAT;tr|B6DYQ9|B6DYQ9_RAT	4	4	142.03	0.197429	0.175788	27439	Glutathione S-transferase theta-2 OS=Rattus norvegicus OX=10116 GN=Gstt2 PE=1 SV=3	59312.8	54477.3	53126.9	67145.4	49878.8	74709.5	74003.8	30961.5	4608.92	37063	26756.8	101829
Q6AY86|VP26A_RAT	4	3	183.72	0.369517	0.248251	38114.8	Vacuolar protein sorting-associated protein 26A OS=Rattus norvegicus OX=10116 GN=Vps26a PE=1 SV=1	139155	72913.3	74339	103918	67938.5	158035	9135.9	15665.5	143286	107635	110062	170605
O88954|MPP3_RAT	4	4	153.48	0.267699	0.207381	66588.6	MAGUK p55 subfamily member 3 OS=Rattus norvegicus OX=10116 GN=Mpp3 PE=1 SV=3	38176.4	74992.2	34228.4	42567.6	35565.7	23114.2	64710	25833.2	23696	31007	25330.6	22689.5
tr|D3ZSQ1|D3ZSQ1_RAT	4	3	238.42	0.0195015	0.0716432	221768	Pecanex 3 OS=Rattus norvegicus OX=10116 GN=Pcnx3 PE=1 SV=1	27093.3	19117.4	37590.9	32408.5	33700.3	39205.4	8677.91	6895.86	11671.2	22499.9	16199.3	35339.9	x
tr|A0A0U1RRV5|A0A0U1RRV5_RAT	4	3	128.47	0.672705	0.355564	151165	Clustered mitochondria protein homolog OS=Rattus norvegicus OX=10116 GN=Cluh PE=1 SV=1	47441.7	26846.2	23165.4	40679.2	17371.9	52942	52361.8	22293.8	27219.5	18112.8	23567.2	42832.1
Q5EB62|S2546_RAT;tr|B2RYK4|B2RYK4_RAT	4	4	142.86	0.64717	0.347198	46210.4	Solute carrier family 25 member 46 OS=Rattus norvegicus OX=10116 GN=Slc25a46 PE=1 SV=2	61076.9	80214.1	68193.5	51625.1	57519.1	59113.1	29863.8	67695.8	85350.9	63537.5	46951.2	71230.6
P31423|GRM4_RAT	4	3	188.71	0.0781346	0.11595	101819	Metabotropic glutamate receptor 4 OS=Rattus norvegicus OX=10116 GN=Grm4 PE=1 SV=1	48007.7	68171.1	62115.4	39683.2	78880.4	65559.6	27722.8	101428	14022.9	9783.73	29274.2	51917.9
tr|F1LNL3|F1LNL3_RAT	4	2	194.23	0.00174951	0.0398812	253987	ATP-binding cassette subfamily A member 1 OS=Rattus norvegicus OX=10116 GN=Abca1 PE=1 SV=3	47448.4	52008	58434	55122.8	68014.6	49793.9	9388.58	5616.02	2609.15	4090.15	31755.7	29648.8	x
tr|A0A0G2K6Y3|A0A0G2K6Y3_RAT;tr|F1MAG0|F1MAG0_RAT	4	4	124.35	0.256742	0.202815	44080.8	Gasdermin E OS=Rattus norvegicus OX=10116 GN=Gsdme PE=4 SV=1	71616.3	59460.9	76410.6	82889.6	68039.9	43374.3	30347.1	51831.8	29221.4	50560	84530.7	86238.6
tr|Q5U2U4|Q5U2U4_RAT;tr|Q9ERM7|Q9ERM7_RAT	4	4	277.61	0.14313	0.150044	36549.9	Secretory carrier-associated membrane protein OS=Rattus norvegicus OX=10116 GN=Scamp2 PE=1 SV=1	398086	522134	381430	224325	516085	153058	193994	77767.9	26278.6	368837	389712	265834
D3ZTD8|SEM5A_RAT;tr|A0A0G2K7J5|A0A0G2K7J5_RAT	4	4	132.15	0.0217103	0.0731131	120378	Semaphorin-5A OS=Rattus norvegicus OX=10116 GN=Sema5a PE=1 SV=1	43305.2	38859.7	44631.8	38867.1	41121.4	25373	42896.1	10568.8	17471.8	29610.5	16164.1	23067.5	x
tr|D4A3E8|D4A3E8_RAT	4	4	165.88	0.952707	0.433534	47648.2	Mitochondrial ribosomal protein S27 OS=Rattus norvegicus OX=10116 GN=Mrps27 PE=1 SV=1	61281.4	75349.3	49589.9	44218.5	51993.7	155474	60184.3	45149.9	20152	180055	115312	82223.5
Q63258|ITA7_RAT;tr|D4A051|D4A051_RAT	4	4	180.6	0.677559	0.357129	124194	Integrin alpha-7 OS=Rattus norvegicus OX=10116 GN=Itga7 PE=1 SV=2	98933.8	70449.1	127473	127058	105365	40364.3	148385	118417	62544.1	115146	68898.9	98462.3
O08774|RGS12_RAT;tr|D4AB55|D4AB55_RAT;tr|G3V9H1|G3V9H1_RAT	4	3	148.85	0.00262168	0.0445814	150468	Regulator of G-protein signaling 12 OS=Rattus norvegicus OX=10116 GN=Rgs12 PE=1 SV=1	128257	147698	108873	97676.8	123925	116087	63570.4	31355.7	25651.9	82585	80690.5	57706	x
tr|B4F7F1|B4F7F1_RAT	4	4	223.78	0.185066	0.169595	60838.6	Cleavage stimulation factor subunit 2 OS=Rattus norvegicus OX=10116 GN=Cstf2 PE=1 SV=1	243730	173449	118873	339972	127107	177765	43074.4	103906	220754	82263.8	174957	201400
P05508|NU4M_RAT;tr|A7XYB9|A7XYB9_RAT;tr|D2E6K0|D2E6K0_RAT;tr|Q06Q89|Q06Q89_RAT;tr|Q06QA2|Q06QA2_RAT;tr|Q06QE1|Q06QE1_RAT;tr|Q06QG7|Q06QG7_RAT;tr|Q35737|Q35737_RAT;tr|Q7HKW3|Q7HKW3_RAT;tr|Q8HIC6|Q8HIC6_RAT	4	4	263.9	0.222983	0.187963	51782.9	NADH-ubiquinone oxidoreductase chain 4 OS=Rattus norvegicus OX=10116 GN=Mtnd4 PE=3 SV=3	36754.3	108330	167226	10098.5	63944.4	42162.1	124411	379.843	112764	22545.8	11424.6	7497.18
tr|A0A0G2JTH7|A0A0G2JTH7_RAT;tr|F1M7B8|F1M7B8_RAT	4	2	170.53	0.421529	0.266058	95638.3	Ubiquitin protein ligase E3A OS=Rattus norvegicus OX=10116 GN=Ube3a PE=1 SV=1	25447.7	19214.2	28209.3	40569.1	22416.9	39488.4	20241.1	35620.2	23131.5	42130.6	34924.1	53354.4
P70549|NAC3_RAT	4	2	228.82	0.571152	0.320419	103163	Sodium/calcium exchanger 3 OS=Rattus norvegicus OX=10116 GN=Slc8a3 PE=1 SV=1	12724.8	6830.4	1043.2	492.975	2331.47	579.751	282.814	40162.4	1133.86	4028.05	88912.1	612.125
tr|D3ZIN7|D3ZIN7_RAT	4	4	123.53	0.621817	0.337878	20321.1	Mitochondrial ribosomal protein S23 OS=Rattus norvegicus OX=10116 GN=Mrps23 PE=1 SV=1	55163.9	55420.9	73893	93000.6	74884	89455.5	32985.7	52395.6	92032.6	155323	102420	119938
tr|B1WC02|B1WC02_RAT	4	4	181.03	0.0175995	0.0700802	66640.5	CTP synthase OS=Rattus norvegicus OX=10116 GN=Ctps1 PE=1 SV=1	208633	198264	136511	181987	157654	151963	6663.12	28699.2	17081.4	119887	98975.5	125946	x
Q5PQN6|SPE39_RAT;tr|A0A0G2K5Y1|A0A0G2K5Y1_RAT	4	4	151.89	0.00387004	0.0479468	53305.2	Spermatogenesis-defective protein 39 homolog OS=Rattus norvegicus OX=10116 GN=Vipas39 PE=1 SV=1	62741.7	109400	60387.9	106855	64385.5	108831	23995.1	22535.4	23250.1	50150.3	17387.8	76481.2	x
Q63598|PLST_RAT;tr|F1LPK7|F1LPK7_RAT;tr|Q562B2|Q562B2_RAT	4	3	126.18	0.248216	0.199129	70680	Plastin-3 OS=Rattus norvegicus OX=10116 GN=Pls3 PE=1 SV=2	28482.2	15719.6	7723.64	11130.1	7170.41	22555	98964.1	16344.7	5273.18	20625.3	32956.2	30659.7
tr|B1H2A6|B1H2A6_RAT	4	2	167.17	0.821319	0.398295	74374.4	FMR1 autosomal homolog 2 OS=Rattus norvegicus OX=10116 GN=Fxr2 PE=1 SV=1	166804	123740	84612	125857	81646.6	103237	158634	76226	110845	134777	147775	87170.2
tr|M0R6J0|M0R6J0_RAT	4	4	170.76	0.766379	0.381604	38374.5	Mitochondrial ribosomal protein L39 OS=Rattus norvegicus OX=10116 GN=Mrpl39 PE=1 SV=2	113313	143465	75189.7	78919.9	95635.6	100583	173414	181076	97486.8	31097	111511	147294
tr|D4AA49|D4AA49_RAT	4	2	83.72	0.112433	0.135219	103102	Uncharacterized protein OS=Rattus norvegicus OX=10116 PE=4 SV=3	76411.1	91004.5	126028	172919	133195	81190.9	69588.1	77193.7	41700.5	39008.6	107469	137448
tr|D3ZL45|D3ZL45_RAT	4	3	185.33	0.00816338	0.0565253	34773.4	RIKEN cDNA B630019K06 gene OS=Rattus norvegicus OX=10116 GN=B630019K06Rik PE=4 SV=1	81475.9	90760.5	127005	83160.8	91734.3	60159.4	26032	18713.3	15960.7	17000.5	21531	142714	x
tr|Q0Z843|Q0Z843_RAT	4	4	92.07	0.537956	0.309238	103408	FIG4 phosphoinositide 5-phosphatase OS=Rattus norvegicus OX=10116 GN=Fig4 PE=1 SV=1	23286.3	18781.7	24495.4	24154.4	39168.3	27267.9	14617.6	3167.68	169660	12894	16017.2	22071.9
tr|A0A0G2K7V9|A0A0G2K7V9_RAT;tr|A0A0G2K8S0|A0A0G2K8S0_RAT;tr|B5DFK8|B5DFK8_RAT;tr|F1M024|F1M024_RAT;tr|G3V6B0|G3V6B0_RAT	4	3	99.06	0.877004	0.413694	70623.4	Uncharacterized protein OS=Rattus norvegicus OX=10116 PE=1 SV=1	53255.7	44714.6	75324.1	34507.4	49575.7	82007.9	20756.6	33865.9	172616	60428.6	74253.2	62877.5
tr|A0A0G2K642|A0A0G2K642_RAT;tr|G3V9U2|G3V9U2_RAT	4	4	211.37	0.064831	0.107857	41753.8	3-ketoacyl-CoA thiolase, mitochondrial OS=Rattus norvegicus OX=10116 GN=Acaa2 PE=1 SV=1	139552	101506	133999	173607	178733	165209	69820.6	105759	30620.5	74960.1	129368	172061
tr|D4AA31|D4AA31_RAT	4	3	185.84	0.973023	0.439032	55562.4	Prolylcarboxypeptidase OS=Rattus norvegicus OX=10116 GN=Prcp PE=1 SV=1	106167	65010.3	68879.7	120257	77706.4	77919.5	190908	68315.5	74999.6	101900	52686	68862.9
D4AAT7|NNRD_RAT;tr|D3ZLK9|D3ZLK9_RAT	4	4	214.26	0.146658	0.152281	36518	ATP-dependent (S)-NAD(P)H-hydrate dehydratase OS=Rattus norvegicus OX=10116 GN=Naxd PE=3 SV=1	330749	142790	87595.1	82944.5	110483	133931	133130	7888.37	39389.1	158565	83308.4	86061.8
tr|Q5CD99|Q5CD99_RAT	4	4	161.38	0.0377235	0.086572	67749.2	Polypeptide N-acetylgalactosaminyltransferase OS=Rattus norvegicus OX=10116 GN=Galnt17 PE=2 SV=1	156917	153652	135110	128882	129263	87664.1	27500.1	16039.3	135856	33605.8	79282.8	136070	x
Q6MG48|PRC2A_RAT;tr|A0A0U1RRZ5|A0A0U1RRZ5_RAT	4	4	163.68	0.608057	0.332893	229045	Protein PRRC2A OS=Rattus norvegicus OX=10116 GN=Prrc2a PE=1 SV=1	125934	92612.8	67806.4	229029	68227	107003	94682.2	70730.2	194802	107515	158315	126734
tr|D3ZWS0|D3ZWS0_RAT	4	3	123.19	0.0044975	0.048767	179853	Scribbled planar cell polarity protein OS=Rattus norvegicus OX=10116 GN=Scrib PE=1 SV=1	25961.2	21132.1	55618.2	61334.7	89466.4	72185.1	10397.9	10920.2	20216	19566	21714.1	25528	x
tr|F1M702|F1M702_RAT	4	3	119.26	0.00819963	0.0565253	88002.5	Cadherin 18 OS=Rattus norvegicus OX=10116 GN=Cdh18 PE=4 SV=1	29146	30953	51772.3	26758.1	44068.4	28245	29827.9	10562.3	22450.1	16323.4	19858.4	8593.08	x
P09811|PYGL_RAT	4	0	156.91			97483.1	Glycogen phosphorylase, liver form OS=Rattus norvegicus OX=10116 GN=Pygl PE=1 SV=5
tr|F1M5P4|F1M5P4_RAT	4	1	129.12	0.0478208	0.095485	14268.1	Uncharacterized protein OS=Rattus norvegicus OX=10116 PE=4 SV=2	602353	1.02585e+06	1.21559e+06	1.19319e+06	911679	619182	769272	137595	205249	660285	727235	577625	x
Q3KRD8|IF6_RAT;tr|A0A0G2K110|A0A0G2K110_RAT	4	4	124.43	0.956086	0.434024	26571.1	Eukaryotic translation initiation factor 6 OS=Rattus norvegicus OX=10116 GN=Eif6 PE=1 SV=1	65683.1	68093.8	71562.5	135737	101121	83808.9	102384	444920	5074.48	140297	91385.6	100830
tr|I6LBX7|I6LBX7_RAT	4	1	236.07	0.969386	0.437858	100770	Protocadherin gamma b8 OS=Rattus norvegicus OX=10116 GN=Pcdhgb8 PE=2 SV=1	36083.7	33232.6	56342.5	46421.8	46181.4	41550.9	50783.7	27152.9	50448.6	42085.5	53324.8	39742.9
Q4V899|TM165_RAT	4	4	283.32	0.0183953	0.0705	34809.6	Transmembrane protein 165 OS=Rattus norvegicus OX=10116 GN=Tmem165 PE=2 SV=1	455430	401820	522012	377468	528619	288773	153089	144912	327564	308667	277231	365549	x
Q62764|YBOX3_RAT;tr|D4A0L4|D4A0L4_RAT;tr|F1MA18|F1MA18_RAT;tr|Q3KRC7|Q3KRC7_RAT	4	1	195.49	0.156046	0.156619	38851.7	Y-box-binding protein 3 OS=Rattus norvegicus OX=10116 GN=Ybx3 PE=1 SV=1	7024.2	2391.3	3824.39	12774.2	1585.04	1591.23	4323.93	646.751	1376.6	982.006	2695.08	3041.05
P29410|KAD2_RAT;tr|A0A0G2JSG6|A0A0G2JSG6_RAT	4	1	140.59	0.477666	0.28591	26379.5	Adenylate kinase 2, mitochondrial OS=Rattus norvegicus OX=10116 GN=Ak2 PE=2 SV=2	36575.7	26857.4	27145.1	29907.4	34022.2	26339.3	30741	19117.8	43551.6	33721.5	35352.5	42490
Q568Z6|IST1_RAT	4	4	107.46	0.00498202	0.0489842	39941.9	IST1 homolog OS=Rattus norvegicus OX=10116 GN=Ist1 PE=2 SV=1	115081	111745	103428	118156	88914.1	80242.1	390895	852633	211221	241122	154097	156990	x
O70593|SGTA_RAT	4	3	208.87	0.428662	0.26867	34157.2	Small glutamine-rich tetratricopeptide repeat-containing protein alpha OS=Rattus norvegicus OX=10116 GN=Sgta PE=1 SV=1	288383	188684	289484	285302	258908	333507	259406	284343	297304	253875	289892	402020
P63144|KCAB1_RAT	4	2	143.74	0.156911	0.157184	44709.6	Voltage-gated potassium channel subunit beta-1 OS=Rattus norvegicus OX=10116 GN=Kcnab1 PE=1 SV=1	172711	156487	252061	86012.5	244172	345075	315165	162120	66921.5	24434.8	80676.8	162859
tr|D4A3T0|D4A3T0_RAT	4	1	95.19	0.00592683	0.0510606	151093	SOS Ras/Rac guanine nucleotide exchange factor 1 OS=Rattus norvegicus OX=10116 GN=Sos1 PE=1 SV=2	845.699	3939.32	10180.3	51174.2	38786.4	33940.2	2994.81	89.7601	659.688	1623.99	96.0976	810.799	x
Q5XIW8|SNUT1_RAT	4	3	108.17	0.315284	0.226773	91010.6	U4/U6.U5 tri-snRNP-associated protein 1 OS=Rattus norvegicus OX=10116 GN=Sart1 PE=1 SV=1	57679	50207.2	39974.4	60056.7	36516.6	39300.3	126152	43893.3	43905.9	58074.3	45274	51388.7
tr|Q5XIA5|Q5XIA5_RAT	4	4	199.7	0.572337	0.32091	62187.6	Coenzyme A synthase OS=Rattus norvegicus OX=10116 GN=Coasy PE=1 SV=1	114162	125505	90650.7	161360	63998.2	83125	197096	5824.78	58471.2	90892	152028	171346
Q5RJM1|PORED_RAT	4	2	140.16	0.961853	0.435477	38092.2	Polyprenol reductase OS=Rattus norvegicus OX=10116 GN=Srd5a3 PE=1 SV=2	65089.7	60207.7	62964	88477.3	68008.9	36701.9	81072.8	139611	50490	67261.5	29209.2	52150.7
tr|D4A4P3|D4A4P3_RAT	4	4	135.17	0.736967	0.374366	11266.8	NADH:ubiquinone oxidoreductase subunit B3 OS=Rattus norvegicus OX=10116 GN=Ndufb3 PE=1 SV=1	146345	215310	241730	168188	251559	196711	220452	275301	370074	147330	127152	219821
Q6P6G5|YIPF1_RAT	4	4	191.57	0.375878	0.249295	34282.6	Protein YIPF1 OS=Rattus norvegicus OX=10116 GN=Yipf1 PE=2 SV=1	200722	183391	284913	294664	195473	108361	134786	40506.7	105842	388858	317861	119889
Q66H28|TM206_RAT	4	4	258.52	0.0110853	0.059579	40072.9	Transmembrane protein 206 OS=Rattus norvegicus OX=10116 GN=Tmem206 PE=1 SV=1	712503	632329	846127	870669	1.20969e+06	658973	737505	103247	106494	401116	285090	467844	x
Q6WAY2|PLPR1_RAT;tr|F1LR11|F1LR11_RAT	4	4	179.39	0.011744	0.0602345	35886.7	Phospholipid phosphatase-related protein type 1 OS=Rattus norvegicus OX=10116 GN=Plppr1 PE=2 SV=1	197172	211824	274043	211125	250924	114055	79882.4	138502	29577.1	57542.9	70763.8	199825	x
tr|D3ZGL5|D3ZGL5_RAT	4	4	247.46	0.184517	0.169452	37418.5	PRP38 pre-mRNA processing factor 38 (Yeast) domain containing A (Predicted), isoform CRA_b OS=Rattus norvegicus OX=10116 GN=Prpf38a PE=1 SV=1	154114	145438	141333	214469	109142	197364	5219.45	20991.9	177952	214543	146179	122017
Q7TPB4|CD276_RAT	4	3	115.69	0.00342886	0.0474664	34074.6	CD276 antigen OS=Rattus norvegicus OX=10116 GN=Cd276 PE=2 SV=1	103478	156709	123394	106315	134115	112964	62911.5	18211.4	64410.1	49637.5	79859	63133	x
P52190|KCNJ4_RAT;tr|G3V9M7|G3V9M7_RAT	4	3	149.04	0.49111	0.290711	49690.2	Inward rectifier potassium channel 4 OS=Rattus norvegicus OX=10116 GN=Kcnj4 PE=1 SV=1	109350	182489	275661	134334	180528	207351	234175	137313	29326.6	211503	272332	108373
tr|Q5U2V2|Q5U2V2_RAT	4	2	172.44	0.00697326	0.0543164	52321.4	Serine incorporator 3 OS=Rattus norvegicus OX=10116 GN=Serinc3 PE=2 SV=1	509710	334411	479888	406926	559380	458439	230899	87157.7	243213	181641	210849	446199	x
A2RUW1|TOLIP_RAT	4	2	155.15	0.065785	0.108481	30314.8	Toll-interacting protein OS=Rattus norvegicus OX=10116 GN=Tollip PE=1 SV=1	178061	152139	140145	223653	139559	144145	9137.57	25995.4	102116	75277.2	129884	198891
tr|F1LQT1|F1LQT1_RAT	4	1	118.23	0.0508242	0.098634	122941	Adenylate cyclase OS=Rattus norvegicus OX=10116 GN=Adcy7 PE=3 SV=2	17698.2	28713	21861.4	20918.7	35618.3	13038.5	9421.83	3996.42	22265.9	17943.1	10462.2	14809.5
tr|B1WC11|B1WC11_RAT;tr|G3V9U0|G3V9U0_RAT	4	4	151.15	0.130761	0.143863	78930.1	Acyl-CoA synthetase short-chain family member 2 OS=Rattus norvegicus OX=10116 GN=Acss2 PE=2 SV=1	229831	119017	137409	226728	124618	148159	103737	82537	88947	126000	108301	228384
tr|F1LSC3|F1LSC3_RAT	4	2	185.78	0.925141	0.425869	68346.9	Splicing factor 1 OS=Rattus norvegicus OX=10116 GN=Sf1 PE=1 SV=2	135010	158579	44989.8	163201	56266.2	136400	64336	134177	131315	178515	78738.7	63973.9
Q5U1Z2|TPPC3_RAT	4	4	120.85	0.184953	0.169595	20302.1	Trafficking protein particle complex subunit 3 OS=Rattus norvegicus OX=10116 GN=Trappc3 PE=2 SV=1	708058	662663	304573	622464	283419	512496	1.17687e+06	469936	652916	558961	590972	641491
tr|F1M6F4|F1M6F4_RAT	4	2	135.52	0.525817	0.304284	13643.9	Uncharacterized protein OS=Rattus norvegicus OX=10116 PE=4 SV=1	169027	152799	228807	165110	197500	141376	234003	186203	43394.9	171980	166030	182232
P63174|RL38_RAT;tr|D4AD70|D4AD70_RAT	4	4	160.94	0.00229471	0.0424704	8217.88	60S ribosomal protein L38 OS=Rattus norvegicus OX=10116 GN=Rpl38 PE=1 SV=2	5.73629e+06	6.52772e+06	5.23133e+06	4.69166e+06	4.51052e+06	4.22836e+06	2.16561e+06	1.15736e+06	3.90352e+06	2.8182e+06	1.98581e+06	3.2556e+06	x
Q5BK13|TM199_RAT	4	2	139.02	0.011937	0.0603927	23160	Transmembrane protein 199 OS=Rattus norvegicus OX=10116 GN=Tmem199 PE=2 SV=1	115652	160317	218584	147582	137367	123665	112446	54694.6	40886.3	86057	84855.3	132878	x
P04646|RL35A_RAT;tr|D3ZZN4|D3ZZN4_RAT;tr|D4A771|D4A771_RAT	4	4	122.04	0.333265	0.233485	12553.7	60S ribosomal protein L35a OS=Rattus norvegicus OX=10116 GN=Rpl35a PE=3 SV=1	1.97072e+06	1.67965e+06	1.6072e+06	2.50355e+06	1.12909e+06	2.20615e+06	218547	603987	979578	3.30972e+06	2.20661e+06	2.45501e+06
tr|B5DEL7|B5DEL7_RAT	4	4	204.2	0.446825	0.274255	7741.32	RCG23282, isoform CRA_a OS=Rattus norvegicus OX=10116 GN=Sec61g PE=1 SV=1	655652	401216	848045	459938	790768	591230	592337	438013	434256	364929	779357	667797
tr|Q5U205|Q5U205_RAT	4	2	172.45	0.105705	0.131158	26718.6	STARD3 N-terminal like, isoform CRA_a OS=Rattus norvegicus OX=10116 GN=Stard3nl PE=1 SV=1	431999	425613	545556	562631	602277	428507	633434	578919	146638	38160.1	122065	444839
P04937|FINC_RAT;tr|A0A096P6L8|A0A096P6L8_RAT;tr|F1LST1|F1LST1_RAT	4	3	169.77	0.503628	0.295701	272509	Fibronectin OS=Rattus norvegicus OX=10116 GN=Fn1 PE=1 SV=2	125175	182825	118987	170310	205664	162417	134847	385587	175016	96418.6	76301.4	75498.8
P60825|CIRBP_RAT;tr|Q6NT88|Q6NT88_RAT	4	2	280.34	0.707353	0.366044	18607	Cold-inducible RNA-binding protein OS=Rattus norvegicus OX=10116 GN=Cirbp PE=2 SV=1	1.09083e+06	1.09205e+06	446765	1.45743e+06	486873	1.00649e+06	1.40205e+06	727940	1.09587e+06	1.16728e+06	845388	596240
P07936|NEUM_RAT	4	4	523.59	0.0519562	0.0996194	23603.3	Neuromodulin OS=Rattus norvegicus OX=10116 GN=Gap43 PE=1 SV=1	3.27901e+07	5.57988e+07	7.33259e+07	5.88606e+07	7.04479e+07	3.38664e+07	2.30595e+07	629379	1.38225e+07	1.62048e+07	4.22513e+07	2.9405e+07
P00564|KCRM_RAT;tr|A0A0G2JSP8|A0A0G2JSP8_RAT	4	1	242.98	0.129642	0.143259	43045	Creatine kinase M-type OS=Rattus norvegicus OX=10116 GN=Ckm PE=1 SV=2	223150	153869	198052	374071	237539	190463	30102.9	22310.8	22478.3	201353	371764	340438
tr|D3ZD84|D3ZD84_RAT;tr|M0RB60|M0RB60_RAT	4	4	134.54	0.0267656	0.0794808	106720	Leucine-rich repeats and immunoglobulin-like domains 1 OS=Rattus norvegicus OX=10116 GN=Lrig1 PE=4 SV=3	29609.3	47275.9	51121	40974.4	35622.4	30638.2	22483.9	9407.61	18610	52727.7	19172.4	17896.1	x
tr|D3ZM03|D3ZM03_RAT	4	2	183.95	0.739661	0.375128	11381.2	Vacuolar ATPase assembly integral membrane protein VMA21 OS=Rattus norvegicus OX=10116 GN=LOC100912478 PE=1 SV=1	253915	258733	290237	330595	214680	176945	492917	271419	414900	50957.4	366953	487875
Q3KRE0|ATAD3_RAT	4	3	132.76	0.142208	0.149835	66759	ATPase family AAA domain-containing protein 3 OS=Rattus norvegicus OX=10116 GN=Atad3 PE=1 SV=1	75935.5	110859	86400.4	73379.2	103698	80257.3	103861	57058.7	5485.44	64141.6	66365.5	51282.5
Q9JJH5|F262_RAT;tr|C9DRP6|C9DRP6_RAT;tr|R9PXY6|R9PXY6_RAT	4	2	119.39	0.959094	0.434724	64156.3	6-phosphofructo-2-kinase/fructose-2,6-bisphosphatase 2 OS=Rattus norvegicus OX=10116 GN=Pfkfb2 PE=1 SV=1	167037	130002	103697	126035	85318.1	112257	142289	133718	134531	62485.4	131099	123350
tr|D4A9Y0|D4A9Y0_RAT	4	4	222.44	0.0242098	0.0764661	23403.1	RCG36668 OS=Rattus norvegicus OX=10116 GN=Sdf2l1 PE=1 SV=1	48212.4	65824.8	86854	95492	79294.8	29251.9	58211.1	4218.03	12352.8	4367.9	4480.28	86584.1	x
O35550|RABE1_RAT;tr|G3V9J7|G3V9J7_RAT	4	1	124.71	0.387822	0.253409	99427.6	Rab GTPase-binding effector protein 1 OS=Rattus norvegicus OX=10116 GN=Rabep1 PE=1 SV=1	9065.27	3425.92	5121.3	11275.9	6682.04	8467.44	5093.22	319.245	7776.85	6432.08	8026.26	7986.95
Q63666|VAMP1_RAT	4	4	409.39	0.373628	0.248802	12796.8	Vesicle-associated membrane protein 1 OS=Rattus norvegicus OX=10116 GN=Vamp1 PE=1 SV=2	3.24704e+06	2.85744e+06	2.21448e+06	3.00267e+06	2.19424e+06	3.42701e+06	5.79217e+06	1.22476e+06	3.38242e+06	4.26917e+06	3.59882e+06	4.69525e+06
tr|G3V7S5|G3V7S5_RAT;tr|Q3MID8|Q3MID8_RAT	4	3	158.13	0.170447	0.16348	64399.2	SUMO-specific peptidase 3 OS=Rattus norvegicus OX=10116 GN=Senp3 PE=1 SV=1	85698.9	132404	63087.3	49937	71826.2	92110.1	17015	53930.2	50357.2	117705	70009.7	46054.3
tr|B1WBV6|B1WBV6_RAT	4	4	185.26	0.173022	0.165179	71722.8	Aplp1 protein OS=Rattus norvegicus OX=10116 GN=Aplp1 PE=2 SV=1	494391	671829	673441	581106	699465	615855	384911	892482	473654	500452	508928	427454
Q6PDU7|ATP5L_RAT	4	4	188.89	0.306785	0.223359	11433.4	ATP synthase subunit g, mitochondrial OS=Rattus norvegicus OX=10116 GN=Atp5mg PE=1 SV=2	513896	514481	699533	424554	860188	426730	819590	58128.6	590474	399725	473987	413327
tr|A0A1W2Q5Z6|A0A1W2Q5Z6_RAT	4	2	126.05	0.494874	0.29233	13734.7	Tax1-binding protein 3 OS=Rattus norvegicus OX=10116 GN=Tax1bp3 PE=1 SV=1	191599	100177	246788	282065	197050	104189	449528	142887	271901	387199	93968.6	159430
Q09137|AAPK2_RAT;tr|G3V715|G3V715_RAT	4	1	116.6	0.0892953	0.121397	62257.7	5'-AMP-activated protein kinase catalytic subunit alpha-2 OS=Rattus norvegicus OX=10116 GN=Prkaa2 PE=1 SV=1	16247.9	14375.4	21525.8	18802.7	14922.1	11637.5	20009.2	12584.5	21678.7	19685.4	33638.8	30326
P32089|TXTP_RAT	4	4	137.43	0.0923257	0.123573	33835.4	Tricarboxylate transport protein, mitochondrial OS=Rattus norvegicus OX=10116 GN=Slc25a1 PE=1 SV=1	253415	354683	178523	57371.9	129506	56369.9	43427.1	132531	40565	85949.7	20326.3	128509
Q9JIS1|RIMS2_RAT;tr|A0A096P6M3|A0A096P6M3_RAT;tr|A0A096P6M8|A0A096P6M8_RAT;tr|F1LNC5|F1LNC5_RAT	4	2	171.96	0.569319	0.3198	175912	Regulating synaptic membrane exocytosis protein 2 OS=Rattus norvegicus OX=10116 GN=Rims2 PE=1 SV=1	28977.2	45997.4	17477.9	29139.8	17309.9	19673.8	3275.14	13130.4	29208.1	53128.2	30852.1	24730.5
tr|F1M6V6|F1M6V6_RAT	4	3	164.42	0.00855881	0.0565253	36642.1	Sparc/osteonectin, cwcv and kazal-like domains proteoglycan 1 OS=Rattus norvegicus OX=10116 GN=Spock1 PE=4 SV=2	110865	70478.3	223000	166277	199839	109883	22580.5	63388.7	52859	11508.8	67237.2	86908.6	x
Q80Z30|PPM1E_RAT	4	4	147.24	0.0544534	0.101637	83439	Protein phosphatase 1E OS=Rattus norvegicus OX=10116 GN=Ppm1e PE=1 SV=1	172268	193214	122934	152797	206651	251341	118070	36381.2	107250	193835	118553	119237
tr|A0A1B0GWR1|A0A1B0GWR1_RAT;tr|B2RZA2|B2RZA2_RAT;tr|M0R8C5|M0R8C5_RAT	4	4	163.65	0.219057	0.186406	37061	ERI1 exoribonuclease family member 3 OS=Rattus norvegicus OX=10116 GN=Eri3 PE=1 SV=1	95297.3	91202.3	104621	108227	120224	120507	261328	448679	627719	65080.7	87982.8	79256
tr|Q9JMA8|Q9JMA8_RAT	4	3	175.86	0.0578111	0.103835	104444	Exostoses (Multiple)-like 3, isoform CRA_a OS=Rattus norvegicus OX=10116 GN=Extl3 PE=2 SV=1	62059.3	66570.9	85600.7	48054.9	98901.2	49947	21797.3	12593.4	2061.43	48863.4	52015.3	58621.1
tr|A0A0G2JTN4|A0A0G2JTN4_RAT	4	3	198.32	0.56184	0.317861	144392	Phosphoribosylformylglycinamidine synthase OS=Rattus norvegicus OX=10116 GN=Pfas PE=1 SV=1	209242	158937	111049	377204	106432	215474	196521	134252	174364	112589	159359	180701
P0C6B1|S35E1_RAT	4	4	250.77	0.512779	0.298927	44384.2	Solute carrier family 35 member E1 OS=Rattus norvegicus OX=10116 GN=Slc35e1 PE=3 SV=1	241812	161616	302316	223900	347898	161199	116351	130493	153687	275285	323795	286333
tr|A0A0G2JWK6|A0A0G2JWK6_RAT	4	4	187.82	0.724041	0.371059	53714.3	APC membrane recruitment protein 2 OS=Rattus norvegicus OX=10116 GN=Amer2 PE=1 SV=1	119383	113907	162007	187054	238570	88910.5	1.49281e+06	216683	53223.9	175953	111597	77341.2
tr|G3V631|G3V631_RAT	4	3	126.98	0.13176	0.1444	58139.5	RAB guanine nucleotide exchange factor (GEF) 1 (Predicted), isoform CRA_a OS=Rattus norvegicus OX=10116 GN=Rabgef1 PE=1 SV=1	32053	3229.45	46125.3	49668.1	41670.8	36437.1	10845.3	30827	5672.12	10474	3387.99	24349.9
Q66H15|RMD3_RAT	4	3	309.19	0.53971	0.309767	52312.1	Regulator of microtubule dynamics protein 3 OS=Rattus norvegicus OX=10116 GN=Rmdn3 PE=1 SV=1	155996	169891	237801	148905	156034	127129	312216	149301	149356	140414	89712.7	99736.9
tr|Q6P6R6|Q6P6R6_RAT;tr|Q9WVJ6|Q9WVJ6_RAT	4	3	155.48	0.132994	0.145066	76935.8	Transglutaminase 2, C polypeptide OS=Rattus norvegicus OX=10116 GN=Tgm2 PE=2 SV=1	72070.5	39875.4	49091.5	85091.6	75418.6	78754	74850.6	5966.69	47348.5	15950.4	47079	69875.9
Q8K1P8|MOT8_RAT;tr|G3V9C2|G3V9C2_RAT	4	3	173.8	0.149516	0.153544	60118.3	Monocarboxylate transporter 8 OS=Rattus norvegicus OX=10116 GN=SLC16A2 PE=1 SV=1	67860.2	48557	69341.4	62478.3	84323.3	43409.5	3382.22	42671.2	57690.2	7506.04	55705.3	89138.1
tr|D3ZC82|D3ZC82_RAT	4	4	179.64	0.604946	0.332103	75660.8	Nuclear FMR1-interacting protein 2 OS=Rattus norvegicus OX=10116 GN=Nufip2 PE=1 SV=2	417945	304768	115927	384433	110058	150773	188301	127456	193853	233548	131326	271014
tr|B2GV96|B2GV96_RAT	4	4	186.19	0.0291566	0.079957	19814.6	Coiled-coil domain-containing 115 OS=Rattus norvegicus OX=10116 GN=Ccdc115 PE=1 SV=1	228200	340167	341332	188515	254640	239840	53428.4	246312	185997	189157	120645	142145	x
tr|A0A0G2K2Z0|A0A0G2K2Z0_RAT;tr|F1LT71|F1LT71_RAT	4	4	179.75	0.286208	0.215132	101898	EMAP-like 4 OS=Rattus norvegicus OX=10116 GN=Eml4 PE=1 SV=1	318670	249836	161544	307054	170656	265027	78860.2	117886	290347	138366	223820	357534
Q4V8F9|HSDL2_RAT	4	4	151.95	0.434948	0.270648	58343.9	Hydroxysteroid dehydrogenase-like protein 2 OS=Rattus norvegicus OX=10116 GN=Hsdl2 PE=2 SV=1	118873	149462	139523	130918	105346	128543	92541.8	63492.2	138906	160940	75868.9	181359
D3ZF92|TNR21_RAT	4	2	179.17	0.880933	0.414605	71869.6	Tumor necrosis factor receptor superfamily member 21 OS=Rattus norvegicus OX=10116 GN=Tnfrsf21 PE=1 SV=1	48622.5	66649.6	84771.3	72791.4	80032.5	75769.8	85110.5	117247	28974.9	57277	69813.5	86195.9
tr|A0A140TAF9|A0A140TAF9_RAT;tr|A0A140TAG6|A0A140TAG6_RAT	4	1	141.47	0.433227	0.269969	99905	Glutamate receptor ionotropic, kainate 1 OS=Rattus norvegicus OX=10116 GN=Grik1 PE=3 SV=1	3235.39	3130.62	2899.91	2722.31	3900.14	3928.32	871.189	10926.6	2542.48	2243.71	2167.87	1955.52
tr|D4A264|D4A264_RAT	4	3	127.93	0.160038	0.158937	40535.8	Zinc-binding alcohol dehydrogenase, domain-containing 2 OS=Rattus norvegicus OX=10116 GN=Zadh2 PE=1 SV=2	24623.8	51622.3	36983.7	26365.2	57134.8	21865.6	70429.7	11835.5	2130.31	3904.74	30800.7	36255.3
Q63621|IL1AP_RAT;tr|F1M9B9|F1M9B9_RAT	4	3	244.11	0.734598	0.37392	65598.7	Interleukin-1 receptor accessory protein OS=Rattus norvegicus OX=10116 GN=Il1rap PE=2 SV=1	210020	119164	109575	77041.7	103507	101918	59707.4	186241	92107.6	169203	143585	142481
tr|B2RYI2|B2RYI2_RAT	4	4	117.77	0.313363	0.226248	70492.3	Signal recognition particle subunit SRP68 OS=Rattus norvegicus OX=10116 GN=Srp68 PE=1 SV=1	178287	123170	136696	124647	100042	206038	30511.4	109464	109780	194292	126346	142128
tr|D3ZAS9|D3ZAS9_RAT	4	4	286.24	0.28199	0.213363	38605.3	DDRGK domain-containing 1 OS=Rattus norvegicus OX=10116 GN=Ddrgk1 PE=1 SV=1	159407	188222	295788	302872	276221	263073	292745	338148	119378	205456	118411	160086
Q9QXU9|PCSK1_RAT;tr|G3V6X7|G3V6X7_RAT	4	3	190.01	0.183148	0.16887	27414.4	ProSAAS OS=Rattus norvegicus OX=10116 GN=Pcsk1n PE=1 SV=1	115573	76738.9	154355	133294	73555.2	58405.4	85043.5	43282.6	55384.9	7258.74	74041.7	148638
Q9Z1M9|SMC1A_RAT;tr|F1LSS1|F1LSS1_RAT	4	2	142.22	0.208761	0.18167	143205	Structural maintenance of chromosomes protein 1A OS=Rattus norvegicus OX=10116 GN=Smc1a PE=1 SV=1	37054.8	46654.2	65527.2	45803.6	53100.2	46786.3	37818.8	17610.1	26445.6	53651.6	49809.3	54139.2
tr|F1LVX6|F1LVX6_RAT	4	1	206.25	0.0180785	0.0703847	50583.9	Transmembrane protein 132B OS=Rattus norvegicus OX=10116 GN=Tmem132b PE=4 SV=3	190728	254344	234204	195388	272159	180269	43302.1	40589.4	119762	226136	148259	113938	x
tr|D3ZEX7|D3ZEX7_RAT	4	4	161.95	0.0179999	0.0703847	85248.4	Spire homolog 1 (Drosophila) (Predicted), isoform CRA_b OS=Rattus norvegicus OX=10116 GN=Spire1 PE=1 SV=1	70713	87728	55586.3	72924.7	69452.8	63316.5	3413.34	25271.9	9156.11	52993.4	19378.5	62882.2	x
P13803|ETFA_RAT	4	4	245.73	0.478019	0.286038	34951.4	Electron transfer flavoprotein subunit alpha, mitochondrial OS=Rattus norvegicus OX=10116 GN=Etfa PE=1 SV=4	380908	439673	254842	243685	273919	392343	87324.3	1.35646e+06	436308	589132	432726	451286
Q68FQ2|JAM3_RAT	4	4	184.69	0.192124	0.173145	34782.6	Junctional adhesion molecule C OS=Rattus norvegicus OX=10116 GN=Jam3 PE=1 SV=1	147599	136844	153628	55221.7	80460.6	39683.3	45689.4	60516.9	71327.3	19603.3	72723.1	114595
Q3B8Q1|DDX21_RAT;tr|M0R965|M0R965_RAT	4	3	169.05	0.360507	0.245054	85965.8	Nucleolar RNA helicase 2 OS=Rattus norvegicus OX=10116 GN=Ddx21 PE=2 SV=1	107600	94424.6	64713.3	112808	54157.1	99314.1	75967.5	87263.2	130867	133888	85282	98453.8
A1L1L2|TM214_RAT	4	3	177.91	0.147689	0.152675	76566	Transmembrane protein 214 OS=Rattus norvegicus OX=10116 GN=Tmem214 PE=2 SV=1	128668	62017.4	110597	100209	111088	84522.7	114010	78140	11917.6	36975.2	55311	118809
O70454|BUD31_RAT;tr|A0A096MK58|A0A096MK58_RAT;tr|A0A096MK83|A0A096MK83_RAT	4	4	136.27	0.0558621	0.102197	16999.7	Protein BUD31 homolog OS=Rattus norvegicus OX=10116 GN=Bud31 PE=2 SV=2	118964	111347	130717	173022	128818	168550	162496	205113	279574	138969	208001	138413
Q5FVN2|TM41B_RAT	4	4	150.53	0.159177	0.158632	32511.5	Transmembrane protein 41B OS=Rattus norvegicus OX=10116 GN=Tmem41b PE=2 SV=1	248297	218811	398858	210141	327304	389735	103231	181876	299548	240065	248182	281195
D4A0X3|K1107_RAT;tr|A0A452Q762|A0A452Q762_RAT	4	4	162.75	0.136141	0.146797	133257	AP2-interacting clathrin-endocytosis protein OS=Rattus norvegicus OX=10116 GN=Kiaa1107 PE=1 SV=3	302409	268814	300356	409491	257865	252975	129655	68110.9	85598.8	589913	216966	263108
tr|E9PTA5|E9PTA5_RAT	4	3	123.21	0.333849	0.23375	105003	Phosphatidylinositol glycan anchor biosynthesis, class N OS=Rattus norvegicus OX=10116 GN=Pign PE=1 SV=3	11330.2	11029.6	11756.5	14604.1	23649.2	16861	1770.03	11712.5	17895.2	8254.74	24016.7	10699
Q9Z2F5|CTBP1_RAT;tr|A0A0H2UI20|A0A0H2UI20_RAT;tr|F7FG31|F7FG31_RAT;tr|Q6AZ26|Q6AZ26_RAT	4	3	201.35	0.291822	0.217306	46628.2	C-terminal-binding protein 1 OS=Rattus norvegicus OX=10116 GN=Ctbp1 PE=1 SV=3	237518	181271	193236	131089	119525	191164	24233.7	150071	66424	188512	177291	254289
tr|A0A0G2JY45|A0A0G2JY45_RAT;tr|A0A0G2K520|A0A0G2K520_RAT;tr|D3ZHK8|D3ZHK8_RAT;tr|G8EXB7|G8EXB7_RAT;tr|G8EXB8|G8EXB8_RAT;tr|D4AD99|D4AD99_RAT;tr|A0A0G2K3Y6|A0A0G2K3Y6_RAT;tr|D3ZKL3|D3ZKL3_RAT	4	3	154.82	0.281722	0.213363	80756.9	Cytoplasmic polyadenylation element binding protein 2 OS=Rattus norvegicus OX=10116 GN=Cpeb2 PE=1 SV=1	107358	72719.1	46800.8	67927.4	50196.9	54644.5	138222	37670.6	111358	92288.6	59058.5	105483
tr|D3ZF19|D3ZF19_RAT	4	3	167.39	0.223172	0.187978	37796.1	Transmembrane protein 68 OS=Rattus norvegicus OX=10116 GN=Tmem68 PE=4 SV=1	95589.9	95025.2	90740.4	70599.3	54163.9	50367	335488	220604	200963	22013.6	77781.7	162257
Q5M7A4|UBA5_RAT	4	3	138.23	6.95982e-05	0.0240647	44895.1	Ubiquitin-like modifier-activating enzyme 5 OS=Rattus norvegicus OX=10116 GN=Uba5 PE=1 SV=1	69212.9	68144.4	68981.1	76401.8	68214	59514.8	121918	144857	109356	87499.2	150195	117523	x
tr|D3ZRN5|D3ZRN5_RAT	4	4	153.03	0.45385	0.277091	60042.7	TROVE domain family, member 2 OS=Rattus norvegicus OX=10116 GN=Ro60 PE=1 SV=1	63654.3	31331	58461.9	106410	62909.6	96193.9	140115	132739	50507.5	50449.6	71023.6	73633.4
tr|F1LVV4|F1LVV4_RAT	4	3	146.53	0.291703	0.217295	46652.1	Regulator of chromosome condensation 2 OS=Rattus norvegicus OX=10116 GN=Rcc2 PE=1 SV=1	81555	70368.3	67042.1	103810	53037.9	104112	26497.7	110783	74594	44634.1	38926.8	103161
tr|A0A0G2JYI0|A0A0G2JYI0_RAT;tr|A0A0G2JYR4|A0A0G2JYR4_RAT	4	2	158.16	0.00901905	0.0576725	309456	LPS-responsive beige-like anchor protein OS=Rattus norvegicus OX=10116 GN=Lrba PE=1 SV=1	134928	93003.6	113409	83662.2	100526	121456	124965	114872	181709	244548	163309	201771	x
Q80ZG1|RIC8A_RAT	4	3	223.48	0.124426	0.141016	59833.1	Synembryn-A OS=Rattus norvegicus OX=10116 GN=Ric8a PE=1 SV=2	179004	139855	110840	131709	110064	93196.6	13389.4	61965.9	17681.8	128755	129953	160475
P97689|UT1_RAT;tr|M0R8C6|M0R8C6_RAT	4	4	206.21	0.0325591	0.0833811	42033.8	Urea transporter 1 OS=Rattus norvegicus OX=10116 GN=Slc14a1 PE=2 SV=2	155926	302434	337793	200796	329499	269461	11184.7	22583.5	279903	105669	123324	140809	x
Q9Z258|KCNT1_RAT;tr|D3ZNI9|D3ZNI9_RAT;tr|F1LSG1|F1LSG1_RAT	4	0	168.66			139615	Potassium channel subfamily T member 1 OS=Rattus norvegicus OX=10116 GN=Kcnt1 PE=1 SV=1
tr|A0A0G2JUF2|A0A0G2JUF2_RAT;tr|D4A060|D4A060_RAT	4	4	125.7	0.152861	0.155119	53239.5	Sorting nexin family member 30 OS=Rattus norvegicus OX=10116 GN=Snx30 PE=1 SV=1	136481	132920	99695	113207	78230.7	83325.1	52804.6	65757	85453.5	87536.5	97397.3	124563
tr|D3ZD89|D3ZD89_RAT	4	3	128.74	0.301907	0.221456	101010	N(alpha)-acetyltransferase 15, NatA auxiliary subunit OS=Rattus norvegicus OX=10116 GN=Naa15 PE=1 SV=2	108655	77090.2	81557.5	124644	82700.7	112286	76012.4	59957.6	86965.7	83626.2	70527	135578
P11345|RAF1_RAT	4	2	108.05	0.0435458	0.0921836	72928.3	RAF proto-oncogene serine/threonine-protein kinase OS=Rattus norvegicus OX=10116 GN=Raf1 PE=1 SV=1	9373.52	14023.4	1854.72	3807.9	5018.73	10325.1	310.508	1425.05	1415.88	419.727	3356.63	10604.1	x
P11466|OCTC_RAT;tr|A0A0G2JZK8|A0A0G2JZK8_RAT;tr|Q6GMN6|Q6GMN6_RAT	4	4	141.36	0.371817	0.248785	70302.5	Peroxisomal carnitine O-octanoyltransferase OS=Rattus norvegicus OX=10116 GN=Crot PE=1 SV=3	263572	189695	288057	308619	285366	209552	592303	450365	186142	240464	220074	309237
tr|A0A0G2K3D9|A0A0G2K3D9_RAT	4	1	256.91	0.00581217	0.0510606	72505.2	Transmembrane protein 132B (Fragment) OS=Rattus norvegicus OX=10116 GN=Tmem132b PE=4 SV=1	295196	326171	400493	264956	338388	228831	116542	24602.3	82852.9	169081	160063	167268	x
Q5XI41|TRAM1_RAT;tr|Q6TUH5|Q6TUH5_RAT	4	3	112.71	0.00138086	0.0372847	43030.4	Translocating chain-associated membrane protein 1 OS=Rattus norvegicus OX=10116 GN=Tram1 PE=1 SV=3	66447.7	36997.6	56588	44525.1	44516.9	55100.5	240661	439509	153611	127113	123282	71400.1	x
tr|Q5XI17|Q5XI17_RAT	4	4	161.17	0.812738	0.395419	64119.1	Threonyl-tRNA synthetase-like 2 OS=Rattus norvegicus OX=10116 GN=Tarsl2 PE=2 SV=1	152249	72756.4	99635	186714	71271.9	74753.5	82893.6	59629.2	105447	180172	105400	156851
Q5FVJ4|RELL2_RAT	4	4	313.81	0.138061	0.147868	32133.9	RELT-like protein 2 OS=Rattus norvegicus OX=10116 GN=Rell2 PE=2 SV=1	140234	199339	295257	169061	231449	128311	276715	57707.1	43077.7	97252.2	115467	228752
Q8K4S3|S45A1_RAT;tr|A0A0G2QC36|A0A0G2QC36_RAT;tr|Q566E3|Q566E3_RAT	4	3	215.46	0.125227	0.141424	81752.2	Proton-associated sugar transporter A OS=Rattus norvegicus OX=10116 GN=Slc45a1 PE=2 SV=1	61894.1	71680.7	133804	126594	150824	81972	111088	15925.4	19346.1	83248.3	95403.9	74381.3
tr|A0A0G2K9Q0|A0A0G2K9Q0_RAT;tr|D3ZA89|D3ZA89_RAT	4	3	97.56	0.325591	0.230536	100658	TBC1 domain-containing kinase OS=Rattus norvegicus OX=10116 GN=Tbck PE=1 SV=1	73749.8	91360	79323.9	80706.4	69513.9	64031.9	93451.4	22472.8	85219.8	59052.7	75590.8	62458
tr|D4A7B6|D4A7B6_RAT	4	3	172.17	0.0936136	0.124654	62921.6	Transmembrane protein 87B OS=Rattus norvegicus OX=10116 GN=Tmem87b PE=1 SV=2	19166.9	44470.7	136449	175481	142266	27132.6	2382.49	7161.02	36831	14681.7	60408.4	78191.7
Q3T1I5|SRBP2_RAT;tr|A0A0G2K0G4|A0A0G2K0G4_RAT;tr|F1MA23|F1MA23_RAT	4	3	132.98	0.513944	0.299418	122976	Sterol regulatory element-binding protein 2 OS=Rattus norvegicus OX=10116 GN=Srebf2 PE=2 SV=1	141937	119804	193435	166643	165341	120117	293643	95535.6	66005.5	108640	143237	153594
Q4QQV8|CHMP5_RAT	4	4	200.58	0.0047392	0.048767	24575.7	Charged multivesicular body protein 5 OS=Rattus norvegicus OX=10116 GN=Chmp5 PE=2 SV=1	163378	197446	88330.4	238467	269710	253797	15834.3	41896	53614.1	169793	59830.1	59302.3	x
Q793F9|VPS4A_RAT;tr|F7F1Y3|F7F1Y3_RAT;tr|Q4KLL7|Q4KLL7_RAT	4	4	131.66	0.143953	0.150602	48906.9	Vacuolar protein sorting-associated protein 4A OS=Rattus norvegicus OX=10116 GN=Vps4a PE=1 SV=1	171589	62668.6	67730.5	65466.5	58537.1	65663.6	188294	107672	119746	60551.7	69933.6	285745
tr|A0A0G2K9Y9|A0A0G2K9Y9_RAT	4	3	168.19	0.217108	0.185737	57056.4	Zinc finger protein 326 OS=Rattus norvegicus OX=10116 GN=Zfp326 PE=1 SV=1	248496	142725	111780	263964	159826	59912.2	69228.7	58123.9	66909.6	68210.8	215016	189884
tr|B2RYL4|B2RYL4_RAT	4	3	171.14	0.0131984	0.0642629	50647.3	Armadillo repeat containing 6 OS=Rattus norvegicus OX=10116 GN=Armc6 PE=1 SV=1	159099	212530	189283	165599	267033	208449	10955.8	45160	108513	135772	59521.2	116056	x
P27867|DHSO_RAT	4	4	172.97	0.000763188	0.0344197	38234.6	Sorbitol dehydrogenase OS=Rattus norvegicus OX=10116 GN=Sord PE=1 SV=4	90654.5	73126.5	74079.7	101784	77372.7	65868.3	222264	237572	116572	148868	171020	108862	x
Q8CHM7|HACL1_RAT	4	3	210	0.730619	0.372685	63616.2	2-hydroxyacyl-CoA lyase 1 OS=Rattus norvegicus OX=10116 GN=Hacl1 PE=1 SV=1	191782	120443	203362	221469	235235	132117	405163	20265.3	79370.7	424456	215541	193366
Q66H94|FKBP9_RAT	4	3	131.23	0.0298052	0.0805853	63126.6	Peptidyl-prolyl cis-trans isomerase FKBP9 OS=Rattus norvegicus OX=10116 GN=Fkbp9 PE=2 SV=1	90449.7	119806	133632	77423.6	182988	94398.2	12591.3	35884.1	27226	81765.2	116479	70407.2	x
tr|D3ZBT7|D3ZBT7_RAT;tr|D4ACR7|D4ACR7_RAT	4	3	194.12	0.0524246	0.0998297	37559.2	Family with sequence similarity 8, member A1 OS=Rattus norvegicus OX=10116 GN=Fam8a1 PE=4 SV=2	402471	429650	381179	517900	606014	274314	227541	433998	66331.7	56812.9	364756	290420
P97532|THTM_RAT	4	4	141.76	0.813328	0.395529	32940.2	3-mercaptopyruvate sulfurtransferase OS=Rattus norvegicus OX=10116 GN=Mpst PE=1 SV=3	200581	282709	96512.1	60186.1	54234.6	133495	123365	186315	226922	43663.2	122824	143033
P37397|CNN3_RAT	4	4	188.2	0.332449	0.233033	36434.7	Calponin-3 OS=Rattus norvegicus OX=10116 GN=Cnn3 PE=1 SV=1	251213	130348	260858	266817	229520	165405	256263	135650	143541	149320	175189	242919
tr|D3ZUD3|D3ZUD3_RAT	4	4	147.96	0.728865	0.372347	46283.6	WAS/WASL-interacting protein family, member 2 OS=Rattus norvegicus OX=10116 GN=Wipf2 PE=1 SV=1	172150	120057	102220	196286	94074.7	138031	222526	38148.4	106497	201873	88746.8	176321
P15684|AMPN_RAT;tr|A0A0G2JVE6|A0A0G2JVE6_RAT;tr|G3V7W7|G3V7W7_RAT	4	3	166.42	0.059329	0.10453	109448	Aminopeptidase N OS=Rattus norvegicus OX=10116 GN=Anpep PE=1 SV=2	161408	88660.8	122584	148631	172765	151126	97666.3	8873.16	41665.5	78679.9	92535.4	129947
tr|Q3B7U1|Q3B7U1_RAT;tr|Q9EPI7|Q9EPI7_RAT	4	4	152.67	0.619538	0.337113	65753.9	MAGE family member D2 OS=Rattus norvegicus OX=10116 GN=Maged2 PE=1 SV=1	169549	145679	114099	176571	103471	109883	101929	46397.5	133636	105598	203661	197861
tr|G3V960|G3V960_RAT	4	4	178.2	0.117334	0.13798	26377.2	Guanidinoacetate N-methyltransferase OS=Rattus norvegicus OX=10116 GN=Gamt PE=1 SV=1	204479	173802	160741	112487	155512	164295	110094	107304	82468	149712	163374	164204
D3ZTV3|FLRT2_RAT	4	3	126.43	0.0699559	0.110114	73873.7	Leucine-rich repeat transmembrane protein FLRT2 OS=Rattus norvegicus OX=10116 GN=Flrt2 PE=1 SV=1	85965.1	101018	112490	92193.9	126652	70788.6	97228.7	37919.9	4040.61	72700.9	33166.5	66605.1
tr|B2RZA8|B2RZA8_RAT	4	4	219.06	0.277753	0.211848	50995.6	Slc30a6 protein OS=Rattus norvegicus OX=10116 GN=Slc30a6 PE=1 SV=1	172465	95304.8	128162	89073.5	164500	79961.2	193501	87058.6	202162	91317.4	194045	173243
tr|D4A3E1|D4A3E1_RAT	4	3	229.93	0.363275	0.246049	64363.2	Heterogeneous nuclear ribonucleoprotein L-like OS=Rattus norvegicus OX=10116 GN=Hnrnpll PE=1 SV=1	117553	75925.7	51812	221827	51992	114688	57273.4	41674.7	30053.4	70428.4	97810.5	174360
Q498U4|SARNP_RAT	4	3	188.77	0.569302	0.3198	23604.8	SAP domain-containing ribonucleoprotein OS=Rattus norvegicus OX=10116 GN=Sarnp PE=1 SV=3	182328	177883	157117	333712	146430	179510	198880	250096	191644	251033	152266	202515
tr|F1M8K7|F1M8K7_RAT	4	3	200.06	0.720287	0.37006	50180.4	Dol-P-Man:Man(5)GlcNAc(2)-PP-Dol alpha-1,3-mannosyltransferase OS=Rattus norvegicus OX=10116 GN=Alg3 PE=4 SV=2	132878	88111.8	198837	165115	171617	108309	297444	130284	81065.1	86150.5	94197.6	165344
P61150|FGF12_RAT;Q9ERW3|FGF13_RAT;tr|A0A0G2JZ77|A0A0G2JZ77_RAT	4	4	157.58	0.029801	0.0805853	27399.3	Fibroblast growth factor 12 OS=Rattus norvegicus OX=10116 GN=Fgf12 PE=1 SV=1	349719	293106	296417	266866	337992	320896	600495	447895	416506	266222	622960	371660	x
tr|A0A0G2K8V1|A0A0G2K8V1_RAT;tr|D4A7K5|D4A7K5_RAT	4	3	134.84	0.684074	0.359103	130938	Phospholipid-transporting ATPase OS=Rattus norvegicus OX=10116 GN=Atp11a PE=1 SV=1	32354.1	56335.4	38775.9	43157.2	61295.8	22922.8	57552.8	83363.7	31828.9	41404.6	33237.9	34974
O35430|APBA1_RAT;tr|F1LR60|F1LR60_RAT	5	5	236.81	0.00344321	0.0474664	92653.7	Amyloid-beta A4 precursor protein-binding family A member 1 OS=Rattus norvegicus OX=10116 GN=Apba1 PE=1 SV=1	461598	551013	743946	618877	574733	394366	61901	212028	150259	117789	398826	331067	x
tr|M0R6Q0|M0R6Q0_RAT	5	4	227.88	0.00767151	0.0557453	90869.5	Uncharacterized protein OS=Rattus norvegicus OX=10116 GN=Casd1 PE=4 SV=2	211654	217022	225790	150010	182723	102946	29064.1	66039.7	75670.1	122178	75856	134472	x
tr|F1LN92|F1LN92_RAT	5	3	132.25	0.0527429	0.10011	89351.6	AFG3-like matrix AAA peptidase subunit 2 OS=Rattus norvegicus OX=10116 GN=Afg3l2 PE=1 SV=1	40388.8	52276.2	41433.1	20889.6	46610.9	20117.8	74619	57825.2	49978.8	75330.6	52201.7	32739.3
Q9ERE4|GOLP3_RAT;tr|Q569C9|Q569C9_RAT	5	5	352.26	0.00729175	0.0548095	33779.5	Golgi phosphoprotein 3 OS=Rattus norvegicus OX=10116 GN=Golph3 PE=1 SV=1	709014	686415	688156	564502	870192	796030	547716	646940	407733	434583	237097	411833	x
B5DFK7|AB17C_RAT	5	4	373.26	0.03768	0.0865679	35097.9	Alpha/beta hydrolase domain-containing protein 17C OS=Rattus norvegicus OX=10116 GN=Abhd17c PE=1 SV=1	342853	438618	450310	351638	517836	422893	277072	213275	527388	235245	258912	331090	x
tr|B2RYN3|B2RYN3_RAT	5	4	179.3	0.416794	0.26459	19842.6	Eukaryotic translation elongation factor 1 epsilon 1 OS=Rattus norvegicus OX=10116 GN=Eef1e1 PE=1 SV=1	630790	365093	248199	496419	392282	353023	485742	669349	428842	527466	278022	469591
tr|F1M2D4|F1M2D4_RAT	5	2	199.12	0.0262469	0.0789154	159229	Rho GTPase-activating protein 23 OS=Rattus norvegicus OX=10116 GN=Arhgap23 PE=1 SV=3	64003	34426.1	46928.6	54668.7	33942.5	33452.6	116780	80033.3	33962.5	73041.6	71687.6	102549	x
P54001|P4HA1_RAT	5	5	243.4	0.0318714	0.0829615	60898.1	Prolyl 4-hydroxylase subunit alpha-1 OS=Rattus norvegicus OX=10116 GN=P4ha1 PE=2 SV=2	481786	523710	536660	571822	545961	431074	470465	153631	78306.1	295206	380626	397403	x
tr|A0A0G2K761|A0A0G2K761_RAT	5	3	197.29	0.224671	0.188782	86969	Cullin 2 OS=Rattus norvegicus OX=10116 GN=Cul2 PE=1 SV=1	88157.2	59287.5	87190.5	111194	76466.7	95480.5	89379.8	91858.6	134259	93264.7	73808.8	137031
tr|F1M0J7|F1M0J7_RAT	5	4	186.58	0.743161	0.375799	96094.3	Prickle planar cell polarity protein 2 OS=Rattus norvegicus OX=10116 GN=Prickle2 PE=1 SV=2	42514	55490.4	40604.4	62708.5	37655.8	85525.5	38876.4	14122.8	30519.5	67815.2	131082	65405.8
tr|F1M978|F1M978_RAT	5	4	188.81	0.503858	0.295701	30495.3	Inositol-1-monophosphatase OS=Rattus norvegicus OX=10116 GN=Impa1 PE=1 SV=1	482990	374913	376864	563865	351569	292784	558332	595759	197864	550506	445237	556443
tr|D3ZLM6|D3ZLM6_RAT	5	5	204.05	0.104519	0.13017	59218.7	Dolichol kinase OS=Rattus norvegicus OX=10116 GN=Dolk PE=1 SV=1	296056	371805	475826	285285	330418	411165	263045	360213	193286	346003	309746	277420
Q5FVN0|MBOA5_RAT	5	4	219.5	0.479277	0.286507	56017.8	Lysophospholipid acyltransferase 5 OS=Rattus norvegicus OX=10116 GN=Lpcat3 PE=2 SV=1	769883	661442	994552	830604	906949	702451	1.33284e+06	886640	747909	573217	967853	977528
tr|D4A2G9|D4A2G9_RAT	5	5	306.31	0.426375	0.267723	23596.4	RAN-binding protein 1 OS=Rattus norvegicus OX=10116 GN=Ranbp1 PE=1 SV=1	1.22266e+06	942675	1.03415e+06	1.47075e+06	980261	785831	1.07236e+06	1.32241e+06	1.40807e+06	837432	982011	1.59612e+06
A1L1J9|LMF2_RAT	5	5	241.52	0.22407	0.188573	80253.7	Lipase maturation factor 2 OS=Rattus norvegicus OX=10116 GN=Lmf2 PE=2 SV=1	278788	308284	368881	374608	446036	307492	345086	55146.6	130882	339588	393766	367395
tr|D4A4K4|D4A4K4_RAT	5	4	157.63	0.138866	0.148043	418626	Vacuolar protein sorting 13 homolog C OS=Rattus norvegicus OX=10116 GN=Vps13c PE=1 SV=2	48021.5	51413.5	39826	56400.2	27164.1	46286.9	35089.2	4086.34	39295.9	46224.5	6948.6	47930.1
tr|D3ZUM4|D3ZUM4_RAT	5	4	254.08	0.044578	0.0929994	73228	Beta-galactosidase OS=Rattus norvegicus OX=10116 GN=Glb1 PE=1 SV=1	489459	385309	418957	474019	391724	325614	303130	471778	328624	219995	229622	336917	x
tr|A0A0G2K0H6|A0A0G2K0H6_RAT;tr|B2RZ63|B2RZ63_RAT;tr|G3V6Q3|G3V6Q3_RAT	5	4	228.16	0.413554	0.263264	42970.9	WD repeat domain 13 OS=Rattus norvegicus OX=10116 GN=Wdr13 PE=1 SV=1	283982	61064	160250	189082	164868	145531	136242	229476	75396.3	108822	73363.9	163354
tr|F1M287|F1M287_RAT	5	1	192.48	0.0989928	0.127221	124038	SLIT-ROBO Rho GTPase-activating protein 1 OS=Rattus norvegicus OX=10116 GN=Srgap1 PE=1 SV=2	9161.79	6642.37	5525.38	5082.7	7569.69	7847.43	29207.9	3911.95	20031.9	10651.6	8827.37	12196.8
tr|A0A0G2K1F2|A0A0G2K1F2_RAT;tr|A0A0G2K5L6|A0A0G2K5L6_RAT;tr|Q1HEC0|Q1HEC0_RAT	5	1	172.34	0.00032855	0.0326531	276393	Acetyl-CoA carboxylase beta OS=Rattus norvegicus OX=10116 GN=Acacb PE=1 SV=1	846527	1.22254e+06	414828	455411	708481	1.65631e+06	113126	136643	148732	183330	306997	271535	x
tr|Q1RP76|Q1RP76_RAT	5	1	178.95	0.743989	0.375907	46820.1	ZH8 protein OS=Rattus norvegicus OX=10116 GN=Eif4g2 PE=2 SV=1	135473	129964	195903	101928	117571	189888	53438.1	64852.6	160556	253772	266782	114622
tr|D3ZDJ3|D3ZDJ3_RAT	5	5	423.52	0.110564	0.133825	39071.6	ELMO domain-containing 1 OS=Rattus norvegicus OX=10116 GN=Elmod1 PE=4 SV=2	657299	740590	1.12617e+06	864892	832418	754960	425210	90378.3	111143	960712	977979	706026
Q9WV25|PUF60_RAT;tr|A0A0H2UHZ6|A0A0H2UHZ6_RAT	5	3	244	0.475625	0.285264	60249	Poly(U)-binding-splicing factor PUF60 OS=Rattus norvegicus OX=10116 GN=Puf60 PE=2 SV=2	111470	17487.5	42406.7	145362	22939.9	52683.9	17343.8	24669.2	54181.8	50638	36624.9	58032.4
Q5XIJ5|AB17A_RAT	5	3	360.68	0.0351521	0.0857857	33993.8	Alpha/beta hydrolase domain-containing protein 17A OS=Rattus norvegicus OX=10116 GN=Abhd17a PE=1 SV=1	320934	414556	430310	379237	386674	285489	255201	92331.3	46495.4	236571	297749	292321	x
P63281|UBC9_RAT;tr|A0A0G2KB55|A0A0G2KB55_RAT	5	5	218.82	0.305548	0.223278	18006.8	SUMO-conjugating enzyme UBC9 OS=Rattus norvegicus OX=10116 GN=Ube2i PE=1 SV=1	859901	472317	635303	909383	529785	591872	236421	201327	423773	797788	667823	1.02986e+06
P35234|PTN5_RAT	5	1	416.8	0.0571152	0.103485	42366.1	Tyrosine-protein phosphatase non-receptor type 5 OS=Rattus norvegicus OX=10116 GN=Ptpn5 PE=2 SV=2	527242	1.01544e+06	941471	465975	928282	877381	41517.3	186050	161280	848974	732748	468282
Q3T1J2|MBOA2_RAT	5	5	246.97	0.015431	0.0679681	59001.2	Membrane-bound O-acyltransferase domain-containing protein 2 OS=Rattus norvegicus OX=10116 GN=Mboat2 PE=2 SV=2	334168	304397	380294	349382	337960	292391	632182	438717	345365	414295	595906	374050	x
Q9WTW8|S23A2_RAT	5	3	263.41	0.00180356	0.0398812	70069.7	Solute carrier family 23 member 2 OS=Rattus norvegicus OX=10116 GN=Slc23a2 PE=1 SV=2	285497	356171	383174	173519	280924	261504	56108.4	47285.8	173042	116199	106500	163836	x
Q9WVK7|HCDH_RAT	5	4	197.68	0.140397	0.148758	34447.8	Hydroxyacyl-coenzyme A dehydrogenase, mitochondrial OS=Rattus norvegicus OX=10116 GN=Hadh PE=2 SV=1	44496.7	88942.1	36549.4	49935	62651.1	50428.3	34944.3	49514.7	88123.7	195275	92993.5	124811
Q5EGY4|YKT6_RAT	5	4	350.75	0.0216753	0.0731131	22369.5	Synaptobrevin homolog YKT6 OS=Rattus norvegicus OX=10116 GN=Ykt6 PE=1 SV=1	1.2447e+06	1.13228e+06	1.24826e+06	1.1813e+06	1.19503e+06	950585	1.0932e+06	925254	897737	907450	980754	1.13284e+06	x
tr|D3ZBC7|D3ZBC7_RAT	5	4	238.41	0.0878197	0.120825	40304.1	Dehydrogenase/reductase 13 OS=Rattus norvegicus OX=10116 GN=Dhrs13 PE=1 SV=3	392475	340173	411252	254476	496675	372291	333872	127654	120676	121347	425266	422250
tr|Q6AYS3|Q6AYS3_RAT	5	4	283.54	0.43029	0.268978	51215.9	Carboxypeptidase OS=Rattus norvegicus OX=10116 GN=Ctsa PE=1 SV=1	431413	364670	602492	440473	478536	458297	688079	421401	421308	428760	536231	547397
Q9R0I8|PI42A_RAT	5	1	295.9	0.0664573	0.108646	46209.7	Phosphatidylinositol 5-phosphate 4-kinase type-2 alpha OS=Rattus norvegicus OX=10116 GN=Pip4k2a PE=1 SV=1	58547.4	91918.2	114311	92631	97402.3	128774	33175.3	13473.8	100644	49863.2	56720	98659.2
P04182|OAT_RAT	5	4	171.84	0.234026	0.19251	48332.7	Ornithine aminotransferase, mitochondrial OS=Rattus norvegicus OX=10116 GN=Oat PE=1 SV=1	202679	169426	230212	155767	129187	103883	150725	43307.5	16663.6	196706	94046.3	278022
Q9JK25|CLIP1_RAT	5	3	152.7	0.182116	0.168593	148278	CAP-Gly domain-containing linker protein 1 OS=Rattus norvegicus OX=10116 GN=Clip1 PE=1 SV=2	57796.2	90024	54952.4	52460.1	85028.4	111872	94221.8	223243	127952	255383	58706.6	48945.1
tr|G3V7F1|G3V7F1_RAT	5	4	189.95	0.830407	0.400901	35909.2	G protein beta subunit-like, isoform CRA_a OS=Rattus norvegicus OX=10116 GN=Mlst8 PE=1 SV=1	249517	168066	141293	256618	110225	147315	205446	63371.4	161817	202199	245071	172430
Q9ER31|ENTP6_RAT	5	4	235.07	0.085784	0.120167	49899.5	Ectonucleoside triphosphate diphosphohydrolase 6 OS=Rattus norvegicus OX=10116 GN=Entpd6 PE=1 SV=1	347432	534592	438103	223945	369155	316956	30069.2	135632	274854	379683	252036	225573
tr|A0A0G2JV16|A0A0G2JV16_RAT;tr|F1LQ91|F1LQ91_RAT	5	3	138.33	0.205	0.179751	239296	Dedicator of cytokinesis 11 OS=Rattus norvegicus OX=10116 GN=Dock11 PE=1 SV=1	42073.4	33346.3	34215.3	57639.3	41367.6	45761.6	1736.44	8162.57	71879.2	12152.3	63833.5	48591.8
Q6P9U8|EIF3H_RAT	5	5	195.82	0.819917	0.397801	39905.3	Eukaryotic translation initiation factor 3 subunit H OS=Rattus norvegicus OX=10116 GN=Eif3h PE=1 SV=1	315635	180533	135514	351313	169055	355657	247174	102727	344534	350939	234753	324535
tr|D3ZHW0|D3ZHW0_RAT	5	3	194.68	0.0135308	0.0649067	154118	ATP-dependent RNA helicase DHX29 OS=Rattus norvegicus OX=10116 GN=Dhx29 PE=1 SV=2	80452.8	92291	21354.8	55362	27603.9	49811.1	5278.62	5162.6	83512.9	15794.5	2241.18	1485.81	x
tr|A0A1B0GWQ5|A0A1B0GWQ5_RAT;tr|A0A1B0GWU2|A0A1B0GWU2_RAT;tr|G3V6U4|G3V6U4_RAT;O09032|ELAV4_RAT;tr|A0A140TAF2|A0A140TAF2_RAT;tr|B0BMT8|B0BMT8_RAT	5	3	185.53	0.00573186	0.0510606	38088.2	ELAV-like protein OS=Rattus norvegicus OX=10116 GN=Elavl2 PE=1 SV=1	161814	105816	74179.8	258764	59491.9	149478	201352	401347	1.22607e+06	723201	731091	179265	x
Q5XIG4|OCAD1_RAT	5	5	309.29	0.0317845	0.0828903	27659.1	OCIA domain-containing protein 1 OS=Rattus norvegicus OX=10116 GN=Ociad1 PE=1 SV=1	1.06006e+06	1.08011e+06	1.3199e+06	959888	1.28532e+06	629432	1.00987e+06	683894	432895	434683	749483	826433	x
Q6I7R3|ISOC1_RAT;tr|F2Z3T7|F2Z3T7_RAT	5	5	373.45	0.55231	0.314527	32002.5	Isochorismatase domain-containing protein 1 OS=Rattus norvegicus OX=10116 GN=Isoc1 PE=1 SV=1	849267	653365	713589	1.00378e+06	660060	674703	761989	1.08528e+06	878025	171139	515651	952011
tr|D4A3L3|D4A3L3_RAT	5	5	297.34	0.173332	0.165179	62886.6	EGF-like-domain, multiple 5 (Predicted) OS=Rattus norvegicus OX=10116 GN=Megf9 PE=4 SV=1	631531	788654	1.00141e+06	574729	728365	516804	642558	244068	589436	683900	433975	715242
B2GUY0|MA1B1_RAT	5	5	163.88	0.099292	0.127391	74894.6	Endoplasmic reticulum mannosyl-oligosaccharide 1,2-alpha-mannosidase OS=Rattus norvegicus OX=10116 GN=Man1b1 PE=2 SV=2	217119	224738	242170	221393	292557	205836	200571	147237	97214.4	200456	242947	224274
Q3MHU5|RETR2_RAT;tr|A0A0G2K1U5|A0A0G2K1U5_RAT	5	5	333.36	0.71151	0.367279	57659.1	Reticulophagy regulator 2 OS=Rattus norvegicus OX=10116 GN=Retreg2 PE=1 SV=2	805416	743560	837089	1.035e+06	809892	731606	518956	727639	842786	456845	1.52541e+06	911254
tr|D3ZUZ4|D3ZUZ4_RAT	5	5	310.56	0.290813	0.216787	46568.7	FAM20B, glycosaminoglycan xylosylkinase OS=Rattus norvegicus OX=10116 GN=Fam20b PE=1 SV=1	263035	340571	202885	183627	314866	291509	29178.2	50131.4	345978	358930	287493	266997
Q6AYK3|INO1_RAT	5	4	238.18	0.845105	0.40547	60883.6	Inositol-3-phosphate synthase 1 OS=Rattus norvegicus OX=10116 GN=Isyna1 PE=3 SV=2	191375	170458	198297	190247	186259	223854	372425	88376.2	190249	186727	218157	255031
P41498|PPAC_RAT;tr|Z4YNF4|Z4YNF4_RAT;tr|A0A0G2K394|A0A0G2K394_RAT;tr|B0BNC1|B0BNC1_RAT	5	4	264.01	0.951486	0.433168	18151.6	Low molecular weight phosphotyrosine protein phosphatase OS=Rattus norvegicus OX=10116 GN=Acp1 PE=1 SV=3	350159	238653	256992	321856	221118	184713	258702	336473	80588.7	247256	377164	391564
tr|D3ZNS8|D3ZNS8_RAT	5	2	185.56	0.0428683	0.0915857	59360.8	Achalasia, adrenocortical insufficiency, alacrimia (Allgrove, triple-A) (Predicted), isoform CRA_a OS=Rattus norvegicus OX=10116 GN=Aaas PE=1 SV=2	48937.3	49919.8	38736	50717.7	50420.8	36248.9	23473.3	49398.9	2491.73	2602.66	2929.61	61590	x
tr|G3V7N0|G3V7N0_RAT	5	5	248.25	0.00588749	0.0510606	41851.2	Heparan sulfate 2-O-sulfotransferase 1 OS=Rattus norvegicus OX=10116 GN=Hs2st1 PE=1 SV=1	380329	389620	451615	320394	474627	273524	74629.6	25635.8	150446	91296.7	166805	323383	x
tr|B0BNE6|B0BNE6_RAT	5	5	245.21	0.521666	0.302771	23970.3	NADH dehydrogenase (Ubiquinone) Fe-S protein 8 (Predicted), isoform CRA_a OS=Rattus norvegicus OX=10116 GN=Ndufs8 PE=1 SV=1	201133	277429	338846	115491	266130	163484	334235	107901	107763	246352	142415	251845
Q9QYP1|LRP4_RAT;tr|A0A0G2K2T4|A0A0G2K2T4_RAT;tr|Q76LU2|Q76LU2_RAT	5	3	202.77	0.130607	0.143863	211878	Low-density lipoprotein receptor-related protein 4 OS=Rattus norvegicus OX=10116 GN=Lrp4 PE=1 SV=2	70136.6	85492.7	86065	55065.7	56270	79024.2	62467.6	147162	15348.1	8027.89	43438.7	37362.9
Q9JHL4|DBNL_RAT	5	2	206.34	0.0363098	0.0859909	48612.5	Drebrin-like protein OS=Rattus norvegicus OX=10116 GN=Dbnl PE=1 SV=1	187683	169036	201370	225202	207810	169954	185666	48562.1	74054	74316.7	166535	184599	x
tr|D3ZSC1|D3ZSC1_RAT	5	5	255.88	0.0630581	0.107221	67555.1	Sushi domain containing 5 (Predicted) OS=Rattus norvegicus OX=10116 GN=Susd5 PE=4 SV=1	207190	246993	344912	234143	271007	217921	241985	239239	196818	131296	206652	176953
tr|F1LM55|F1LM55_RAT	5	4	156.16	0.65929	0.35115	102793	Cell cycle and apoptosis regulator 2 OS=Rattus norvegicus OX=10116 GN=Ccar2 PE=1 SV=1	97306.4	37813.6	49032.8	121958	36450.3	86409.9	107215	88461.5	805.029	63753.9	78545.9	183742
Q9EST6|AN32B_RAT	5	4	261.91	0.00249003	0.04404	31060.6	Acidic leucine-rich nuclear phosphoprotein 32 family member B OS=Rattus norvegicus OX=10116 GN=Anp32b PE=1 SV=1	279595	173489	202972	337439	198517	254583	357686	468204	660581	354563	593737	323886	x
tr|Q54A91|Q54A91_RAT;tr|Q8QZW1|Q8QZW1_RAT	5	5	277.18	0.0166384	0.0690979	48679.8	GIRK2A OS=Rattus norvegicus OX=10116 GN=Kcnj6 PE=2 SV=1	512801	716435	747403	367985	722699	602933	73945.3	333205	106407	271648	409196	488632	x
tr|F1M801|F1M801_RAT	5	4	154.63	0.0909008	0.122695	216077	Anaphase promoting complex subunit 1 (Predicted) OS=Rattus norvegicus OX=10116 GN=Anapc1 PE=1 SV=2	100412	88258.8	59788	93676.6	74146.2	130996	16284.8	45788.3	22897.2	130985	69802.4	71351.7
Q68FW9|CSN3_RAT	5	5	170.65	0.179849	0.167516	47859.1	COP9 signalosome complex subunit 3 OS=Rattus norvegicus OX=10116 GN=Cops3 PE=1 SV=1	288570	228093	158941	171711	136978	230873	27614.6	99225.7	147304	143960	185442	272225
Q4KM65|CPSF5_RAT;tr|B4F764|B4F764_RAT	5	4	245.9	0.331135	0.232556	26240.3	Cleavage and polyadenylation specificity factor subunit 5 OS=Rattus norvegicus OX=10116 GN=Nudt21 PE=2 SV=1	711660	531412	139921	529609	209374	714349	33606.5	170654	764995	472565	310841	263668
Q5PPH0|ENOPH_RAT	5	5	279.89	0.203356	0.178889	28874.7	Enolase-phosphatase E1 OS=Rattus norvegicus OX=10116 GN=Enoph1 PE=2 SV=1	551162	573959	308107	462621	483929	549395	541233	301631	136183	318743	642892	366210
Q6AYG3|PRUN1_RAT	5	3	381.86	0.10827	0.132389	49998.4	Exopolyphosphatase PRUNE1 OS=Rattus norvegicus OX=10116 GN=Prune1 PE=1 SV=1	133500	152885	299725	321866	252684	159897	247144	193890	110217	119325	103671	131713
tr|F1LMW0|F1LMW0_RAT	5	5	219.31	0.182057	0.168593	47323	Transmembrane protein 130 OS=Rattus norvegicus OX=10116 GN=Tmem130 PE=4 SV=2	213787	230393	185721	188430	290975	190799	219639	216925	98665.6	197916	205569	138111
tr|M0RC57|M0RC57_RAT	5	4	262.99	0.346254	0.238751	47661.2	Small ArfGAP 1 OS=Rattus norvegicus OX=10116 GN=Smap1 PE=1 SV=1	892663	818007	409590	632159	486438	600595	293299	443878	603750	761913	542134	583278
tr|A0A0G2JUD6|A0A0G2JUD6_RAT;tr|F1LQZ3|F1LQZ3_RAT	5	3	294	0.538405	0.309325	78207.7	Kinesin-like protein OS=Rattus norvegicus OX=10116 GN=Kif3a PE=1 SV=1	221335	174745	110564	180776	148117	193458	76852.1	302311	193713	267653	232332	185310
tr|D3ZX42|D3ZX42_RAT	5	3	201.25	0.0735454	0.112686	120966	G protein-coupled receptor 21 (Predicted), isoform CRA_a OS=Rattus norvegicus OX=10116 GN=Rabgap1 PE=1 SV=1	128016	87120.3	90276.2	146465	97605.6	80250.1	76943.2	71273.8	50592.8	15797.7	69597.8	112285
tr|D3ZQN7|D3ZQN7_RAT	5	4	219.6	0.811591	0.395148	197391	Laminin subunit beta 1 OS=Rattus norvegicus OX=10116 GN=Lamb1 PE=1 SV=3	452407	509412	313997	164216	616232	611160	668098	84850.3	420129	465115	685833	338615
P08050|CXA1_RAT	5	4	414.2	0.303055	0.222083	43031.4	Gap junction alpha-1 protein OS=Rattus norvegicus OX=10116 GN=Gja1 PE=1 SV=2	114801	158061	151618	117942	211041	140274	746043	40519.5	19449.1	43582.8	149966	78649.8
Q4QQW8|PLBL2_RAT	5	4	234.41	0.330922	0.232556	65455.6	Putative phospholipase B-like 2 OS=Rattus norvegicus OX=10116 GN=Plbd2 PE=1 SV=2	136369	107030	191605	172284	150630	115800	94698.9	119190	48702	103325	164146	219996
Q99JB3|FUT9_RAT	5	4	222.44	0.000801655	0.0346481	42037.1	Alpha-(1,3)-fucosyltransferase 9 OS=Rattus norvegicus OX=10116 GN=Fut9 PE=2 SV=1	515350	570301	402772	492338	651889	352779	142746	199648	312922	116064	239704	285941	x
tr|M0R7F3|M0R7F3_RAT	5	4	228.7	0.0933328	0.124518	54859.5	Uncharacterized protein OS=Rattus norvegicus OX=10116 GN=Wasf3 PE=4 SV=2	483312	562818	384424	499552	377827	432122	313991	75595.7	110542	508143	463632	350556
P29066|ARRB1_RAT	5	3	248.39	0.00113791	0.035273	47019.7	Beta-arrestin-1 OS=Rattus norvegicus OX=10116 GN=Arrb1 PE=1 SV=1	506929	564339	391961	449190	388209	588532	147222	384659	238400	285294	156003	148828	x
Q5HZE2|T120A_RAT	5	5	247.22	0.212051	0.1833	40657.3	Transmembrane protein 120A OS=Rattus norvegicus OX=10116 GN=Tmem120a PE=2 SV=1	908346	706874	892815	724851	1.29395e+06	707123	733130	713207	578660	736515	697637	961149
tr|D3ZYS1|D3ZYS1_RAT	5	5	283.21	0.578237	0.322736	39834.8	Purine-rich element-binding protein G OS=Rattus norvegicus OX=10116 GN=Purg PE=1 SV=1	326555	272440	186402	357781	100462	133885	226442	102920	140717	439204	463432	374909
B0LT89|STK24_RAT;tr|H9KVF3|H9KVF3_RAT	5	0	199.66			47989.6	Serine/threonine-protein kinase 24 OS=Rattus norvegicus OX=10116 GN=Stk24 PE=2 SV=1
tr|D3ZPW7|D3ZPW7_RAT	5	5	170.39	0.107955	0.132276	24143.4	Glutathione peroxidase OS=Rattus norvegicus OX=10116 GN=Gpx8 PE=3 SV=1	525437	376821	482342	417828	475761	394140	419912	250578	288903	408761	363205	489213
Q3KRD5|TOM34_RAT	5	5	244.3	0.409783	0.262144	34461.2	Mitochondrial import receptor subunit TOM34 OS=Rattus norvegicus OX=10116 GN=Tomm34 PE=1 SV=1	481086	438875	364881	412601	275328	455794	267056	490741	553058	536221	376051	588889
tr|D3ZCV0|D3ZCV0_RAT	5	1	179.76	0.209723	0.182275	103834	Actinin alpha 2 OS=Rattus norvegicus OX=10116 GN=Actn2 PE=1 SV=1	205453	126545	170360	275130	137015	212040	230776	139361	281688	192172	302722	257463
tr|B5DFN4|B5DFN4_RAT	5	4	290.26	0.0815935	0.118016	17326.1	Prefoldin 5 (Predicted), isoform CRA_a OS=Rattus norvegicus OX=10116 GN=Pfdn5 PE=1 SV=1	461847	366242	232037	375071	278231	366453	207180	200589	220039	143491	329504	410313
tr|Q2MCP5|Q2MCP5_RAT	5	5	286.69	0.232616	0.192035	38020.7	WD repeat domain 45B OS=Rattus norvegicus OX=10116 GN=Wdr45b PE=1 SV=1	376771	301429	334370	498118	279221	211021	303627	210358	126907	375276	290126	283840
tr|A0A1W2Q656|A0A1W2Q656_RAT	5	4	219.72	0.863391	0.410146	79426.9	Delta/notch-like EGF repeat-containing OS=Rattus norvegicus OX=10116 GN=Dner PE=1 SV=1	504817	321537	530471	609569	818413	347645	921881	659403	367829	264873	422332	468186
tr|D4ACK7|D4ACK7_RAT	5	2	175.89	0.236342	0.193494	76245.4	Cyclin and CBS domain divalent metal cation transport mediator 3 OS=Rattus norvegicus OX=10116 GN=Cnnm3 PE=1 SV=1	41782.2	44545.7	43267	33617.5	36478.4	23225.8	30.4934	24022.6	19815	20943.6	29047.2	46811.1
tr|F1LRZ9|F1LRZ9_RAT	5	2	280.64	0.54393	0.311378	50804.4	RUN domain-containing 3A OS=Rattus norvegicus OX=10116 GN=Rundc3a PE=1 SV=1	454068	910087	305547	215872	258672	492310	93560.5	1.02285e+06	441477	458104	221999	174841
Q63055|ARFRP_RAT	5	2	261.32	0.319784	0.228059	22659.1	ADP-ribosylation factor-related protein 1 OS=Rattus norvegicus OX=10116 GN=Arfrp1 PE=2 SV=1	114016	106795	115405	125343	129580	93932.5	179757	27303.5	144231	86386.7	104098	57029.9
tr|D3ZXT1|D3ZXT1_RAT	5	3	240.92	0.357224	0.243937	71991.8	Leucine rich repeat containing 4C (Predicted), isoform CRA_a OS=Rattus norvegicus OX=10116 GN=Lrrc4c PE=4 SV=1	26541.4	20869.1	31086.5	23574	27254.3	23948.5	83562.6	10711.9	14835	13228.7	6189.72	28006.4
tr|Q5RK08|Q5RK08_RAT	5	5	243.59	0.167358	0.162395	32941.7	Glioblastoma amplified sequence OS=Rattus norvegicus OX=10116 GN=Nipsnap2 PE=1 SV=1	5.85567e+06	3.46849e+06	1.05671e+07	2.23545e+07	7.28847e+06	1.29844e+06	3.77878e+07	952917	464577	1.20545e+06	724728	3.32773e+06
tr|Q5XIJ7|Q5XIJ7_RAT	5	2	198.04	0.195104	0.174388	39091.6	Calcium-binding protein 39-like OS=Rattus norvegicus OX=10116 GN=Cab39l PE=1 SV=1	20175.7	28814	11721.3	17668.5	15998.8	10568	19261.3	27338.6	11332.2	25226.6	30578.2	25486.9
P54777|PEX6_RAT	5	0	168.81			104426	Peroxisome assembly factor 2 OS=Rattus norvegicus OX=10116 GN=Pex6 PE=1 SV=1
Q568Z9|PHYIP_RAT	5	1	220	0.680277	0.358098	37554.6	Phytanoyl-CoA hydroxylase-interacting protein OS=Rattus norvegicus OX=10116 GN=Phyhip PE=2 SV=1	144742	127314	129664	86228.8	98246.3	67589.8	106169	51373.2	122894	79169	94219.8	164137
tr|A0A0G2KA82|A0A0G2KA82_RAT;tr|Q66H18|Q66H18_RAT	5	4	148.17	0.498778	0.293903	32650.8	Synaptophysin-like 1 OS=Rattus norvegicus OX=10116 GN=Sypl1 PE=1 SV=1	976081	960033	1.21743e+06	914461	1.14395e+06	971094	1.42835e+06	1.18035e+06	935347	885940	1.04469e+06	1.13254e+06
tr|D3ZXH7|D3ZXH7_RAT	5	4	368.79	0.718137	0.369535	19915.4	Aly/REF export factor OS=Rattus norvegicus OX=10116 GN=Alyref PE=1 SV=1	1.75487e+06	1.84437e+06	873362	2.84722e+06	927641	1.41804e+06	957192	811764	1.656e+06	2.33854e+06	1.42393e+06	1.44666e+06
tr|B0BNB0|B0BNB0_RAT	5	5	323.95	0.129673	0.143259	15393.6	Golgi transport 1B OS=Rattus norvegicus OX=10116 GN=Golt1b PE=1 SV=1	799355	998990	1.66889e+06	1.37644e+06	1.36321e+06	960987	52526	937807	807967	923918	806536	721594
P20717|PADI2_RAT;tr|F1LPA6|F1LPA6_RAT	5	4	216.19	0.114954	0.136824	75356.5	Protein-arginine deiminase type-2 OS=Rattus norvegicus OX=10116 GN=Padi2 PE=1 SV=1	242676	229531	165180	158404	189002	254297	86464.8	385614	33072.2	110461	72070.5	198783
tr|D3ZAP9|D3ZAP9_RAT	5	5	165.75	0.505252	0.296351	38066.4	Glycerol-3-phosphate dehydrogenase [NAD(+)] OS=Rattus norvegicus OX=10116 GN=Gpd1l PE=1 SV=1	82604.2	39878.7	122546	131665	124198	115411	194126	304572	33174.7	954236	94455	42325
tr|F1M3H8|F1M3H8_RAT	5	3	329.27	0.471283	0.284221	30076	Hypothetical protein LOC681410 OS=Rattus norvegicus OX=10116 GN=LOC681410 PE=1 SV=3	1.48208e+06	1.18215e+06	384199	1.8387e+06	556496	1.21277e+06	297261	2.12131e+06	3.16156e+06	1.7407e+06	1.39425e+06	1.11299e+06
Q8CG09|MRP1_RAT;tr|E9PT28|E9PT28_RAT	5	3	178.59	0.549533	0.313289	171492	Multidrug resistance-associated protein 1 OS=Rattus norvegicus OX=10116 GN=Abcc1 PE=1 SV=2	16042.5	16930.5	9878.97	8965.4	13552.5	8130.41	184828	10568.7	50501.2	5512.37	4435.3	10339.8
P11232|THIO_RAT;tr|R4GNK3|R4GNK3_RAT	5	4	280.7	0.978068	0.440183	11673.5	Thioredoxin OS=Rattus norvegicus OX=10116 GN=Txn PE=1 SV=2	3.21699e+06	2.56005e+06	2.49197e+06	3.13904e+06	2.89986e+06	2.20748e+06	2.38142e+06	4.83391e+06	2.24863e+06	2.3043e+06	2.31952e+06	3.05027e+06
tr|D3ZWH2|D3ZWH2_RAT	5	5	226.61	0.228294	0.190476	81855	Junctophilin 3 OS=Rattus norvegicus OX=10116 GN=Jph3 PE=1 SV=1	642866	546437	9.60176e+06	533077	6.45292e+06	419523	935513	501423	536931	650034	590424	573544
Q76M68|IQEC3_RAT;tr|F1LPA3|F1LPA3_RAT	5	2	180.72	0.573314	0.321288	129018	IQ motif and SEC7 domain-containing protein 3 OS=Rattus norvegicus OX=10116 GN=Iqsec3 PE=1 SV=1	39952	41027.1	29081.7	48707.2	24895.6	39934.6	6024.56	42584.6	45833.9	133934	69533.5	106648
tr|D3ZFF4|D3ZFF4_RAT	5	4	219.58	0.5067	0.29653	44566.3	Lysocardiolipin acyltransferase 1 OS=Rattus norvegicus OX=10116 GN=Lclat1 PE=1 SV=1	493111	446095	727853	860661	568107	713148	604771	409017	100219	953876	671315	820124
tr|D4AE63|D4AE63_RAT	5	4	215.87	0.0170356	0.0694343	81342.6	Myogenesis-regulating glycosidase OS=Rattus norvegicus OX=10116 GN=Myorg PE=1 SV=1	126134	171187	235848	131022	209691	165670	111583	34987.8	77319.7	142574	117573	92793.5	x
Q9Z252|LIN7B_RAT	5	1	209.87	0.0352527	0.0857857	22900	Protein lin-7 homolog B OS=Rattus norvegicus OX=10116 GN=Lin7b PE=1 SV=1	121624	140600	199893	159948	157918	103896	130833	17230.3	56476.5	76169.4	102144	96122.5	x
O88902|PTN23_RAT;tr|F1M951|F1M951_RAT	5	4	215.26	0.521537	0.302771	163453	Tyrosine-protein phosphatase non-receptor type 23 (Fragment) OS=Rattus norvegicus OX=10116 GN=Ptpn23 PE=1 SV=2	118778	95458.8	119841	114374	78593.5	115660	129158	102033	66507.4	87482.9	101501	114093
tr|M0R907|M0R907_RAT	5	4	219.16	0.442813	0.273248	13916.2	Small nuclear ribonucleoprotein Sm D3 OS=Rattus norvegicus OX=10116 GN=Snrpd3 PE=1 SV=1	150916	84030.7	99839.3	269942	90058.6	195932	276266	55631.2	175045	208794	307026	158832
Q91XU1|QKI_RAT;tr|B0BNF5|B0BNF5_RAT	5	3	234.28	0.199903	0.177079	37642.5	Protein quaking OS=Rattus norvegicus OX=10116 GN=Qki PE=1 SV=2	375469	221149	243135	309428	189118	244466	175777	102090	232742	110002	271793	355403
P08010|GSTM2_RAT;tr|B6DYQ2|B6DYQ2_RAT	5	1	283.45	0.0573964	0.103714	25702.6	Glutathione S-transferase Mu 2 OS=Rattus norvegicus OX=10116 GN=Gstm2 PE=1 SV=2	95920	91853.8	78978.7	103259	86609.6	97863.3	41051.8	19666	13254.3	69299	98920.2	95624
tr|G3V8T5|G3V8T5_RAT;tr|Q4QQS4|Q4QQS4_RAT	5	2	156.44	0.802416	0.392823	51112.6	RuvB-like helicase OS=Rattus norvegicus OX=10116 GN=Ruvbl2 PE=1 SV=1	130275	103929	98793.8	139031	62162.5	52860	12219.5	237986	141759	76308.3	65549.7	146815
tr|B5DEJ9|B5DEJ9_RAT	5	3	174.16	0.0425943	0.0913617	205568	LOC691036 protein OS=Rattus norvegicus OX=10116 GN=Sbf2 PE=2 SV=1	94600.4	78993.5	79250.4	108878	71118.8	126577	38310.6	45162.3	82105.2	96372.5	56553.7	69848.1	x
Q68SB1|STAU2_RAT;tr|F1LN29|F1LN29_RAT	5	2	204.01	0.866329	0.410714	62681.5	Double-stranded RNA-binding protein Staufen homolog 2 OS=Rattus norvegicus OX=10116 GN=Stau2 PE=1 SV=1	244994	197453	166412	432107	137277	209189	157906	135538	252882	375349	159332	244369
Q10758|K2C8_RAT	5	2	187.33	0.374904	0.249127	54018.8	Keratin, type II cytoskeletal 8 OS=Rattus norvegicus OX=10116 GN=Krt8 PE=1 SV=3	52687.8	75358.4	47250.8	70421.7	108098	1.83555e+06	144364	45597.3	15842.8	28925.6	282888	59336.9
tr|A0A0G2K738|A0A0G2K738_RAT	5	2	224.98	0.787617	0.38812	28946.4	Ras-related protein Rab-34 OS=Rattus norvegicus OX=10116 GN=Rab34 PE=1 SV=1	228673	264671	354990	286809	270007	295160	222336	459342	150505	335429	292351	247278
tr|F1LQF5|F1LQF5_RAT	5	3	227.02	0.196511	0.17512	39117.7	Phosphoglycerate dehydrogenase like 1 OS=Rattus norvegicus OX=10116 GN=Ubac2 PE=1 SV=2	222731	251802	303056	262029	217150	188442	88857.6	186538	141501	231393	219826	311753
tr|Q99PV2|Q99PV2_RAT	5	4	204.14	0.062877	0.107182	68020.6	Syntaxin binding protein 3, isoform CRA_a OS=Rattus norvegicus OX=10116 GN=Stxbp3 PE=1 SV=1	102372	92737	133421	117300	126054	98760.8	93380.4	7989.59	41589.8	76996.4	55615.8	102149
tr|A0A0G2JVA8|A0A0G2JVA8_RAT;tr|G3V908|G3V908_RAT	5	0	232.83			58096.2	Type II keratin Kb15 OS=Rattus norvegicus OX=10116 GN=Kb15 PE=3 SV=1
Q63616|VP33B_RAT	5	2	178.13	0.286201	0.215132	70693.6	Vacuolar protein sorting-associated protein 33B OS=Rattus norvegicus OX=10116 GN=Vps33b PE=2 SV=1	117571	69909.3	72430	79455.1	72111.9	87677.2	201584	107636	102151	132055	40236.1	121765
P56571|ES1_RAT	5	5	257.74	0.0680971	0.109098	28172.5	ES1 protein homolog, mitochondrial OS=Rattus norvegicus OX=10116 PE=1 SV=2	1.63557e+06	1.94312e+06	1.25225e+06	1.22766e+06	965783	4.49019e+06	1.68681e+06	829238	574205	503432	1.21499e+06	1.17941e+06
Q4V898|RBMX_RAT	5	1	230.83	0.0465561	0.0947841	42257.8	RNA-binding motif protein, X chromosome OS=Rattus norvegicus OX=10116 GN=Rbmx PE=1 SV=1	7.17454e+06	5.05606e+06	3.01379e+06	8.02507e+06	3.39455e+06	4.82236e+06	3.89265e+06	686410	620802	958034	4.51555e+06	5.12796e+06	x
tr|O35977|O35977_RAT;tr|Q792X9|Q792X9_RAT	5	4	254.84	0.74685	0.376619	51668.8	GDNF family receptor alpha OS=Rattus norvegicus OX=10116 GN=Gfra2 PE=2 SV=1	482455	432353	513120	339233	384923	342813	287661	293526	484944	385956	286004	751104
tr|D3Z9P1|D3Z9P1_RAT	5	4	233.94	0.585603	0.325708	36036	3-ketodihydrosphingosine reductase OS=Rattus norvegicus OX=10116 GN=Kdsr PE=1 SV=1	173117	112716	142473	130766	138799	146635	74437.8	349999	16816.6	128815	168407	181323
A0A0G2K2P5|ZO1_RAT;tr|F1M4A0|F1M4A0_RAT	5	4	212.04	0.000723797	0.0344197	197147	Tight junction protein ZO-1 OS=Rattus norvegicus OX=10116 GN=Tjp1 PE=1 SV=1	241914	314774	205787	172025	226387	217215	46006.6	109136	56089.7	94405	116906	141394	x
P06766|DPOLB_RAT	5	2	218.38	0.0106724	0.0595188	38326.8	DNA polymerase beta OS=Rattus norvegicus OX=10116 GN=Polb PE=1 SV=4	49243.8	65595.5	32624	100703	52550.2	61734.2	3681.96	17304.1	19834.7	21028.5	40500.4	29609.9	x
tr|A0A0G2JV32|A0A0G2JV32_RAT;tr|D3ZNS1|D3ZNS1_RAT	5	3	127.16	0.619922	0.337113	152270	Pleckstrin homology-like domain family B member 1 OS=Rattus norvegicus OX=10116 GN=Phldb1 PE=1 SV=1	53017.7	52789.2	43532.3	42762.7	34680.4	36793.9	39983.4	45127.3	19552	42073.1	59894.2	44469.2
tr|Q5XIV1|Q5XIV1_RAT	5	1	264.26	0.00434254	0.048767	45010.2	Phosphoglycerate kinase OS=Rattus norvegicus OX=10116 GN=Pgk2 PE=1 SV=1	19930	17011.8	13447.1	10865.3	12831.2	21772.1	25513.4	25101.1	23571.8	20912.5	32541.6	22250.4	x
tr|M0R6D6|M0R6D6_RAT	5	1	148.02	0.383721	0.252375	17970.8	Uncharacterized protein OS=Rattus norvegicus OX=10116 PE=3 SV=2	11949.9	7748.65	18167.3	18737.4	10486.7	9362.74	6361.38	250732	33031.6	7134.87	19604.5	10062.1
P62902|RL31_RAT;tr|D3ZKU5|D3ZKU5_RAT;tr|D3ZX87|D3ZX87_RAT	5	4	227.79	0.202163	0.178319	14462.9	60S ribosomal protein L31 OS=Rattus norvegicus OX=10116 GN=Rpl31 PE=2 SV=1	5.21524e+06	5.11467e+06	2.66218e+06	5.3761e+06	1.83322e+06	2.80823e+06	3.77881e+06	287780	278126	3.72851e+06	4.07772e+06	3.71452e+06
tr|M0R809|M0R809_RAT;tr|O35357|O35357_RAT	5	3	187.4	0.638388	0.344088	8404.73	Guanine nucleotide-binding protein subunit gamma OS=Rattus norvegicus OX=10116 GN=Gng4 PE=3 SV=1	1.78636e+06	1.6563e+06	1.94518e+06	1.49695e+06	1.58578e+06	1.39231e+06	2.09462e+06	398185	2.67751e+06	1.39128e+06	1.64672e+06	1.66492e+06
tr|Q6TXJ6|Q6TXJ6_RAT	5	0	199.87			52009.3	40S ribosomal protein S3a OS=Rattus norvegicus OX=10116 GN=Cyld PE=2 SV=1
tr|A0A0G2K618|A0A0G2K618_RAT	5	4	167.23	0.0687482	0.109433	87979.8	LARGE xylosyl- and glucuronyltransferase 1 OS=Rattus norvegicus OX=10116 GN=Large1 PE=4 SV=1	204441	137334	235807	167487	189429	140702	122358	57708.1	112249	125108	207359	139363
tr|B5DFC6|B5DFC6_RAT;tr|M0RCH5|M0RCH5_RAT	5	3	148.75	0.568585	0.319746	32579.4	Glucosamine-6-phosphate isomerase OS=Rattus norvegicus OX=10116 GN=Gnpda1 PE=2 SV=1	60336.4	21396.7	57007.7	93439	55518	34651.8	3966.77	68275.2	45444.1	36945.2	72680.8	68023.3
A6ZIQ8|TM38A_RAT;tr|G3V9T4|G3V9T4_RAT	5	4	146.36	0.133566	0.145438	33276.1	Trimeric intracellular cation channel type A OS=Rattus norvegicus OX=10116 GN=Tmem38a PE=2 SV=1	114933	90864.5	264459	167860	133330	120833	33110.7	186642	64858.1	30635.8	49978.7	255066
tr|D4A899|D4A899_RAT	5	2	142.98	0.286849	0.215326	266492	Vacuolar protein sorting 13 homolog A OS=Rattus norvegicus OX=10116 GN=Vps13a PE=1 SV=2	11371.5	5386.47	1454.92	4374.15	5290.71	5294.13	14517.4	5973.62	12095.7	16044.7	1311.03	12162.4
tr|F1LYA6|F1LYA6_RAT	5	2	221.16	0.031298	0.0822949	59300.3	Abl-interactor 2 OS=Rattus norvegicus OX=10116 GN=Abi2 PE=4 SV=3	324245	336478	327120	509222	283924	238176	254236	213218	204097	230331	279482	290843	x
tr|D3ZU52|D3ZU52_RAT	5	5	308.27	0.651385	0.348469	35940.8	COP9 (Constitutive photomorphogenic) homolog, subunit 7b (Arabidopsis thaliana) (Predicted), isoform CRA_b OS=Rattus norvegicus OX=10116 GN=Cops7b PE=1 SV=1	235282	253791	83186.2	259529	149935	221098	181513	58846.9	446409	254032	102967	131908
tr|B0BN74|B0BN74_RAT	5	2	189.83	0.936489	0.428787	23575.7	Bag2 protein OS=Rattus norvegicus OX=10116 GN=Bag2 PE=2 SV=1	63728.4	61782.4	36938.2	32692.2	32813.2	43125.7	94587.4	9713.86	45391.9	109439	64553.1	18684.5
tr|A0A0G2JT23|A0A0G2JT23_RAT	5	3	187.11	0.00804124	0.0565253	57378.5	Nuclear receptor-binding protein 2 OS=Rattus norvegicus OX=10116 GN=Nrbp2 PE=1 SV=1	102205	112262	72301.6	95980.9	84264.3	91307.7	62585.9	50666.4	80003.9	73762.4	50376.7	78597.2	x
Q6TUD4|YIPF3_RAT	5	4	223.49	0.0358726	0.0859328	37973.3	Protein YIPF3 OS=Rattus norvegicus OX=10116 GN=Yipf3 PE=2 SV=1	220304	376660	389635	381205	453380	297967	273237	199788	154253	247770	369970	206631	x
Q568Y7|NOE2_RAT	5	3	198.67	0.830558	0.400901	53870.2	Noelin-2 OS=Rattus norvegicus OX=10116 GN=Olfm2 PE=1 SV=1	176408	139036	188321	174692	159617	115949	216797	231543	114030	122701	154359	165469
tr|D3ZCI5|D3ZCI5_RAT	5	2	235.88	0.448829	0.275078	23671	Syntaxin-binding protein 6 OS=Rattus norvegicus OX=10116 GN=Stxbp6 PE=1 SV=2	64699.5	65521.7	32600.7	29411.9	34646.7	32391.6	662723	59555.6	305550	21268.6	11619.6	34679.4
B0BNA5|COTL1_RAT	5	4	352.33	0.0623607	0.106807	15931.9	Coactosin-like protein OS=Rattus norvegicus OX=10116 GN=Cotl1 PE=1 SV=1	1.14836e+06	878871	982348	1.16922e+06	1.53963e+06	1.02768e+06	791679	481323	417611	860501	1.02906e+06	1.20551e+06
tr|D4A8H3|D4A8H3_RAT	5	2	176.94	0.982412	0.440958	117931	Similar to RIKEN cDNA 5730469D23 (Predicted) OS=Rattus norvegicus OX=10116 GN=Uba6 PE=1 SV=1	69747.6	83755.8	57504.7	46421	61513.2	83856.2	91989.1	145774	78182.4	40066.9	31845	58153.5
tr|D4A772|D4A772_RAT	5	4	217.22	0.0238059	0.0762152	70926.5	Dystrobrevin OS=Rattus norvegicus OX=10116 GN=Dtna PE=1 SV=3	502109	513095	459098	410149	423671	342541	264092	241870	241730	517817	343118	304522	x
Q9JKB0|HCN1_RAT	5	3	332.11	0.940925	0.430109	102422	Potassium/sodium hyperpolarization-activated cyclic nucleotide-gated channel 1 OS=Rattus norvegicus OX=10116 GN=Hcn1 PE=2 SV=1	334530	393836	508273	333922	382133	307269	563063	438258	250372	302927	388266	339345
tr|D3ZXS8|D3ZXS8_RAT	5	3	206.41	0.903494	0.420454	22406.6	Huntingtin interacting protein 2 (Predicted), isoform CRA_a OS=Rattus norvegicus OX=10116 GN=Ube2k PE=1 SV=1	314460	255897	332002	384744	228606	190213	413657	275679	226788	244204	220548	358897
tr|A0A0G2JZZ4|A0A0G2JZZ4_RAT	5	5	367.07	0.0627034	0.1071	16209.8	Selenoprotein M OS=Rattus norvegicus OX=10116 GN=Selenom PE=1 SV=1	2.29272e+06	2.90625e+06	3.05793e+06	1.55395e+06	1.93119e+06	2.73089e+06	2.27594e+06	1.32065e+06	2.01903e+06	1.44907e+06	1.80397e+06	1.89556e+06
tr|A0A0G2K865|A0A0G2K865_RAT;tr|D0UFD0|D0UFD0_RAT;tr|F1MAB9|F1MAB9_RAT	5	4	312.25	0.0110311	0.059579	26882.9	Tumor protein D52 OS=Rattus norvegicus OX=10116 GN=Tpd52 PE=1 SV=1	1.11378e+06	1.15705e+06	1.76312e+06	2.29249e+06	1.71799e+06	1.66918e+06	771950	629562	274266	572642	1.39725e+06	1.11339e+06	x
Q4KM64|JAGN1_RAT	5	5	190.63	0.00525207	0.0490003	21102	Protein jagunal homolog 1 OS=Rattus norvegicus OX=10116 GN=Jagn1 PE=2 SV=1	271551	269546	262679	223530	289724	285590	2.22464e+06	2.39291e+06	1.19059e+06	383810	1.2102e+06	286182	x
tr|D4A1U8|D4A1U8_RAT	5	3	165.79	0.493108	0.291561	89336.8	Similar to RIKEN cDNA 5830475I06 OS=Rattus norvegicus OX=10116 GN=RGD1311744 PE=1 SV=3	94933.1	66069.1	53676	136950	61702.6	66233.8	33030.4	3877.48	73295.5	138714	87517.3	142341
tr|A0A096MJB4|A0A096MJB4_RAT	5	0	195.99			25839	SRSF protein kinase 2 (Fragment) OS=Rattus norvegicus OX=10116 GN=Srpk2 PE=1 SV=1
P15385|KCNA4_RAT;tr|G3V6L7|G3V6L7_RAT	5	3	191.5	0.0914049	0.122836	73390.4	Potassium voltage-gated channel subfamily A member 4 OS=Rattus norvegicus OX=10116 GN=Kcna4 PE=1 SV=1	84423.6	97400.4	97023.2	90315.1	90953.7	70871	80840.4	30231.6	12130.5	22303.1	77063.7	133970
tr|A0A096MKH2|A0A096MKH2_RAT	5	5	213.66	0.881779	0.414815	33975.2	Similar to RIKEN cDNA 1110059P08 OS=Rattus norvegicus OX=10116 GN=Vta1 PE=1 SV=1	340624	391300	308071	499184	299274	306935	528057	482949	268961	210238	359109	312816
P97888|2ABG_RAT;tr|A0A0G2JWY9|A0A0G2JWY9_RAT	5	1	192.99	0.0632617	0.10729	51474	Serine/threonine-protein phosphatase 2A 55 kDa regulatory subunit B gamma isoform OS=Rattus norvegicus OX=10116 GN=Ppp2r2c PE=2 SV=1	20887.5	7845.85	10943.7	26267.9	12183.7	14181.7	14416.3	106875	55512.9	23970	17202.9	21895.4
Q505J6|GHC2_RAT	5	2	229.29	0.179983	0.167516	34170.1	Mitochondrial glutamate carrier 2 OS=Rattus norvegicus OX=10116 GN=Slc25a18 PE=2 SV=2	21372	36425.8	49950.9	12212.6	29175.3	21948.4	46323.7	8902.38	22269	16632.3	11733	10948.6
Q63228|GMFB_RAT;tr|M0RDJ4|M0RDJ4_RAT	5	4	230.53	0.695785	0.362499	16736.2	Glia maturation factor beta OS=Rattus norvegicus OX=10116 GN=Gmfb PE=1 SV=2	2.04159e+06	1.75038e+06	1.71233e+06	1.93791e+06	1.75964e+06	1.67824e+06	1.62072e+06	2.70987e+06	813286	1.73547e+06	2.0772e+06	1.8164e+06
Q6AY23|P5CR2_RAT	5	5	204.82	0.273945	0.210024	33673.1	Pyrroline-5-carboxylate reductase 2 OS=Rattus norvegicus OX=10116 GN=Pycr2 PE=2 SV=1	485838	554358	498106	450487	483090	365806	1.02697e+06	547351	407757	486524	454558	576276
tr|D4A0W1|D4A0W1_RAT	5	4	220.3	0.999868	0.445229	20157.7	ER membrane protein complex subunit 4 OS=Rattus norvegicus OX=10116 GN=Emc4 PE=1 SV=1	1.58456e+06	1.54448e+06	2.28604e+06	1.87831e+06	1.86512e+06	1.23388e+06	2.82559e+06	1.0214e+06	1.47687e+06	1.77105e+06	1.85035e+06	1.7311e+06
Q2LC84|NUMB_RAT;tr|F1LNZ2|F1LNZ2_RAT;tr|F1LRS4|F1LRS4_RAT;tr|H9KVE4|H9KVE4_RAT;tr|Q2LC85|Q2LC85_RAT;tr|Q2LC86|Q2LC86_RAT;tr|Q2LC87|Q2LC87_RAT;tr|Q3MUI1|Q3MUI1_RAT	5	1	178	0.334234	0.233806	70595.7	Protein numb homolog OS=Rattus norvegicus OX=10116 GN=Numb PE=1 SV=2	179955	147195	165694	136721	150127	151251	58096.9	35478.5	212208	195344	191534	128650
P63100|CANB1_RAT;tr|A0A0H2UHV6|A0A0H2UHV6_RAT	5	5	267.78	0.0203029	0.0718776	19299.9	Calcineurin subunit B type 1 OS=Rattus norvegicus OX=10116 GN=Ppp3r1 PE=1 SV=2	867619	1.27439e+06	691151	1.34214e+06	676756	845906	714805	278379	548726	361362	654444	764523	x
tr|A0A0G2K6N2|A0A0G2K6N2_RAT;tr|D3ZN99|D3ZN99_RAT	5	3	232.99	0.0270254	0.0794808	166321	Adhesion G protein-coupled receptor B2 OS=Rattus norvegicus OX=10116 GN=Adgrb2 PE=1 SV=1	53293.4	71810.9	68857.8	66438.1	78657.1	40037.9	4295.92	26623.3	61174.4	32447.3	14464.6	37010.3	x
tr|A0A0G2JVL3|A0A0G2JVL3_RAT;tr|D3ZL30|D3ZL30_RAT	5	2	150.5	0.326221	0.230667	144953	Microtubule-associated serine/threonine kinase 3 OS=Rattus norvegicus OX=10116 GN=Mast3 PE=1 SV=1	68906.3	59311.4	25385.5	60748.8	60935.7	66095.1	38478.7	132081	92367.8	138731	60357.9	37470.2
Q8CHJ1|PIGU_RAT	5	3	318.35	0.0557112	0.102113	49952.7	Phosphatidylinositol glycan anchor biosynthesis class U protein OS=Rattus norvegicus OX=10116 GN=Pigu PE=1 SV=3	825012	1.36406e+06	772181	783399	963504	852930	146052	14688	190947	1.14827e+06	695036	428499
tr|A0A0G2JUG4|A0A0G2JUG4_RAT;tr|F1LS67|F1LS67_RAT	5	2	315.2	0.0298791	0.0805853	49127.8	Regulator of G-protein-signaling 6 OS=Rattus norvegicus OX=10116 GN=Rgs6 PE=1 SV=1	342419	233911	341921	481639	306470	206241	46863.1	168070	80606.3	187425	271884	243890	x
tr|B1WC06|B1WC06_RAT	5	4	154.22	0.457847	0.278579	62154.5	MON1 homolog A, secretory-trafficking-associated OS=Rattus norvegicus OX=10116 GN=Mon1a PE=1 SV=1	53299.2	63535.5	80196.5	49153.7	61671	69132.5	56207.9	23898.6	77878.9	31097	88874.1	68510.5
P23574|GBRG1_RAT	5	3	171.04	0.786932	0.387967	53550.9	Gamma-aminobutyric acid receptor subunit gamma-1 OS=Rattus norvegicus OX=10116 GN=Gabrg1 PE=2 SV=1	130993	180510	189785	60814.3	177172	153071	300201	104908	198944	94290.4	84829.1	93676.4
P60192|SNAPN_RAT	5	4	211.46	0.807126	0.393898	14904	SNARE-associated protein Snapin OS=Rattus norvegicus OX=10116 GN=Snapin PE=1 SV=1	88795.8	139842	81600.5	106444	65270.3	79663.5	14531.2	96572.5	129929	159010	130627	84132.2
Q5XIE0|AN32E_RAT	5	4	256.99	0.386941	0.253232	29418.3	Acidic leucine-rich nuclear phosphoprotein 32 family member E OS=Rattus norvegicus OX=10116 GN=Anp32e PE=2 SV=1	205616	197711	170088	300337	186932	273606	476948	599383	114355	268425	228174	217218
tr|B5DFL0|B5DFL0_RAT	5	1	181.97	0.0248072	0.077438	53362.8	Snta1 protein OS=Rattus norvegicus OX=10116 GN=Snta1 PE=1 SV=1	797421	1.12978e+06	581089	398147	694837	335177	456859	84633.9	67350.6	312517	359464	365676	x
Q5NDL0|EOGT_RAT;tr|A0A0G2K4R9|A0A0G2K4R9_RAT	5	3	211.47	0.409597	0.262106	61524	EGF domain-specific O-linked N-acetylglucosamine transferase OS=Rattus norvegicus OX=10116 GN=Eogt PE=2 SV=1	41003.7	35424.5	59421.4	62329.3	75642.3	48188.9	6511.57	76828.8	38119	9324.07	132605	61019.2
Q99MZ8|LASP1_RAT	5	3	308.89	0.0256727	0.0778663	29970.4	LIM and SH3 domain protein 1 OS=Rattus norvegicus OX=10116 GN=Lasp1 PE=1 SV=1	397475	412517	246070	842562	436816	290605	62953.3	96263.1	140951	333704	388690	196015	x
Q8K1M7|BRNP3_RAT	5	2	253.5	0.0468782	0.094965	88497.2	BMP/retinoic acid-inducible neural-specific protein 3 OS=Rattus norvegicus OX=10116 GN=Brinp3 PE=2 SV=1	68553.6	62880.6	113241	85867.7	80326.2	55631.4	73440.2	23289.6	33165.8	43020	61477.3	68960.1	x
Q5XFW8|SEC13_RAT	5	5	282.74	0.0867763	0.120814	35547.6	Protein SEC13 homolog OS=Rattus norvegicus OX=10116 GN=Sec13 PE=1 SV=1	898914	830869	672557	1.06331e+06	627435	793910	76986.6	649564	362755	182780	1.07472e+06	706491
tr|D3ZEI4|D3ZEI4_RAT	5	4	425.67	0.0163488	0.0690979	46529	Uncharacterized protein OS=Rattus norvegicus OX=10116 GN=Hepacam PE=1 SV=2	1.99704e+06	1.96531e+06	2.33852e+06	2.01275e+06	2.21251e+06	1.41935e+06	158380	665945	591235	987429	1.60156e+06	1.39605e+06	x
tr|D4A1B8|D4A1B8_RAT	5	4	201.36	0.00860987	0.0565253	21112.5	Dynactin subunit 3 OS=Rattus norvegicus OX=10116 GN=Dctn3 PE=1 SV=1	761247	707650	305733	618578	541808	673868	232486	395351	221576	302281	368823	463832	x
tr|D4ACP3|D4ACP3_RAT	5	4	216.24	0.186822	0.170365	33366.9	RCG25033, isoform CRA_a OS=Rattus norvegicus OX=10116 GN=Tmem169 PE=4 SV=1	163530	183590	157118	152631	189635	126433	188978	103319	88210.9	125432	183551	134950
tr|Q5U3Z5|Q5U3Z5_RAT	5	5	295.72	0.152936	0.155119	28316.1	BRI3-binding protein OS=Rattus norvegicus OX=10116 GN=Bri3bp PE=1 SV=1	2.62516e+06	2.79424e+06	2.41174e+06	2.47792e+06	2.58746e+06	1.80118e+06	210174	1.91313e+06	2.03397e+06	1.8031e+06	2.34151e+06	1.74667e+06
Q9WTR7|SC11C_RAT;tr|G3V878|G3V878_RAT	5	4	201.67	0.28703	0.215326	21646.3	Signal peptidase complex catalytic subunit SEC11C OS=Rattus norvegicus OX=10116 GN=Sec11c PE=2 SV=3	791774	846584	1.09269e+06	664039	770692	692525	98940.3	131235	836257	1.0675e+06	1.22497e+06	805181
tr|D3Z865|D3Z865_RAT	5	5	228.4	0.00275711	0.0450478	26547.6	Mannose-P-dolichol utilization defect 1 OS=Rattus norvegicus OX=10116 GN=Mpdu1 PE=1 SV=1	1.30469e+06	864120	1.52139e+06	1.34949e+06	1.30701e+06	929217	171.438	881.235	46146.5	825.114	7165.03	1.28506e+06	x
tr|A0A0G2K7N9|A0A0G2K7N9_RAT	5	4	157.82	0.0480923	0.0956208	172290	Rho GTPase-activating protein 5 OS=Rattus norvegicus OX=10116 GN=Arhgap5 PE=1 SV=1	94628.4	87854.5	63515.6	58715.3	63235.9	86985.6	23471	56413.9	51479.9	66176.2	57440.9	60396.3	x
Q99N27|SNX1_RAT	5	4	155.17	0.74734	0.376775	59044.4	Sorting nexin-1 OS=Rattus norvegicus OX=10116 GN=Snx1 PE=1 SV=1	312515	274611	212040	215796	174595	175120	924837	250142	177039	170571	113997	279140
tr|F1M7N7|F1M7N7_RAT	5	4	188.98	0.0797981	0.116746	83168.7	Ribosomal protein S6 kinase OS=Rattus norvegicus OX=10116 GN=Rps6ka2 PE=3 SV=2	95287.5	106763	84263.3	112085	74715.5	91278.1	42625.4	35756	13764	83733.9	82406.4	109247
tr|Q6P775|Q6P775_RAT	5	4	174.28	0.0335071	0.0839538	41233.4	FGF1 intracellular-binding protein OS=Rattus norvegicus OX=10116 GN=Fibp PE=2 SV=1	92088.4	98735	71519.9	46026.5	90081.5	78396.9	22077.1	67219.4	61499.6	37133	53290.7	56359.3	x
P41123|RL13_RAT;tr|A0A0G2JYG9|A0A0G2JYG9_RAT;tr|D3ZRM9|D3ZRM9_RAT;tr|F1M2E9|F1M2E9_RAT	5	4	239.09	0.46704	0.282154	24309.5	60S ribosomal protein L13 OS=Rattus norvegicus OX=10116 GN=Rpl13 PE=1 SV=2	8.02961e+06	6.43714e+06	5.24114e+06	1.08392e+07	3.60191e+06	6.1182e+06	4.44553e+06	7.06375e+06	6.96761e+06	1.2607e+07	7.87603e+06	7.53118e+06
P80202|ACV1B_RAT	5	0	271.51			56804.7	Activin receptor type-1B OS=Rattus norvegicus OX=10116 GN=Acvr1b PE=2 SV=1
tr|B2RYQ2|B2RYQ2_RAT	5	5	262.83	0.0846776	0.119603	36617.1	Serine/threonine-protein phosphatase 2A activator OS=Rattus norvegicus OX=10116 GN=Ptpa PE=1 SV=1	466572	376074	327375	374412	482051	494312	23024.1	73358.5	461281	194058	297973	434921
Q6IG03|K2C73_RAT;tr|A0A0G2JXH6|A0A0G2JXH6_RAT	5	1	236.32	0.0339079	0.0842771	60387.1	Keratin, type II cytoskeletal 73 OS=Rattus norvegicus OX=10116 GN=Krt73 PE=1 SV=1	103862	84866.7	1.56414e+06	1.14399e+06	811669	2.34333e+06	96270.4	64327.7	127433	213481	45510	281461	x
tr|A0A096MJN8|A0A096MJN8_RAT;tr|D3ZQ46|D3ZQ46_RAT	5	4	249.15	0.805914	0.393677	11600.4	CKLF-like MARVEL transmembrane domain-containing 5 OS=Rattus norvegicus OX=10116 GN=Cmtm5 PE=4 SV=1	498455	467761	421568	245169	626720	1.00055e+06	968616	453279	442199	241857	435803	497051
tr|D3ZJZ0|D3ZJZ0_RAT	5	4	233.85	0.715519	0.368798	21185	RGD1563250 (Predicted), isoform CRA_a OS=Rattus norvegicus OX=10116 GN=Tmem205 PE=1 SV=1	866908	811365	1.1025e+06	913453	1.00193e+06	729843	1.41567e+06	945233	683343	790606	913341	1.02247e+06
P62856|RS26_RAT;tr|A0A0G2K743|A0A0G2K743_RAT;tr|D3Z8D7|D3Z8D7_RAT	5	3	188.23	0.289697	0.216188	13015.4	40S ribosomal protein S26 OS=Rattus norvegicus OX=10116 GN=Rps26 PE=3 SV=3	1.09369e+06	708446	457102	963255	380960	547675	89264.9	179207	858126	1.45567e+06	627193	255720
Q9EPH2|MRP_RAT;tr|A0A0G2K613|A0A0G2K613_RAT	5	5	335.32	0.288292	0.215474	19847.1	MARCKS-related protein OS=Rattus norvegicus OX=10116 GN=Marcksl1 PE=2 SV=3	998080	707094	1.65516e+06	4.31915e+06	4.28163e+06	1.45555e+06	405759	2.51635e+06	1.23843e+06	1.20442e+06	1.99092e+06	641319
Q9WTQ0|KPCT_RAT;tr|F1LM10|F1LM10_RAT	5	3	219.08	0.223063	0.187963	81750.4	Protein kinase C theta type OS=Rattus norvegicus OX=10116 GN=Prkcq PE=1 SV=2	90292.6	72353.9	99292.4	79992.7	59610.3	48749.8	180244	63764.4	51925.5	89678.6	123065	125771
Q64617|KPCL_RAT	5	2	148.78	0.0287792	0.079957	77946.7	Protein kinase C eta type OS=Rattus norvegicus OX=10116 GN=Prkch PE=1 SV=1	15426.9	19348.6	26696.6	30474.4	27408.1	17836.5	11172.9	9665.41	9723.14	15909.8	13131.5	27111.6	x
B3DMA0|P5I11_RAT	5	3	373.28	0.103482	0.129929	20938.8	Tumor protein p53-inducible protein 11 OS=Rattus norvegicus OX=10116 GN=Tp53i11 PE=1 SV=1	1.57331e+06	1.58211e+06	1.71427e+06	1.85847e+06	1.75768e+06	1.40913e+06	2.72371e+06	1.62981e+06	1.60889e+06	1.94742e+06	2.07752e+06	1.78055e+06
tr|D3ZFS2|D3ZFS2_RAT	5	3	233.23	0.41901	0.265509	69472.2	Calmegin OS=Rattus norvegicus OX=10116 GN=Clgn PE=1 SV=1	208130	206202	233657	364752	272045	246257	196349	439072	105116	186616	240046	211967
Q71UF4|RBBP7_RAT	5	3	171.74	0.0319178	0.0829781	47820.1	Histone-binding protein RBBP7 OS=Rattus norvegicus OX=10116 GN=Rbbp7 PE=2 SV=1	57976.6	61161.1	52623.8	63172.4	50788.2	43828.7	63984.9	139432	191768	113909	64391	53251.9	x
P19969|GBRA5_RAT	5	1	219.21	0.0822633	0.118553	52337.3	Gamma-aminobutyric acid receptor subunit alpha-5 OS=Rattus norvegicus OX=10116 GN=Gabra5 PE=2 SV=1	25108.1	26271.4	37837.5	28829.9	38694.3	25361.2	23980	9626.62	13820.3	21738	36109.8	25067.2
P0C5H9|MANF_RAT;tr|B2RZ09|B2RZ09_RAT	5	5	302.37	0.878636	0.413985	20387.7	Mesencephalic astrocyte-derived neurotrophic factor OS=Rattus norvegicus OX=10116 GN=Manf PE=1 SV=1	2.38123e+06	2.18141e+06	2.96306e+06	2.40313e+06	2.512e+06	1.84681e+06	2.84211e+06	2.04463e+06	1.62793e+06	2.30384e+06	2.96966e+06	2.38947e+06
P42667|SC11A_RAT;tr|Q6P9X2|Q6P9X2_RAT	5	5	260.23	0.17219	0.164544	20599.2	Signal peptidase complex catalytic subunit SEC11A OS=Rattus norvegicus OX=10116 GN=Sec11a PE=2 SV=1	1.05623e+06	1.13671e+06	997424	1.08463e+06	1.01586e+06	795466	1.10232e+06	382165	486259	955870	1.04312e+06	953882
tr|M0R7B4|M0R7B4_RAT	5	2	259.54	0.0096144	0.0587198	22233.6	Histone cluster 1 H1 family member d OS=Rattus norvegicus OX=10116 GN=Hist1h1d PE=1 SV=2	353806	385229	368529	837014	341322	756808	186493	24423.7	31439.3	18815.6	26604.4	801322	x
tr|G3V9A3|G3V9A3_RAT;tr|Q5EBB0|Q5EBB0_RAT;tr|Q68FS0|Q68FS0_RAT	5	0	227.86			27747.1	RCG31390 OS=Rattus norvegicus OX=10116 GN=Sfn PE=3 SV=1
Q6AXM7|HBS1L_RAT;tr|A0A0G2K2P6|A0A0G2K2P6_RAT	5	4	230.71	0.460664	0.279524	74774.2	HBS1-like protein OS=Rattus norvegicus OX=10116 GN=Hbs1l PE=1 SV=1	126703	97135.6	87293.1	112097	74331.4	84915.4	33044	68661.6	80178.5	99478.3	130494	117758
tr|B5DFL9|B5DFL9_RAT	5	5	156.28	0.239023	0.195148	79421.4	SEC14 and spectrin domain-containing 1 OS=Rattus norvegicus OX=10116 GN=Sestd1 PE=1 SV=1	108433	85680.7	87976.9	116076	95712.6	63290.9	97194.6	106561	115303	81027	98858	148100
tr|D4A914|D4A914_RAT	5	5	260.13	0.0547233	0.101637	108647	5'-3' exoribonuclease OS=Rattus norvegicus OX=10116 GN=Xrn2 PE=1 SV=3	220154	133035	128296	344452	117937	174449	71542.9	145567	46064.5	106990	80116.8	193431
tr|A0A0G2JWA3|A0A0G2JWA3_RAT;tr|F1LQM9|F1LQM9_RAT	5	4	205.66	0.323732	0.229757	123780	Exportin 7 OS=Rattus norvegicus OX=10116 GN=Xpo7 PE=1 SV=1	115192	95523.6	59669.4	108156	67238.5	93976.6	34255.5	46701.1	23535	92838.7	114153	153223
Q924S5|LONM_RAT	5	5	123.69	0.33129	0.232587	105792	Lon protease homolog, mitochondrial OS=Rattus norvegicus OX=10116 GN=Lonp1 PE=2 SV=1	95587.8	144055	169426	79875.5	107457	170116	132528	32967.2	108417	135587	85424.5	128718
tr|D4A9Z2|D4A9Z2_RAT	5	5	171.44	0.0913425	0.122836	96850.1	DNA topoisomerase OS=Rattus norvegicus OX=10116 GN=Top3b PE=1 SV=1	38606.8	48683.8	56929.2	101211	46532.1	76222.6	117594	85894.9	92937.8	56560.9	84532.5	64463.2
Q9JJS5|SH3B4_RAT;tr|G3V8J0|G3V8J0_RAT	5	4	212.41	0.00601926	0.0510606	107512	SH3 domain-binding protein 4 OS=Rattus norvegicus OX=10116 GN=Sh3bp4 PE=1 SV=2	127081	132255	187997	190677	203870	101143	16414.9	64188	61407.2	20013.4	75338.4	113873	x
tr|Q32PY7|Q32PY7_RAT	5	5	246.18	0.155758	0.156406	33150.6	Nudcd3 protein OS=Rattus norvegicus OX=10116 GN=Nudcd3 PE=2 SV=1	158749	164626	184494	208836	182175	161054	91665.1	156332	44730.2	218031	150568	160582
Q5M868|GBA2_RAT;tr|D4A6U0|D4A6U0_RAT	5	5	231.93	0.70394	0.365007	102747	Non-lysosomal glucosylceramidase OS=Rattus norvegicus OX=10116 GN=Gba2 PE=2 SV=2	81755.1	79083.7	89442.4	185706	69796.5	68965.4	208738	29299	68057.3	69705.5	64495.8	132222
Q8R511|FNBP1_RAT	5	5	191.76	0.00971928	0.0587199	71292.8	Formin-binding protein 1 OS=Rattus norvegicus OX=10116 GN=Fnbp1 PE=1 SV=2	82748.8	84849.9	91357.8	117427	67837.5	105858	87005.6	32722.4	70936.1	56789.7	47518.5	41407.3	x
P0DP29|CALM1_RAT;P0DP30|CALM2_RAT;P0DP31|CALM3_RAT;tr|D4ABV5|D4ABV5_RAT	5	5	357.75	0.0455023	0.0934642	16837.6	Calmodulin-1 OS=Rattus norvegicus OX=10116 GN=Calm1 PE=1 SV=1	6.38303e+06	4.56991e+06	3.76019e+06	2.23902e+06	2.4432e+06	3.55971e+06	1.29685e+06	1.31099e+06	1.19504e+06	1.16808e+06	1.32614e+06	7.18231e+06	x
Q0PGW2|LCHN_RAT	5	4	214.39	0.696709	0.36262	51370	Protein LCHN OS=Rattus norvegicus OX=10116 GN=Lchn PE=2 SV=1	119523	53779.3	88600.6	64942.5	85306.1	29992.6	73702.1	43891.1	67566	62143.2	61006.7	68741.8
tr|Q925D6|Q925D6_RAT	5	5	241.24	0.962225	0.435477	37444.3	Mitogen-activated protein kinase kinase 6 OS=Rattus norvegicus OX=10116 GN=Map2k6 PE=1 SV=1	183932	112001	169653	142390	145893	147561	206645	112085	377393	43141.2	135382	191963
tr|D4A1Q9|D4A1Q9_RAT	5	5	219.7	0.60898	0.33326	73898	Tubulin tyrosine ligase-like 12 OS=Rattus norvegicus OX=10116 GN=Ttll12 PE=1 SV=1	121473	50554.4	69116.1	78476.1	53948.4	59427.3	15425.6	46815.4	97622.2	38693.1	92712.1	138274
Q4FZU8|RIPR1_RAT;tr|A0A0G2JVR9|A0A0G2JVR9_RAT	5	5	223.75	0.203071	0.178889	131731	Rho family-interacting cell polarization regulator 1 OS=Rattus norvegicus OX=10116 GN=Ripor1 PE=1 SV=2	109289	127230	142083	163450	136381	99461	230571	33249.5	62351.3	102975	122854	74628.3
Q6AYD9|NUD19_RAT	5	4	189.61	0.067361	0.108899	39938.7	Nucleoside diphosphate-linked moiety X motif 19 OS=Rattus norvegicus OX=10116 GN=Nudt19 PE=2 SV=1	141170	185054	157624	106427	163058	152403	36434.9	81983.6	48146.7	180991	103784	149721
tr|F1M998|F1M998_RAT	5	5	229.18	0.5545	0.315259	97174.2	Sorting nexin 25 OS=Rattus norvegicus OX=10116 GN=Snx25 PE=4 SV=3	73668.6	76134.9	66572.7	41620.5	86543.4	69723.5	107921	48741.1	71674.5	54170.8	32315.7	69225.5
tr|A0A0G2K9Q3|A0A0G2K9Q3_RAT	5	5	208.87	0.382788	0.252184	111788	N-alpha-acetyltransferase 25, NatB auxiliary subunit OS=Rattus norvegicus OX=10116 GN=Naa25 PE=1 SV=1	68425	91797.4	51424.7	63175.5	58017.9	65913.5	44221.7	102659	136528	114292	63258	53022.9
tr|B4F763|B4F763_RAT;tr|D3ZPE5|D3ZPE5_RAT	5	5	187.18	0.0401289	0.0890274	91128.3	VPS53 GARP complex subunit OS=Rattus norvegicus OX=10116 GN=Vps53 PE=1 SV=1	103919	109358	83059.7	88017.4	93719.4	117499	6620.36	87777.1	29434.9	34124.4	57253.5	91847.5	x
Q9Z1A5|ULA1_RAT;tr|A1L122|A1L122_RAT	5	5	183.49	0.116965	0.137951	60382.7	NEDD8-activating enzyme E1 regulatory subunit OS=Rattus norvegicus OX=10116 GN=Nae1 PE=1 SV=1	103583	120356	91110.7	147816	128950	155738	46008.1	76083.2	116325	103447	114060	117674
Q2THW7|ZDHC5_RAT	5	5	239.88	0.243977	0.197354	77429.6	Palmitoyltransferase ZDHHC5 OS=Rattus norvegicus OX=10116 GN=Zdhhc5 PE=1 SV=1	188178	172076	221938	164640	182232	66039.5	83991.1	203128	34564.3	124673	141586	138590
Q568Z4|SPCS3_RAT	5	5	259.25	0.0355883	0.0857857	20160.4	Signal peptidase complex subunit 3 OS=Rattus norvegicus OX=10116 GN=Spcs3 PE=2 SV=1	1.98649e+06	2.41744e+06	2.71939e+06	2.30952e+06	2.85958e+06	2.48703e+06	1.02077e+06	1.23496e+06	621582	2.34107e+06	2.12595e+06	2.15936e+06	x
O35346|FAK1_RAT	5	4	224.33	0.893786	0.417812	119717	Focal adhesion kinase 1 OS=Rattus norvegicus OX=10116 GN=Ptk2 PE=1 SV=1	127884	163104	110747	127557	140753	160293	85720.1	107141	238166	208915	131936	126916
tr|F1M9V3|F1M9V3_RAT	5	0	217.28			39671.5	Uncharacterized protein OS=Rattus norvegicus OX=10116 PE=4 SV=1
Q5HZX7|LDAH_RAT	5	5	166.63	0.491557	0.290785	36881.3	Lipid droplet-associated hydrolase OS=Rattus norvegicus OX=10116 GN=Ldah PE=2 SV=1	200852	274349	149980	260743	152399	159991	332372	127731	32408.2	147911	317189	171783
tr|D3ZK73|D3ZK73_RAT	5	4	233.16	0.305494	0.223278	110811	Cullin 4B OS=Rattus norvegicus OX=10116 GN=Cul4b PE=1 SV=1	74173.3	77036.4	51410.9	95641.8	49181.3	107670	30211.4	8858.4	50899.1	103605	87078.8	88336.2
P10252|CD48_RAT	5	5	263.87	0.00109968	0.035273	27679.8	CD48 antigen OS=Rattus norvegicus OX=10116 GN=Cd48 PE=1 SV=1	457927	360926	537068	525865	453217	239729	129048	68509.9	151263	152283	48177.9	263593	x
Q5XIF5|DEGS1_RAT	5	4	312.14	0.0356028	0.0857857	38055.1	Sphingolipid delta(4)-desaturase DES1 OS=Rattus norvegicus OX=10116 GN=Degs1 PE=2 SV=1	998676	938939	1.0907e+06	1.09321e+06	1.37067e+06	814596	711165	492076	602675	688286	1.08621e+06	999632	x
P67874|CSK2B_RAT;tr|A0A0G2KA61|A0A0G2KA61_RAT;tr|N0E4B7|N0E4B7_RAT;tr|Q68G11|Q68G11_RAT	5	4	356.26	0.178318	0.16694	24942.4	Casein kinase II subunit beta OS=Rattus norvegicus OX=10116 GN=Csnk2b PE=1 SV=1	1.34342e+06	981804	725475	1.29109e+06	746738	959064	910615	167426	423771	1.00833e+06	868732	1.02571e+06
P37805|TAGL3_RAT;tr|A0A0G2K6I5|A0A0G2K6I5_RAT	5	5	281.34	0.0128279	0.063515	22500.7	Transgelin-3 OS=Rattus norvegicus OX=10116 GN=Tagln3 PE=1 SV=2	295765	197812	271500	211390	218194	261394	657343	299212	295623	318900	340904	379968	x
tr|A0A0G2JUU7|A0A0G2JUU7_RAT	5	2	170.46	0.922592	0.425251	103089	Gamma-tubulin complex component OS=Rattus norvegicus OX=10116 GN=Tubgcp3 PE=1 SV=1	171289	123502	65481.2	60844.3	57835.7	95515.6	91337.5	39526.2	50452.3	200719	124144	85710.8
tr|D4A644|D4A644_RAT	5	5	229.51	0.0071838	0.0543164	90418.7	MAP7 domain-containing 1 OS=Rattus norvegicus OX=10116 GN=Map7d1 PE=1 SV=1	496151	409718	240127	444012	180582	240293	687386	690096	715543	1.03301e+06	437929	453772	x
tr|I6LBX6|I6LBX6_RAT	5	1	259.14	0.078879	0.116388	100999	Protocadherin gamma a9 OS=Rattus norvegicus OX=10116 GN=Pcdhga9 PE=2 SV=1	2108.83	1956.05	3326.94	3170.18	6989.57	9971.54	1685.55	1531.98	1955.33	1953.7	4168.72	2083.62
Q9WVR6|LAT2_RAT	5	5	293.31	0.419708	0.265708	58190.4	Large neutral amino acids transporter small subunit 2 OS=Rattus norvegicus OX=10116 GN=Slc7a8 PE=1 SV=1	355848	365340	651920	379564	613422	326925	82777.6	232790	443404	443898	506132	634319
tr|Q6P9W2|Q6P9W2_RAT	5	1	175.98	0.867164	0.410828	20871	Ras-binding protein DA-Raf OS=Rattus norvegicus OX=10116 GN=Araf PE=2 SV=1	16371.9	29252.2	15880.7	11874.5	30723.6	18898.4	248663	7373.74	23273.1	16341.5	9769.32	13424
tr|F2Z3T9|F2Z3T9_RAT	5	3	233.85	0.269882	0.208217	53120.6	U2 snRNP auxiliary factor large subunit OS=Rattus norvegicus OX=10116 GN=U2af2 PE=1 SV=2	248898	34630.7	21340.3	219900	42544.4	114227	13751.3	139684	35823.3	5198.24	58559.1	94110.3
B0BN85|SGT1_RAT	5	4	202.41	0.376362	0.249456	38090.9	Protein SGT1 homolog OS=Rattus norvegicus OX=10116 GN=Sugt1 PE=2 SV=1	210908	219826	197091	216771	252226	257713	144521	434162	49053.8	201152	175726	228977
P26051|CD44_RAT;tr|D3ZGF1|D3ZGF1_RAT;tr|F1LSA1|F1LSA1_RAT;tr|O08779|O08779_RAT;tr|O70509|O70509_RAT	5	4	269.17	0.2089	0.181712	55945.7	CD44 antigen OS=Rattus norvegicus OX=10116 GN=Cd44 PE=1 SV=2	403551	393623	358900	314332	320915	192363	246997	98632.4	181254	221686	305345	502727
P54256|HAP1_RAT	5	4	183.02	0.625941	0.339464	70213.3	Huntingtin-associated protein 1 OS=Rattus norvegicus OX=10116 GN=Hap1 PE=1 SV=1	221180	173276	148829	222385	156536	184596	51544.9	254819	359495	377831	182969	287087
tr|B1WC84|B1WC84_RAT	5	4	208.44	0.178192	0.166911	28384.1	Canopy 4 homolog (Zebrafish) OS=Rattus norvegicus OX=10116 GN=Cnpy4 PE=1 SV=1	242833	297784	401670	340134	516933	414643	167643	103521	391430	402809	337895	269587
tr|B0BNJ9|B0BNJ9_RAT	5	4	187.19	0.818127	0.397211	11657.7	RCG44002, isoform CRA_a OS=Rattus norvegicus OX=10116 GN=Tmem14c PE=1 SV=1	388179	428767	506266	169819	314317	395023	425397	324649	378005	331985	283677	284127
Q63450|KCC1A_RAT	5	1	187.28	0.179823	0.167516	41638.4	Calcium/calmodulin-dependent protein kinase type 1 OS=Rattus norvegicus OX=10116 GN=Camk1 PE=1 SV=2	42575.5	57003.6	52613.4	83328.9	65935.1	62557.3	86310.7	60408.4	62790.2	2882.65	2973.84	51475.5
P14056|ARAF_RAT	5	0	183.7			67551.5	Serine/threonine-protein kinase A-Raf OS=Rattus norvegicus OX=10116 GN=Araf PE=1 SV=1
Q5HZE4|MTNA_RAT	5	5	234.67	0.119172	0.139287	39587.3	Methylthioribose-1-phosphate isomerase OS=Rattus norvegicus OX=10116 GN=Mri1 PE=1 SV=1	154111	151952	134769	147938	172176	155631	111649	224446	217387	265782	225497	152792
P54645|AAPK1_RAT	5	2	126.35	0.86658	0.410739	63973.3	5'-AMP-activated protein kinase catalytic subunit alpha-1 OS=Rattus norvegicus OX=10116 GN=Prkaa1 PE=1 SV=2	40333.8	46736.3	64652.9	65078.6	49217	35402.8	52894.1	56007.4	48357.3	23824.9	47255.4	71071.1
tr|D3ZDR2|D3ZDR2_RAT	5	5	193.28	0.0971576	0.12661	23288.4	Charged multivesicular body protein 6 OS=Rattus norvegicus OX=10116 GN=Chmp6 PE=1 SV=1	731114	966015	919062	756459	900543	823419	229695	524154	823440	333493	864744	923220
tr|D3ZFK5|D3ZFK5_RAT	5	5	298.59	0.60782	0.332888	18099.8	RCG42279 OS=Rattus norvegicus OX=10116 GN=Spcs1 PE=1 SV=3	990415	926031	1.39543e+06	1.38115e+06	1.15887e+06	903989	1.46293e+06	973401	833205	1.13674e+06	1.4067e+06	1.4528e+06
[truncated: 2,670 more rows]

## Sheet: ID'ed proteins
Accession	Peptide count	Unique peptides	Confidence score	Anova (p)	q Value	Mass	Description	IUO1	IUO2	IUO3	IUO4	IUO5	IUO6	Sal1	Sal2	Sal3	Sal4	Sal5	Sal6	Anova p-value <= 0.05	1_peptide
[truncated: 4,135 more rows]

[truncated: 2 more sheets: 2 FC- up-down, selected_proteins]
