# Supplementary material for: Distinct Synaptic Vesicle Proteomic Signatures Associated with Pre- and Post-Natal Oxycodone-Exposure
Source: Cells. 2022 May 25;11(11):1740. doi: 10.3390/cells11111740 (PMC9179517; doi:10.3390/cells11111740)
Supplement: Supplementary file 1 [file cells-11-01740-s001.zip › cells-1665631-supplementary/Supplement Table 2_ PNO vs Sal.xlsx]

## Sheet: 20191007_Sneh_SvsN
												Normalized abundance
												Sample_N						Sample_S
Accession	Peptide count	Unique peptides	Confidence score	Anova (p)	q Value	Max fold change	Power	Highest mean condition	Lowest mean condition	Mass	Description	20191003_Sneh_N1	20191003_Sneh_N2	20191003_Sneh_N3	20191003_Sneh_N4	20191003_Sneh_N5	20191003_Sneh_N6	20191003_Sneh_S1	20191003_Sneh_S2	20191003_Sneh_S3	20191003_Sneh_S4	20191003_Sneh_S5	20191003_Sneh_S6
tr|B0BNJ1|B0BNJ1_RAT	3	2	98.9	4.83025e-07	0.000331123	10.3961	1	Sample_S	Sample_N	21624.3	LOC683667 protein OS=Rattus norvegicus OX=10116 GN=Sri PE=1 SV=1	5389.03	3010.58	2666.28	1979.24	3810.87	4530.88	36999.1	43630.7	29852.8	53151.4	19494.2	39212.4
tr|E9PTV0|E9PTV0_RAT;tr|Q71RR7|Q71RR7_RAT	2	1	61.91	6.78569e-07	0.000331123	9.97249	1	Sample_N	Sample_S	24052.4	Guanylate kinase 1 OS=Rattus norvegicus OX=10116 GN=Guk1 PE=1 SV=2	71488.3	95413.9	153796	120566	119242	132346	9276.61	11117.8	12644.1	8008.1	22473.7	5956.01
Q91Y78|UCHL3_RAT;tr|D4ABI6|D4ABI6_RAT	2	1	86.5	6.98884e-07	0.000331123	29.0686	1	Sample_N	Sample_S	26123.6	Ubiquitin carboxyl-terminal hydrolase isozyme L3 OS=Rattus norvegicus OX=10116 GN=Uchl3 PE=1 SV=1	27460.7	29485.5	80158.8	57225.4	49575.9	42339.6	4266.61	1235.97	560.262	1337.5	1528.56	918.34
P0DJJ3|SGIP1_RAT;tr|F1M1Y0|F1M1Y0_RAT	8	7	340.88	1.70014e-06	0.000537005	2.48881	1	Sample_N	Sample_S	88584.9	SH3-containing GRB2-like protein 3-interacting protein 1 OS=Rattus norvegicus OX=10116 GN=Sgip1 PE=1 SV=1	496602	462242	678981	527184	408144	434937	177388	251799	185959	206212	207849	179437
tr|A0A0G2K9L2|A0A0G2K9L2_RAT	9	6	535.08	3.37864e-06	0.000800381	6.25771	1	Sample_N	Sample_S	57947.2	Target of myb1-like 2 membrane-trafficking protein OS=Rattus norvegicus OX=10116 GN=Tom1l2 PE=1 SV=1	876841	491795	1.38575e+06	766915	753946	738976	218982	157014	127134	103216	117914	77026.9
P02793|FRIL1_RAT	7	1	507.6	4.1537e-06	0.000874001	43.4603	1	Sample_N	Sample_S	20748.5	Ferritin light chain 1 OS=Rattus norvegicus OX=10116 GN=Ftl1 PE=1 SV=3	148621	220393	183282	140057	128692	55099.3	3480.17	9684.12	2062.36	946.501	587.71	3398.78
Q5RJS6|MSPD1_RAT	2	2	110.4	1.26336e-05	0.00174692	24.3616	1	Sample_S	Sample_N	24088.1	Motile sperm domain-containing protein 1 OS=Rattus norvegicus OX=10116 GN=Mospd1 PE=2 SV=1	1265.71	2361.72	5245.88	3370.16	1472.51	1885.2	112509	59984.1	56595.3	83498.8	56321.2	11161.2
tr|F1M4W7|F1M4W7_RAT	2	1	59.6	1.64096e-05	0.00207325	59.6429	0.999999	Sample_N	Sample_S	72167.3	Cleavage stimulation factor subunit 3 OS=Rattus norvegicus OX=10116 GN=Cstf3 PE=1 SV=3	105419	121522	260389	151140	118649	120843	1466.92	891.263	5801.96	2124.57	110.071	4325.54
tr|Q5XI34|Q5XI34_RAT	38	27	2405.23	2.31634e-05	0.00258225	2.47239	0.999998	Sample_N	Sample_S	65322.7	Protein phosphatase 2 (Formerly 2A), regulatory subunit A (PR 65), alpha isoform, isoform CRA_a OS=Rattus norvegicus OX=10116 GN=Ppp2r1a PE=1 SV=1	2.83848e+06	3.75421e+06	4.81124e+06	4.35115e+06	3.98047e+06	4.00047e+06	1.78911e+06	2.04435e+06	1.32573e+06	1.36812e+06	1.11341e+06	1.95972e+06
Q0V8T3|CTP5D_RAT;Q0V8T6|CTP5A_RAT;tr|F1LMS4|F1LMS4_RAT	2	1	43.67	2.71453e-05	0.00283211	40.6631	0.999997	Sample_S	Sample_N	145919	Contactin-associated protein like 5-4 OS=Rattus norvegicus OX=10116 GN=Cntnap5d PE=2 SV=1	825.548	867.471	644.569	686.99	739.25	232.603	95854.9	6167.36	26951.3	12106.7	8008.27	13418.5
tr|F1LQT0|F1LQT0_RAT	2	2	67.9	3.81576e-05	0.0033456	9.78935	0.99999	Sample_N	Sample_S	42091.5	DnaJ homolog subfamily C member 25 OS=Rattus norvegicus OX=10116 GN=Dnajc25 PE=1 SV=1	47778.5	13554.6	27873.1	22378	37948.1	28136.4	2628.53	1322.84	9481.68	2013.07	1191.36	1511.7
O08730|GLYG_RAT;tr|F8WFR6|F8WFR6_RAT	2	1	65.89	3.87213e-05	0.0033456	18.1668	0.999989	Sample_S	Sample_N	37378.2	Glycogenin-1 OS=Rattus norvegicus OX=10116 GN=Gyg1 PE=2 SV=4	1433.29	1342.7	1188.85	1572.21	1147.18	1839.55	4387.4	9416.21	29284.7	32076	37791.4	41894
O35346|FAK1_RAT	4	3	143.27	3.88376e-05	0.0033456	2.31434	0.999989	Sample_S	Sample_N	119717	Focal adhesion kinase 1 OS=Rattus norvegicus OX=10116 GN=Ptk2 PE=1 SV=1	26030	19358.2	40608.6	25823	24246.8	26506.1	52661.4	73936.8	69234.6	46884.9	65704.4	67826.1
tr|D4A6F2|D4A6F2_RAT	2	2	111.07	4.3059e-05	0.00354798	3.43158	0.999985	Sample_S	Sample_N	12835.2	Ly6/neurotoxin 1 OS=Rattus norvegicus OX=10116 GN=Lynx1 PE=4 SV=1	193115	152606	107745	158971	153894	214849	823391	396277	369022	397117	663215	717970
tr|D4A7Y4|D4A7Y4_RAT	6	2	289.82	5.62993e-05	0.00444567	13.081	0.999965	Sample_S	Sample_N	95202.4	Family with sequence similarity 171, member A1 OS=Rattus norvegicus OX=10116 GN=Fam171a1 PE=1 SV=3	2087.58	1025.96	2027.36	1913.77	1723.54	4024.97	67764.3	8613.61	35708	20680.6	10348.6	24362.7
O70595|ABCB6_RAT	21	19	1209.62	6.15761e-05	0.00466785	6.80266	0.999955	Sample_N	Sample_S	93304.8	ATP-binding cassette sub-family B member 6, mitochondrial OS=Rattus norvegicus OX=10116 GN=Abcb6 PE=2 SV=1	1.06504e+06	940116	457710	909398	956001	1.29285e+06	45327.6	103428	64104.4	223486	154161	235804
Q99ML5|PCYOX_RAT	45	40	3365.06	6.95652e-05	0.00474705	3.348	0.999936	Sample_N	Sample_S	56287.7	Prenylcysteine oxidase OS=Rattus norvegicus OX=10116 GN=Pcyox1 PE=1 SV=1	6.48231e+06	7.94215e+06	3.9254e+06	4.95362e+06	6.45245e+06	6.32529e+06	2.35264e+06	2.46532e+06	2.05851e+06	1.18413e+06	916374	1.79995e+06
P20272|CNR1_RAT	3	3	123.5	7.01092e-05	0.00474705	2.40539	0.999935	Sample_S	Sample_N	52845.1	Cannabinoid receptor 1 OS=Rattus norvegicus OX=10116 GN=Cnr1 PE=1 SV=1	47922.4	44998.9	43291.2	38973.2	42480.2	78062.5	87849.9	99038.2	132469	111320	165737	114927
Q5M7A4|UBA5_RAT	2	2	85.88	7.01354e-05	0.00474705	4.90469	0.999935	Sample_S	Sample_N	44895.1	Ubiquitin-like modifier-activating enzyme 5 OS=Rattus norvegicus OX=10116 GN=Uba5 PE=1 SV=1	5655.48	7527.46	31520.1	8335.37	6205.38	6445.34	64064.6	37796.6	47046.2	49134.9	57101.5	67041.1
P04644|RS17_RAT;tr|A0A0H2UHQ8|A0A0H2UHQ8_RAT;tr|D3ZFA8|D3ZFA8_RAT	6	6	520.54	8.01168e-05	0.00508977	2.76192	0.999906	Sample_N	Sample_S	15510	40S ribosomal protein S17 OS=Rattus norvegicus OX=10116 GN=Rps17 PE=1 SV=3	1.10422e+06	2.31687e+06	1.64549e+06	2.3838e+06	1.62228e+06	1.20775e+06	516121	665129	599827	855817	613033	472267
Q08013|SSRG_RAT	2	2	193.58	8.05703e-05	0.00508977	3.89753	0.999904	Sample_S	Sample_N	21064.5	Translocon-associated protein subunit gamma OS=Rattus norvegicus OX=10116 GN=Ssr3 PE=1 SV=2	275872	282965	294313	257093	300335	294793	1.65746e+06	1.15781e+06	887480	1.05575e+06	1.4669e+06	421341
Q924A5|S36A1_RAT	3	3	261.15	8.62108e-05	0.00527041	6.17097	0.999885	Sample_N	Sample_S	52568.8	Proton-coupled amino acid transporter 1 OS=Rattus norvegicus OX=10116 GN=Slc36a1 PE=2 SV=1	359746	208671	101447	205438	276268	195719	18084	51422.7	68497.7	26367.9	14876.4	39078.3
Q63570|PRS6B_RAT	18	17	1113.87	0.000135376	0.00733027	2.75899	0.999641	Sample_N	Sample_S	47408.4	26S proteasome regulatory subunit 6B OS=Rattus norvegicus OX=10116 GN=Psmc4 PE=1 SV=1	1.30044e+06	1.43082e+06	2.01185e+06	1.63931e+06	1.47465e+06	1.63256e+06	463321	397199	668516	303900	643977	962625
P13264|GLSK_RAT;tr|A0A0G2K1T0|A0A0G2K1T0_RAT	5	4	214.01	0.000191114	0.00953134	2.10127	0.999209	Sample_S	Sample_N	74023.7	Glutaminase kidney isoform, mitochondrial OS=Rattus norvegicus OX=10116 GN=Gls PE=1 SV=2	129734	107085	155530	113586	86003.8	168653	221219	249568	306763	207943	356410	256305
tr|D3ZAP9|D3ZAP9_RAT	4	3	148.89	0.000198735	0.00965726	3.30195	0.999138	Sample_N	Sample_S	38066.4	Glycerol-3-phosphate dehydrogenase [NAD(+)] OS=Rattus norvegicus OX=10116 GN=Gpd1l PE=1 SV=1	62603.5	41959.2	54171.3	50172.4	77906.1	62362	10281.6	21165.2	25712.3	13259.9	27217.7	8111.29
tr|D4AD29|D4AD29_RAT	3	2	154.12	0.000238633	0.0113062	17.1343	0.998727	Sample_N	Sample_S	10706.1	Late endosomal/lysosomal adaptor, MAPK and MTOR activator 4 OS=Rattus norvegicus OX=10116 GN=Lamtor4 PE=1 SV=1	230726	268863	154055	142953	225687	32389	1022.21	8309.43	28067.5	5602.9	12679.3	5871.9
tr|F1LN03|F1LN03_RAT	2	1	63.24	0.000258807	0.0117288	22.2118	0.998494	Sample_S	Sample_N	60180.9	Lysophosphatidylcholine acyltransferase 2 OS=Rattus norvegicus OX=10116 GN=Lpcat2 PE=1 SV=1	2003.75	5070.69	19783.9	5180	7823.52	1632.94	82190.3	239000	18305.6	307712	195292	79172.6
Q6AYN4|PHIPL_RAT	12	10	501.15	0.000259932	0.0117288	1.6329	0.998481	Sample_N	Sample_S	42412	Phytanoyl-CoA hydroxylase-interacting protein-like OS=Rattus norvegicus OX=10116 GN=Phyhipl PE=1 SV=2	272583	273981	288384	201436	279980	308511	141396	180243	189701	127868	170534	185344
tr|A0A0G2K9R6|A0A0G2K9R6_RAT;Q63203|FCGR2_RAT;tr|Q5BKD6|Q5BKD6_RAT	2	2	69.29	0.000291277	0.0128376	19.9556	0.99809	Sample_S	Sample_N	37091.8	Fc fragment of IgG receptor IIb OS=Rattus norvegicus OX=10116 GN=Fcgr2b PE=1 SV=1	1142.16	484.655	1612.99	1603.28	1511.41	1338.39	47754.7	2454.36	13047.8	38822.6	38619.3	12817.2
tr|A0A0G2K0P1|A0A0G2K0P1_RAT;tr|D3ZWA5|D3ZWA5_RAT	7	3	236.07	0.000308595	0.0129724	1.62974	0.99786	Sample_N	Sample_S	89425.4	Kinesin-associated protein 3 OS=Rattus norvegicus OX=10116 GN=Kifap3 PE=1 SV=1	95563.5	86457.8	116762	118320	111725	108123	60830.2	53915.6	74463.5	51502.4	65724.4	84392.2
P13638|AT1B2_RAT;tr|Q5M9H4|Q5M9H4_RAT	32	26	1494.41	0.000314787	0.0129724	2.28489	0.997776	Sample_S	Sample_N	33412.2	Sodium/potassium-transporting ATPase subunit beta-2 OS=Rattus norvegicus OX=10116 GN=Atp1b2 PE=1 SV=1	2.45055e+06	1.17929e+06	1.31632e+06	1.89625e+06	1.8242e+06	2.99745e+06	5.33674e+06	4.8119e+06	3.5354e+06	4.36058e+06	3.60214e+06	5.00439e+06
tr|D3ZAY8|D3ZAY8_RAT	3	3	113.06	0.00031827	0.0129724	3.65666	0.997727	Sample_N	Sample_S	82609.8	Pinin, desmosome-associated protein OS=Rattus norvegicus OX=10116 GN=Pnn PE=1 SV=1	91125.5	55604.1	146644	104994	102901	88485.5	15303.1	11122.3	38709	41038.7	20894.5	34214.6
B2RZ37|REEP5_RAT	6	4	226.55	0.000325007	0.0129724	1.68279	0.997633	Sample_S	Sample_N	21431	Receptor expression-enhancing protein 5 OS=Rattus norvegicus OX=10116 GN=Reep5 PE=1 SV=1	3.30357e+06	4.09181e+06	2.25018e+06	3.07219e+06	3.02431e+06	3.32673e+06	6.54887e+06	4.18605e+06	5.15945e+06	5.44556e+06	5.46601e+06	5.2829e+06
Q9JK25|CLIP1_RAT	6	2	221.4	0.000328561	0.0129724	2.19904	0.997583	Sample_S	Sample_N	148278	CAP-Gly domain-containing linker protein 1 OS=Rattus norvegicus OX=10116 GN=Clip1 PE=1 SV=2	12994.4	11713.7	13878.8	15261.9	10183.4	12049.2	42942.6	21042.9	30234.8	30865.7	17604.1	24615.6
tr|Q3MHS9|Q3MHS9_RAT;tr|Q6AYJ7|Q6AYJ7_RAT;O88269|MRP6_RAT	39	31	2198.68	0.000349562	0.0135199	6.09165	0.99728	Sample_N	Sample_S	58017.3	Chaperonin containing Tcp1, subunit 6A (Zeta 1) OS=Rattus norvegicus OX=10116 GN=Cct6a PE=1 SV=1	2.51962e+06	3.12962e+06	3.36336e+06	3.27123e+06	2.80522e+06	2.99926e+06	69884.7	299940	141841	210800	171103	2.07579e+06
Q3SWS9|JKIP1_RAT	6	4	220.31	0.000456678	0.0165801	2.97574	0.99556	Sample_N	Sample_S	73106.9	Janus kinase and microtubule-interacting protein 1 OS=Rattus norvegicus OX=10116 GN=Jakmip1 PE=1 SV=1	145883	182555	154275	148956	114618	114058	30918.7	57838.7	30983.6	29251.6	27581.3	112545
Q5XIP9|TMM43_RAT	11	9	524.58	0.000468104	0.0165801	1.72684	0.995361	Sample_N	Sample_S	44774.4	Transmembrane protein 43 OS=Rattus norvegicus OX=10116 GN=Tmem43 PE=2 SV=1	1.15388e+06	1.19193e+06	789132	978629	1.08069e+06	1.0341e+06	490286	701847	575976	423008	660315	755353
Q68G12|SIAT9_RAT;tr|A0A0G2K3X7|A0A0G2K3X7_RAT	3	2	84.22	0.000486775	0.0165801	5.20517	0.995032	Sample_N	Sample_S	44639.9	Lactosylceramide alpha-2,3-sialyltransferase OS=Rattus norvegicus OX=10116 GN=St3gal5 PE=2 SV=1	30494.5	17469.5	11161.2	21565.1	23709.5	37041.8	3721.65	3544.98	1209	13641.1	2058.73	2997.79
tr|A0A0G2JZX5|A0A0G2JZX5_RAT	4	1	146.85	0.000489925	0.0165801	3.54979	0.994976	Sample_N	Sample_S	105189	IQ motif and Sec7 domain 2 OS=Rattus norvegicus OX=10116 GN=Iqsec2 PE=1 SV=1	36282.3	50160	38024.1	37987.6	33842.4	44777.8	18797.4	3746.12	4619.17	15001.9	12771.3	12976.3
P68511|1433F_RAT	15	1	884.3	0.000510557	0.0169644	2.06161	0.994604	Sample_S	Sample_N	28211.7	14-3-3 protein eta OS=Rattus norvegicus OX=10116 GN=Ywhah PE=1 SV=2	7.1252e+06	8.70375e+06	1.05337e+07	6.37057e+06	6.40085e+06	6.4952e+06	1.8753e+07	1.81767e+07	1.80661e+07	1.73307e+07	9.544e+06	1.21993e+07
tr|Q9JMA8|Q9JMA8_RAT	6	4	225.23	0.000519184	0.0169644	1.88588	0.994447	Sample_N	Sample_S	104444	Exostoses (Multiple)-like 3, isoform CRA_a OS=Rattus norvegicus OX=10116 GN=Extl3 PE=2 SV=1	82497.5	60690.2	83836	67573.8	83229.6	88534.8	28196.5	31582.6	34424.8	48388.9	45689	59009.6
tr|F1M3P6|F1M3P6_RAT	8	7	523.86	0.000542446	0.0174241	2.21715	0.994015	Sample_N	Sample_S	70289.3	Protein SCAI OS=Rattus norvegicus OX=10116 GN=Scai PE=1 SV=2	337731	412768	350160	373053	304054	329292	119330	104482	117520	158996	125469	324551
tr|A0A0G2K8V3|A0A0G2K8V3_RAT;tr|F1LZ00|F1LZ00_RAT;tr|F1M0V4|F1M0V4_RAT	2	1	44.77	0.000597255	0.0187225	122.439	0.992968	Sample_N	Sample_S	185058	THO complex 2 OS=Rattus norvegicus OX=10116 GN=Thoc2 PE=1 SV=1	18632.1	8932.57	1482.55	34460.9	17945	27529.4	62.7815	276.488	206.178	249.08	95.5664	0
Q62765|NLGN1_RAT	13	6	520.28	0.000602629	0.0187225	2.09253	0.992863	Sample_N	Sample_S	94294	Neuroligin-1 OS=Rattus norvegicus OX=10116 GN=Nlgn1 PE=1 SV=1	127732	161896	75203.9	132820	167444	125908	58841.9	66072.5	76564.6	43470	55269	77795.2
tr|F1M6X3|F1M6X3_RAT	7	5	284.86	0.000631761	0.0193111	5.10525	0.992288	Sample_N	Sample_S	93967.3	Potassium voltage-gated channel subfamily KQT member 2 OS=Rattus norvegicus OX=10116 GN=Kcnq2 PE=1 SV=2	320054	271742	220752	307704	267054	176134	49508.3	56558.3	11067.2	41448.8	12643.1	135016
tr|D4A4H5|D4A4H5_RAT	8	7	521.81	0.000661784	0.019561	4.39767	0.991685	Sample_N	Sample_S	24056.1	Stromal cell derived factor 2 (Predicted), isoform CRA_b OS=Rattus norvegicus OX=10116 GN=Sdf2 PE=1 SV=2	1.02043e+06	551364	440076	695222	767846	793895	253135	54837.3	51354.4	99037.9	110926	401412
Q9QYC5|G37L1_RAT;tr|B4F7C1|B4F7C1_RAT	6	4	262.96	0.000666991	0.019561	2.35599	0.991579	Sample_S	Sample_N	52859.8	G-protein coupled receptor 37-like 1 OS=Rattus norvegicus OX=10116 GN=Gpr37l1 PE=1 SV=1	142085	102494	104124	175961	130252	174287	508088	176917	289069	284176	338744	356599
tr|Q5U2V1|Q5U2V1_RAT	6	6	204.87	0.000670902	0.019561	2.23592	0.9915	Sample_N	Sample_S	64786.8	Peptidylprolyl isomerase OS=Rattus norvegicus OX=10116 GN=Fkbp10 PE=1 SV=1	217456	128529	169971	132504	152942	120078	89050.3	54670.9	92808.2	57034.7	81612.8	36948.3
Q63258|ITA7_RAT;tr|D4A051|D4A051_RAT	2	2	50.36	0.000720108	0.0203677	11.5164	0.990486	Sample_S	Sample_N	124194	Integrin alpha-7 OS=Rattus norvegicus OX=10116 GN=Itga7 PE=1 SV=2	140264	136282	106337	116507	131717	138415	680466	2.10268e+06	1.62793e+06	1.89749e+06	2.40926e+06	144275
P97612|FAAH1_RAT	27	24	1837.98	0.000745931	0.0203677	2.55447	0.989945	Sample_N	Sample_S	63356.7	Fatty-acid amide hydrolase 1 OS=Rattus norvegicus OX=10116 GN=Faah PE=1 SV=1	2.2983e+06	2.79033e+06	1.38943e+06	2.24914e+06	2.23382e+06	2.72089e+06	467779	620547	907180	706416	903085	1.75105e+06
D4ACN8|PLRKT_RAT	2	2	91.29	0.000751589	0.0203677	2.79553	0.989825	Sample_S	Sample_N	17312.3	Plasminogen receptor (KT) OS=Rattus norvegicus OX=10116 GN=Plgrkt PE=1 SV=1	106154	90806.4	64810.3	75701.7	70887.6	63028.8	281495	210606	87686.4	313321	239555	185118
tr|A0A0G2JSI1|A0A0G2JSI1_RAT	8	7	354.6	0.000763055	0.0203677	1.91376	0.989583	Sample_S	Sample_N	54050.2	4-trimethylaminobutyraldehyde dehydrogenase OS=Rattus norvegicus OX=10116 GN=Aldh9a1 PE=1 SV=1	194051	119434	226832	181340	175470	149842	470931	392155	275222	343690	261337	260308
tr|B4F763|B4F763_RAT;tr|D3ZPE5|D3ZPE5_RAT	4	4	139.09	0.000781255	0.0204761	2.22679	0.989195	Sample_S	Sample_N	91128.3	VPS53 GARP complex subunit OS=Rattus norvegicus OX=10116 GN=Vps53 PE=1 SV=1	34245	21831.2	33148.4	32103.8	28617.1	35275.4	62796.2	80210.8	42336.5	114531	61120.5	51452.7
tr|Q6P7A7|Q6P7A7_RAT	44	38	2606.07	0.000794842	0.0204761	2.16406	0.988904	Sample_N	Sample_S	68401.2	Dolichyl-diphosphooligosaccharide--protein glycosyltransferase subunit 1 OS=Rattus norvegicus OX=10116 GN=Rpn1 PE=1 SV=1	5.46029e+06	4.20261e+06	2.65297e+06	3.78659e+06	5.42011e+06	4.77488e+06	2.75871e+06	1.62336e+06	1.22451e+06	2.21051e+06	1.89094e+06	2.44388e+06
Q6P756|NECP2_RAT	5	5	259.26	0.000818839	0.0206629	3.52225	0.988387	Sample_N	Sample_S	28404.8	Adaptin ear-binding coat-associated protein 2 OS=Rattus norvegicus OX=10116 GN=Necap2 PE=1 SV=2	161446	77039	161051	230866	187782	186644	26177.2	56472.7	31199.8	33639.6	22092.2	115698
Q08851|STX5_RAT	7	6	390.93	0.000833023	0.0206629	3.51784	0.988079	Sample_N	Sample_S	39750.6	Syntaxin-5 OS=Rattus norvegicus OX=10116 GN=Stx5 PE=1 SV=2	672131	468036	493336	485457	602249	523284	163015	82412.4	115557	38822	135259	387232
tr|Q6IMZ3|Q6IMZ3_RAT	50	44	3077.39	0.00084781	0.0206629	2.10744	0.987757	Sample_N	Sample_S	75756.2	Annexin OS=Rattus norvegicus OX=10116 GN=Anxa6 PE=1 SV=1	7.8801e+06	1.10146e+07	4.76307e+06	5.91136e+06	7.75287e+06	7.57741e+06	2.82209e+06	3.40296e+06	3.49075e+06	2.40923e+06	4.8849e+06	4.29522e+06
P97544|PLPP3_RAT;tr|Q6IMX4|Q6IMX4_RAT	7	5	328.41	0.000852619	0.0206629	2.13618	0.987652	Sample_S	Sample_N	35318.3	Phospholipid phosphatase 3 OS=Rattus norvegicus OX=10116 GN=Plpp3 PE=1 SV=1	367921	311526	279750	404548	345030	537559	1.04699e+06	501929	802078	983949	920217	543417
O35112|CD166_RAT	31	29	1830.52	0.000861339	0.0206629	3.53976	0.987461	Sample_N	Sample_S	65022.1	CD166 antigen OS=Rattus norvegicus OX=10116 GN=Alcam PE=1 SV=1	4.57739e+06	1.02455e+07	5.31807e+06	8.43167e+06	7.06989e+06	4.45698e+06	1.26028e+06	1.03742e+06	944474	922137	2.73964e+06	4.42434e+06
tr|A0A0G2KAW5|A0A0G2KAW5_RAT;tr|D3Z8C7|D3Z8C7_RAT	5	5	236.89	0.000888469	0.0210473	1.61285	0.986864	Sample_S	Sample_N	77587.3	WD repeat domain 48 OS=Rattus norvegicus OX=10116 GN=Wdr48 PE=1 SV=1	157303	88634.6	123305	118781	101523	140878	224133	182408	163810	173281	237781	196653
Q63377|AT1B3_RAT	15	13	941.57	0.000907006	0.0212212	1.78051	0.986454	Sample_N	Sample_S	31829.7	Sodium/potassium-transporting ATPase subunit beta-3 OS=Rattus norvegicus OX=10116 GN=Atp1b3 PE=2 SV=1	3.73988e+06	3.82909e+06	2.53857e+06	3.05333e+06	3.79164e+06	3.18235e+06	2.20917e+06	1.68256e+06	1.74415e+06	1.36878e+06	1.47945e+06	2.82438e+06
tr|M0R3N4|M0R3N4_RAT	6	5	354.07	0.00093895	0.0215886	3.97875	0.985742	Sample_N	Sample_S	41602.8	Vesicle amine transport 1-like OS=Rattus norvegicus OX=10116 GN=Vat1l PE=1 SV=2	335960	508106	1.00387e+06	872583	641000	466543	122158	175483	47130.6	93031.5	222968	301356
tr|D3ZGN2|D3ZGN2_RAT	26	16	1412.26	0.000964471	0.0215886	2.20743	0.98517	Sample_N	Sample_S	65606.3	Copine 5 OS=Rattus norvegicus OX=10116 GN=Cpne5 PE=1 SV=1	1.53664e+06	1.11992e+06	712024	932555	943162	1.27895e+06	485890	351749	622542	289321	683812	521815
O35832|CDK18_RAT;tr|A0A0H2UHG4|A0A0H2UHG4_RAT;tr|Q641Z0|Q641Z0_RAT	3	1	123.75	0.000966548	0.0215886	3.96108	0.985123	Sample_N	Sample_S	51881.6	Cyclin-dependent kinase 18 OS=Rattus norvegicus OX=10116 GN=Cdk18 PE=1 SV=1	16826.9	26049.6	22567.9	27064	28838.8	24774.2	1713.23	2163.57	5728.85	2629.61	8050.33	16603.6
Q9EPB1|DPP2_RAT	11	10	610.94	0.000980251	0.0215886	2.08113	0.984815	Sample_N	Sample_S	55114.4	Dipeptidyl peptidase 2 OS=Rattus norvegicus OX=10116 GN=Dpp7 PE=1 SV=1	993881	1.0709e+06	1.0951e+06	913051	938920	781329	398373	473105	594715	431203	214501	671767
Q7TPB1|TCPD_RAT	39	33	2524.9	0.00100019	0.0215886	2.02965	0.984364	Sample_N	Sample_S	58099.5	T-complex protein 1 subunit delta OS=Rattus norvegicus OX=10116 GN=Cct4 PE=1 SV=3	4.91604e+06	7.30876e+06	4.29236e+06	6.24123e+06	6.70706e+06	5.42646e+06	2.48468e+06	1.85212e+06	3.78576e+06	2.34923e+06	2.21313e+06	4.50621e+06
tr|A0A0G2KAN5|A0A0G2KAN5_RAT;tr|B2RYQ5|B2RYQ5_RAT	3	3	183.95	0.00101112	0.0215886	5.00588	0.984116	Sample_N	Sample_S	14206.2	ERH, mRNA-splicing and mitosis factor OS=Rattus norvegicus OX=10116 GN=Erh PE=1 SV=1	457115	439394	486261	432017	478105	447968	5581.61	16308.3	14737.2	479778	5868.16	25255.1
P32551|QCR2_RAT	18	16	1238.01	0.00102561	0.0215886	2.37437	0.983787	Sample_N	Sample_S	48396.2	Cytochrome b-c1 complex subunit 2, mitochondrial OS=Rattus norvegicus OX=10116 GN=Uqcrc2 PE=1 SV=2	1.65703e+06	1.49995e+06	924447	1.61761e+06	1.25195e+06	1.18019e+06	640849	309391	511224	622578	333046	1.00748e+06
Q4KLF8|ARPC5_RAT	4	3	315.12	0.00103856	0.0215886	2.2029	0.983492	Sample_S	Sample_N	16320.4	Actin-related protein 2/3 complex subunit 5 OS=Rattus norvegicus OX=10116 GN=Arpc5 PE=1 SV=3	566294	379061	668524	510551	476487	287841	820156	739388	1.30697e+06	1.23971e+06	1.4645e+06	792911
tr|G3V7V6|G3V7V6_RAT	12	11	402.39	0.00104256	0.0215886	4.65283	0.983401	Sample_N	Sample_S	67477.6	All-trans-13,14-dihydroretinol saturase, isoform CRA_b OS=Rattus norvegicus OX=10116 GN=Retsat PE=1 SV=1	312967	166288	149146	205087	354506	257586	12293.1	111145	52540.5	30061.3	16051.5	88596.4
P55213|CASP3_RAT	4	3	176.2	0.0010579	0.0215886	2.39799	0.983051	Sample_N	Sample_S	31491.7	Caspase-3 OS=Rattus norvegicus OX=10116 GN=Casp3 PE=2 SV=2	66543.9	85159.6	113621	109774	76657.1	84721.5	29940.9	35625.7	57622.7	16453.8	29495.1	54581.6
O35509|RB11B_RAT	19	6	1063.55	0.00106635	0.0215886	1.65316	0.982858	Sample_N	Sample_S	24488.5	Ras-related protein Rab-11B OS=Rattus norvegicus OX=10116 GN=Rab11b PE=1 SV=4	5.06412e+06	4.57385e+06	3.24652e+06	3.57387e+06	5.02129e+06	4.26449e+06	3.28211e+06	2.40389e+06	3.22823e+06	1.99975e+06	2.1878e+06	2.47088e+06
tr|D4A7J8|D4A7J8_RAT	5	5	207.03	0.0010804	0.0215886	2.32542	0.982535	Sample_N	Sample_S	58343.1	PRP4 pre-mRNA processing factor 4 homolog (Yeast) OS=Rattus norvegicus OX=10116 GN=Prpf4 PE=1 SV=1	102999	103216	185777	191917	115749	142599	56669.8	35486.5	87274.3	49780.7	43343.2	89641.4
Q4QR85|MEP50_RAT;tr|Q7TPI7|Q7TPI7_RAT	3	2	164.5	0.00110091	0.0215886	2.39708	0.982064	Sample_N	Sample_S	37075.7	Methylosome protein 50 OS=Rattus norvegicus OX=10116 GN=Wdr77 PE=1 SV=1	284194	357799	671972	313988	364787	297128	187125	154899	80165.5	224429	165988	142669
tr|B5DEZ8|B5DEZ8_RAT	6	6	299.28	0.00110584	0.0215886	2.31959	0.981951	Sample_N	Sample_S	59417	Plexin domain containing 2 (Predicted) OS=Rattus norvegicus OX=10116 GN=Plxdc2 PE=1 SV=1	421974	256875	205823	287963	304738	424813	104994	205815	109893	79712.3	197322	122316
tr|D3ZX06|D3ZX06_RAT	4	4	192.05	0.00110714	0.0215886	5.21807	0.981921	Sample_N	Sample_S	57867.2	GH3 domain-containing OS=Rattus norvegicus OX=10116 GN=Ghdc PE=1 SV=1	103729	117373	70869.9	86384.2	48367	172765	5172.93	12475.6	4596.43	6331.18	23673.8	62636.9
A1A5S1|PRP6_RAT	5	3	247.23	0.00111636	0.0215886	2.91789	0.981708	Sample_S	Sample_N	106764	Pre-mRNA-processing factor 6 OS=Rattus norvegicus OX=10116 GN=Prpf6 PE=1 SV=1	26592.4	28616.1	17166.4	13622.5	13924.7	9129.39	35493.6	36059	34880.5	61447.3	89842	60477.3
P56571|ES1_RAT	5	5	256.99	0.00115311	0.022074	1.99276	0.980859	Sample_N	Sample_S	28172.5	ES1 protein homolog, mitochondrial OS=Rattus norvegicus OX=10116 PE=1 SV=2	651932	417014	446073	747128	595036	633219	196467	477318	216454	308391	263785	289130
tr|D4AD75|D4AD75_RAT	4	4	199.26	0.00118358	0.0224308	3.25383	0.980152	Sample_N	Sample_S	84364.1	Dpy-19-like C-mannosyltransferase 1 OS=Rattus norvegicus OX=10116 GN=Dpy19l1 PE=1 SV=1	212433	156294	84191.3	206593	168624	304457	22892.3	75447.4	38940.1	69973.9	55665.1	85161.5
Q63525|NUDC_RAT;tr|A0A0G2K0V8|A0A0G2K0V8_RAT	6	5	230.96	0.00119854	0.0224877	2.27088	0.979805	Sample_S	Sample_N	38412.1	Nuclear migration protein nudC OS=Rattus norvegicus OX=10116 GN=Nudc PE=1 SV=1	151359	60032.2	124111	98852.1	87651.8	76098.6	252932	142911	237686	154746	265695	304255
tr|A0A096MJ90|A0A096MJ90_RAT;tr|B5DFM3|B5DFM3_RAT;tr|F1LNW6|F1LNW6_RAT	10	10	532.88	0.00121032	0.0224877	46.716	0.97953	Sample_S	Sample_N	13181.2	Lymphocyte antigen 6 family member H (Fragment) OS=Rattus norvegicus OX=10116 GN=Ly6h PE=4 SV=6	73263.2	55204.9	58870.1	73680.3	95522.4	424260	4.48851e+06	1.05048e+07	5.09424e+06	9.34674e+06	89637.8	6.95203e+06
P97878|EXOC5_RAT	6	4	330.42	0.00124603	0.0228917	2.33439	0.978697	Sample_N	Sample_S	81736.8	Exocyst complex component 5 OS=Rattus norvegicus OX=10116 GN=Exoc5 PE=1 SV=1	140858	165175	134202	139786	138017	102049	76822.2	67493	95347.8	27886.5	32407	51350.4
tr|A0A096MK06|A0A096MK06_RAT;tr|A0A0G2JYU3|A0A0G2JYU3_RAT	9	7	349.22	0.00125622	0.0228917	2.74835	0.978459	Sample_N	Sample_S	133642	Astrotactin 2 OS=Rattus norvegicus OX=10116 GN=Astn2 PE=4 SV=1	182149	105371	110998	140874	160996	142091	57827.1	22788.7	22637.9	46454.5	106186	50647
E9PU28|IMDH2_RAT;tr|Q6P9U9|Q6P9U9_RAT	8	6	430.34	0.00128067	0.022984	6.40818	0.977887	Sample_N	Sample_S	55815.1	Inosine-5'-monophosphate dehydrogenase 2 OS=Rattus norvegicus OX=10116 GN=Impdh2 PE=1 SV=1	172629	164918	383909	268262	234892	220627	7862.98	7375.12	9519.63	3526.13	103480	93766.4
P26769|ADCY2_RAT;tr|F1LV12|F1LV12_RAT	8	6	351.12	0.00128554	0.022984	2.87374	0.977773	Sample_N	Sample_S	123316	Adenylate cyclase type 2 OS=Rattus norvegicus OX=10116 GN=Adcy2 PE=1 SV=1	220784	225358	121440	191536	223198	202326	27200.2	106353	70972.3	33157.5	52069.2	122478
tr|D4A4Q9|D4A4Q9_RAT	20	1	1175.6	0.00130215	0.0230634	2.58484	0.977383	Sample_N	Sample_S	51697	Ankyrin 2 OS=Rattus norvegicus OX=10116 GN=Ank2 PE=1 SV=2	17594.5	11823.5	10519.9	11370.3	13556.6	6533.77	2847.02	3560.69	4446.03	2599.85	7955.06	6213.39
P01830|THY1_RAT	9	8	669.69	0.00133309	0.0233927	2.66541	0.976657	Sample_S	Sample_N	18172.2	Thy-1 membrane glycoprotein OS=Rattus norvegicus OX=10116 GN=Thy1 PE=1 SV=1	8.21181e+06	7.47923e+06	3.16372e+06	6.44827e+06	5.89234e+06	4.13464e+06	9.99953e+06	1.21244e+07	9.83306e+06	1.77342e+07	1.77954e+07	2.66822e+07
tr|D3ZQ02|D3ZQ02_RAT	11	11	565.13	0.00136278	0.0236943	2.66378	0.975958	Sample_N	Sample_S	49873.1	WD repeat domain 37 OS=Rattus norvegicus OX=10116 GN=Wdr37 PE=1 SV=3	584114	1.00699e+06	642810	754602	682129	392019	215230	306370	308317	124096	140577	430562
P05197|EF2_RAT	48	39	3405.75	0.00139545	0.0240233	1.66555	0.975188	Sample_N	Sample_S	95284.1	Elongation factor 2 OS=Rattus norvegicus OX=10116 GN=Eef2 PE=1 SV=4	7.15383e+06	9.68899e+06	8.59229e+06	1.13975e+07	1.10154e+07	7.02885e+06	5.06649e+06	6.39743e+06	4.1846e+06	4.52227e+06	6.29741e+06	6.48e+06
P35233|PTN2_RAT	2	2	68.87	0.00140705	0.0240233	3.13289	0.974915	Sample_N	Sample_S	48446.3	Tyrosine-protein phosphatase non-receptor type 2 OS=Rattus norvegicus OX=10116 GN=Ptpn2 PE=1 SV=2	89301	44784.8	44945	43009.6	65843.4	86716	26593.5	21140.6	39307.7	10896.2	7523.17	14108.8
P36860|RALB_RAT	11	1	708.54	0.00144223	0.024404	2.22821	0.974084	Sample_N	Sample_S	23317.5	Ras-related protein Ral-B OS=Rattus norvegicus OX=10116 GN=Ralb PE=2 SV=1	335571	501720	282253	308648	420452	302298	181487	178585	152424	70578.6	244691	137556
tr|D3Z9Z0|D3Z9Z0_RAT	10	2	379.7	0.0015032	0.0252105	10.1534	0.972643	Sample_S	Sample_N	187123	Ankyrin 1 OS=Rattus norvegicus OX=10116 GN=Ank1 PE=1 SV=1	0	0	0	0	14.4441	21300	126994	25647.8	3407.24	2419.46	14517.9	43427.2
Q5XIU9|PGRC2_RAT	9	8	604.82	0.00156107	0.0259514	1.96445	0.971273	Sample_N	Sample_S	23403.2	Membrane-associated progesterone receptor component 2 OS=Rattus norvegicus OX=10116 GN=Pgrmc2 PE=1 SV=1	2.03899e+06	1.61152e+06	1.17682e+06	1.80625e+06	1.93276e+06	2.50166e+06	845881	1.06457e+06	964656	520673	1.14356e+06	1.09481e+06
tr|D3ZKK3|D3ZKK3_RAT	11	10	583.27	0.00163121	0.0267963	2.29832	0.969612	Sample_N	Sample_S	84317	Consortin, connexin sorting protein OS=Rattus norvegicus OX=10116 GN=Cnst PE=1 SV=3	405718	260497	270923	265611	422039	275197	109335	157643	67909.4	86854	234875	170069
tr|A0A0G2K6J5|A0A0G2K6J5_RAT	11	9	637.04	0.00166628	0.0267963	2.43561	0.968781	Sample_N	Sample_S	16961.1	Myosin light polypeptide 6 OS=Rattus norvegicus OX=10116 GN=Myl6 PE=1 SV=1	1.66254e+06	1.0988e+06	1.06855e+06	1.49403e+06	2.40901e+06	1.2539e+06	340981	491679	488421	479000	595608	1.29408e+06
Q68FR6|EF1G_RAT	37	32	2204.86	0.00166844	0.0267963	1.9784	0.968729	Sample_N	Sample_S	50060.8	Elongation factor 1-gamma OS=Rattus norvegicus OX=10116 GN=Eef1g PE=2 SV=3	4.19529e+06	4.32726e+06	5.80976e+06	5.53345e+06	3.65073e+06	3.67161e+06	1.65642e+06	2.51161e+06	3.58519e+06	1.27523e+06	2.55286e+06	2.16114e+06
P61227|RAP2B_RAT	11	3	561.28	0.00173977	0.0272522	2.27838	0.96704	Sample_N	Sample_S	20504.3	Ras-related protein Rap-2b OS=Rattus norvegicus OX=10116 GN=Rap2b PE=2 SV=1	1.67088e+06	2.39019e+06	1.11458e+06	1.54825e+06	1.50395e+06	1.27944e+06	494129	898751	737813	412798	432320	1.19702e+06
P62912|RL32_RAT	3	3	89.5	0.00173997	0.0272522	9.59632	0.967035	Sample_N	Sample_S	15859.8	60S ribosomal protein L32 OS=Rattus norvegicus OX=10116 GN=Rpl32 PE=1 SV=2	437170	86238.4	302695	487705	41637	230508	5571.23	8760.33	88434.1	28773.7	15649.9	18077.6
P26051|CD44_RAT;tr|D3ZGF1|D3ZGF1_RAT;tr|F1LSA1|F1LSA1_RAT;tr|O08779|O08779_RAT;tr|O70509|O70509_RAT	4	3	207.07	0.00178265	0.0276918	2.68257	0.966025	Sample_S	Sample_N	55945.7	CD44 antigen OS=Rattus norvegicus OX=10116 GN=Cd44 PE=1 SV=2	77614.2	42743.7	51687.6	79992.1	67404.6	102727	377044	165310	95522	178548	163986	152086
P58295|SC6A5_RAT	2	2	69.63	0.00181093	0.0277704	5.36261	0.965356	Sample_S	Sample_N	87842.5	Sodium- and chloride-dependent glycine transporter 2 OS=Rattus norvegicus OX=10116 GN=Slc6a5 PE=1 SV=2	6420.9	17560.8	7509.56	8160.16	7033.33	7638.05	52149.8	84226.4	18865.5	35951.5	12289	87829.9
tr|Q5BJV6|Q5BJV6_RAT	2	2	84.18	0.00181702	0.0277704	5.48339	0.965212	Sample_N	Sample_S	39457	Modulator of apoptosis 1 OS=Rattus norvegicus OX=10116 GN=Moap1 PE=2 SV=1	18803.5	49599.4	26048.3	54000.1	32591.9	57193.1	1450.62	6680.84	24991.2	5790.02	3702.72	831.566
tr|B5DFM8|B5DFM8_RAT	3	3	105.48	0.00188503	0.0285795	2.06236	0.963604	Sample_N	Sample_S	26101.4	BCAS2, pre-mRNA-processing factor OS=Rattus norvegicus OX=10116 GN=Bcas2 PE=1 SV=1	129050	222516	195412	238655	190488	178734	57579.6	80318.5	104412	64547.4	176419	76693
Q4KM64|JAGN1_RAT	4	4	140.08	0.00196528	0.0293269	5.49721	0.961711	Sample_S	Sample_N	21102	Protein jagunal homolog 1 OS=Rattus norvegicus OX=10116 GN=Jagn1 PE=2 SV=1	113083	134442	113277	147024	110633	128201	1.24695e+06	794096	654597	574336	733693	100872
tr|B0K008|B0K008_RAT	6	4	361.35	0.00204002	0.0301411	1.72333	0.959953	Sample_N	Sample_S	12746.5	Eukaryotic translation initiation factor 1 OS=Rattus norvegicus OX=10116 GN=Eif1 PE=1 SV=1	502787	466907	591082	429012	501508	695910	268226	301946	406311	217819	227017	428126
tr|B2RYP8|B2RYP8_RAT	3	3	137.73	0.00205957	0.0301411	4.63007	0.959494	Sample_N	Sample_S	103060	Gamma-tubulin complex component OS=Rattus norvegicus OX=10116 GN=Tubgcp2 PE=1 SV=1	34243.5	34050.4	21178.4	40526.5	26811.6	18548.4	3163.88	16728.8	8842.38	2036.22	772.297	6330.34
tr|D3ZEI6|D3ZEI6_RAT	9	9	432.81	0.00211471	0.0302684	2.25635	0.9582	Sample_N	Sample_S	65317.2	Nuclear receptor coactivator 5 OS=Rattus norvegicus OX=10116 GN=Ncoa5 PE=1 SV=1	600139	343172	467643	536163	448890	621042	116224	107977	261661	248984	284431	317860
Q9Z1W6|LYRIC_RAT	14	14	1016.76	0.00212138	0.0302684	2.14069	0.958044	Sample_N	Sample_S	63969.2	Protein LYRIC OS=Rattus norvegicus OX=10116 GN=Mtdh PE=1 SV=2	1.49425e+06	1.91233e+06	1.05611e+06	1.91479e+06	2.09357e+06	1.51512e+06	541624	474714	709890	1.03666e+06	550574	1.35148e+06
P70566|TMOD2_RAT;tr|Q6AXW2|Q6AXW2_RAT	16	14	973.93	0.00217382	0.0302684	3.66829	0.956817	Sample_N	Sample_S	39491.8	Tropomodulin-2 OS=Rattus norvegicus OX=10116 GN=Tmod2 PE=1 SV=1	457602	679520	886326	615467	769432	518982	121660	55619.1	335009	55662.7	50628.6	452036
Q920F3|KHDR2_RAT	2	1	65.17	0.0021786	0.0302684	2.4536	0.956706	Sample_S	Sample_N	38854.4	KH domain-containing, RNA-binding, signal transduction-associated protein 2 OS=Rattus norvegicus OX=10116 GN=Khdrbs2 PE=1 SV=1	72205.2	41221.8	63203.9	45680.9	43401.9	31596.9	133618	50226.4	109567	164834	149005	122229
tr|F2Z3Q8|F2Z3Q8_RAT	32	29	1764.85	0.00220982	0.0302684	2.16639	0.955977	Sample_N	Sample_S	97184.1	Importin subunit beta-1 OS=Rattus norvegicus OX=10116 GN=Kpnb1 PE=1 SV=1	625673	1.01651e+06	976608	786557	778995	545967	373601	214877	385059	231946	271660	706363
tr|B0BNL2|B0BNL2_RAT	7	5	369.31	0.00221243	0.0302684	1.7981	0.955916	Sample_N	Sample_S	18332.4	Peptidyl-prolyl cis-trans isomerase OS=Rattus norvegicus OX=10116 GN=Pin1 PE=1 SV=1	615918	619762	763350	781098	606195	524768	350800	269107	205730	375989	534362	439140
Q9R1K8|GRP1_RAT	5	2	193.9	0.00223809	0.0302684	161.47	0.955318	Sample_S	Sample_N	90244.7	RAS guanyl-releasing protein 1 OS=Rattus norvegicus OX=10116 GN=Rasgrp1 PE=1 SV=1	0	724.342	741.161	502.163	0.155216	342.313	122346	104609	58685.4	71975.7	12684.5	2718.08
P50232|SYT4_RAT;tr|Q3S2E5|Q3S2E5_RAT	4	3	175.93	0.00225218	0.0302684	2.50039	0.954989	Sample_N	Sample_S	47685	Synaptotagmin-4 OS=Rattus norvegicus OX=10116 GN=Syt4 PE=1 SV=1	217958	193443	130936	223448	274301	212692	44334.6	51347.9	109223	169134	40066.8	86926.8
P97852|DHB4_RAT;tr|Q6IN39|Q6IN39_RAT	29	24	1860.78	0.00226566	0.0302684	1.73925	0.954676	Sample_N	Sample_S	79427.8	Peroxisomal multifunctional enzyme type 2 OS=Rattus norvegicus OX=10116 GN=Hsd17b4 PE=1 SV=3	2.57251e+06	2.33282e+06	2.41424e+06	1.84642e+06	2.41451e+06	3.152e+06	2.35761e+06	1.48261e+06	1.01905e+06	1.05624e+06	1.2102e+06	1.3449e+06
tr|F1LRI7|F1LRI7_RAT	33	29	2525.55	0.00226795	0.0302684	2.17442	0.954623	Sample_N	Sample_S	103859	AP2-associated protein kinase 1 OS=Rattus norvegicus OX=10116 GN=Aak1 PE=1 SV=2	3.43213e+06	2.62801e+06	2.10084e+06	3.47046e+06	3.19604e+06	2.58479e+06	1.41237e+06	1.0243e+06	1.87221e+06	660691	821596	2.2166e+06
P63322|RALA_RAT	16	7	1119.5	0.00229335	0.0303164	1.86631	0.954032	Sample_S	Sample_N	23552.8	Ras-related protein Ral-A OS=Rattus norvegicus OX=10116 GN=Rala PE=1 SV=1	1.95476e+06	3.25163e+06	2.07429e+06	2.09971e+06	2.73248e+06	1.54489e+06	4.20402e+06	3.26477e+06	4.36888e+06	5.52236e+06	5.3436e+06	2.78594e+06
tr|F1M7Y3|F1M7Y3_RAT;tr|M0RDM7|M0RDM7_RAT	19	16	1055.33	0.00232144	0.0303164	2.54141	0.95338	Sample_N	Sample_S	52248.9	RAP1, GTP-GDP dissociation stimulator 1 (Predicted), isoform CRA_b OS=Rattus norvegicus OX=10116 GN=Rap1gds1 PE=1 SV=2	753717	935849	1.16362e+06	869426	882090	834106	266963	459178	358902	104541	282640	667851
Q63584|TMEDA_RAT	13	13	821.17	0.00232832	0.0303164	1.86118	0.95322	Sample_S	Sample_N	24857.7	Transmembrane emp24 domain-containing protein 10 OS=Rattus norvegicus OX=10116 GN=Tmed10 PE=1 SV=2	1.56949e+06	1.19089e+06	741469	1.35876e+06	1.43778e+06	1.9623e+06	3.49126e+06	1.85383e+06	2.71295e+06	2.31972e+06	2.65228e+06	2.3446e+06
tr|F8WFS9|F8WFS9_RAT	12	12	694.21	0.00233553	0.0303164	1.94157	0.953053	Sample_N	Sample_S	80576.7	Beta-adducin OS=Rattus norvegicus OX=10116 GN=Add2 PE=1 SV=1	493176	704194	846986	585666	489293	445970	260315	161462	400745	325897	360852	327015
P19944|RLA1_RAT	16	14	1223.11	0.00236972	0.0304838	2.14518	0.952261	Sample_N	Sample_S	11497.9	60S acidic ribosomal protein P1 OS=Rattus norvegicus OX=10116 GN=Rplp1 PE=3 SV=1	1.23243e+07	1.26771e+07	1.55426e+07	1.5815e+07	1.28868e+07	1.14428e+07	4.71515e+06	5.86618e+06	6.41588e+06	7.054e+06	2.4572e+06	1.11055e+07
P05370|G6PD_RAT	7	4	276.18	0.00242469	0.03084	2.22498	0.95099	Sample_S	Sample_N	59375.8	Glucose-6-phosphate 1-dehydrogenase OS=Rattus norvegicus OX=10116 GN=G6pdx PE=1 SV=3	132769	108350	216995	162364	163817	169346	468753	492147	453535	267824	196369	243211
P04636|MDHM_RAT	29	25	1718.35	0.00246008	0.0309962	2.32567	0.950174	Sample_N	Sample_S	35683.6	Malate dehydrogenase, mitochondrial OS=Rattus norvegicus OX=10116 GN=Mdh2 PE=1 SV=2	8.11754e+06	1.01546e+07	8.96083e+06	1.00242e+07	8.84393e+06	1.11569e+07	2.43839e+06	2.27974e+06	2.17003e+06	7.85186e+06	2.672e+06	7.20795e+06
tr|Q3MIE7|Q3MIE7_RAT	2	2	42.28	0.00247292	0.0309962	3.98879	0.949879	Sample_S	Sample_N	21974.2	COMM domain containing 9, isoform CRA_a OS=Rattus norvegicus OX=10116 GN=Commd9 PE=1 SV=1	39289.8	30028.7	25211.3	17320.4	12656.3	24293.8	209450	123701	91588.6	66451.5	73747.4	28594.7
P07687|HYEP_RAT	11	11	597.8	0.00249963	0.0309962	3.09994	0.949265	Sample_N	Sample_S	52581.7	Epoxide hydrolase 1 OS=Rattus norvegicus OX=10116 GN=Ephx1 PE=1 SV=1	795387	723486	459487	700191	714244	787318	159980	98353.2	50571.5	220058	176789	642696
Q5YLM1|DGLA_RAT	10	8	450.81	0.00253998	0.0309962	2.02598	0.948339	Sample_S	Sample_N	115301	Sn1-specific diacylglycerol lipase alpha OS=Rattus norvegicus OX=10116 GN=Dagla PE=1 SV=1	140374	147907	106830	138372	140280	117980	421938	315001	151190	181887	231798	302237
tr|Q99NI1|Q99NI1_RAT	2	2	86.02	0.00254842	0.0309962	4.80454	0.948145	Sample_N	Sample_S	19089	Nucleoside diphosphate kinase OS=Rattus norvegicus OX=10116 GN=Nme3 PE=2 SV=1	96023.9	67755	163899	65503.5	103203	73651.3	11643.2	1753.75	8616.88	14349	2339.18	79943.3
tr|D4AE79|D4AE79_RAT	3	2	103.29	0.00255154	0.0309962	1.71546	0.948074	Sample_S	Sample_N	21607.6	Charged multivesicular body protein 1A OS=Rattus norvegicus OX=10116 GN=Chmp1a PE=1 SV=1	47089	37040.9	88433.4	58254.7	54586.1	53013.9	96326.5	127306	108582	83116.7	74931.4	90281.4
tr|A0A0G2K9J2|A0A0G2K9J2_RAT	28	24	1878.04	0.00256637	0.0309962	2.48438	0.947734	Sample_N	Sample_S	55869.2	V-type proton ATPase subunit H OS=Rattus norvegicus OX=10116 GN=Atp6v1h PE=1 SV=1	6.13551e+07	1.25838e+08	1.3683e+08	6.64318e+07	7.74523e+07	4.5141e+07	2.21382e+07	3.77498e+07	3.69248e+07	2.89641e+07	5.4922e+07	2.58107e+07
P62749|HPCL1_RAT	15	6	932.35	0.00259665	0.0310233	2.28449	0.947042	Sample_S	Sample_N	22338.2	Hippocalcin-like protein 1 OS=Rattus norvegicus OX=10116 GN=Hpcal1 PE=1 SV=2	864156	769705	986641	762752	767258	958745	2.70784e+06	2.75429e+06	2.54846e+06	1.33073e+06	992394	1.33836e+06
P97629|LCAP_RAT	30	16	1764.62	0.0026028	0.0310233	1.71025	0.946901	Sample_N	Sample_S	117201	Leucyl-cystinyl aminopeptidase OS=Rattus norvegicus OX=10116 GN=Lnpep PE=1 SV=1	1.52338e+06	1.67527e+06	838235	1.04419e+06	1.22426e+06	1.07375e+06	597069	723231	788217	538445	734237	933423
tr|B0BN46|B0BN46_RAT	2	2	45.01	0.00268349	0.0317852	2.58832	0.945063	Sample_N	Sample_S	35937.6	Glyoxylate and hydroxypyruvate reductase OS=Rattus norvegicus OX=10116 GN=Grhpr PE=1 SV=1	94015.9	119331	107081	144751	110500	101196	69774.7	19296	14192	46566.3	69321	42361.7
tr|D4A249|D4A249_RAT	8	8	538.55	0.00270152	0.0318	1.96614	0.944654	Sample_N	Sample_S	31189.4	Metallo-beta-lactamase domain-containing 2 OS=Rattus norvegicus OX=10116 GN=Mblac2 PE=1 SV=1	2.44225e+06	2.63353e+06	1.56199e+06	2.02178e+06	2.52983e+06	2.3409e+06	564680	1.24077e+06	1.25083e+06	903918	1.00879e+06	1.91266e+06
tr|A0A0G2JU25|A0A0G2JU25_RAT;tr|B5DF50|B5DF50_RAT	12	11	637.84	0.00282333	0.032433	1.5912	0.941899	Sample_N	Sample_S	61854.3	Polypeptide N-acetylgalactosaminyltransferase OS=Rattus norvegicus OX=10116 GN=Galnt2 PE=1 SV=1	730090	493262	559745	503052	617441	675330	369223	359351	406999	344208	241559	527858
tr|D4A8G7|D4A8G7_RAT	3	1	161.5	0.00283272	0.032433	3.72626	0.941688	Sample_N	Sample_S	61463.5	SNW domain-containing 1 OS=Rattus norvegicus OX=10116 GN=Snw1 PE=1 SV=1	56210.8	60698.3	84898.6	104463	74122.3	75778.1	3218.11	13173.6	8997.88	85624.8	2356.41	9049.84
tr|D3ZW27|D3ZW27_RAT;tr|D3ZZH6|D3ZZH6_RAT	7	4	220.84	0.00285986	0.032433	1.66306	0.941078	Sample_S	Sample_N	153447	Mitogen-activated protein kinase kinase kinase 5 OS=Rattus norvegicus OX=10116 GN=Map3k5 PE=1 SV=3	57922.7	55806.5	73638.5	68832.7	60154.2	87322.7	94696	72460.5	116195	120499	156280	111208
tr|M0R9A7|M0R9A7_RAT	19	1	1121.93	0.00289241	0.032433	1.77069	0.940347	Sample_N	Sample_S	90528.5	Glutamate receptor 1 OS=Rattus norvegicus OX=10116 GN=Gria1 PE=1 SV=2	123107	96679.6	65957.8	84161.2	106921	112699	66720.5	41963.6	55092.3	37138.2	51173.2	80846.5
tr|A0A0G2K3D9|A0A0G2K3D9_RAT	5	2	322.4	0.00289314	0.032433	3.99996	0.940331	Sample_N	Sample_S	72505.2	Transmembrane protein 132B (Fragment) OS=Rattus norvegicus OX=10116 GN=Tmem132b PE=4 SV=1	362140	216250	126170	215360	274529	213548	74046.6	62108	7911.09	58989.1	33286.3	115662
Q9R1N3|S4A7_RAT;tr|A0A0K0WYG5|A0A0K0WYG5_RAT;tr|A0A0K0WYI6|A0A0K0WYI6_RAT;tr|F1M0J3|F1M0J3_RAT	10	5	579	0.00291326	0.032433	5.28261	0.93988	Sample_N	Sample_S	135953	Sodium bicarbonate cotransporter 3 OS=Rattus norvegicus OX=10116 GN=Slc4a7 PE=1 SV=1	80098.9	151947	45292.1	108860	93321.6	70884.2	22334.9	4006.55	10718.1	10025.5	1229.81	55876.7
tr|A0A0G2K931|A0A0G2K931_RAT;tr|E9PSV5|E9PSV5_RAT;tr|Q80YG1|Q80YG1_RAT	12	10	617.36	0.00292368	0.032433	4.9744	0.939646	Sample_N	Sample_S	40549.2	Phosphoserine aminotransferase OS=Rattus norvegicus OX=10116 GN=Psat1 PE=1 SV=1	326518	609230	711477	670079	455224	487507	8175.91	41930.7	23258.6	122074	127463	332460
tr|A0A1B0GWN5|A0A1B0GWN5_RAT	16	1	800.94	0.00295669	0.032433	1.59494	0.938909	Sample_N	Sample_S	66685.9	Non-specific serine/threonine protein kinase (Fragment) OS=Rattus norvegicus OX=10116 GN=Mark3 PE=1 SV=1	272270	227118	304078	262798	202191	271876	202235	165874	127390	131666	115012	223583
tr|F1LM28|F1LM28_RAT	33	1	1559.33	0.00295905	0.032433	3.43935	0.938856	Sample_N	Sample_S	315691	Neurofibromin OS=Rattus norvegicus OX=10116 GN=Nf1 PE=1 SV=2	121537	65340.3	103238	114695	89470.1	130251	49963.4	42785.3	21047.7	5571.34	49825.5	12391.1
tr|Q767H7|Q767H7_RAT	5	3	195.58	0.00296066	0.032433	1.95042	0.93882	Sample_N	Sample_S	109385	Cadherin-related neuronal receptor c2 OS=Rattus norvegicus OX=10116 GN=Pcdhac2 PE=2 SV=1	164995	119156	92179.9	109653	144162	112051	37494.7	68259.4	75591.5	39315.1	54533.2	105337
Q5U317|FIP1_RAT;tr|A0A0G2K376|A0A0G2K376_RAT;tr|B6RIU0|B6RIU0_RAT	2	1	63.66	0.00307838	0.0335288	4.77447	0.936203	Sample_N	Sample_S	60187.7	Pre-mRNA 3'-end-processing factor FIP1 OS=Rattus norvegicus OX=10116 GN=Fip1l1 PE=1 SV=1	19770.5	29724.2	45670.8	25630.4	24215.9	23403.4	365.83	180.778	19.6684	34666.3	40.5758	0.956142
tr|A0A0G2K437|A0A0G2K437_RAT	11	11	764.26	0.00310824	0.033545	2.10806	0.935543	Sample_N	Sample_S	71532.7	Autocrine motility factor receptor OS=Rattus norvegicus OX=10116 GN=Amfr PE=1 SV=1	1.11957e+06	611074	517464	747465	999431	650697	284044	244321	324644	248873	687413	414486
tr|B2RYQ2|B2RYQ2_RAT	6	4	265.65	0.00315265	0.0337557	2.86178	0.934563	Sample_N	Sample_S	36617.1	Serine/threonine-protein phosphatase 2A activator OS=Rattus norvegicus OX=10116 GN=Ptpa PE=1 SV=1	183740	194948	406606	296306	291738	257279	75759.2	75542.4	44176.2	62445.1	28428.7	283439
Q4KLL0|TCEA1_RAT	2	1	106.58	0.00321014	0.0341782	3.78256	0.933299	Sample_N	Sample_S	33893.5	Transcription elongation factor A protein 1 OS=Rattus norvegicus OX=10116 GN=Tcea1 PE=1 SV=1	93964.3	103485	198936	197745	186794	61684.2	12272.4	53348.2	55492.7	24094.5	11055.4	66498.5
P16638|ACLY_RAT;tr|A0A0G2K5E7|A0A0G2K5E7_RAT;tr|G3V888|G3V888_RAT	43	38	2476.51	0.00323381	0.0342208	2.14614	0.93278	Sample_N	Sample_S	120636	ATP-citrate synthase OS=Rattus norvegicus OX=10116 GN=Acly PE=1 SV=1	1.15631e+06	1.73599e+06	2.70208e+06	2.19778e+06	1.64108e+06	1.7935e+06	760239	434803	1.57283e+06	657103	829651	976496
O08618|KPRB_RAT;tr|Q6AZ40|Q6AZ40_RAT	6	4	168.15	0.00325026	0.0342208	3.96822	0.93242	Sample_N	Sample_S	40866.7	Phosphoribosyl pyrophosphate synthase-associated protein 2 OS=Rattus norvegicus OX=10116 GN=Prpsap2 PE=1 SV=1	217575	265587	335619	274117	256079	223353	43451.6	5923.16	71680.2	32865.2	16698.6	225612
Q62636|RAP1B_RAT	19	4	1259.36	0.00330107	0.0343532	1.88781	0.931311	Sample_N	Sample_S	20797.8	Ras-related protein Rap-1b OS=Rattus norvegicus OX=10116 GN=Rap1b PE=1 SV=2	5.38732e+06	5.48229e+06	4.74979e+06	4.81933e+06	5.68945e+06	4.86061e+06	1.15357e+06	3.67924e+06	3.56421e+06	2.05084e+06	3.1727e+06	2.79467e+06
O35796|C1QBP_RAT	7	7	465.43	0.003316	0.0343532	1.41061	0.930985	Sample_N	Sample_S	30996.9	Complement component 1 Q subcomponent-binding protein, mitochondrial OS=Rattus norvegicus OX=10116 GN=C1qbp PE=1 SV=2	2.29173e+06	1.45985e+06	1.77475e+06	1.71628e+06	1.45055e+06	1.76938e+06	1.17373e+06	1.38204e+06	1.30079e+06	1.03893e+06	1.45573e+06	1.06579e+06
O35264|PA1B2_RAT	8	6	556.94	0.00348366	0.0355501	2.05556	0.927356	Sample_N	Sample_S	25581.3	Platelet-activating factor acetylhydrolase IB subunit beta OS=Rattus norvegicus OX=10116 GN=Pafah1b2 PE=1 SV=1	762795	718226	1.76182e+06	1.12518e+06	895826	996472	443052	795310	478055	315338	392089	621714
tr|A0A0G2JZI2|A0A0G2JZI2_RAT	44	37	2436.32	0.00351714	0.0355501	1.9427	0.926636	Sample_N	Sample_S	169860	Glutamyl-prolyl-tRNA synthetase OS=Rattus norvegicus OX=10116 GN=Eprs PE=1 SV=1	847644	1.52556e+06	1.37245e+06	1.24062e+06	1.11887e+06	978666	303809	704403	726496	640679	406838	864145
P54256|HAP1_RAT	5	5	188.62	0.00352957	0.0355501	1.89058	0.92637	Sample_S	Sample_N	70213.3	Huntingtin-associated protein 1 OS=Rattus norvegicus OX=10116 GN=Hap1 PE=1 SV=1	92377.4	141632	208209	191908	113879	159316	316737	431502	283363	267896	204785	211084
Q5FVN2|TM41B_RAT	4	4	205.78	0.00354291	0.0355501	1.71088	0.926084	Sample_N	Sample_S	32511.5	Transmembrane protein 41B OS=Rattus norvegicus OX=10116 GN=Tmem41b PE=2 SV=1	175159	190991	206043	192138	199069	286005	82967	89296.8	100027	111615	159321	187044
tr|B2GV94|B2GV94_RAT	3	2	151.1	0.00359293	0.0355501	3.896	0.925014	Sample_N	Sample_S	51528.4	Fam134c protein OS=Rattus norvegicus OX=10116 GN=Retreg3 PE=1 SV=1	346610	349514	285818	378094	360052	342305	71468.9	82924.2	117742	14013.2	12431.9	230783
P0C6S7|ANS1B_RAT;tr|F1M2J2|F1M2J2_RAT	4	4	187.65	0.00359623	0.0355501	3.91577	0.924944	Sample_N	Sample_S	139206	Ankyrin repeat and sterile alpha motif domain-containing protein 1B OS=Rattus norvegicus OX=10116 GN=Anks1b PE=1 SV=1	216054	167929	160974	148079	124110	171586	12813.9	96741	4610.18	30501.2	47728.6	60105
tr|D4A8U7|D4A8U7_RAT;tr|A0A0G2K428|A0A0G2K428_RAT	35	30	2547.67	0.00360565	0.0355501	2.59757	0.924743	Sample_N	Sample_S	141944	Dynactin 1, isoform CRA_a OS=Rattus norvegicus OX=10116 GN=Dctn1 PE=1 SV=2	2.03149e+06	2.60269e+06	5.91479e+06	2.24061e+06	1.81281e+06	1.65141e+06	762218	759730	848000	798190	1.14819e+06	1.941e+06
Q71TY3|RS27_RAT;tr|M0RA26|M0RA26_RAT	5	1	271.22	0.00363503	0.0355501	1.71881	0.924117	Sample_S	Sample_N	9461.12	40S ribosomal protein S27 OS=Rattus norvegicus OX=10116 GN=Rps27 PE=1 SV=3	1.46736e+06	973586	668952	1.19383e+06	1.03681e+06	1.17881e+06	2.39239e+06	1.49956e+06	1.61865e+06	2.42893e+06	1.40508e+06	1.86094e+06
Q00566|MECP2_RAT;tr|A0A0G2JWK2|A0A0G2JWK2_RAT	2	2	103.01	0.00365001	0.0355501	11.4826	0.923798	Sample_S	Sample_N	53047.6	Methyl-CpG-binding protein 2 OS=Rattus norvegicus OX=10116 GN=Mecp2 PE=1 SV=1	10184.4	2930.09	3180.32	2354.65	7244.86	9199.49	115205	13230.1	56497.3	125831	85777.1	6426.37
P70645|BLMH_RAT;tr|A1A5L1|A1A5L1_RAT	15	15	831.26	0.00365789	0.0355501	1.52109	0.92363	Sample_N	Sample_S	52323	Bleomycin hydrolase OS=Rattus norvegicus OX=10116 GN=Blmh PE=1 SV=1	865676	1.29345e+06	1.18057e+06	1.42079e+06	1.38579e+06	1.13048e+06	603803	763711	762076	739495	770082	1.14473e+06
tr|D4ADZ2|D4ADZ2_RAT	3	3	177.98	0.00367917	0.0355745	3.49202	0.923179	Sample_N	Sample_S	95831.1	BICD cargo adaptor 1 OS=Rattus norvegicus OX=10116 GN=Bicd1 PE=4 SV=1	121918	67050.1	51285.1	92383.3	74402.7	74297.6	6889.19	29161.5	9513.15	51993.7	4815.29	35466.1
tr|G3V8Y0|G3V8Y0_RAT	2	2	70.97	0.00372951	0.035697	2.61385	0.922113	Sample_S	Sample_N	7979.37	G protein subunit gamma 13 OS=Rattus norvegicus OX=10116 GN=Gng13 PE=4 SV=1	47553.4	39148.4	39758.3	45948.5	39198.9	66356.9	240631	154544	78544.5	53918.5	102179	96741.4
tr|Q66SY1|Q66SY1_RAT	16	1	806.08	0.0037768	0.0357881	2.13077	0.921115	Sample_N	Sample_S	66250.6	Clathrin-assembly lymphoid leukemia protein OS=Rattus norvegicus OX=10116 GN=Picalm PE=1 SV=1	425659	262829	238170	338034	258172	314110	101750	204399	154189	80792.4	72540.6	248445
tr|A0A0G2JTT2|A0A0G2JTT2_RAT;tr|Q498N4|Q498N4_RAT	16	1	824.9	0.0037768	0.0357881	2.13077	0.921115	Sample_N	Sample_S	71050	Phosphatidylinositol binding clathrin assembly protein, isoform CRA_a OS=Rattus norvegicus OX=10116 GN=Picalm PE=1 SV=1	1.30556e+06	806136	730503	1.0368e+06	791854	963421	312084	626921	472922	247802	222493	762018
tr|A0A0G2K9Q3|A0A0G2K9Q3_RAT	4	4	128.07	0.00379657	0.0357965	2.95417	0.920699	Sample_N	Sample_S	111788	N-alpha-acetyltransferase 25, NatB auxiliary subunit OS=Rattus norvegicus OX=10116 GN=Naa25 PE=1 SV=1	25868	28838.5	63572.7	50908.1	38183.4	28397.6	10087.9	4330.48	16555.4	8166.46	5746.9	34921.5
tr|A0A0G2JVB6|A0A0G2JVB6_RAT	33	28	2290.5	0.00388404	0.0361335	3.99204	0.918865	Sample_N	Sample_S	32483.3	Syntaxin-12 OS=Rattus norvegicus OX=10116 GN=Stx12 PE=1 SV=1	6.3951e+06	6.65172e+06	2.71166e+06	5.73493e+06	6.92856e+06	5.03583e+06	228064	258980	2.47485e+06	607973	1.2147e+06	3.59655e+06
P62278|RS13_RAT;tr|M0RCY2|M0RCY2_RAT;tr|A0A1B0GWW0|A0A1B0GWW0_RAT	8	8	316.2	0.00388951	0.0361335	1.86738	0.91875	Sample_N	Sample_S	17222.3	40S ribosomal protein S13 OS=Rattus norvegicus OX=10116 GN=Rps13 PE=1 SV=2	4.86141e+06	3.26067e+06	3.7515e+06	4.83174e+06	4.01233e+06	5.90808e+06	1.94752e+06	1.88433e+06	2.37922e+06	1.35482e+06	2.36341e+06	4.32901e+06
Q5HZW3|ASPH2_RAT	11	11	583.44	0.00396363	0.0365234	1.606	0.917206	Sample_N	Sample_S	38727.2	Aspartate beta-hydroxylase domain-containing protein 2 OS=Rattus norvegicus OX=10116 GN=Asphd2 PE=2 SV=1	572436	551747	336745	466619	485236	549601	365406	365548	307124	301287	186396	318816
Q6MG49|BAG6_RAT	7	6	317.02	0.00397003	0.0365234	2.19093	0.917073	Sample_N	Sample_S	120012	Large proline-rich protein BAG6 OS=Rattus norvegicus OX=10116 GN=Bag6 PE=1 SV=2	325439	366164	413173	338897	296969	341770	82906.1	57269.7	227578	147367	218069	217280
Q8CGU6|NICA_RAT	14	13	792.62	0.00407463	0.0368366	1.84505	0.914909	Sample_N	Sample_S	78399.9	Nicastrin OS=Rattus norvegicus OX=10116 GN=Ncstn PE=1 SV=1	1.21543e+06	1.45707e+06	782183	1.18898e+06	1.33169e+06	1.01927e+06	826588	525615	603988	555976	335358	943501
tr|A0A0G2K5V8|A0A0G2K5V8_RAT;tr|F1LNN8|F1LNN8_RAT	2	1	82.57	0.00408233	0.0368366	3.59551	0.91475	Sample_N	Sample_S	161524	Death-associated protein kinase 1 OS=Rattus norvegicus OX=10116 GN=Dapk1 PE=1 SV=1	52168.7	74561.7	89806.8	111337	91934.5	101909	5957.16	4673.52	23149.6	1881.22	5778.81	103662
tr|A0A0G2JT62|A0A0G2JT62_RAT;tr|G3V8P4|G3V8P4_RAT	20	4	1152.65	0.0040998	0.0368366	2.68034	0.914391	Sample_N	Sample_S	212126	Receptor-type tyrosine-protein phosphatase F OS=Rattus norvegicus OX=10116 GN=Ptprf PE=1 SV=1	227631	244086	90586.1	280952	210594	213764	106050	70941.4	44695.7	30124	70149.3	150971
tr|D3ZIN7|D3ZIN7_RAT	4	2	123.53	0.0041026	0.0368366	1.41759	0.914333	Sample_S	Sample_N	20321.1	Mitochondrial ribosomal protein S23 OS=Rattus norvegicus OX=10116 GN=Mrps23 PE=1 SV=1	79918.9	52336.6	78061.5	72134.4	70079.1	91194.9	106303	87578.2	98884.2	96549.3	106442	133263
Q6IMF3|K2C1_RAT;tr|A0A0G2JST3|A0A0G2JST3_RAT	5	1	245.26	0.00412807	0.0368366	33.5245	0.91381	Sample_S	Sample_N	64830.8	Keratin, type II cytoskeletal 1 OS=Rattus norvegicus OX=10116 GN=Krt1 PE=2 SV=1	9224.41	11108	5556.14	7347.18	4792.35	7816.8	1.08698e+06	56649.1	123584	236194	14766.8	18756
Q04940|NEUG_RAT	5	5	256.4	0.00414014	0.0368366	2.03443	0.913562	Sample_N	Sample_S	7496.31	Neurogranin OS=Rattus norvegicus OX=10116 GN=Nrgn PE=1 SV=1	528189	208849	409778	383300	400907	319632	151254	221676	100766	162880	170262	299447
tr|D3ZCG2|D3ZCG2_RAT;tr|D3ZJJ7|D3ZJJ7_RAT;tr|D3ZSN6|D3ZSN6_RAT;tr|D3ZYN2|D3ZYN2_RAT;tr|D4A1V5|D4A1V5_RAT	4	3	217.45	0.0042415	0.0375621	7.12581	0.911491	Sample_S	Sample_N	185290	Kinesin family member 21A OS=Rattus norvegicus OX=10116 GN=Kif21a PE=1 SV=2	5860.14	874.232	3890.56	2729.96	1908.65	14762.6	50990	35833.6	4516.85	47796.7	16847.8	57976.1
Q64232|TECR_RAT;tr|B3SVE9|B3SVE9_RAT	7	6	246.82	0.0042955	0.0377568	1.55511	0.910393	Sample_S	Sample_N	36122.5	Very-long-chain enoyl-CoA reductase OS=Rattus norvegicus OX=10116 GN=Tecr PE=1 SV=1	3.62883e+06	2.43649e+06	2.05184e+06	2.55638e+06	2.74773e+06	4.30563e+06	5.71274e+06	4.42038e+06	3.78354e+06	4.5295e+06	5.00634e+06	4.11482e+06
Q5I0K5|ABHDA_RAT;tr|B1WBW9|B1WBW9_RAT	2	2	70.12	0.00434471	0.0377568	3.03871	0.909397	Sample_N	Sample_S	33152.7	Mycophenolic acid acyl-glucuronide esterase, mitochondrial OS=Rattus norvegicus OX=10116 GN=Abhd10 PE=1 SV=2	16129.8	42317	47412.6	34484.5	25796.2	25327	2663.09	5600.54	8343.26	21132.7	13920.7	11349.1
Q10836|TRHDE_RAT;tr|G3V6Q2|G3V6Q2_RAT	4	4	147.1	0.00435674	0.0377568	2.56106	0.909154	Sample_N	Sample_S	117287	Thyrotropin-releasing hormone-degrading ectoenzyme OS=Rattus norvegicus OX=10116 GN=Trhde PE=1 SV=1	430673	727197	442594	458383	302618	277358	128737	183764	67265.6	88667.5	227566	334362
P28494|MA2A1_RAT	2	1	66.59	0.00440404	0.0379379	7.6265	0.908201	Sample_S	Sample_N	131242	Alpha-mannosidase 2 OS=Rattus norvegicus OX=10116 GN=Man2a1 PE=1 SV=2	626.207	402.61	274.58	479.406	669.667	1909.44	7723.95	12591.4	1394.28	1254.57	1786.9	8514.97
Q64350|EI2BE_RAT	3	3	178.18	0.004555	0.0387889	3.47071	0.90518	Sample_S	Sample_N	80206.5	Translation initiation factor eIF-2B subunit epsilon OS=Rattus norvegicus OX=10116 GN=Eif2b5 PE=1 SV=2	39251.6	52655.3	45836.3	45391.3	43539.1	52701.5	88161.6	129413	214641	49641.9	369338	118433
tr|A0A0G2K2V5|A0A0G2K2V5_RAT	13	2	470.36	0.00456423	0.0387889	1.79418	0.904997	Sample_N	Sample_S	81995.6	Exocyst complex component 1 OS=Rattus norvegicus OX=10116 GN=Exoc1 PE=1 SV=1	339748	518168	390194	525613	449824	322823	174160	197385	204481	439456	155815	247945
P60905|DNJC5_RAT	12	11	1032.08	0.00459774	0.0388992	2.19852	0.904331	Sample_N	Sample_S	22100.7	DnaJ homolog subfamily C member 5 OS=Rattus norvegicus OX=10116 GN=Dnajc5 PE=1 SV=1	1.81632e+07	1.80183e+07	9.88683e+06	1.71598e+07	1.66423e+07	1.77321e+07	1.03727e+07	6.6274e+06	9.32337e+06	3.45124e+06	3.37357e+06	1.12464e+07
tr|F2Z3T9|F2Z3T9_RAT	4	4	253.3	0.00474189	0.0397638	3.98144	0.901487	Sample_N	Sample_S	53120.6	U2 snRNP auxiliary factor large subunit OS=Rattus norvegicus OX=10116 GN=U2af2 PE=1 SV=2	63448	88079.7	212281	62054.8	45114.3	89208.6	15474.9	5915.47	3539.33	9788.28	86094.1	19887.2
Q63345|MOG_RAT;tr|Q6MFX9|Q6MFX9_RAT	3	3	163.65	0.00483148	0.0400121	2.57875	0.899734	Sample_S	Sample_N	27881.6	Myelin-oligodendrocyte glycoprotein OS=Rattus norvegicus OX=10116 GN=Mog PE=1 SV=1	256691	137623	248287	283601	225469	408002	1.36654e+06	679312	355687	372075	668352	580038
tr|B0BN20|B0BN20_RAT;tr|Q5RJZ3|Q5RJZ3_RAT	2	1	94.06	0.00484532	0.0400121	1.63705	0.899464	Sample_S	Sample_N	27535.2	Tetraspanin OS=Rattus norvegicus OX=10116 GN=Tspan6 PE=1 SV=1	499671	341233	279459	377987	335368	499016	598075	496010	973077	560821	542248	648576
O35867|NEB1_RAT	2	1	96.45	0.00488009	0.0400121	3.694	0.898787	Sample_N	Sample_S	122735	Neurabin-1 OS=Rattus norvegicus OX=10116 GN=Ppp1r9a PE=1 SV=1	27741.1	25450	99773.7	37081.8	38016.1	14751.3	18639.1	4826.53	5163.12	14469.1	8583.58	14050.5
tr|D3ZQP6|D3ZQP6_RAT	12	10	608.43	0.00489001	0.0400121	2.12412	0.898594	Sample_N	Sample_S	75144	Sema domain, immunoglobulin domain (Ig), and GPI membrane anchor, (Semaphorin) 7A (Predicted) OS=Rattus norvegicus OX=10116 GN=Sema7a PE=1 SV=1	373446	215242	172398	206233	318837	346567	121604	145779	63765.7	148283	82969.2	206258
Q5FVC2|ARHG2_RAT;tr|A0A0G2K0V4|A0A0G2K0V4_RAT;tr|A0A1B0GWY5|A0A1B0GWY5_RAT	33	31	1919.59	0.00494351	0.0400121	1.44642	0.897557	Sample_S	Sample_N	111909	Rho guanine nucleotide exchange factor 2 OS=Rattus norvegicus OX=10116 GN=Arhgef2 PE=1 SV=1	957495	587039	869290	756286	648348	765185	1.22834e+06	866962	1.06407e+06	1.3556e+06	1.20161e+06	913294
tr|A0A0G2K2V2|A0A0G2K2V2_RAT;tr|G3V9N8|G3V9N8_RAT;P52303|AP1B1_RAT	64	27	3983.23	0.00496335	0.0400121	1.59175	0.897174	Sample_N	Sample_S	103824	AP complex subunit beta OS=Rattus norvegicus OX=10116 GN=Ap1b1 PE=1 SV=1	1.48835e+06	2.47894e+06	2.16287e+06	2.37404e+06	1.49983e+06	1.90487e+06	993426	1.18139e+06	1.15839e+06	1.03925e+06	1.22081e+06	1.88837e+06
tr|A0A0G2JZW1|A0A0G2JZW1_RAT;tr|A0A142BM04|A0A142BM04_RAT;tr|B2RZB2|B2RZB2_RAT	2	1	79.49	0.00498845	0.0400121	1.72873	0.896689	Sample_S	Sample_N	24337	Uncharacterized protein OS=Rattus norvegicus OX=10116 PE=4 SV=1	507971	470836	558207	774536	414185	610867	1.21016e+06	1.01314e+06	605603	684611	1.11978e+06	1.13479e+06
P69682|NECP1_RAT	12	10	736.68	0.00503939	0.0400121	1.56627	0.895709	Sample_N	Sample_S	29792.4	Adaptin ear-binding coat-associated protein 1 OS=Rattus norvegicus OX=10116 GN=Necap1 PE=1 SV=1	3.22144e+06	4.60175e+06	3.90136e+06	3.99848e+06	3.47943e+06	3.2114e+06	2.94398e+06	1.49222e+06	1.70689e+06	2.87341e+06	2.63593e+06	2.65787e+06
Q5XI78|ODO1_RAT	43	29	2379.83	0.00504383	0.0400121	2.09074	0.895624	Sample_N	Sample_S	116296	2-oxoglutarate dehydrogenase, mitochondrial OS=Rattus norvegicus OX=10116 GN=Ogdh PE=1 SV=1	3.31134e+06	3.45069e+06	2.53102e+06	3.76062e+06	3.6003e+06	3.00562e+06	637104	766373	2.19125e+06	1.59159e+06	1.7118e+06	2.50505e+06
Q5I0D7|PEPD_RAT	4	3	184.32	0.00507803	0.0400121	7.54026	0.894968	Sample_S	Sample_N	54750.6	Xaa-Pro dipeptidase OS=Rattus norvegicus OX=10116 GN=Pepd PE=2 SV=1	8251.34	5626.24	8818.93	5595.94	5022.62	6005.65	33175.4	58926.5	141823	11343.8	43528.7	7690.72
tr|A0A096MJY1|A0A096MJY1_RAT	4	3	233.95	0.00508734	0.0400121	1.88499	0.894789	Sample_N	Sample_S	62957.9	Glypican 6 OS=Rattus norvegicus OX=10116 GN=Gpc6 PE=1 SV=1	209487	322622	213275	253819	253115	219192	143792	147077	143138	107675	52513.8	186453
tr|D3ZKD9|D3ZKD9_RAT	32	5	2149.03	0.00510158	0.0400121	1.62385	0.894517	Sample_N	Sample_S	39142.9	Microtubule-associated protein OS=Rattus norvegicus OX=10116 GN=Mapt PE=1 SV=2	1.17381e+07	1.64686e+07	1.0608e+07	1.29826e+07	1.01494e+07	8.53848e+06	8.51711e+06	6.21177e+06	5.48923e+06	5.32091e+06	8.734e+06	9.1331e+06
Q5RKI1|IF4A2_RAT	17	6	1000.37	0.00510858	0.0400121	2.20456	0.894383	Sample_N	Sample_S	46402.3	Eukaryotic initiation factor 4A-II OS=Rattus norvegicus OX=10116 GN=Eif4a2 PE=1 SV=1	411378	303200	863964	502831	404754	451441	298174	101871	173834	287520	178113	292987
tr|B0BNE3|B0BNE3_RAT	3	2	111.71	0.00510931	0.0400121	4.38504	0.894369	Sample_N	Sample_S	20795.1	Trafficking protein particle complex subunit 5 OS=Rattus norvegicus OX=10116 GN=Trappc5 PE=1 SV=1	101189	73525.4	93811.4	122264	86803.9	91645.2	52.1657	1010.69	1178.95	10320.9	1386.92	115864
Q4V7C7|ARP3_RAT;tr|A0A0G2K1C0|A0A0G2K1C0_RAT	23	15	1367.06	0.00513284	0.0400309	1.76159	0.893919	Sample_N	Sample_S	47357.2	Actin-related protein 3 OS=Rattus norvegicus OX=10116 GN=Actr3 PE=1 SV=1	5.46405e+06	4.66525e+06	4.7688e+06	5.1994e+06	5.0469e+06	3.5738e+06	2.11929e+06	1.72825e+06	4.17623e+06	1.74511e+06	2.37229e+06	4.1613e+06
Q9Z272|GIT1_RAT;tr|A0A0G2K527|A0A0G2K527_RAT	18	11	1044.87	0.00521925	0.0403249	1.5199	0.892275	Sample_N	Sample_S	85230.9	ARF GTPase-activating protein GIT1 OS=Rattus norvegicus OX=10116 GN=Git1 PE=1 SV=1	753107	767084	869194	835058	767675	670552	463813	343817	473821	384437	678755	723109
tr|A0A0G2K3H2|A0A0G2K3H2_RAT	13	9	561.11	0.00524995	0.0403249	1.98775	0.891694	Sample_N	Sample_S	241289	Dedicator of cytokinesis 7 OS=Rattus norvegicus OX=10116 GN=Dock7 PE=1 SV=1	222844	120720	158871	187322	185187	177018	58919	45979.8	115906	72255.3	60781.7	175379
Q64244|CD38_RAT	2	2	67.7	0.00528661	0.0403249	12.1208	0.891001	Sample_S	Sample_N	34435.9	ADP-ribosyl cyclase/cyclic ADP-ribose hydrolase 1 OS=Rattus norvegicus OX=10116 GN=Cd38 PE=1 SV=1	613.688	3303.8	623.217	661.491	905.201	1360.73	23589.8	34151	1974.57	18003.6	11407.2	1393.19
Q6J1Y9|UBP19_RAT;tr|A0A0G2JVN4|A0A0G2JVN4_RAT;tr|M0RDN9|M0RDN9_RAT	10	9	421.6	0.0052963	0.0403249	3.20189	0.890818	Sample_N	Sample_S	150302	Ubiquitin carboxyl-terminal hydrolase 19 OS=Rattus norvegicus OX=10116 GN=Usp19 PE=1 SV=1	165142	192624	114028	175557	208768	211700	20063.8	13804.8	7544.9	41134.3	188097	62850.8
Q4FZT9|PSMD2_RAT	38	33	2216.27	0.00530672	0.0403249	2.88266	0.890621	Sample_N	Sample_S	100188	26S proteasome non-ATPase regulatory subunit 2 OS=Rattus norvegicus OX=10116 GN=Psmd2 PE=1 SV=1	1.0536e+06	1.05776e+06	1.69139e+06	1.79246e+06	1.2821e+06	1.00579e+06	240538	114796	762936	146123	460662	1.0096e+06
Q62807|SYT17_RAT	7	6	393.69	0.00531885	0.0403249	2.09012	0.890393	Sample_N	Sample_S	53827.1	Synaptotagmin-17 OS=Rattus norvegicus OX=10116 GN=Syt17 PE=1 SV=1	208913	162368	121531	136838	193205	191610	100329	53813.4	59270.2	34570.3	167246	70132.7
tr|D4AAR7|D4AAR7_RAT	22	17	1233.37	0.00537384	0.040369	1.80281	0.889359	Sample_N	Sample_S	137484	Coiled-coil domain-containing 136 OS=Rattus norvegicus OX=10116 GN=Ccdc136 PE=1 SV=3	967281	956761	863947	1.04024e+06	1.11948e+06	1.2125e+06	623272	262827	532406	725418	393823	879254
P19492|GRIA3_RAT	29	16	1446.7	0.00539101	0.040369	2.23518	0.889037	Sample_N	Sample_S	100373	Glutamate receptor 3 OS=Rattus norvegicus OX=10116 GN=Gria3 PE=1 SV=1	1.24731e+06	981979	540337	833428	895817	1.19956e+06	539567	151998	540385	427872	312839	576768
tr|D3ZXM4|D3ZXM4_RAT	2	2	75.13	0.00548641	0.040369	1.62889	0.887255	Sample_N	Sample_S	57849.5	Ecotropic viral integration site 5-like (Fragment) OS=Rattus norvegicus OX=10116 GN=Evi5l PE=4 SV=2	131534	156975	215888	162632	121666	193155	64420.8	131462	80855.3	102682	99806.5	123547
tr|D3ZC55|D3ZC55_RAT	24	21	1287.36	0.00549173	0.040369	1.43394	0.887157	Sample_S	Sample_N	74830.4	Heat shock 70kDa protein 12A (Predicted), isoform CRA_a OS=Rattus norvegicus OX=10116 GN=Hspa12a PE=1 SV=1	898415	868996	1.25438e+06	1.01606e+06	881239	1.0087e+06	1.89186e+06	1.48106e+06	1.01403e+06	1.34366e+06	1.43896e+06	1.33052e+06
tr|D3ZF97|D3ZF97_RAT	13	11	667.14	0.00554889	0.0404462	1.77911	0.886095	Sample_N	Sample_S	54666.2	Endoplasmic reticulum lectin 1 OS=Rattus norvegicus OX=10116 GN=Erlec1 PE=1 SV=2	792687	531625	414750	510540	669041	657936	347558	226926	261818	342603	238275	593140
tr|B1WBS4|B1WBS4_RAT	7	6	350.91	0.00560187	0.0405724	1.50671	0.885115	Sample_N	Sample_S	39124.6	Similar to Vacuolar protein sorting 26 homolog (VPS26 protein homolog), isoform CRA_a OS=Rattus norvegicus OX=10116 GN=Vps26b PE=1 SV=1	536029	635815	731734	567270	451632	544629	345970	248168	353505	408661	499321	445485
P29066|ARRB1_RAT;P29067|ARRB2_RAT	5	3	218.46	0.00560902	0.0405724	1.99134	0.884983	Sample_N	Sample_S	47019.7	Beta-arrestin-1 OS=Rattus norvegicus OX=10116 GN=Arrb1 PE=1 SV=1	169293	328299	333039	301000	308780	219136	85947	202735	118704	143782	73025.2	209188
B4F7B7|DUS15_RAT;tr|M0RD87|M0RD87_RAT	3	3	135.7	0.00564214	0.0406568	2.36336	0.884373	Sample_N	Sample_S	26309.4	Dual specificity protein phosphatase 15 OS=Rattus norvegicus OX=10116 GN=Dusp15 PE=2 SV=1	111563	93516.2	79230.9	116885	96259.7	118259	42650.1	11166.6	32924.3	28870.3	35917.1	108996
tr|A0A096MJE6|A0A096MJE6_RAT	42	36	2674.03	0.00575493	0.0411565	1.79496	0.882304	Sample_N	Sample_S	149599	Tenascin R, isoform CRA_b OS=Rattus norvegicus OX=10116 GN=Tnr PE=1 SV=1	1.6191e+06	2.79315e+06	1.97048e+06	1.98517e+06	1.74261e+06	1.93839e+06	1.13817e+06	1.23769e+06	941072	606360	797522	1.99179e+06
P20070|NB5R3_RAT	25	22	1629.7	0.00578249	0.0411982	1.91663	0.881801	Sample_N	Sample_S	34174.7	NADH-cytochrome b5 reductase 3 OS=Rattus norvegicus OX=10116 GN=Cyb5r3 PE=1 SV=2	4.50312e+06	2.50204e+06	2.23428e+06	3.02221e+06	3.43356e+06	4.72642e+06	3.19037e+06	1.45194e+06	1.12016e+06	1.52742e+06	1.91034e+06	1.45471e+06
P28840|NEC1_RAT;tr|A0A0G2JX54|A0A0G2JX54_RAT	2	2	94.01	0.00584736	0.0413495	7.62025	0.880621	Sample_N	Sample_S	84120.8	Neuroendocrine convertase 1 OS=Rattus norvegicus OX=10116 GN=Pcsk1 PE=2 SV=1	39939.9	12912.3	28660.7	26734.3	31495.2	28216.1	51.0032	1117.94	8861.81	4669.41	2800.18	4540.73
tr|G3V6P7|G3V6P7_RAT	81	2	5275.75	0.0059637	0.0418208	1.55618	0.878518	Sample_N	Sample_S	226411	Myosin, heavy polypeptide 9, non-muscle OS=Rattus norvegicus OX=10116 GN=Myh9 PE=1 SV=1	1.13744e+06	816775	857436	1.18196e+06	1.53512e+06	1.37963e+06	705809	560611	682331	794336	785836	910391
tr|D4A0C3|D4A0C3_RAT	2	1	58.65	0.00598762	0.0418208	3.32272	0.878088	Sample_N	Sample_S	86196.5	HID1 domain-containing OS=Rattus norvegicus OX=10116 GN=Hid1 PE=1 SV=2	27651.5	17372.5	60678.5	29653.7	13422.9	3652.47	0	0	0	0	1190.9	44684.5
tr|F1LZ81|F1LZ81_RAT;tr|M0R6K4|M0R6K4_RAT;tr|D4A7V2|D4A7V2_RAT	19	16	840.31	0.00600229	0.0418208	3.09069	0.877825	Sample_N	Sample_S	224986	Dedicator of cytokinesis 4 OS=Rattus norvegicus OX=10116 GN=Dock4 PE=1 SV=3	532176	677373	1.96948e+06	535665	487661	506270	237558	322749	229419	227279	85605.7	420874
Q6AYA6|CYBC1_RAT	3	3	123.42	0.00608247	0.0419529	2.21311	0.876389	Sample_S	Sample_N	20894	Cytochrome b-245 chaperone 1 OS=Rattus norvegicus OX=10116 GN=Cybc1 PE=1 SV=1	83781.4	50071	48483.4	50831.4	61431	30268.7	248841	98192.7	78040.6	85909.5	101365	106619
Q63270|ACOC_RAT;tr|G3V6S2|G3V6S2_RAT	17	14	777.76	0.00608765	0.0419529	2.10582	0.876296	Sample_N	Sample_S	98127.5	Cytoplasmic aconitate hydratase OS=Rattus norvegicus OX=10116 GN=Aco1 PE=1 SV=1	491994	465662	890230	616435	554661	719758	126305	231285	202185	417957	219123	578581
Q5HZY0|UBXN4_RAT	14	13	943.79	0.00613717	0.0421409	1.69343	0.875414	Sample_N	Sample_S	56394.1	UBX domain-containing protein 4 OS=Rattus norvegicus OX=10116 GN=Ubxn4 PE=1 SV=1	1.29955e+06	1.51089e+06	1.01224e+06	1.30787e+06	1.48087e+06	1.55186e+06	1.15192e+06	856891	817889	475205	491948	1.0267e+06
tr|G3V9P7|G3V9P7_RAT	10	9	422.39	0.00619361	0.0422156	3.43523	0.874412	Sample_N	Sample_S	344745	Huntingtin OS=Rattus norvegicus OX=10116 GN=Htt PE=1 SV=1	90757.9	111675	267751	175060	118301	101244	9835.35	57090.8	58775.8	9318.02	62019.3	54701.6
tr|A0A0G2JVC8|A0A0G2JVC8_RAT	29	23	1591.21	0.00620946	0.0422156	1.92667	0.874131	Sample_N	Sample_S	83283.6	Terpene cyclase/mutase family member OS=Rattus norvegicus OX=10116 GN=Lss PE=1 SV=1	2.34792e+06	2.16723e+06	1.52064e+06	1.88768e+06	1.24009e+06	2.47912e+06	803716	930448	544567	910074	846193	2.0079e+06
tr|B2RYD0|B2RYD0_RAT	2	2	96.65	0.00633221	0.0427065	2.00315	0.871966	Sample_N	Sample_S	18566.3	Ube2g2 protein OS=Rattus norvegicus OX=10116 GN=Ube2g2 PE=1 SV=1	225681	210105	223572	201394	206280	237827	161930	71244.5	76835.9	38911.9	117367	185113
P63035|CYH2_RAT;tr|F1LSU6|F1LSU6_RAT;P97694|CYH1_RAT;tr|B2GUV0|B2GUV0_RAT	7	2	260.93	0.0063769	0.0428554	1.45157	0.871183	Sample_N	Sample_S	46571.2	Cytohesin-2 OS=Rattus norvegicus OX=10116 GN=Cyth2 PE=1 SV=1	321176	293957	378970	387071	300720	405400	251847	171044	276035	192290	327050	219693
Q63344|MOT2_RAT;tr|Q66HS9|Q66HS9_RAT	2	2	66.31	0.00644927	0.0431235	1.41148	0.869919	Sample_S	Sample_N	53057.4	Monocarboxylate transporter 2 OS=Rattus norvegicus OX=10116 GN=Slc16a7 PE=1 SV=1	253610	258529	177257	211374	241385	251722	460341	326927	290583	298123	265794	325653
Q5XI64|ABHD6_RAT	15	15	1028.52	0.00646231	0.0431235	1.67457	0.869692	Sample_N	Sample_S	38311.6	Monoacylglycerol lipase ABHD6 OS=Rattus norvegicus OX=10116 GN=Abhd6 PE=1 SV=1	3.14322e+06	2.60633e+06	1.59145e+06	2.10412e+06	2.454e+06	2.83664e+06	889120	2.00435e+06	1.21416e+06	1.72791e+06	1.4115e+06	1.55268e+06
tr|D3ZIP2|D3ZIP2_RAT	5	3	210.24	0.00655822	0.0435927	3.14134	0.868028	Sample_N	Sample_S	74384.6	CD180 antigen (Predicted), isoform CRA_a OS=Rattus norvegicus OX=10116 GN=Cd180 PE=1 SV=1	83341.6	41092.6	32827.8	67710.4	69140.1	122350	12522.2	62807.6	31357.3	5988.1	7817.52	12081.8
tr|D3KR63|D3KR63_RAT	9	7	419.75	0.00657863	0.0435927	2.89699	0.867675	Sample_N	Sample_S	115528	cAMPS OS=Rattus norvegicus OX=10116 GN=Rapgef4 PE=2 SV=1	194129	163107	199886	168434	141483	136588	8164.45	10292.7	23805.1	24692.6	67927.2	211555
P61078|UB2D3_RAT;P62839|UB2D2_RAT;tr|A0A0G2JV72|A0A0G2JV72_RAT;tr|A0A0G2K739|A0A0G2K739_RAT;tr|F1M5C9|F1M5C9_RAT	5	4	286.93	0.00664051	0.0436819	2.36753	0.866609	Sample_N	Sample_S	16687.2	Ubiquitin-conjugating enzyme E2 D3 OS=Rattus norvegicus OX=10116 GN=Ube2d3 PE=2 SV=1	461859	595193	686046	751410	690674	803567	173669	143589	541258	288915	80852.1	456485
D3ZBN0|H15_RAT	3	3	173.03	0.00667637	0.0436819	1.95286	0.865993	Sample_S	Sample_N	22649.2	Histone H1.5 OS=Rattus norvegicus OX=10116 GN=Hist1h1b PE=1 SV=1	836105	763633	849006	597553	781078	1.11285e+06	2.1026e+06	844142	1.86153e+06	2.0519e+06	976938	1.81045e+06
tr|M0RAP5|M0RAP5_RAT	23	20	1117.33	0.00670093	0.0436819	2.04579	0.865572	Sample_N	Sample_S	211405	SET-binding factor 1 OS=Rattus norvegicus OX=10116 GN=Sbf1 PE=1 SV=1	323182	447654	592988	402847	334925	318792	126721	213377	190334	156412	85085.6	411176
P97523|MET_RAT;tr|A0A0G2JY19|A0A0G2JY19_RAT;tr|Q2IBC7|Q2IBC7_RAT	5	4	259.05	0.00670539	0.0436819	2.65667	0.865495	Sample_N	Sample_S	153941	Hepatocyte growth factor receptor OS=Rattus norvegicus OX=10116 GN=Met PE=1 SV=1	76636.1	75801	34648.7	49242.8	83699.3	48132.3	8647.04	7074.9	27360.3	36404.3	28934.2	30158.7
D4A0X3|K1107_RAT;tr|A0A452Q762|A0A452Q762_RAT	7	7	350.91	0.00673983	0.0436819	3.47278	0.864906	Sample_N	Sample_S	133257	AP2-interacting clathrin-endocytosis protein OS=Rattus norvegicus OX=10116 GN=Kiaa1107 PE=1 SV=3	179702	162026	277859	188387	119702	99424	19112.6	56187.7	69349.9	71748.1	6267.2	73091.7
Q66HG5|TM9S2_RAT	16	16	1060.68	0.00675925	0.0436819	2.88651	0.864575	Sample_N	Sample_S	75586.4	Transmembrane 9 superfamily member 2 OS=Rattus norvegicus OX=10116 GN=Tm9sf2 PE=2 SV=1	993204	2.57357e+06	761115	1.12241e+06	1.10745e+06	936344	642992	441233	483606	169933	128677	729806
tr|Q5BK33|Q5BK33_RAT;tr|Q6F6B2|Q6F6B2_RAT	2	1	73.8	0.00675964	0.0436819	1.8606	0.864568	Sample_S	Sample_N	50918.4	p55 protein OS=Rattus norvegicus OX=10116 GN=LOC652956 PE=2 SV=1	46905.4	46257.4	57263.2	43579.6	48975.8	42707.5	165097	102626	68089.2	67544.4	68772.8	59423.2
tr|D3ZUB0|D3ZUB0_RAT	18	15	1036.08	0.00677949	0.0436819	2.19002	0.864229	Sample_N	Sample_S	38090	Reticulocalbin 1 OS=Rattus norvegicus OX=10116 GN=Rcn1 PE=1 SV=1	2.6869e+06	1.27035e+06	1.72745e+06	1.1714e+06	2.1256e+06	1.67308e+06	879170	602462	1.02464e+06	294589	752801	1.3115e+06
P52020|ERG1_RAT	10	9	490.02	0.0068087	0.0436819	1.58226	0.863732	Sample_N	Sample_S	64024.2	Squalene monooxygenase OS=Rattus norvegicus OX=10116 GN=Sqle PE=1 SV=1	519761	441452	724327	471406	498459	702296	222062	376004	389984	286238	458196	389613
tr|D3ZRX7|D3ZRX7_RAT;tr|F1M6B6|F1M6B6_RAT	17	13	896.48	0.00682654	0.0436819	2.17254	0.863429	Sample_N	Sample_S	111796	Protocadherin 10 OS=Rattus norvegicus OX=10116 GN=Pcdh10 PE=4 SV=2	912947	903026	329646	750326	910371	596439	289445	470756	179138	281492	270492	535220
tr|M0R907|M0R907_RAT	4	3	172.68	0.00684562	0.0436819	3.52459	0.863105	Sample_N	Sample_S	13916.2	Small nuclear ribonucleoprotein Sm D3 OS=Rattus norvegicus OX=10116 GN=Snrpd3 PE=1 SV=1	259748	217367	229122	138110	82173.1	125746	57114.9	14455.7	20035.4	86191.6	112656	8095.94
Q5FVH8|R7BP_RAT	6	4	210.95	0.00688957	0.0437196	2.97794	0.86236	Sample_N	Sample_S	28966.1	Regulator of G-protein signaling 7-binding protein OS=Rattus norvegicus OX=10116 GN=Rgs7bp PE=2 SV=1	286095	245749	142712	188664	302377	184194	172522	12285.5	157273	31996.6	41629.1	37557.4
Q5XIG4|OCAD1_RAT	3	3	147.23	0.00690934	0.0437196	4.04183	0.862026	Sample_N	Sample_S	27659.1	OCIA domain-containing protein 1 OS=Rattus norvegicus OX=10116 GN=Ociad1 PE=1 SV=1	222146	44523.9	97864.8	103261	101693	153576	54406.6	32344.6	10812.8	39884.1	3783.09	37663.9
Q64617|KPCL_RAT	3	1	126.15	0.00692281	0.0437196	3.93851	0.861798	Sample_N	Sample_S	77946.7	Protein kinase C eta type OS=Rattus norvegicus OX=10116 GN=Prkch PE=1 SV=1	79193.1	21875.3	48670.2	42066.4	84928.5	165279	16088.1	6145.86	19028.2	8105.68	56299.9	6560.78
tr|Q5U3Z7|Q5U3Z7_RAT	3	2	75	0.00697174	0.0437196	2.76934	0.860973	Sample_S	Sample_N	55764.8	Serine hydroxymethyltransferase OS=Rattus norvegicus OX=10116 GN=Shmt2 PE=1 SV=1	9331.78	6213.16	10484.5	10523.5	8942.57	6697.87	9604.43	18537.8	41643.3	35054.9	11181	28519.9
Q66H28|TM206_RAT	3	3	255.33	0.00700047	0.0437196	4.03054	0.860491	Sample_N	Sample_S	40072.9	Transmembrane protein 206 OS=Rattus norvegicus OX=10116 GN=Tmem206 PE=1 SV=1	337238	326661	188827	264131	373637	180612	4368.32	43351	150269	106751	41984.1	67887.7
P32198|CPT1A_RAT	14	13	679.18	0.00700199	0.0437196	2.94929	0.860465	Sample_N	Sample_S	88125.5	Carnitine O-palmitoyltransferase 1, liver isoform OS=Rattus norvegicus OX=10116 GN=Cpt1a PE=1 SV=2	836563	643158	869991	655256	714548	537699	285504	60675.3	271705	210112	40019.7	575456
Q64303|PAK2_RAT	10	3	484.6	0.00701302	0.0437196	2.51057	0.86028	Sample_N	Sample_S	57960.4	Serine/threonine-protein kinase PAK 2 OS=Rattus norvegicus OX=10116 GN=Pak2 PE=1 SV=1	170674	225245	315689	263316	271902	216735	58196.6	157979	85179	64610.9	21504.1	195490
P97924|KALRN_RAT;tr|A0A2X0SFF1|A0A2X0SFF1_RAT	8	5	311.67	0.00707595	0.0437659	1.53143	0.859226	Sample_N	Sample_S	336586	Kalirin OS=Rattus norvegicus OX=10116 GN=Kalrn PE=1 SV=3	51451.1	84387.6	59481.3	59054.1	67583.4	63946.4	34552.2	46007.7	39468.7	27714.7	40680.8	63564.4
tr|A0A0G2JZA1|A0A0G2JZA1_RAT	20	16	998.33	0.00709775	0.0437659	2.59157	0.858862	Sample_N	Sample_S	165789	Roundabout guidance receptor 2 OS=Rattus norvegicus OX=10116 GN=Robo2 PE=4 SV=1	610916	474685	303247	506700	496329	396412	91529.6	40126.4	513410	73728.7	133728	223386
tr|D3ZBN4|D3ZBN4_RAT	3	3	168.52	0.00711281	0.0437659	2.96229	0.85861	Sample_S	Sample_N	15805.8	Ergosterol biosynthesis 28 homolog OS=Rattus norvegicus OX=10116 GN=Erg28 PE=1 SV=1	261378	124283	58058.2	66383.1	82406	139537	326474	833971	165039	218361	277625	347062
P31399|ATP5H_RAT	8	7	399.34	0.00714717	0.043835	2.18809	0.858038	Sample_N	Sample_S	18763.4	ATP synthase subunit d, mitochondrial OS=Rattus norvegicus OX=10116 GN=Atp5pd PE=1 SV=3	1.91841e+06	1.20035e+06	1.057e+06	1.57346e+06	1.02088e+06	1.0403e+06	201107	528721	365941	729975	797457	946307
tr|D3ZI68|D3ZI68_RAT	2	1	56.34	0.0072771	0.0441225	2.77794	0.855885	Sample_N	Sample_S	55416	PRP31 pre-mRNA processing factor 31 homolog (Yeast) (Predicted) OS=Rattus norvegicus OX=10116 GN=Prpf31 PE=1 SV=1	145614	333606	117176	246342	131780	136696	30618	31629.9	173141	23769.7	35302.5	105553
tr|G3V6S3|G3V6S3_RAT	17	16	1275.76	0.00733915	0.0441225	1.61951	0.854863	Sample_N	Sample_S	37063.7	Calumenin OS=Rattus norvegicus OX=10116 GN=Calu PE=1 SV=1	3.01256e+06	2.67503e+06	2.35494e+06	2.10154e+06	3.04174e+06	2.37999e+06	1.79885e+06	1.14016e+06	2.16503e+06	1.0828e+06	1.10931e+06	2.31523e+06
P62494|RB11A_RAT	16	4	1024.07	0.00736513	0.0441225	1.48887	0.854436	Sample_N	Sample_S	24393.5	Ras-related protein Rab-11A OS=Rattus norvegicus OX=10116 GN=Rab11a PE=1 SV=3	2.05692e+06	1.89127e+06	1.42527e+06	1.55402e+06	2.02435e+06	1.66216e+06	1.35509e+06	1.79884e+06	1.16644e+06	920737	898633	989147
D4AAT7|NNRD_RAT;tr|D3ZLK9|D3ZLK9_RAT	3	3	145.64	0.00738063	0.0441225	3.0522	0.854182	Sample_N	Sample_S	36518	ATP-dependent (S)-NAD(P)H-hydrate dehydratase OS=Rattus norvegicus OX=10116 GN=Naxd PE=3 SV=1	75052.2	16365.5	49045.2	42699.1	50284.7	71898.4	27234.2	4915.28	11497.6	16563.6	28292.2	11538.1
Q63468|KPRA_RAT;tr|G3V7B5|G3V7B5_RAT;tr|Q6AYZ7|Q6AYZ7_RAT	5	3	190.86	0.00738958	0.0441225	2.4484	0.854035	Sample_N	Sample_S	39435.8	Phosphoribosyl pyrophosphate synthase-associated protein 1 OS=Rattus norvegicus OX=10116 GN=Prpsap1 PE=1 SV=1	152679	114524	282394	250761	132878	143304	31761.2	52014.7	41698.6	36178.1	32163.2	245875
tr|D3ZG85|D3ZG85_RAT;Q5XIS9|KPCD2_RAT;Q5XIT0|CDKL2_RAT;Q9WTQ1|KPCD1_RAT;tr|A0A0G2K4K8|A0A0G2K4K8_RAT;tr|A0A0G2K928|A0A0G2K928_RAT;tr|Q6TXH3|Q6TXH3_RAT	5	4	222.21	0.00740272	0.0441225	1.41008	0.85382	Sample_S	Sample_N	105209	Cyclin-dependent kinase-like 5 OS=Rattus norvegicus OX=10116 GN=Cdkl5 PE=1 SV=2	6.2003e+06	4.24561e+06	7.93672e+06	6.21751e+06	5.62278e+06	7.50817e+06	1.04869e+07	7.44638e+06	8.15881e+06	8.33199e+06	8.59364e+06	1.01861e+07
tr|F1M324|F1M324_RAT	3	3	125.8	0.00742687	0.0441225	2.14536	0.853425	Sample_N	Sample_S	113670	Phosphoinositide phospholipase C OS=Rattus norvegicus OX=10116 GN=Plcl2 PE=1 SV=2	79344.7	115495	139013	112388	122338	108342	48663.3	40900.1	32818.2	16648.9	104817	71680.3
P62271|RS18_RAT;tr|A0A0H2UHT6|A0A0H2UHT6_RAT;tr|D3ZM33|D3ZM33_RAT;tr|M0R5K9|M0R5K9_RAT	7	7	316.48	0.00751179	0.0443489	3.278	0.852041	Sample_N	Sample_S	17718.7	40S ribosomal protein S18 OS=Rattus norvegicus OX=10116 GN=Rps18 PE=1 SV=3	2.21471e+06	1.39596e+06	3.03507e+06	2.04227e+06	2.25241e+06	3.16192e+06	150989	169377	82256.5	686423	2.34408e+06	868991
tr|D3ZWJ9|D3ZWJ9_RAT	14	12	635.72	0.00760584	0.0446299	1.73413	0.850516	Sample_N	Sample_S	67040.4	Family with sequence similarity 234, member B OS=Rattus norvegicus OX=10116 GN=Fam234b PE=1 SV=1	2.14752e+06	1.21967e+06	879197	1.09844e+06	1.3597e+06	1.45003e+06	978185	808798	713945	781597	480271	939582
tr|D3ZN27|D3ZN27_RAT;tr|F1M6V0|F1M6V0_RAT	43	35	2025.18	0.00763762	0.0446299	1.59383	0.850003	Sample_N	Sample_S	254506	DnaJ heat shock protein family (Hsp40) member C13 OS=Rattus norvegicus OX=10116 GN=Dnajc13 PE=1 SV=2	655990	548053	525478	499412	481092	629369	419109	495297	291502	185622	404582	299089
tr|D3ZBC7|D3ZBC7_RAT	6	6	232.67	0.00765358	0.0446299	5.66853	0.849746	Sample_N	Sample_S	40304.1	Dehydrogenase/reductase 13 OS=Rattus norvegicus OX=10116 GN=Dhrs13 PE=1 SV=3	6.17532e+06	8.56055e+06	1.54309e+07	5.00857e+06	4.99193e+06	3.10284e+06	1.26612e+06	97383.8	1.62173e+06	2.23118e+06	84866.5	2.33211e+06
tr|Q5BK80|Q5BK80_RAT	2	2	44.84	0.00781897	0.0450689	2.78027	0.847095	Sample_N	Sample_S	26054.5	Tetraspanin OS=Rattus norvegicus OX=10116 GN=Tspan4 PE=1 SV=1	183392	447681	345752	326484	624505	489311	35978.5	67864.5	158801	116568	96397.6	393776
tr|D4ADS9|D4ADS9_RAT	2	2	76.35	0.00782398	0.0450689	1.55844	0.847015	Sample_S	Sample_N	92523.9	EFR3 homolog A OS=Rattus norvegicus OX=10116 GN=Efr3a PE=1 SV=1	179764	177888	233969	200607	192390	159758	173195	370105	308972	287272	270056	373844
tr|F1LW77|F1LW77_RAT	6	4	271.07	0.00785097	0.0450873	1.87442	0.846585	Sample_S	Sample_N	25752.6	RAB33B, member RAS oncogene family OS=Rattus norvegicus OX=10116 GN=Rab33b PE=1 SV=2	226072	124567	173243	175210	185667	234781	502510	291426	201087	255029	511374	337063
Q9WUH4|FHL1_RAT;tr|A0A0G2K338|A0A0G2K338_RAT;tr|Q6P792|Q6P792_RAT	3	3	172.87	0.00788741	0.0451597	2.19193	0.846006	Sample_S	Sample_N	31903.7	Four and a half LIM domains protein 1 OS=Rattus norvegicus OX=10116 GN=Fhl1 PE=2 SV=1	75124.3	79117.1	54617.2	34697.6	58628.5	79731.3	243787	185266	87225.9	129082	75598.5	116172
tr|Q3KRC3|Q3KRC3_RAT	13	10	752.97	0.00799934	0.0456415	2.29202	0.844234	Sample_N	Sample_S	69657	SRP receptor subunit alpha OS=Rattus norvegicus OX=10116 GN=Srpra PE=1 SV=1	368647	240705	303824	260877	373645	393810	47626.9	50065.7	156259	205944	198770	188410
Q91V33|KHDR1_RAT	7	5	309.72	0.00802984	0.0456415	2.31634	0.843754	Sample_N	Sample_S	48315.5	KH domain-containing, RNA-binding, signal transduction-associated protein 1 OS=Rattus norvegicus OX=10116 GN=Khdrbs1 PE=1 SV=1	1.72974e+06	1.76421e+06	2.37022e+06	2.02623e+06	1.18288e+06	1.20841e+06	473832	206489	992860	843011	604906	1.31767e+06
tr|A0A0G2QC57|A0A0G2QC57_RAT	18	1	985.4	0.00806341	0.0456415	1.27916	0.843226	Sample_S	Sample_N	16642.7	Fructose-bisphosphate aldolase C OS=Rattus norvegicus OX=10116 GN=Aldoc PE=1 SV=1	1.34119e+06	1.41038e+06	2.14097e+06	1.79588e+06	1.6106e+06	1.74475e+06	1.89615e+06	2.14354e+06	1.98983e+06	2.16741e+06	2.29333e+06	2.35732e+06
Q9Z336|DYLT1_RAT;tr|B2RYR9|B2RYR9_RAT	2	2	107.68	0.00806789	0.0456415	1.87099	0.843156	Sample_N	Sample_S	12452	Dynein light chain Tctex-type 1 OS=Rattus norvegicus OX=10116 GN=Dynlt1 PE=1 SV=1	240778	457093	335007	322525	270333	264384	86825.9	130694	215882	160681	109218	306924
P23348|B3A3_RAT;tr|G3V8P8|G3V8P8_RAT;P23347|B3A2_RAT	7	6	275.01	0.00813686	0.0458947	1.78033	0.842075	Sample_S	Sample_N	135407	Anion exchange protein 3 OS=Rattus norvegicus OX=10116 GN=Slc4a3 PE=1 SV=1	103006	42027.8	46781.7	36406.3	73664.6	54385.6	163332	107942	89494.3	95259.8	81118.6	97137.3
O54800|CADH8_RAT	6	5	238.82	0.00818621	0.0459183	2.18293	0.841304	Sample_N	Sample_S	88333.4	Cadherin-8 OS=Rattus norvegicus OX=10116 GN=Cdh8 PE=1 SV=1	164910	135767	84512.3	156202	165282	142136	63235.9	24961.4	79970.5	30472.3	44768.5	145431
P05426|RL7_RAT;tr|B0K031|B0K031_RAT	20	17	1089.62	0.00825927	0.0459183	1.31135	0.840167	Sample_N	Sample_S	30329.3	60S ribosomal protein L7 OS=Rattus norvegicus OX=10116 GN=Rpl7 PE=1 SV=2	6.58502e+06	6.57287e+06	8.70733e+06	9.47511e+06	8.66345e+06	8.05765e+06	6.103e+06	6.33787e+06	5.9023e+06	5.31344e+06	5.41793e+06	7.57579e+06
Q62920|PDLI5_RAT	4	4	179.48	0.00826718	0.0459183	1.95998	0.840045	Sample_S	Sample_N	63201.5	PDZ and LIM domain protein 5 OS=Rattus norvegicus OX=10116 GN=Pdlim5 PE=1 SV=2	135035	84988.2	112016	137093	115240	67402.9	219358	243238	93917	222515	202960	295481
tr|D3ZJR1|D3ZJR1_RAT	19	15	1075.76	0.00827266	0.0459183	1.60538	0.83996	Sample_N	Sample_S	99487	Epidermal growth factor receptor pathway substrate 15-like 1 OS=Rattus norvegicus OX=10116 GN=Eps15l1 PE=1 SV=3	653608	446710	622429	542574	485921	607073	361051	366832	300597	182583	341772	539078
tr|D3ZD31|D3ZD31_RAT	5	3	187.76	0.00828932	0.0459183	3.47587	0.839701	Sample_S	Sample_N	164990	Mannose receptor, C type 1 OS=Rattus norvegicus OX=10116 GN=Mrc1 PE=1 SV=3	7598.41	13568.4	6404.52	5527.85	7699.17	8278.81	40254	19167	5765.18	23309.8	41426	40663.5
tr|D3ZQN7|D3ZQN7_RAT	4	3	140.24	0.0082897	0.0459183	2.71484	0.839695	Sample_N	Sample_S	197391	Laminin subunit beta 1 OS=Rattus norvegicus OX=10116 GN=Lamb1 PE=1 SV=3	410275	386433	498937	290680	442783	580371	280962	259741	36703.1	101456	43653.6	238674
tr|A0A0G2K394|A0A0G2K394_RAT;tr|B0BNC1|B0BNC1_RAT	3	1	84.79	0.00831066	0.0459183	7.24444	0.839371	Sample_S	Sample_N	17973.4	Low molecular weight phosphotyrosine protein phosphatase OS=Rattus norvegicus OX=10116 GN=Acp1 PE=1 SV=1	7545.47	14130.3	16514.7	13599.7	7753.95	11918	7649.64	154368	93902.9	26237.7	114693	120852
Q5HZE4|MTNA_RAT	4	3	146.63	0.00840537	0.0460981	2.76458	0.837909	Sample_N	Sample_S	39587.3	Methylthioribose-1-phosphate isomerase OS=Rattus norvegicus OX=10116 GN=Mri1 PE=1 SV=1	31158.6	40004.5	69527.5	38038	52182.4	49065.4	22668.6	43594.3	8806.98	6502.89	2976.86	16722.8
tr|G3V963|G3V963_RAT	26	4	1745.68	0.00842857	0.0460981	1.66185	0.837553	Sample_N	Sample_S	110461	RCG47487, isoform CRA_b OS=Rattus norvegicus OX=10116 GN=Tmem132a PE=4 SV=1	1.3339e+06	1.0656e+06	786509	1.11565e+06	1.21578e+06	1.17141e+06	664374	783346	592741	380004	491586	1.11289e+06
tr|A0A0G2K8S6|A0A0G2K8S6_RAT	22	19	1095.09	0.00845036	0.0460981	1.42178	0.837218	Sample_N	Sample_S	91962.7	Glucosidase 1 OS=Rattus norvegicus OX=10116 GN=LOC103692171 PE=1 SV=1	983255	946165	656323	934874	1.16559e+06	979596	636130	472686	643905	678755	760215	793302
tr|D3ZAS9|D3ZAS9_RAT	3	3	234.65	0.00845253	0.0460981	2.51524	0.837185	Sample_N	Sample_S	38605.3	DDRGK domain-containing 1 OS=Rattus norvegicus OX=10116 GN=Ddrgk1 PE=1 SV=1	369593	368005	180050	337299	372990	295622	178646	28827.1	159195	200392	62014.6	135686
tr|F1M7P8|F1M7P8_RAT	2	1	64.96	0.00848045	0.0460981	2.89196	0.836757	Sample_N	Sample_S	49697	SPRY domain-containing 3 OS=Rattus norvegicus OX=10116 GN=Spryd3 PE=4 SV=1	67634.2	136113	77569.3	102486	61857.1	27619.6	21841.3	14951.1	47366.7	51383.7	10103.3	18007.3
tr|F1LXF5|F1LXF5_RAT	2	2	152.93	0.00851267	0.0460981	2.64169	0.836264	Sample_N	Sample_S	36752.6	Golgi to ER traffic protein 4 OS=Rattus norvegicus OX=10116 GN=Get4 PE=1 SV=2	185856	478476	276584	209869	187365	164598	30242	50255.9	163886	67016.7	45033.3	212425
tr|Q68FS8|Q68FS8_RAT	3	3	125.23	0.00851346	0.0460981	5.28606	0.836252	Sample_S	Sample_N	39313.6	RNA 3'-terminal phosphate cyclase OS=Rattus norvegicus OX=10116 GN=Rtca PE=1 SV=1	10411.5	18721.2	16039.5	11713.5	10979.4	7705.06	63041.1	83133.5	56438.2	86519.4	103825	6511.32
P84100|RL19_RAT	4	3	302.5	0.00856624	0.0462517	1.36494	0.835446	Sample_S	Sample_N	23466	60S ribosomal protein L19 OS=Rattus norvegicus OX=10116 GN=Rpl19 PE=1 SV=1	2.99726e+06	2.0842e+06	3.22085e+06	3.38154e+06	2.1477e+06	2.64084e+06	4.46346e+06	3.89391e+06	3.59058e+06	3.93053e+06	3.54256e+06	3.06282e+06
tr|D4A7L4|D4A7L4_RAT	2	2	41.32	0.00868207	0.0466887	11.065	0.833687	Sample_S	Sample_N	17634	NADH dehydrogenase (Ubiquinone) 1 beta subcomplex, 11 (Predicted) OS=Rattus norvegicus OX=10116 GN=Ndufb11 PE=1 SV=1	3073.94	1032.79	4072.8	2161.39	2110.58	5259.48	10028.1	86021.9	6139.28	3338.02	67139.7	23305
tr|D3ZJF9|D3ZJF9_RAT	5	3	309.17	0.00887392	0.0473251	2.85992	0.8308	Sample_N	Sample_S	47573.7	Alpha-galactosidase OS=Rattus norvegicus OX=10116 GN=Gla PE=1 SV=2	248876	120658	198328	172920	195645	130673	9391.5	13904.7	120513	14678	18219	196417
P49185|MK08_RAT;tr|F1LP66|F1LP66_RAT	6	1	201.02	0.00894372	0.0473251	2.37769	0.829757	Sample_N	Sample_S	46807.1	Mitogen-activated protein kinase 8 OS=Rattus norvegicus OX=10116 GN=Mapk8 PE=1 SV=1	85930.9	58862.1	35210.1	98747.2	72044.5	78930	13875.2	28773.3	51560.2	47211.7	28567.3	10744.5
Q5RKH6|OS9_RAT	10	9	513.2	0.00895809	0.0473251	2.41082	0.829543	Sample_N	Sample_S	75365	Protein OS-9 OS=Rattus norvegicus OX=10116 GN=Os9 PE=1 SV=1	407663	303639	225662	444958	502726	417149	37448.7	107979	186954	141749	131173	349475
P60570|PANX1_RAT	3	3	233.02	0.00899742	0.0473251	2.97994	0.828958	Sample_N	Sample_S	48073.2	Pannexin-1 OS=Rattus norvegicus OX=10116 GN=Panx1 PE=1 SV=1	326917	347083	160316	249331	268997	233656	9677.56	279683	31135.7	23913.8	18016.8	169899
Q9QZP1|GEMI2_RAT	2	1	76.09	0.00900789	0.0473251	212.978	0.828803	Sample_S	Sample_N	30440.7	Gem-associated protein 2 OS=Rattus norvegicus OX=10116 GN=Gemin2 PE=2 SV=1	111.073	0	0	0	0	186.361	3383.2	2503	53451	958.913	3048.43	2.05833
tr|Q6AYM8|Q6AYM8_RAT	10	8	418.48	0.00900804	0.0473251	1.83235	0.8288	Sample_S	Sample_N	67964.7	Glycosylphosphatidylinositol anchor attachment 1 OS=Rattus norvegicus OX=10116 GN=Gpaa1 PE=1 SV=1	204455	187817	147770	172693	177808	208041	327123	193514	589868	222318	364798	315366
tr|Q5U322|Q5U322_RAT;tr|D4A8X4|D4A8X4_RAT	30	27	1976.88	0.0090295	0.0473251	2.05451	0.828482	Sample_N	Sample_S	53280.9	Carboxypeptidase E OS=Rattus norvegicus OX=10116 GN=Cpe PE=2 SV=1	6.02952e+06	3.85388e+06	4.19748e+06	4.73039e+06	6.23111e+06	6.12603e+06	1.97903e+06	1.23189e+06	2.41089e+06	1.00359e+06	4.01774e+06	4.52758e+06
Q5EB59|MED23_RAT;tr|A0A0H2UHV2|A0A0H2UHV2_RAT	2	1	56.08	0.00903995	0.0473251	2.74226	0.828327	Sample_N	Sample_S	156231	Mediator of RNA polymerase II transcription subunit 23 OS=Rattus norvegicus OX=10116 GN=Med23 PE=2 SV=2	6400.37	13316.2	6733.07	10227.9	7950.16	13859.7	1472.64	1773.84	11238.3	2120.19	578.958	4144.19
Q761X5|UNC5C_RAT;tr|A0A0G2JTK0|A0A0G2JTK0_RAT;tr|F1LM73|F1LM73_RAT	2	2	42.42	0.00905762	0.0473251	4.77324	0.828065	Sample_N	Sample_S	103135	Netrin receptor UNC5C OS=Rattus norvegicus OX=10116 GN=Unc5c PE=1 SV=1	46690.9	24057.2	27089.7	33648.3	35630.3	51065.1	21708.6	188.203	8917.89	5704.43	1681.59	7508.57
tr|G3V631|G3V631_RAT	3	1	79.32	0.0090647	0.0473251	2.96428	0.82796	Sample_N	Sample_S	58139.5	RAB guanine nucleotide exchange factor (GEF) 1 (Predicted), isoform CRA_a OS=Rattus norvegicus OX=10116 GN=Rabgef1 PE=1 SV=1	16302.9	14989.3	51681.9	39873.3	34763.3	29820.8	40546.8	5150.84	2468.19	2414.2	10171.3	2478.57
Q925N6|IGSF1_RAT	7	6	311.25	0.00910374	0.0473984	1.75404	0.827383	Sample_N	Sample_S	147293	Immunoglobulin superfamily member 1 OS=Rattus norvegicus OX=10116 GN=Igsf1 PE=1 SV=1	353521	515587	258416	385470	511279	331742	179506	330482	234386	136924	302901	158995
F1M0Z1|TRIO_RAT	15	10	562.37	0.00921246	0.0475694	2.2277	0.825783	Sample_N	Sample_S	347861	Triple functional domain protein OS=Rattus norvegicus OX=10116 GN=Trio PE=1 SV=4	91094.3	155990	167635	132349	135988	117793	27316.4	41184.6	127147	38051.2	19869.5	105927
P21396|AOFA_RAT;tr|B2GV33|B2GV33_RAT;tr|G3V9Z3|G3V9Z3_RAT	17	13	977.63	0.00924996	0.0475694	1.58002	0.825233	Sample_N	Sample_S	59507.9	Amine oxidase [flavin-containing] A OS=Rattus norvegicus OX=10116 GN=Maoa PE=1 SV=1	1.50328e+06	1.01969e+06	984983	1.22275e+06	1.0985e+06	1.32315e+06	879260	675353	405717	714708	734238	1.11746e+06
Q5XIB4|UFSP2_RAT	7	5	395.28	0.00929884	0.0475694	2.91003	0.824518	Sample_N	Sample_S	52307.1	Ufm1-specific protease 2 OS=Rattus norvegicus OX=10116 GN=Ufsp2 PE=2 SV=1	618501	727702	439856	624271	571748	785309	120956	199706	24322.5	208459	277571	463607
Q5FVG8|GRM2B_RAT;tr|A0A0G2K8Q2|A0A0G2K8Q2_RAT	3	2	132.47	0.00930074	0.0475694	2.20033	0.824491	Sample_N	Sample_S	49229.4	GRAM domain-containing protein 2B OS=Rattus norvegicus OX=10116 GN=Gramd2b PE=1 SV=1	342487	426956	592123	349079	408907	280044	53644.1	269952	193734	120850	323393	128989
tr|A0A0G2KAK9|A0A0G2KAK9_RAT;tr|B1WC12|B1WC12_RAT	2	2	89.13	0.00931519	0.0475694	2.37451	0.82428	Sample_N	Sample_S	46423.5	Major facilitator superfamily domain-containing 5 OS=Rattus norvegicus OX=10116 GN=Mfsd5 PE=4 SV=1	637904	1.28432e+06	2.80003e+06	1.60423e+06	1.22263e+06	1.5382e+06	729041	1.15032e+06	400091	555193	335805	656581
P17046|LAMP2_RAT	4	4	250	0.00934811	0.0475694	3.40555	0.8238	Sample_N	Sample_S	45155.8	Lysosome-associated membrane glycoprotein 2 OS=Rattus norvegicus OX=10116 GN=Lamp2 PE=1 SV=3	828077	941330	561409	908804	1.02362e+06	1.02676e+06	22218.1	14994	818209	12080.3	4251.43	681592
Q5XHZ0|TRAP1_RAT	2	1	102.63	0.00935275	0.0475694	1.60511	0.823732	Sample_S	Sample_N	80461.2	Heat shock protein 75 kDa, mitochondrial OS=Rattus norvegicus OX=10116 GN=Trap1 PE=1 SV=1	44225.2	36232.1	68484	47039.3	31826.8	44703	78559.4	48475.9	75291.6	74385.3	59416.8	101281
tr|B5DES0|B5DES0_RAT;tr|M0R8K2|M0R8K2_RAT	5	1	216.55	0.00950584	0.0480636	3.06641	0.821513	Sample_N	Sample_S	13526.9	Small nuclear ribonucleoprotein Sm D2 OS=Rattus norvegicus OX=10116 GN=Snrpd2 PE=1 SV=1	862076	918388	2.07678e+06	1.28465e+06	1.12307e+06	1.10695e+06	218423	616031	231276	47771.3	505046	785539
Q6AYE2|SHLB1_RAT	5	4	171.83	0.00955928	0.0480636	2.20923	0.820743	Sample_N	Sample_S	40787.3	Endophilin-B1 OS=Rattus norvegicus OX=10116 GN=Sh3glb1 PE=2 SV=1	142031	167946	159248	147977	112813	76053.9	78828	87357.8	70767.8	40398.9	17677.9	69834.5
O70377|SNP23_RAT;tr|M0R4V3|M0R4V3_RAT	3	1	141.03	0.0095612	0.0480636	3.64302	0.820716	Sample_S	Sample_N	23234.8	Synaptosomal-associated protein 23 OS=Rattus norvegicus OX=10116 GN=Snap23 PE=1 SV=1	38014	17002.4	10020.5	2281.57	23894.1	35216.3	148733	79626.5	36205	85539.4	48452.2	62025.6
tr|F1LTX8|F1LTX8_RAT	10	9	708.03	0.00960023	0.0481321	2.71504	0.820155	Sample_N	Sample_S	42989.3	Lysophosphatidylglycerol acyltransferase 1 OS=Rattus norvegicus OX=10116 GN=Lpgat1 PE=1 SV=2	682347	639127	336486	589783	681687	688558	27623.1	37388.7	48269.2	853517	58531.2	307242
tr|A0A0H2UHL9|A0A0H2UHL9_RAT;Q07266|DREB_RAT;tr|C6L8E0|C6L8E0_RAT	8	8	472.75	0.00963898	0.0481989	1.8572	0.819599	Sample_N	Sample_S	77343.9	Drebrin OS=Rattus norvegicus OX=10116 GN=Dbn1 PE=1 SV=1	795330	546030	1.40582e+06	729257	708778	730075	723718	326077	277560	358354	367407	593494
Q62991|SCFD1_RAT	23	21	1313.51	0.00971994	0.0484758	1.87888	0.818442	Sample_N	Sample_S	72262.9	Sec1 family domain-containing protein 1 OS=Rattus norvegicus OX=10116 GN=Scfd1 PE=1 SV=1	1.56281e+06	1.15093e+06	1.01717e+06	1.27188e+06	1.23649e+06	1.38021e+06	1.0142e+06	471367	630769	240095	716435	982469
tr|D4ACW1|D4ACW1_RAT	3	1	86.95	0.00978596	0.0486671	2.33316	0.817503	Sample_N	Sample_S	84969.9	NOP2 nucleolar protein OS=Rattus norvegicus OX=10116 GN=Nop2 PE=1 SV=2	63182.7	57838.2	74447.7	74569.4	68436.2	35584.4	15910.6	7632.57	34641.1	13181.3	43883.8	45073.3
P97536|CAND1_RAT	56	50	2947.42	0.00982813	0.0486671	2.65388	0.816904	Sample_N	Sample_S	136361	Cullin-associated NEDD8-dissociated protein 1 OS=Rattus norvegicus OX=10116 GN=Cand1 PE=1 SV=1	1.22182e+06	1.47455e+06	2.25525e+06	1.83796e+06	1.51225e+06	1.35931e+06	123199	134821	272823	950293	490482	1.66876e+06
Q66X93|SND1_RAT	35	34	1865.34	0.00987595	0.0486671	1.51627	0.816227	Sample_N	Sample_S	101952	Staphylococcal nuclease domain-containing protein 1 OS=Rattus norvegicus OX=10116 GN=Snd1 PE=1 SV=1	864183	1.2217e+06	1.0133e+06	1.36909e+06	1.12165e+06	1.17053e+06	463726	824941	630094	961469	588129	990249
tr|A0A0G2JUJ9|A0A0G2JUJ9_RAT	14	9	836.47	0.00989907	0.0486671	2.39511	0.815901	Sample_N	Sample_S	87716.8	SEC63 homolog, protein translocation regulator OS=Rattus norvegicus OX=10116 GN=Sec63 PE=1 SV=1	607504	474858	327738	444163	625011	521108	57479.5	112403	77435	236185	402706	366503
tr|A0A0G2JZA7|A0A0G2JZA7_RAT;tr|D3ZZ19|D3ZZ19_RAT	10	7	497.97	0.00991835	0.0486671	1.87394	0.815629	Sample_N	Sample_S	153953	Cell migration-inducing hyaluronidase 2 OS=Rattus norvegicus OX=10116 GN=Cemip2 PE=1 SV=1	134806	209482	143295	161564	155288	136968	74445.3	152984	96054.5	36016.3	44141.5	98723.7
Q5PQP2|RCAS1_RAT	6	5	320.69	0.00992186	0.0486671	2.68741	0.815579	Sample_N	Sample_S	24187.3	Receptor-binding cancer antigen expressed on SiSo cells OS=Rattus norvegicus OX=10116 GN=Ebag9 PE=1 SV=1	652104	344601	189234	457637	555031	485891	114506	126381	324855	93698.4	42078.8	297397
tr|F1LR52|F1LR52_RAT;tr|F1M3J4|F1M3J4_RAT;tr|Q59DL1|Q59DL1_RAT;tr|Q6QMG5|Q6QMG5_RAT;tr|Q6QMG6|Q6QMG6_RAT	2	1	41.32	0.00993807	0.0486671	40.4694	0.815351	Sample_S	Sample_N	144543	ATP-binding cassette subfamily C member 4 OS=Rattus norvegicus OX=10116 GN=Abcc4 PE=1 SV=3	377.579	430.002	0	246.297	35.0736	149.878	1175.83	735.381	642.338	15159.2	11743.2	20678.8
tr|G3V7Y3|G3V7Y3_RAT	7	5	334.74	0.0100236	0.0489283	3.16017	0.814149	Sample_N	Sample_S	17563	ATP synthase subunit delta, mitochondrial OS=Rattus norvegicus OX=10116 GN=Atp5f1d PE=1 SV=1	222084	180923	213648	319815	172862	153469	19348.2	27434.4	115568	5117.7	42988.7	189142
Q64559|BACH_RAT;tr|F8WG67|F8WG67_RAT	13	13	852.81	0.010043	0.0489283	1.69322	0.813876	Sample_N	Sample_S	42735.2	Cytosolic acyl coenzyme A thioester hydrolase OS=Rattus norvegicus OX=10116 GN=Acot7 PE=1 SV=4	2.34209e+06	2.05252e+06	3.8549e+06	2.42403e+06	2.70149e+06	2.63069e+06	1.26892e+06	1.03879e+06	1.17353e+06	1.14567e+06	2.17712e+06	2.64879e+06
Q6AY86|VP26A_RAT	4	3	163.77	0.0101308	0.0492292	1.72673	0.81265	Sample_S	Sample_N	38114.8	Vacuolar protein sorting-associated protein 26A OS=Rattus norvegicus OX=10116 GN=Vps26a PE=1 SV=1	44362.9	40565.5	84326.6	42056.6	45984.1	43827.7	128020	60257.2	67784.4	65396.7	83322.1	115178
tr|A0A0G2K350|A0A0G2K350_RAT	14	12	728.81	0.0101864	0.0493523	2.80586	0.811876	Sample_N	Sample_S	34659.2	NSF attachment protein gamma OS=Rattus norvegicus OX=10116 GN=Napg PE=1 SV=1	1.90938e+06	1.45934e+06	1.21939e+06	1.94648e+06	1.47176e+06	1.59807e+06	67238	437650	333929	947646	733180	903351
B0BNA9|CNO11_RAT	2	2	46.59	0.0102107	0.0493523	4.27541	0.811539	Sample_N	Sample_S	54836.1	CCR4-NOT transcription complex subunit 11 OS=Rattus norvegicus OX=10116 GN=Cnot11 PE=2 SV=1	30854.3	18790.9	66210.6	44775.7	31340.9	8669.01	855.603	2853.52	15587.3	4026.7	5215.94	18390
P54287|CACB3_RAT	9	4	439.85	0.0102342	0.0493523	2.96258	0.811213	Sample_N	Sample_S	54564	Voltage-dependent L-type calcium channel subunit beta-3 OS=Rattus norvegicus OX=10116 GN=Cacnb3 PE=1 SV=1	266034	286429	168677	257929	259147	251520	152742	158531	89740.7	10043.9	71319.2	20474.7
P0C5W1|MAP1S_RAT;tr|A0A0H2UHQ3|A0A0H2UHQ3_RAT;tr|B5DFH2|B5DFH2_RAT;Q64611|CSAD_RAT;tr|B3VPA7|B3VPA7_RAT	13	11	608.29	0.0103202	0.0495943	2.19801	0.810024	Sample_N	Sample_S	102806	Microtubule-associated protein 1S OS=Rattus norvegicus OX=10116 GN=Map1s PE=1 SV=1	209839	297961	319646	310722	261495	218270	34229.7	105331	200491	54139.4	110894	231004
tr|A0A0G2KAL9|A0A0G2KAL9_RAT	9	7	701.3	0.0103765	0.0495943	1.81336	0.809248	Sample_N	Sample_S	32801.4	Mitochondrial fission factor OS=Rattus norvegicus OX=10116 GN=Mff PE=1 SV=1	1.4253e+06	1.38136e+06	728997	1.12487e+06	1.2219e+06	1.25203e+06	392942	818924	600417	326853	849954	945307
Q6EV70|OFUT1_RAT	5	5	338.73	0.0104408	0.0495943	1.87473	0.808366	Sample_N	Sample_S	44983	GDP-fucose protein O-fucosyltransferase 1 OS=Rattus norvegicus OX=10116 GN=Pofut1 PE=1 SV=1	308621	216845	140816	264969	235355	231662	66570.6	74004.2	204633	87177.6	143255	170209
tr|Q6IRL3|Q6IRL3_RAT	16	1	1668.33	0.0104509	0.0495943	1.41228	0.808228	Sample_N	Sample_S	38822.3	Reticulon OS=Rattus norvegicus OX=10116 GN=Rtn4 PE=2 SV=1	142986	101943	126688	105897	114638	116056	90407.8	82931.2	77751.9	52509.2	115575	82290.3
Q5U204|LTOR3_RAT	7	7	406.38	0.0104648	0.0495943	2.46452	0.808036	Sample_N	Sample_S	13579.7	Ragulator complex protein LAMTOR3 OS=Rattus norvegicus OX=10116 GN=Lamtor3 PE=2 SV=1	1.08421e+06	871972	705687	540475	725121	697465	76643.7	90768.3	215673	174030	546663	772825
P17764|THIL_RAT	13	12	869.68	0.0104676	0.0495943	1.71596	0.807998	Sample_N	Sample_S	44695	Acetyl-CoA acetyltransferase, mitochondrial OS=Rattus norvegicus OX=10116 GN=Acat1 PE=1 SV=1	2.28812e+06	2.33168e+06	1.44296e+06	2.16872e+06	2.79517e+06	2.46285e+06	721660	1.9864e+06	1.05978e+06	926445	1.31636e+06	1.85053e+06
P20717|PADI2_RAT;tr|F1LPA6|F1LPA6_RAT	3	2	110.53	0.0105516	0.0497557	2.32296	0.806851	Sample_S	Sample_N	75356.5	Protein-arginine deiminase type-2 OS=Rattus norvegicus OX=10116 GN=Padi2 PE=1 SV=1	14465.6	13982.3	14550.1	13507.9	13604.2	8761.86	55362.9	40293.7	37239.8	16305	16803.1	17212.3
tr|Q568Z3|Q568Z3_RAT	4	3	190.48	0.0105542	0.0497557	2.34185	0.806816	Sample_N	Sample_S	29206.3	Progestin and adipoQ receptor family member 4 OS=Rattus norvegicus OX=10116 GN=Paqr4 PE=2 SV=1	141960	125758	100591	124489	139354	219907	54735.1	21760.2	73404.3	16699.6	49285	147956
tr|A0A0G2JZ53|A0A0G2JZ53_RAT;tr|F1LY70|F1LY70_RAT	11	8	401.22	0.0106009	0.049852	2.04899	0.806181	Sample_N	Sample_S	434303	Baculoviral IAP repeat-containing 6 OS=Rattus norvegicus OX=10116 GN=Birc6 PE=1 SV=1	86219.6	122133	94192.9	121718	122283	75359.8	17875.6	24559.2	91795.8	41233.9	59444.6	68608.2
Q3SWS8|RAE1L_RAT	3	2	147.28	0.0106798	0.0500986	3.0215	0.805111	Sample_N	Sample_S	40919.1	mRNA export factor OS=Rattus norvegicus OX=10116 GN=Rae1 PE=1 SV=1	122894	70801.3	65002.7	129446	98004.3	99718.9	19235	18762.2	60290.6	3342.4	36982.1	55287.4
tr|Q62648|Q62648_RAT	22	18	936.72	0.0107468	0.0502885	1.63174	0.804206	Sample_S	Sample_N	106151	Glutamate receptor ionotropic, NMDA 1 OS=Rattus norvegicus OX=10116 GN=Grin1 PE=1 SV=1	433464	368362	262568	375875	318612	363313	758685	827734	368833	438934	586000	482687
P56574|IDHP_RAT	13	9	609.85	0.0107952	0.050338	2.16714	0.803553	Sample_N	Sample_S	50967.3	Isocitrate dehydrogenase [NADP], mitochondrial OS=Rattus norvegicus OX=10116 GN=Idh2 PE=1 SV=2	774486	688880	691008	975271	678975	823159	150000	113680	330237	771679	169714	601966
tr|F1LWK9|F1LWK9_RAT	3	3	114.37	0.0108105	0.050338	2.1617	0.803348	Sample_N	Sample_S	51818	Netrin G1 OS=Rattus norvegicus OX=10116 GN=Ntng1 PE=4 SV=3	106475	64729.5	49550.9	81299.1	83917	64529.4	15431.5	37878	15823.4	49433.3	73969	15866.4
tr|D4A1H2|D4A1H2_RAT	2	2	115.96	0.0108941	0.0506029	3.24849	0.802227	Sample_N	Sample_S	36287.7	Phosphatidylinositol-specific phospholipase C, X domain-containing 3 OS=Rattus norvegicus OX=10116 GN=Plcxd3 PE=4 SV=1	46052.5	30538.5	94910.9	56086.1	50563.4	46963.7	1399.78	8651.51	42326.6	4927.45	9509.97	33266.6
Q68FW4|STX18_RAT	8	8	331.98	0.0110048	0.0508975	1.87107	0.80075	Sample_N	Sample_S	38512.5	Syntaxin-18 OS=Rattus norvegicus OX=10116 GN=Stx18 PE=2 SV=1	1.05227e+06	774489	541497	1.0632e+06	967529	1.09202e+06	656635	628719	319307	213429	521478	595122
P48284|CAH4_RAT;tr|A0A0H2UHB3|A0A0H2UHB3_RAT	4	4	120.44	0.0110112	0.0508975	1.31941	0.800665	Sample_N	Sample_S	35076	Carbonic anhydrase 4 OS=Rattus norvegicus OX=10116 GN=Ca4 PE=1 SV=1	222122	232047	161879	175455	226232	168031	183566	152066	143202	162039	126935	130903
P62836|RAP1A_RAT	16	2	953.08	0.0110538	0.0509055	1.45699	0.800099	Sample_N	Sample_S	20987.2	Ras-related protein Rap-1A OS=Rattus norvegicus OX=10116 GN=Rap1a PE=1 SV=1	1.74869e+06	1.47367e+06	1.36683e+06	1.65952e+06	1.7984e+06	1.7976e+06	1.37074e+06	1.02857e+06	1.16859e+06	648117	1.02364e+06	1.51722e+06
tr|A0A0G2JW85|A0A0G2JW85_RAT	7	5	244.78	0.0111204	0.0509055	2.28402	0.799217	Sample_N	Sample_S	95992.4	Ras GTPase-activating protein 3 OS=Rattus norvegicus OX=10116 GN=Rasa3 PE=1 SV=1	111627	177682	70309.9	140682	73718.4	115956	95548.1	33210.4	67952.3	15792.5	35805.2	53779.6
tr|F1LSM0|F1LSM0_RAT	4	2	167.93	0.0111913	0.0509414	4.68219	0.798281	Sample_N	Sample_S	294032	Ubiquitin-specific peptidase 24 OS=Rattus norvegicus OX=10116 GN=Usp24 PE=1 SV=2	24137.6	70547	13729.7	79954.3	56514.4	41680.8	1700.78	1504.98	24806.2	134.176	919.995	32136.8
Q08877|DYN3_RAT	26	13	1458.77	0.0113489	0.0509414	2.48428	0.796214	Sample_N	Sample_S	97914.3	Dynamin-3 OS=Rattus norvegicus OX=10116 GN=Dnm3 PE=1 SV=2	676843	960525	1.04866e+06	1.00983e+06	761636	581202	192559	413743	265925	403730	57932.8	694342
tr|A0A0G2KA82|A0A0G2KA82_RAT;tr|Q66H18|Q66H18_RAT	4	2	122.67	0.0114237	0.0509414	2.26996	0.795238	Sample_N	Sample_S	32650.8	Synaptophysin-like 1 OS=Rattus norvegicus OX=10116 GN=Sypl1 PE=1 SV=1	634827	774950	456455	535214	578957	887658	113381	121669	114692	119974	610671	623632
tr|Q76KC5|Q76KC5_RAT	2	2	115.99	0.0115001	0.0509414	3.21274	0.794245	Sample_N	Sample_S	86200.7	Phosphodiesterase OS=Rattus norvegicus OX=10116 GN=Pde8b PE=2 SV=1	36246.4	37555.5	25104	26114.5	41932	35469.7	293.02	2622.79	31441.4	1455.08	989.834	26204
P11507|AT2A2_RAT	101	56	6411.33	0.0115108	0.0509414	1.8917	0.794107	Sample_N	Sample_S	114768	Sarcoplasmic/endoplasmic reticulum calcium ATPase 2 OS=Rattus norvegicus OX=10116 GN=Atp2a2 PE=1 SV=1	3.68599e+07	3.28192e+07	1.83213e+07	2.22336e+07	2.96271e+07	2.87629e+07	2.05575e+07	1.51213e+07	6.19277e+06	1.44457e+07	9.49336e+06	2.33284e+07
Q9R0T3|DNJC3_RAT	8	7	374.06	0.0115116	0.0509414	2.42885	0.794096	Sample_N	Sample_S	57561.2	DnaJ homolog subfamily C member 3 OS=Rattus norvegicus OX=10116 GN=Dnajc3 PE=1 SV=3	511552	225116	357318	344206	431824	509523	119130	48260.5	79767.4	52561.9	375070	304906
tr|A0A0G2K6G2|A0A0G2K6G2_RAT	21	16	1300.24	0.0115215	0.0509414	2.81649	0.793968	Sample_N	Sample_S	46446.4	Adipocyte plasma membrane-associated protein OS=Rattus norvegicus OX=10116 GN=Apmap PE=1 SV=1	1.69333e+06	871901	413360	1.29061e+06	1.29078e+06	1.21583e+06	348953	546035	251861	85870.4	387560	785489
tr|Q5XHY0|Q5XHY0_RAT	2	1	63.24	0.0115347	0.0509414	7.63166	0.793797	Sample_N	Sample_S	75548.2	RNA helicase OS=Rattus norvegicus OX=10116 GN=Ddx18 PE=1 SV=1	11564.3	12086.7	736.429	21031.4	13510.7	13397.3	159.133	321.702	2392.67	3730.91	2685.27	187.534
Q8VIJ5|OGA_RAT;tr|A0A0H2UI10|A0A0H2UI10_RAT	11	7	408.27	0.0115384	0.0509414	2.32809	0.793749	Sample_N	Sample_S	102918	Protein O-GlcNAcase OS=Rattus norvegicus OX=10116 GN=Oga PE=1 SV=1	152001	159097	260371	209127	207624	158465	20876.3	47164.4	200103	32656.1	34509.6	157235
D4A055|CACB4_RAT	10	5	545.36	0.0115801	0.0509414	2.54545	0.79321	Sample_N	Sample_S	57964.1	Voltage-dependent L-type calcium channel subunit beta-4 OS=Rattus norvegicus OX=10116 GN=Cacnb4 PE=1 SV=2	338727	335835	239858	241752	289753	294709	103790	199756	15568.8	151518	83967.8	129221
P0C6C0|SPKAP_RAT;tr|A0A0G2K3J4|A0A0G2K3J4_RAT;tr|F1LNS0|F1LNS0_RAT	10	10	391.25	0.0116445	0.0509414	2.08062	0.79238	Sample_N	Sample_S	184450	A-kinase anchor protein SPHKAP OS=Rattus norvegicus OX=10116 GN=Sphkap PE=1 SV=1	130426	97025.4	123890	155159	115822	119279	14770.3	60379.3	41812.9	117285	52468.7	69716.1
tr|Q3T940|Q3T940_RAT;tr|Q5I0M1|Q5I0M1_RAT	2	1	60.08	0.0116522	0.0509414	9.56718	0.792281	Sample_S	Sample_N	29394	Apolipoprotein H (Fragment) OS=Rattus norvegicus OX=10116 GN=Apoh PE=2 SV=1	9365.24	31145.9	9130.58	4852.95	14081.5	18396.8	536059	21838.2	157512	38424.4	47133.6	31120.2
P70580|PGRC1_RAT	12	5	750.52	0.0116883	0.0509414	1.64734	0.791818	Sample_N	Sample_S	21598	Membrane-associated progesterone receptor component 1 OS=Rattus norvegicus OX=10116 GN=Pgrmc1 PE=1 SV=3	9.65748e+06	9.19662e+06	5.65902e+06	9.55697e+06	9.71676e+06	8.85565e+06	6.75666e+06	4.56119e+06	2.86173e+06	3.88001e+06	6.66721e+06	7.22924e+06
Q562C2|BOP1_RAT	2	2	66.43	0.0116917	0.0509414	3.47843	0.791774	Sample_N	Sample_S	82639.7	Ribosome biogenesis protein BOP1 OS=Rattus norvegicus OX=10116 GN=Bop1 PE=1 SV=1	48149.7	10988.5	63287.2	35734.3	41662.7	44005.2	11691	2826.48	1219.8	3244.34	11118.8	39996.5
P97633|KC1A_RAT;tr|A0JPL2|A0JPL2_RAT;tr|D3ZRE3|D3ZRE3_RAT	8	6	254.38	0.0117503	0.0509414	2.65656	0.791022	Sample_N	Sample_S	37495.2	Casein kinase I isoform alpha OS=Rattus norvegicus OX=10116 GN=Csnk1a1 PE=2 SV=1	238891	345369	205127	210681	239876	144980	16045.6	115256	75789.6	21716.9	81411.5	211103
P61150|FGF12_RAT;Q9ERW3|FGF13_RAT;tr|A0A0G2JZ77|A0A0G2JZ77_RAT	4	4	157.98	0.01185	0.0509414	1.6912	0.789749	Sample_S	Sample_N	27399.3	Fibroblast growth factor 12 OS=Rattus norvegicus OX=10116 GN=Fgf12 PE=1 SV=1	137019	99434.6	140439	191289	114041	196224	244125	162126	333049	300199	282339	163787
P04177|TY3H_RAT	2	1	49.8	0.0118515	0.0509414	3.16177	0.78973	Sample_N	Sample_S	55966.1	Tyrosine 3-monooxygenase OS=Rattus norvegicus OX=10116 GN=Th PE=1 SV=3	83275.9	103493	240117	169089	139093	108848	118562	7187.23	2648.27	11752.8	10428.2	116334
Q9EQX9|UBE2N_RAT;tr|F7F5A1|F7F5A1_RAT	7	6	491.7	0.0118678	0.0509414	3.0569	0.789523	Sample_N	Sample_S	17123.8	Ubiquitin-conjugating enzyme E2 N OS=Rattus norvegicus OX=10116 GN=Ube2n PE=1 SV=1	1.66605e+06	1.42797e+06	2.30204e+06	1.61889e+06	1.93678e+06	1.61665e+06	17591.7	43778.6	52347.3	564461	380750	2.3983e+06
tr|D4A517|D4A517_RAT	9	6	506.59	0.0119	0.0509414	1.72219	0.789112	Sample_N	Sample_S	94307.1	Solute carrier family 39 (Zinc transporter), member 10 (Predicted), isoform CRA_a OS=Rattus norvegicus OX=10116 GN=Slc39a10 PE=1 SV=1	662951	458846	349668	506148	538893	570091	520925	312133	228344	327385	259008	144453
Q566E5|PLGT3_RAT	7	5	322.94	0.0119086	0.0509414	1.55011	0.789003	Sample_N	Sample_S	58701.4	Protein O-glucosyltransferase 3 OS=Rattus norvegicus OX=10116 GN=Poglut3 PE=2 SV=1	204156	220198	143060	147574	180344	213239	100852	85384.1	84425.8	103629	183065	157800
tr|A0A0G2K528|A0A0G2K528_RAT	10	9	753.8	0.0119194	0.0509414	2.65052	0.788866	Sample_N	Sample_S	35441.3	Syntaxin 16 OS=Rattus norvegicus OX=10116 GN=Stx16 PE=1 SV=1	2.00656e+06	1.36622e+06	595985	1.27606e+06	1.45342e+06	1.9079e+06	526382	788906	273814	121226	943919	592720
Q5PQN0|NCALD_RAT	20	15	1188.6	0.0119775	0.0509414	2.24649	0.78813	Sample_N	Sample_S	22245.2	Neurocalcin-delta OS=Rattus norvegicus OX=10116 GN=Ncald PE=1 SV=3	4.63568e+06	1.25872e+07	3.83962e+06	4.56799e+06	3.84454e+06	5.08394e+06	1.16645e+06	2.12583e+06	4.31907e+06	2.02242e+06	2.6277e+06	3.12205e+06
B5DFK7|AB17C_RAT	6	5	368.03	0.0119807	0.0509414	1.58361	0.788089	Sample_N	Sample_S	35097.9	Alpha/beta hydrolase domain-containing protein 17C OS=Rattus norvegicus OX=10116 GN=Abhd17c PE=1 SV=1	318639	339707	206112	255706	324483	269171	203893	189231	200045	142324	95355.1	251372
P13668|STMN1_RAT;tr|A0A096MK73|A0A096MK73_RAT	3	2	221.37	0.0119984	0.0509414	2.25627	0.787866	Sample_N	Sample_S	17288.5	Stathmin OS=Rattus norvegicus OX=10116 GN=Stmn1 PE=1 SV=2	864651	530325	1.38258e+06	766915	941827	647298	320719	128457	218346	671610	194897	741229
Q641Z6|EHD1_RAT	31	15	1528.28	0.0120249	0.0509414	1.56249	0.78753	Sample_N	Sample_S	60602.9	EH domain-containing protein 1 OS=Rattus norvegicus OX=10116 GN=Ehd1 PE=1 SV=1	987591	1.0372e+06	828182	1.11984e+06	778727	938334	818790	601781	303510	550825	539057	827575
tr|Q4KM24|Q4KM24_RAT	4	3	223.09	0.0120671	0.0509414	2.50792	0.786998	Sample_N	Sample_S	28642.7	Peroxisomal biogenesis factor 11 beta OS=Rattus norvegicus OX=10116 GN=Pex11b PE=1 SV=1	194562	175233	70618.7	156746	179416	250184	275206	13934.5	38915.1	12263.3	30152.9	38934.7
P30427|PLEC_RAT;tr|F7F9U6|F7F9U6_RAT;tr|Q6S395|Q6S395_RAT;tr|Q6S396|Q6S396_RAT;tr|Q6S398|Q6S398_RAT;tr|Q6S399|Q6S399_RAT;tr|Q6S3A0|Q6S3A0_RAT;tr|Q6S3A3|Q6S3A3_RAT;tr|Q6S3A4|Q6S3A4_RAT;tr|Q6S3A5|Q6S3A5_RAT	53	42	2111.76	0.0120919	0.0509414	1.7873	0.786686	Sample_N	Sample_S	533545	Plectin OS=Rattus norvegicus OX=10116 GN=Plec PE=1 SV=2	324355	406386	439963	392790	324801	394441	132434	185705	300121	83059.1	237917	337963
P27274|CD59_RAT	2	2	112.54	0.0122616	0.0513473	2.87782	0.784559	Sample_S	Sample_N	13790.3	CD59 glycoprotein OS=Rattus norvegicus OX=10116 GN=Cd59 PE=1 SV=2	677141	796164	441020	589649	503159	655086	3.83632e+06	2.35535e+06	589789	864845	1.66597e+06	1.22694e+06
P63004|LIS1_RAT	18	15	999.69	0.0123563	0.0515796	1.84151	0.78338	Sample_N	Sample_S	46670.1	Platelet-activating factor acetylhydrolase IB subunit alpha OS=Rattus norvegicus OX=10116 GN=Pafah1b1 PE=1 SV=2	877806	977103	1.71685e+06	1.11763e+06	914406	1.17851e+06	279089	428348	484722	962284	533528	995046
tr|D3ZNS8|D3ZNS8_RAT	4	3	157.07	0.012421	0.0516221	2.33162	0.782577	Sample_S	Sample_N	59360.8	Achalasia, adrenocortical insufficiency, alacrimia (Allgrove, triple-A) (Predicted), isoform CRA_a OS=Rattus norvegicus OX=10116 GN=Aaas PE=1 SV=2	13886.9	8992.91	28271.8	11953.5	8643.83	29590.2	56321.5	50771.2	51552.2	16949.2	27448.9	33241.9
Q9Z258|KCNT1_RAT;tr|D3ZNI9|D3ZNI9_RAT;tr|F1LSG1|F1LSG1_RAT;Q6UVM4|KCNT2_RAT	2	1	105.5	0.0125372	0.0516533	3.31214	0.781142	Sample_N	Sample_S	139615	Potassium channel subfamily T member 1 OS=Rattus norvegicus OX=10116 GN=Kcnt1 PE=1 SV=1	82377.7	84239.6	36568.3	90818.9	108708	125806	21838.2	3320.86	40258.8	2060.16	2814.14	89278.1
tr|B4F7F3|B4F7F3_RAT	13	11	716.92	0.0125386	0.0516533	2.10672	0.781125	Sample_N	Sample_S	105487	ARVCF, delta catenin family member OS=Rattus norvegicus OX=10116 GN=Arvcf PE=1 SV=1	446376	510996	195041	382497	461441	312020	170609	94667.9	118078	85933.2	270575	355853
Q6IG02|K22E_RAT;tr|A0A0G2JWX4|A0A0G2JWX4_RAT	3	1	184.64	0.0125639	0.0516533	3.57444	0.780814	Sample_N	Sample_S	69127.1	Keratin, type II cytoskeletal 2 epidermal OS=Rattus norvegicus OX=10116 GN=Krt2 PE=3 SV=1	148360	984186	57633.2	445635	683250	315935	662259	1002.24	5854.67	3627.46	4809.94	59625.8
Q4KM49|SYYC_RAT;tr|A0A0H2UHG0|A0A0H2UHG0_RAT	17	16	749.1	0.0126028	0.0516533	1.76444	0.780336	Sample_N	Sample_S	59115.4	Tyrosine--tRNA ligase, cytoplasmic OS=Rattus norvegicus OX=10116 GN=Yars PE=2 SV=3	434399	496944	455250	551086	409141	534286	249653	258418	93125.1	400169	325866	305641
tr|G3V6L8|G3V6L8_RAT	13	12	698.8	0.012629	0.0516533	2.26278	0.780014	Sample_N	Sample_S	86141	RCG61894, isoform CRA_a OS=Rattus norvegicus OX=10116 GN=Strn PE=1 SV=1	256085	226292	483699	262678	254196	246178	53742.5	258167	178884	36618	79649.7	157098
tr|A0A0G2JUD4|A0A0G2JUD4_RAT;tr|A0A0G2K5C9|A0A0G2K5C9_RAT;tr|B4F7D7|B4F7D7_RAT	7	7	397.98	0.0126522	0.0516533	2.12263	0.77973	Sample_N	Sample_S	43991.5	Selenoprotein I OS=Rattus norvegicus OX=10116 GN=Selenoi PE=1 SV=1	1.32958e+06	1.02766e+06	993428	1.152e+06	959439	1.16435e+06	526956	354867	808075	113586	492510	825824
Q99MZ4|GGT7_RAT	27	26	2089.52	0.0126634	0.0516533	2.80301	0.779594	Sample_N	Sample_S	70382.8	Glutathione hydrolase 7 OS=Rattus norvegicus OX=10116 GN=Ggt7 PE=1 SV=2	2.83943e+06	2.83297e+06	1.64208e+06	2.08335e+06	2.71674e+06	1.93841e+06	876011	398486	1.8085e+06	186435	102062	1.64204e+06
tr|D3ZMS1|D3ZMS1_RAT	8	8	291.87	0.0126738	0.0516533	2.30755	0.779466	Sample_N	Sample_S	98147.5	Splicing factor 3b, subunit 2 OS=Rattus norvegicus OX=10116 GN=Sf3b2 PE=1 SV=3	194897	179133	508354	351079	234340	254379	44358.2	58091.6	108701	167586	182240	185348
Q5XIN6|LETM1_RAT	15	13	776.72	0.012781	0.0517565	1.87536	0.778158	Sample_N	Sample_S	83059.8	Mitochondrial proton/calcium exchanger protein OS=Rattus norvegicus OX=10116 GN=Letm1 PE=1 SV=1	662178	483151	227061	513011	396425	366657	336791	202184	160163	248655	143646	320812
P33274|CP4F1_RAT;P51869|CP4F4_RAT;tr|Q66HK8|Q66HK8_RAT	2	1	91.64	0.012872	0.0519076	7.10919	0.777053	Sample_N	Sample_S	59868.5	Cytochrome P450 4F1 OS=Rattus norvegicus OX=10116 GN=Cyp4f1 PE=2 SV=1	35393.3	17077.5	15488.6	20849.7	44182.4	29898.9	0	143.388	2488.17	68.7419	1437.04	18775.3
tr|D3ZZM0|D3ZZM0_RAT	2	1	37.34	0.0128847	0.0519076	2.49723	0.776898	Sample_N	Sample_S	54213.2	Solute carrier family 39 (Zinc transporter), member 14 (Predicted) OS=Rattus norvegicus OX=10116 GN=Slc39a14 PE=1 SV=1	128620	139424	52918.9	129383	156938	138733	17979.1	57895.5	30114.1	13856.4	72334.6	106557
tr|D3ZUJ8|D3ZUJ8_RAT	4	3	195.48	0.0129005	0.0519076	2.27682	0.776708	Sample_N	Sample_S	104063	Transmembrane and tetratricopeptide repeat containing 3 (Predicted), isoform CRA_a OS=Rattus norvegicus OX=10116 GN=Tmtc3 PE=1 SV=1	198797	112670	52731.1	137065	157568	189770	78817.7	119318	32419.6	41472.1	48194.6	52491.4
tr|A0A0G2K7X0|A0A0G2K7X0_RAT	4	2	218.29	0.0129765	0.0521026	2.05871	0.77579	Sample_N	Sample_S	26316	Acidic leucine-rich nuclear phosphoprotein 32 family member A OS=Rattus norvegicus OX=10116 GN=Anp32a PE=1 SV=1	335318	358308	592728	358103	315860	523291	111832	289701	74196.7	430945	189134	110581
Q9JK11|RTN4_RAT	100	8	7894.35	0.0130196	0.0521653	1.89165	0.775271	Sample_N	Sample_S	126388	Reticulon-4 OS=Rattus norvegicus OX=10116 GN=Rtn4 PE=1 SV=1	2.56818e+06	2.15199e+06	1.98164e+06	2.4656e+06	2.97197e+06	2.87052e+06	1.72437e+06	591978	2.09318e+06	521655	1.2725e+06	1.73116e+06
O35814|STIP1_RAT	14	12	705.12	0.0130788	0.0521818	2.03399	0.774559	Sample_N	Sample_S	62570.2	Stress-induced-phosphoprotein 1 OS=Rattus norvegicus OX=10116 GN=Stip1 PE=1 SV=1	1.08409e+06	1.39572e+06	2.21272e+06	1.32708e+06	1.11198e+06	1.71064e+06	297008	809870	1.10323e+06	303497	740011	1.09362e+06
Q63347|PRS7_RAT;tr|G3V7L6|G3V7L6_RAT	19	17	1085.22	0.0131235	0.052196	1.48384	0.774024	Sample_S	Sample_N	48574.8	26S proteasome regulatory subunit 7 OS=Rattus norvegicus OX=10116 GN=Psmc2 PE=1 SV=3	383042	317080	736995	518101	365121	482107	622202	649751	572784	635677	864863	813103
P17220|PSA2_RAT	17	15	1284.37	0.0131375	0.052196	1.87505	0.773857	Sample_N	Sample_S	25926.6	Proteasome subunit alpha type-2 OS=Rattus norvegicus OX=10116 GN=Psma2 PE=1 SV=3	2.27478e+06	3.87985e+06	3.63035e+06	3.85197e+06	2.94511e+06	2.87576e+06	1.70027e+06	2.62299e+06	1.11437e+06	1.57196e+06	633472	2.73415e+06
Q02589|ADPRH_RAT	2	1	99.01	0.0131903	0.0522964	1.71533	0.773225	Sample_S	Sample_N	39961.1	[Protein ADP-ribosylarginine] hydrolase OS=Rattus norvegicus OX=10116 GN=Adprh PE=1 SV=2	36878.5	45951.8	59249.7	71882	59006.8	72845.9	151594	73510.8	129724	95899.4	71572.2	70885.2
P09951|SYN1_RAT	83	65	5389.64	0.0133481	0.0525726	1.90157	0.771349	Sample_N	Sample_S	73988.3	Synapsin-1 OS=Rattus norvegicus OX=10116 GN=Syn1 PE=1 SV=3	1.25198e+07	9.7526e+06	1.47291e+07	9.5596e+06	9.80008e+06	1.18187e+07	3.19083e+06	2.78032e+06	2.9241e+06	6.92214e+06	8.45405e+06	1.15831e+07
P05696|KPCA_RAT;tr|B5DFC4|B5DFC4_RAT;tr|F1LS98|F1LS98_RAT	47	19	2938.64	0.0133612	0.0525726	2.72522	0.771194	Sample_N	Sample_S	76792	Protein kinase C alpha type OS=Rattus norvegicus OX=10116 GN=Prkca PE=1 SV=3	6.79653e+06	4.99181e+06	2.89365e+06	5.40765e+06	4.93373e+06	5.61541e+06	222504	3.04122e+06	1.60402e+06	1.57659e+06	1.25188e+06	3.54646e+06
tr|A0A0G2JVU1|A0A0G2JVU1_RAT;tr|D3ZP06|D3ZP06_RAT	7	5	408.81	0.0133849	0.0525726	1.94674	0.770913	Sample_N	Sample_S	84414.7	Integrin beta OS=Rattus norvegicus OX=10116 GN=Itgb8 PE=1 SV=1	428381	434725	220488	400996	406625	443316	108662	130527	314065	172134	90788.7	383026
Q99JD4|CLAP2_RAT	37	1	2115.24	0.0133987	0.0525726	2.32684	0.77075	Sample_N	Sample_S	140637	CLIP-associating protein 2 OS=Rattus norvegicus OX=10116 GN=Clasp2 PE=1 SV=1	972481	1.29457e+06	1.13092e+06	1.73982e+06	1.1298e+06	994615	445254	443094	995147	162054	121482	954026
Q6AY20|MPRD_RAT	11	9	759.48	0.013468	0.0526227	3.18362	0.769933	Sample_N	Sample_S	31095.4	Cation-dependent mannose-6-phosphate receptor OS=Rattus norvegicus OX=10116 GN=M6pr PE=1 SV=1	2.68951e+06	1.08603e+06	574002	1.62964e+06	2.04098e+06	2.81986e+06	270410	136143	172039	827316	696301	1.30272e+06
Q5QJC9|BAG5_RAT	3	2	126.59	0.0134928	0.0526227	1.7574	0.769641	Sample_S	Sample_N	51030.6	BAG family molecular chaperone regulator 5 OS=Rattus norvegicus OX=10116 GN=Bag5 PE=1 SV=1	24771	33012	16711.3	36601.9	25328.7	19691.1	49031.1	38682.4	72984.1	34573.5	27801.9	51285.4
P21531|RL3_RAT	28	24	1899.26	0.0134947	0.0526227	2.53891	0.769617	Sample_N	Sample_S	46136	60S ribosomal protein L3 OS=Rattus norvegicus OX=10116 GN=Rpl3 PE=1 SV=3	6.13442e+06	8.22051e+06	6.7832e+06	1.24199e+07	6.76697e+06	7.15409e+06	1.78694e+06	2.91325e+06	7.29647e+06	471461	1.21061e+06	5.02186e+06
D3ZLZ7|IMDH1_RAT	9	4	354.4	0.0135234	0.0526263	2.75212	0.76928	Sample_N	Sample_S	55292.6	Inosine-5'-monophosphate dehydrogenase 1 OS=Rattus norvegicus OX=10116 GN=Impdh1 PE=3 SV=1	160595	194499	217549	174222	185317	184199	152722	62872.4	119161	6494.92	18029.8	46363.2
Q8R508|FAT3_RAT;tr|F1LMF4|F1LMF4_RAT	17	14	766.6	0.0135805	0.0527402	2.11474	0.76861	Sample_N	Sample_S	502092	Protocadherin Fat 3 OS=Rattus norvegicus OX=10116 GN=Fat3 PE=1 SV=1	214074	380397	152962	296318	317021	167739	131176	62515.6	51649.6	92663.6	144938	239846
tr|A0A0G2KA71|A0A0G2KA71_RAT;tr|Q5FVC5|Q5FVC5_RAT	3	3	156.5	0.0136797	0.0530019	1.97026	0.767451	Sample_N	Sample_S	50748.4	Nectin cell adhesion molecule 2 OS=Rattus norvegicus OX=10116 GN=Nectin2 PE=1 SV=1	198293	132525	135110	172899	169368	120285	91882	94304	21429.2	63662.9	120143	79827.5
tr|A1L1L6|A1L1L6_RAT	6	5	329.83	0.0137039	0.0530019	5.82275	0.767169	Sample_S	Sample_N	72156.8	Mitochondrial Rho GTPase OS=Rattus norvegicus OX=10116 GN=Rhot1 PE=1 SV=1	22128	16977.7	19199.1	33583.8	28308.4	21040.7	50601.4	270325	300755	130067	18447.6	52195.7
tr|M0R970|M0R970_RAT	2	2	168.23	0.0137894	0.053224	1.85103	0.766174	Sample_N	Sample_S	11204.8	Uncharacterized protein OS=Rattus norvegicus OX=10116 PE=1 SV=1	115661	135173	119460	149689	81073.3	119284	43608.8	102225	44663.9	42912	29048.7	126697
tr|G3V7H2|G3V7H2_RAT	10	8	391.96	0.0138851	0.0533611	2.08368	0.765066	Sample_N	Sample_S	54599.6	Multiple inositol polyphosphate phosphatase 1 OS=Rattus norvegicus OX=10116 GN=Minpp1 PE=3 SV=1	143657	71641.3	129448	146250	193469	178739	84959.8	25892	39490.3	89920.6	58770.8	115235
Q63598|PLST_RAT;tr|F1LPK7|F1LPK7_RAT;tr|Q562B2|Q562B2_RAT	3	1	101.49	0.013921	0.0533611	16.2481	0.764651	Sample_S	Sample_N	70680	Plastin-3 OS=Rattus norvegicus OX=10116 GN=Pls3 PE=1 SV=2	0	1173.7	0	0.0179292	1638.65	2032.45	25851.3	4464.73	1036.12	6553.97	6292.62	34520.5
tr|Q56A19|Q56A19_RAT	18	12	765.24	0.0139375	0.0533611	1.67919	0.764461	Sample_N	Sample_S	84380.2	Chloride channel protein OS=Rattus norvegicus OX=10116 GN=Clcn4 PE=1 SV=1	1.07829e+06	1.07489e+06	494456	833570	898401	794884	386272	708386	535011	290995	540364	620515
P03994|HPLN1_RAT	9	6	346.56	0.014006	0.0533903	2.27447	0.763672	Sample_N	Sample_S	40261.7	Hyaluronan and proteoglycan link protein 1 OS=Rattus norvegicus OX=10116 GN=Hapln1 PE=1 SV=2	127212	200481	296553	197351	110682	198914	72413.9	63807	20845	102344	113993	123941
Q9QYL8|LYPA2_RAT	4	4	219.84	0.0140565	0.0533903	1.53158	0.763092	Sample_N	Sample_S	24807	Acyl-protein thioesterase 2 OS=Rattus norvegicus OX=10116 GN=Lypla2 PE=1 SV=1	426703	619571	726317	519866	453780	442184	289939	333078	341680	434252	208025	474815
P31016|DLG4_RAT	16	12	797.16	0.0140855	0.0533903	1.76449	0.76276	Sample_N	Sample_S	80465.4	Disks large homolog 4 OS=Rattus norvegicus OX=10116 GN=Dlg4 PE=1 SV=1	937275	1.43622e+06	787399	1.22467e+06	1.05359e+06	1.0153e+06	459989	1.02258e+06	314765	730115	330565	799963
tr|F1M9W9|F1M9W9_RAT	5	5	184.59	0.014086	0.0533903	2.46083	0.762755	Sample_N	Sample_S	160349	Similar to TRS85 homolog (Predicted) OS=Rattus norvegicus OX=10116 GN=Trappc8 PE=1 SV=2	153752	77531.8	163040	123684	119062	114865	112019	23736.9	69633.2	11889.1	12686.3	75596.6
tr|A0A0G2JW01|A0A0G2JW01_RAT;tr|Q3KR72|Q3KR72_RAT	3	1	136.52	0.0141301	0.0534507	7.63022	0.76225	Sample_S	Sample_N	48639.6	Uncharacterized protein OS=Rattus norvegicus OX=10116 PE=1 SV=1	499.921	6264.8	1582.34	2497.32	1864.84	1242.97	24299.2	9671.53	27576.3	40065.6	2287.14	2558.51
Q641Z4|CDK9_RAT	4	2	107.07	0.0141733	0.0535072	4.44344	0.761757	Sample_S	Sample_N	42761.6	Cyclin-dependent kinase 9 OS=Rattus norvegicus OX=10116 GN=Cdk9 PE=2 SV=1	429.792	548.769	1731.84	2336.47	1268.35	1373.81	11050.7	1162.64	11850.3	3146.41	4387.03	2568.6
tr|F1LV89|F1LV89_RAT	10	8	397.76	0.0142302	0.0536153	1.62018	0.761108	Sample_N	Sample_S	83228.4	Rap1 GTPase-activating protein OS=Rattus norvegicus OX=10116 GN=Rap1gap PE=1 SV=3	254996	277738	315030	235023	275037	209104	108922	112278	249864	92108.8	152724	251236
P62994|GRB2_RAT	4	4	175.22	0.0144033	0.053918	2.28523	0.759147	Sample_N	Sample_S	25206.3	Growth factor receptor-bound protein 2 OS=Rattus norvegicus OX=10116 GN=Grb2 PE=1 SV=1	83787.6	68453	138885	95581.1	94976.1	130121	108264	11701.5	17456.4	16397.9	25137.1	88764.3
tr|D3ZDX5|D3ZDX5_RAT	31	26	1440.98	0.0144118	0.053918	2.09334	0.759051	Sample_N	Sample_S	231809	Plexin B1 OS=Rattus norvegicus OX=10116 GN=Plxnb1 PE=1 SV=1	309092	385085	218249	483520	396039	465536	255109	71767.2	137763	69400.5	176900	367489
F1LQ48|HNRPL_RAT	23	19	1194.51	0.014417	0.053918	2.78176	0.758992	Sample_N	Sample_S	67903.2	Heterogeneous nuclear ribonucleoprotein L OS=Rattus norvegicus OX=10116 GN=Hnrnpl PE=1 SV=2	283999	549451	1.02116e+06	753887	450959	479690	50895.8	49823.2	439514	151542	50387	530105
Q62634|VGLU1_RAT	32	18	2302.92	0.0144759	0.053918	1.38359	0.758329	Sample_S	Sample_N	61665.4	Vesicular glutamate transporter 1 OS=Rattus norvegicus OX=10116 GN=Slc17a7 PE=1 SV=1	2.07814e+06	2.21418e+06	1.51265e+06	1.52249e+06	1.52776e+06	1.87199e+06	2.11379e+06	2.6417e+06	1.79774e+06	3.0704e+06	2.89947e+06	2.31893e+06
tr|D4ADD3|D4ADD3_RAT	4	3	168.22	0.0144803	0.053918	1.74103	0.758279	Sample_N	Sample_S	176516	HECT, C2 and WW domain-containing E3 ubiquitin protein ligase 2 OS=Rattus norvegicus OX=10116 GN=Hecw2 PE=1 SV=1	46528.4	62935.6	75143.9	83181.9	74552	86290.3	45241.8	52944.6	58977.9	37105.6	16810.3	35113.8
tr|D3ZGJ1|D3ZGJ1_RAT;tr|F1M2C7|F1M2C7_RAT;tr|M0R3U3|M0R3U3_RAT;tr|M0R8H3|M0R8H3_RAT;tr|M0RAH9|M0RAH9_RAT	2	2	98.49	0.0144813	0.053918	2.54076	0.758268	Sample_N	Sample_S	72879.9	Immunoglobulin-like domain-containing receptor 2 OS=Rattus norvegicus OX=10116 GN=Ildr2 PE=1 SV=3	147604	59708.4	43058.8	71210	72037.5	104421	24770.7	5921.3	17389.4	18869.3	27295.7	101773
P07943|ALDR_RAT	11	8	490.21	0.0145206	0.0539247	2.17019	0.757826	Sample_N	Sample_S	35797.3	Aldo-keto reductase family 1 member B1 OS=Rattus norvegicus OX=10116 GN=Akr1b1 PE=1 SV=3	496417	484540	1.02071e+06	622296	790934	522058	321321	833105	123818	110098	122573	303187
Q566R2|TM2D2_RAT	2	2	74.22	0.01454	0.0539247	2.28341	0.757609	Sample_S	Sample_N	22929.4	TM2 domain-containing protein 2 OS=Rattus norvegicus OX=10116 GN=Tm2d2 PE=2 SV=1	99023.4	62294.6	52953.9	62802.2	91159.7	66033.4	377731	170991	91320.3	94187.4	104467	152916
tr|D3ZWS0|D3ZWS0_RAT	2	1	68.49	0.0145804	0.0539689	11.5059	0.757156	Sample_N	Sample_S	179853	Scribbled planar cell polarity protein OS=Rattus norvegicus OX=10116 GN=Scrib PE=1 SV=1	11804.4	17851.9	9476.16	22384.9	12268	25328.9	394.646	737.2	5002.59	0	0	2479.78
P21575|DYN1_RAT	69	48	4653.66	0.0146252	0.0540294	1.86144	0.756654	Sample_N	Sample_S	97295	Dynamin-1 OS=Rattus norvegicus OX=10116 GN=Dnm1 PE=1 SV=2	5.86746e+06	6.45557e+06	7.42953e+06	6.3413e+06	4.48219e+06	5.47396e+06	1.502e+06	3.10715e+06	3.01367e+06	1.29111e+06	4.28008e+06	6.1727e+06
P46933|APBB1_RAT;tr|A0A0G2K3S1|A0A0G2K3S1_RAT	3	2	149.04	0.0146921	0.0541708	2.14958	0.755908	Sample_N	Sample_S	77656.6	Amyloid-beta A4 precursor protein-binding family B member 1 OS=Rattus norvegicus OX=10116 GN=Apbb1 PE=1 SV=3	83836.1	45833.5	89263.1	64987.9	61045.6	58361.1	8522.07	12543.7	23188.6	32128.9	74302.5	36944.9
Q62763|KC1G3_RAT;tr|A0A0A0MXY3|A0A0A0MXY3_RAT	11	2	585.46	0.0148112	0.0545038	2.23112	0.754584	Sample_N	Sample_S	51428.6	Casein kinase I isoform gamma-3 OS=Rattus norvegicus OX=10116 GN=Csnk1g3 PE=1 SV=1	152672	116430	87208.3	102041	115360	146202	8719.64	24162.9	17444	50650.6	36014.2	185677
Q9WTW8|S23A2_RAT	4	3	198.79	0.0150715	0.0551956	2.75114	0.751714	Sample_N	Sample_S	70069.7	Solute carrier family 23 member 2 OS=Rattus norvegicus OX=10116 GN=Slc23a2 PE=1 SV=2	113141	97860.2	35318.5	102603	101309	111687	137487	10654.4	1777.06	3670.15	3394.72	47265.7
Q921A2|MYCT_RAT	7	6	449.35	0.0150865	0.0551956	1.38607	0.751549	Sample_S	Sample_N	69149.5	Proton myo-inositol cotransporter OS=Rattus norvegicus OX=10116 GN=Slc2a13 PE=1 SV=2	1.40826e+06	1.09321e+06	751453	843823	1.07012e+06	1.13889e+06	1.22639e+06	1.6556e+06	1.80646e+06	1.29109e+06	1.54272e+06	1.21799e+06
Q3T1K5|CAZA2_RAT	17	13	1007.34	0.0151362	0.0552009	1.54254	0.751006	Sample_N	Sample_S	32967.1	F-actin-capping protein subunit alpha-2 OS=Rattus norvegicus OX=10116 GN=Capza2 PE=1 SV=1	1.86634e+06	2.7599e+06	2.53548e+06	2.04586e+06	1.67065e+06	2.07849e+06	1.25472e+06	914108	882181	1.75833e+06	1.62498e+06	1.96528e+06
Q5NDF0|PMGT2_RAT	21	19	998.73	0.0151462	0.0552009	2.25624	0.750896	Sample_N	Sample_S	66717.2	Protein O-linked-mannose beta-1,4-N-acetylglucosaminyltransferase 2 OS=Rattus norvegicus OX=10116 GN=Pomgnt2 PE=1 SV=1	1.14502e+06	1.52332e+06	653580	1.02425e+06	1.11955e+06	1.1043e+06	463933	447164	428670	95724.3	799304	677144
P23711|HMOX2_RAT	22	19	1213.33	0.0153385	0.0556873	2.06097	0.748805	Sample_N	Sample_S	35762.5	Heme oxygenase 2 OS=Rattus norvegicus OX=10116 GN=Hmox2 PE=1 SV=1	1.53105e+06	1.09648e+06	935228	1.03985e+06	1.11161e+06	1.28053e+06	615550	751300	590525	122738	531770	782017
Q8K4D6|CP4X1_RAT	6	5	214.74	0.0154532	0.0559966	1.43932	0.747564	Sample_N	Sample_S	58573.9	Cytochrome P450 4X1 OS=Rattus norvegicus OX=10116 GN=Cyp4x1 PE=2 SV=1	619594	478116	451951	651203	475659	363818	337438	395091	285330	251134	414255	429092
P10362|SCG2_RAT	4	1	141.76	0.0156875	0.0566289	8.66645	0.745051	Sample_S	Sample_N	71031.3	Secretogranin-2 OS=Rattus norvegicus OX=10116 GN=Scg2 PE=1 SV=1	1641.6	476.753	5225.4	1285.26	1690.51	5506.97	56703.6	1527.43	14274.4	24512.2	35089.7	5052.19
tr|G3V7P6|G3V7P6_RAT	5	2	224.55	0.0157528	0.0567565	2.66868	0.744355	Sample_N	Sample_S	21695.1	Nudix (Nucleoside diphosphate linked moiety X)-type motif 16 (Predicted), isoform CRA_a OS=Rattus norvegicus OX=10116 GN=Nudt16 PE=1 SV=1	59949.9	77359.9	66779.9	84521.1	46231.7	112885	16270.5	33609.9	3324.97	38766.5	53598.4	22200.8
tr|D4A131|D4A131_RAT	2	2	79.52	0.0158673	0.0568893	1.90617	0.743138	Sample_N	Sample_S	33082.2	Mitochondrial ribosomal protein L4 OS=Rattus norvegicus OX=10116 GN=Mrpl4 PE=1 SV=1	9234.51	4292.86	12183.2	12968.3	13925.5	10792.4	898.951	1749.98	1217.22	611.124	778.96	28002.5
tr|A0A0G2JZU8|A0A0G2JZU8_RAT;tr|G4XKZ2|G4XKZ2_RAT	18	1	764.11	0.0158797	0.0568893	4.54491	0.743007	Sample_N	Sample_S	291643	Ubiquitin-specific peptidase 9, Y-linked OS=Rattus norvegicus OX=10116 GN=Usp9y PE=3 SV=1	13572.8	8449.23	21887.2	12122.2	13885.1	1087.49	1290.09	2114.52	167.636	11428.8	481.552	140.136
tr|G3V8P3|G3V8P3_RAT	12	10	620.55	0.0159505	0.0570353	2.35979	0.742258	Sample_N	Sample_S	317122	Cadherin EGF LAG seven-pass G-type receptor 2 OS=Rattus norvegicus OX=10116 GN=Celsr2 PE=1 SV=1	139687	60856	78184.4	101620	119484	125543	12754	44731.3	10511.7	45974.1	104393	46648.9
tr|D3ZZC1|D3ZZC1_RAT	9	9	585.61	0.016174	0.0575647	1.62384	0.739909	Sample_N	Sample_S	46353.5	RCG43947 OS=Rattus norvegicus OX=10116 GN=Txndc5 PE=1 SV=1	2.35579e+06	1.80982e+06	1.92886e+06	1.5503e+06	2.55616e+06	1.5907e+06	743048	893282	961189	886684	1.76404e+06	2.01335e+06
tr|A0A0G2K1K5|A0A0G2K1K5_RAT;tr|D3ZHI8|D3ZHI8_RAT	5	2	164	0.0161778	0.0575647	2.6443	0.73987	Sample_N	Sample_S	135045	Trafficking protein particle complex 11 OS=Rattus norvegicus OX=10116 GN=Trappc11 PE=1 SV=1	66284.9	95003.9	121548	145819	82786.4	113337	3086.74	10993.7	17023.4	11730.2	114283	79157.2
Q5BJP3|UFM1_RAT	2	2	110.46	0.0161934	0.0575647	2.06535	0.739707	Sample_N	Sample_S	9117.57	Ubiquitin-fold modifier 1 OS=Rattus norvegicus OX=10116 GN=Ufm1 PE=3 SV=1	201401	239056	256996	257328	239570	127412	130191	155993	151147	35933.9	41055.4	125650
tr|Q6AY81|Q6AY81_RAT	5	5	223.54	0.0162201	0.0575647	1.94945	0.739428	Sample_S	Sample_N	35516.3	Neural proliferation, differentiation and control, 1 OS=Rattus norvegicus OX=10116 GN=Npdc1 PE=2 SV=1	398028	157966	215183	245427	276992	381563	827773	678976	331481	691088	431300	305016
P53565|CUX1_RAT	3	1	100.47	0.01631	0.0577755	2.67781	0.738492	Sample_N	Sample_S	164540	Homeobox protein cut-like 1 OS=Rattus norvegicus OX=10116 GN=Cux1 PE=1 SV=2	35030.5	25682.5	20846.3	23639.7	51040.1	30253	52042.4	2936.5	295.026	4402.31	3929.09	6038.1
tr|F7F3I7|F7F3I7_RAT	7	6	251.53	0.0164528	0.0580096	1.97777	0.73701	Sample_N	Sample_S	83518.8	RCG62756, isoform CRA_a OS=Rattus norvegicus OX=10116 GN=Sema4a PE=3 SV=1	386491	1.19647e+06	978007	532684	698665	631715	182854	371071	527490	458310	440195	256958
Q6AYT8|MPZL1_RAT	2	2	69	0.0164564	0.0580096	3.66215	0.736973	Sample_S	Sample_N	29501.8	Myelin protein zero-like protein 1 OS=Rattus norvegicus OX=10116 GN=Mpzl1 PE=2 SV=1	55917	37665.7	26757.3	40770.1	45753.7	51018.6	271836	198645	293860	76447.7	66978	36637.1
Q5M9G3|CAPR1_RAT;tr|A0A0G2K8H0|A0A0G2K8H0_RAT	12	10	677.61	0.0164903	0.0580096	2.31381	0.736623	Sample_N	Sample_S	78120.9	Caprin-1 OS=Rattus norvegicus OX=10116 GN=Caprin1 PE=1 SV=2	553744	1.37208e+06	1.2324e+06	1.27348e+06	867551	660394	147631	158895	207560	632210	630008	799378
P97887|PSN1_RAT	3	2	237.51	0.0164985	0.0580096	2.4046	0.736538	Sample_N	Sample_S	52790	Presenilin-1 OS=Rattus norvegicus OX=10116 GN=Psen1 PE=1 SV=1	315806	224162	114742	202399	234325	252907	186512	16978	41521.5	53838.4	59054.6	201166
tr|F1LUE2|F1LUE2_RAT	42	10	2947.88	0.0166173	0.0580946	1.51193	0.735315	Sample_N	Sample_S	72828.2	Calcium/calmodulin-dependent protein kinase II, beta, isoform CRA_c OS=Rattus norvegicus OX=10116 GN=Camk2b PE=1 SV=2	7.89319e+06	5.97498e+06	1.06211e+07	8.52331e+06	5.52363e+06	8.51698e+06	3.60547e+06	5.34658e+06	5.91743e+06	3.72661e+06	6.28727e+06	6.23791e+06
tr|D4A9Z0|D4A9Z0_RAT	3	3	77.77	0.0166312	0.0580946	2.44452	0.735173	Sample_N	Sample_S	59207	Fatty acyl-CoA reductase OS=Rattus norvegicus OX=10116 GN=Far2 PE=3 SV=1	25795.3	11372.3	7453.33	14027.1	17940.1	15124.3	12836.4	6684.05	4199.19	8476.5	1354.07	3967.27
tr|B4F774|B4F774_RAT	5	4	226.68	0.0166702	0.0580946	1.53644	0.734773	Sample_N	Sample_S	41697.1	Ganglioside-induced differentiation-associated protein 1-like 1 OS=Rattus norvegicus OX=10116 GN=Gdap1l1 PE=2 SV=1	398093	443798	366418	462632	380054	354249	219591	476622	323094	169094	161208	215861
tr|A0A096P6L6|A0A096P6L6_RAT	39	30	1830.06	0.0166725	0.0580946	2.63674	0.734749	Sample_N	Sample_S	288643	Teneurin-2 OS=Rattus norvegicus OX=10116 GN=Tenm2 PE=4 SV=2	573730	725641	448916	561983	387882	628227	205403	21876.5	293482	146622	260376	333791
Q9R066|CXAR_RAT	24	21	1433.55	0.0166759	0.0580946	1.67492	0.734714	Sample_N	Sample_S	39948.6	Coxsackievirus and adenovirus receptor homolog OS=Rattus norvegicus OX=10116 GN=Cxadr PE=1 SV=2	8.73806e+06	1.14497e+07	5.10606e+06	8.46704e+06	1.01576e+07	7.51851e+06	5.25902e+06	6.88184e+06	2.85187e+06	3.93692e+06	4.24806e+06	7.53238e+06
Q5XIC0|ECI2_RAT;tr|A0A0G2K277|A0A0G2K277_RAT	7	6	445.33	0.0167881	0.0583755	1.57572	0.733567	Sample_N	Sample_S	43021.4	Enoyl-CoA delta isomerase 2, mitochondrial OS=Rattus norvegicus OX=10116 GN=Eci2 PE=1 SV=1	638619	546068	435453	646791	494890	515063	351648	206243	510289	260969	219494	530967
P86182|CCD22_RAT	12	6	541.71	0.0168684	0.0583755	2.02471	0.732749	Sample_N	Sample_S	70854.9	Coiled-coil domain-containing protein 22 OS=Rattus norvegicus OX=10116 GN=Ccdc22 PE=1 SV=2	161843	99137.3	130517	202561	150611	85666.1	91088	71475.8	69941.3	90230.7	19715.2	67649.4
tr|A0A0G2KAH7|A0A0G2KAH7_RAT;tr|B2RYE4|B2RYE4_RAT;tr|E9PTT2|E9PTT2_RAT	2	1	33.59	0.0169405	0.0583755	3.28854	0.732018	Sample_N	Sample_S	82019.4	Exostosin glycosyltransferase 2 OS=Rattus norvegicus OX=10116 GN=Ext2 PE=1 SV=1	9911.91	3592.69	3985.01	10719.1	11065.6	26875.9	2609.72	1729.68	1930.16	4867.06	7388.65	1590.1
tr|F1M4U0|F1M4U0_RAT	4	2	152.54	0.0169414	0.0583755	1.73723	0.732009	Sample_S	Sample_N	41135.6	Cyclin Y-like 1 OS=Rattus norvegicus OX=10116 GN=Ccnyl1 PE=1 SV=3	33436	61416.9	22390.3	24021.8	32768.4	35499.5	101093	65980.4	38478.7	53502.8	53849.7	51102.6
tr|D3ZSP7|D3ZSP7_RAT	3	1	101.05	0.0169828	0.0584122	2.65723	0.731589	Sample_N	Sample_S	225781	Tetratricopeptide repeat domain 3 OS=Rattus norvegicus OX=10116 GN=Ttc3 PE=4 SV=3	17903.7	14447.5	44396.2	47007.8	18891.2	25482.9	4816.36	2569.22	22708.6	3787.57	20826.9	8563.77
tr|A0A0G2K738|A0A0G2K738_RAT	3	1	136.81	0.0170507	0.058418	1.37889	0.730903	Sample_S	Sample_N	28946.4	Ras-related protein Rab-34 OS=Rattus norvegicus OX=10116 GN=Rab34 PE=1 SV=1	214211	174760	116189	138181	159570	172790	297469	183101	199399	243713	230314	191385
P31424|GRM5_RAT;tr|B2CZC8|B2CZC8_RAT	24	18	1092.39	0.017077	0.058418	1.90538	0.730637	Sample_N	Sample_S	131885	Metabotropic glutamate receptor 5 OS=Rattus norvegicus OX=10116 GN=Grm5 PE=1 SV=2	1.64575e+06	1.44106e+06	1.07874e+06	1.08148e+06	1.30944e+06	1.09089e+06	830285	1.09749e+06	241326	288575	505831	1.05004e+06
tr|D3ZUD8|D3ZUD8_RAT	10	7	575.15	0.0171099	0.0584249	1.51442	0.730306	Sample_N	Sample_S	69969.3	Transmembrane 9 superfamily member OS=Rattus norvegicus OX=10116 GN=Tm9sf3 PE=1 SV=2	1.09835e+06	951463	873133	1.03052e+06	1.21371e+06	1.21975e+06	553226	962993	885423	416118	470308	929336
O54715|VAS1_RAT;tr|Q6IRF8|Q6IRF8_RAT	13	12	727.85	0.0171664	0.0585126	3.07862	0.729738	Sample_N	Sample_S	51122.8	V-type proton ATPase subunit S1 OS=Rattus norvegicus OX=10116 GN=Atp6ap1 PE=2 SV=1	6.19672e+06	5.50306e+06	6.92673e+06	3.76334e+06	4.53732e+06	3.13041e+06	183823	88593.4	1.3567e+06	706843	2.99554e+06	4.43183e+06
Q63615|VP33A_RAT;tr|Q3KRF0|Q3KRF0_RAT	4	4	168.19	0.0173014	0.058796	3.04601	0.728385	Sample_S	Sample_N	67513.8	Vacuolar protein sorting-associated protein 33A OS=Rattus norvegicus OX=10116 GN=Vps33a PE=1 SV=1	20121.9	29964.4	23364.2	32936.2	18133.1	18910.8	55976.7	201494	51626	21364.9	62779.1	43649.2
tr|A0A0G2JYN4|A0A0G2JYN4_RAT	7	5	290.91	0.017347	0.058796	3.76714	0.72793	Sample_S	Sample_N	42478.6	ERGIC and golgi 2 OS=Rattus norvegicus OX=10116 GN=Ergic2 PE=1 SV=1	180828	149332	87271.6	106222	112503	158448	1.48446e+06	508614	411073	170796	266578	151869
Q9QYW3|PHOCN_RAT	5	5	250.09	0.0173599	0.058796	1.66875	0.727801	Sample_N	Sample_S	26032.4	MOB-like protein phocein OS=Rattus norvegicus OX=10116 GN=Mob4 PE=1 SV=1	664663	802968	881543	644869	576271	595490	588978	447668	182356	519951	251249	506159
Q07936|ANXA2_RAT	18	17	1459.06	0.017416	0.0588343	1.44827	0.727243	Sample_N	Sample_S	38678.2	Annexin A2 OS=Rattus norvegicus OX=10116 GN=Anxa2 PE=1 SV=2	2.62189e+06	2.52947e+06	1.71047e+06	1.92093e+06	2.50989e+06	2.3591e+06	1.6577e+06	1.34071e+06	1.88827e+06	1.58655e+06	917496	2.0355e+06
P29975|AQP1_RAT	2	2	125.65	0.0175216	0.0590856	2.65725	0.726195	Sample_N	Sample_S	28856.6	Aquaporin-1 OS=Rattus norvegicus OX=10116 GN=Aqp1 PE=1 SV=4	236773	237538	129681	240561	265112	166933	8242.09	18638.5	76922.3	36930.9	161509	178178
tr|A0A0G2JTN4|A0A0G2JTN4_RAT	7	6	293.89	0.0175846	0.0591147	1.51645	0.725571	Sample_S	Sample_N	144392	Phosphoribosylformylglycinamidine synthase OS=Rattus norvegicus OX=10116 GN=Pfas PE=1 SV=1	113035	169593	163588	150170	97301.6	77969.4	214874	188830	263523	194458	144917	163578
P61805|DAD1_RAT	3	3	194.55	0.0176083	0.0591147	1.81152	0.725337	Sample_S	Sample_N	12496.7	Dolichyl-diphosphooligosaccharide--protein glycosyltransferase subunit DAD1 OS=Rattus norvegicus OX=10116 GN=Dad1 PE=3 SV=3	1.2054e+06	948028	683411	888324	1.02948e+06	1.15072e+06	2.85706e+06	1.13721e+06	986024	2.20416e+06	2.10593e+06	1.40732e+06
Q6AXM7|HBS1L_RAT;tr|A0A0G2K2P6|A0A0G2K2P6_RAT	4	4	177.03	0.0176477	0.0591147	2.35007	0.724949	Sample_N	Sample_S	74774.2	HBS1-like protein OS=Rattus norvegicus OX=10116 GN=Hbs1l PE=1 SV=1	47770.2	84914.3	91901.5	55260.1	64110.1	36810.5	21349.4	36468.1	5097.55	18640.5	31767.9	48700
tr|A0A0G2K1M5|A0A0G2K1M5_RAT	2	2	50.25	0.017655	0.0591147	2.45279	0.724877	Sample_N	Sample_S	49463	Similar to Ab2-095 OS=Rattus norvegicus OX=10116 GN=Dipk2a PE=1 SV=1	15344.9	8057.94	6702.04	10565.1	12742.3	17094.6	13754.3	1455.42	1649.02	816.032	909.282	10161.5
Q5FVL2|EMC8_RAT	9	8	502.3	0.0176962	0.0591311	2.20811	0.724471	Sample_N	Sample_S	23405.5	ER membrane protein complex subunit 8 OS=Rattus norvegicus OX=10116 GN=Emc8 PE=2 SV=1	1.96283e+06	1.52921e+06	996059	1.4944e+06	1.73765e+06	1.36232e+06	153818	269481	196932	1.17925e+06	475486	1.83827e+06
Q9JHZ4|GRAP1_RAT;tr|A0A0G2JZI9|A0A0G2JZI9_RAT;tr|D3ZS99|D3ZS99_RAT	3	1	66.43	0.0177301	0.0591311	5.13907	0.724139	Sample_N	Sample_S	96073.8	GRIP1-associated protein 1 OS=Rattus norvegicus OX=10116 GN=Gripap1 PE=1 SV=1	63596.3	254008	36836.3	354262	148124	206469	1977.83	86822.1	2109.86	78103.8	37195.8	694.989
tr|B5DEY8|B5DEY8_RAT	4	3	133.78	0.0177597	0.0591311	1.75413	0.723848	Sample_N	Sample_S	46636.8	Sorting nexin OS=Rattus norvegicus OX=10116 GN=Snx6 PE=1 SV=1	228011	249879	138900	192540	149645	125815	92122.5	42296.8	107133	143819	116778	116272
tr|Q642A9|Q642A9_RAT	5	4	213.27	0.0177847	0.0591311	2.44952	0.723603	Sample_N	Sample_S	94907.1	Vacuolar protein sorting-associated protein 16 homolog OS=Rattus norvegicus OX=10116 GN=Vps16 PE=1 SV=1	35098.7	53508.8	69505.7	57522.4	42647.9	38514.1	3647.52	25228.1	33256.3	5124.28	22814	31095.4
Q4QQU6|SPF30_RAT	2	2	86.91	0.0178296	0.0591535	2.50001	0.723163	Sample_N	Sample_S	26783.2	Survival of motor neuron-related-splicing factor 30 OS=Rattus norvegicus OX=10116 GN=Smndc1 PE=2 SV=1	90227.3	50485.6	174124	95478.7	70212.7	55019.7	10444.5	9321.17	63419.2	13265.3	17877.7	99890.5
Q3B7D2|SPTC2_RAT	9	9	488.69	0.0178538	0.0591535	1.70544	0.722926	Sample_N	Sample_S	62961.6	Serine palmitoyltransferase 2 OS=Rattus norvegicus OX=10116 GN=Sptlc2 PE=1 SV=1	631754	534704	467131	471348	527744	439362	639499	252011	197572	128974	205804	377465
tr|D4A604|D4A604_RAT	14	11	758.66	0.01798	0.0594674	2.2586	0.721696	Sample_N	Sample_S	67502.6	Phosphatidylinositol glycan anchor biosynthesis, class T OS=Rattus norvegicus OX=10116 GN=Pigt PE=1 SV=2	506181	556858	238377	548480	661719	537584	203344	166582	409290	126812	51307.3	392702
tr|D3ZFF4|D3ZFF4_RAT	2	1	94.25	0.0180724	0.0595446	1.4874	0.720798	Sample_S	Sample_N	44566.3	Lysocardiolipin acyltransferase 1 OS=Rattus norvegicus OX=10116 GN=Lclat1 PE=1 SV=1	192190	98302.4	115624	125920	171903	260655	276648	200194	215736	219247	267214	255693
tr|A0A0G2JUC9|A0A0G2JUC9_RAT;tr|D4ACN3|D4ACN3_RAT	12	10	458.8	0.0180846	0.0595446	1.91091	0.72068	Sample_N	Sample_S	527483	HECT and RLD domain-containing E3 ubiquitin protein ligase 2 OS=Rattus norvegicus OX=10116 GN=Herc2 PE=1 SV=1	661237	615853	438606	563908	662275	601609	322681	272143	505193	99352.6	130372	524602
P35565|CALX_RAT	66	54	4419.14	0.0181438	0.0595446	3.71666	0.720106	Sample_N	Sample_S	67255	Calnexin OS=Rattus norvegicus OX=10116 GN=Canx PE=1 SV=1	6.22687e+07	5.46784e+07	2.45329e+07	5.75137e+07	7.59511e+07	4.32973e+07	1.10069e+07	1.30705e+07	1.79754e+07	559134	627695	4.23864e+07
tr|A0A0G2K0Q2|A0A0G2K0Q2_RAT;tr|F1M8F2|F1M8F2_RAT	13	2	792.39	0.0182019	0.0595446	2.13911	0.719546	Sample_S	Sample_N	116930	Kinesin heavy chain isoform 5A OS=Rattus norvegicus OX=10116 GN=Kif5a PE=1 SV=1	24333.3	30243.9	48536	33919.9	29406.2	27559.7	32921.7	82886.9	58143.5	94446.6	113643	32943.2
tr|G3V7I7|G3V7I7_RAT	4	2	136.58	0.0182232	0.0595446	2.45938	0.71934	Sample_N	Sample_S	67940.6	Leucine-rich repeat-containing 40 OS=Rattus norvegicus OX=10116 GN=Lrrc40 PE=1 SV=3	62102.9	61484.6	21725.3	79017.7	57687.6	60238.4	21707.7	8662.82	5074.45	19773.2	25342.1	58603.5
tr|A0A0G2JU11|A0A0G2JU11_RAT	3	2	102.42	0.0184002	0.0599834	19.41	0.717641	Sample_S	Sample_N	185556	Rap guanine nucleotide exchange factor 2 OS=Rattus norvegicus OX=10116 GN=Rapgef2 PE=1 SV=1	1547.63	505.362	2905.89	1408.14	2130.9	1370.47	70480.2	53924.3	29275.9	1815.51	35121.3	928.342
O08700|VPS45_RAT	28	24	1538.43	0.0184208	0.0599834	1.65963	0.717443	Sample_N	Sample_S	64893.7	Vacuolar protein sorting-associated protein 45 OS=Rattus norvegicus OX=10116 GN=Vps45 PE=1 SV=1	1.50693e+06	1.11824e+06	787898	1.17234e+06	1.1292e+06	1.00492e+06	521521	496239	320072	714178	888839	1.10796e+06
tr|D3ZXJ0|D3ZXJ0_RAT	3	3	169.8	0.0184903	0.0600034	2.52537	0.71678	Sample_N	Sample_S	65331.5	Matrix metallopeptidase 17 OS=Rattus norvegicus OX=10116 GN=Mmp17 PE=3 SV=1	134792	55569.7	76246.8	87795.7	119708	75524.6	101435	8110.63	19726.6	4949.68	46423.9	37000.2
O35303|DNM1L_RAT	34	33	2664.97	0.0186064	0.060277	2.42965	0.715674	Sample_N	Sample_S	83908.4	Dynamin-1-like protein OS=Rattus norvegicus OX=10116 GN=Dnm1l PE=1 SV=1	1.23041e+06	1.38945e+06	1.74803e+06	2.0609e+06	1.68444e+06	1.43164e+06	1.09129e+06	141133	1.19176e+06	115418	165630	1.22326e+06
O70351|HCD2_RAT;tr|B0BMW2|B0BMW2_RAT	8	6	461.96	0.018694	0.0603805	2.27973	0.714844	Sample_N	Sample_S	27245.6	3-hydroxyacyl-CoA dehydrogenase type-2 OS=Rattus norvegicus OX=10116 GN=Hsd17b10 PE=1 SV=3	1.29815e+06	2.03458e+06	3.97143e+06	1.19948e+06	1.3155e+06	1.03288e+06	631118	317209	680183	1.11818e+06	1.02601e+06	987530
tr|D3ZTN5|D3ZTN5_RAT	5	5	202.98	0.0187408	0.0603805	2.2543	0.714402	Sample_N	Sample_S	48894.9	Ring finger protein, transmembrane 2 OS=Rattus norvegicus OX=10116 GN=Rnft2 PE=4 SV=3	154374	46090.9	64344.4	71987.1	128861	72508.2	61663	14446.8	21085.8	30937.5	51934.7	58660.8
Q9JHU0|DPYL5_RAT	58	50	3534.79	0.0187582	0.0603805	1.47837	0.714237	Sample_N	Sample_S	61540.4	Dihydropyrimidinase-related protein 5 OS=Rattus norvegicus OX=10116 GN=Dpysl5 PE=1 SV=1	8.09949e+06	1.50792e+07	1.33891e+07	1.05749e+07	1.10289e+07	9.20835e+06	4.66603e+06	8.53832e+06	6.55665e+06	7.81807e+06	9.19569e+06	8.8024e+06
B2GUZ5|CAZA1_RAT	8	5	395.32	0.0187658	0.0603805	2.29717	0.714165	Sample_N	Sample_S	32909.8	F-actin-capping protein subunit alpha-1 OS=Rattus norvegicus OX=10116 GN=Capza1 PE=1 SV=1	3.16238e+06	3.34539e+06	7.36661e+06	4.37207e+06	3.36132e+06	4.86171e+06	636670	438993	651427	494206	4.85162e+06	4.44974e+06
P62813|GBRA1_RAT	6	3	335.15	0.0188099	0.0604199	1.40805	0.713749	Sample_S	Sample_N	51753.8	Gamma-aminobutyric acid receptor subunit alpha-1 OS=Rattus norvegicus OX=10116 GN=Gabra1 PE=1 SV=1	309717	230265	199599	245215	253648	343343	485427	383969	245935	365001	357526	389379
P35815|PPM1B_RAT;tr|A0A0G2K7C6|A0A0G2K7C6_RAT;tr|Q642F2|Q642F2_RAT;tr|Q99ND8|Q99ND8_RAT	2	1	80.04	0.0189657	0.0605203	2.33276	0.712286	Sample_N	Sample_S	42889.2	Protein phosphatase 1B OS=Rattus norvegicus OX=10116 GN=Ppm1b PE=2 SV=1	76858	99425.7	160645	146512	145459	82308.9	15568.9	159190	12593.6	19054.9	7123.04	91348.5
Q02769|FDFT_RAT;tr|F1M8V2|F1M8V2_RAT	18	17	1169.13	0.0189689	0.0605203	1.95504	0.712255	Sample_N	Sample_S	48106.4	Squalene synthase OS=Rattus norvegicus OX=10116 GN=Fdft1 PE=2 SV=1	1.68692e+06	2.01815e+06	950099	1.57395e+06	1.68299e+06	1.5192e+06	1.12055e+06	347774	1.24439e+06	530447	294377	1.28657e+06
P85108|TBB2A_RAT	175	11	10602	0.0191383	0.0607602	1.60483	0.710673	Sample_N	Sample_S	49907	Tubulin beta-2A chain OS=Rattus norvegicus OX=10116 GN=Tubb2a PE=1 SV=1	4.78312e+07	5.71969e+07	7.6422e+07	6.20005e+07	5.92488e+07	4.39684e+07	1.9096e+07	2.48738e+07	5.82879e+07	2.85651e+07	3.55982e+07	4.95946e+07
Q3KRE8|TBB2B_RAT	176	3	10870.5	0.0191383	0.0607602	1.60483	0.710673	Sample_N	Sample_S	49953.1	Tubulin beta-2B chain OS=Rattus norvegicus OX=10116 GN=Tubb2b PE=1 SV=1	6.22818e+07	7.44771e+07	9.95103e+07	8.07319e+07	7.71488e+07	5.7252e+07	2.48652e+07	3.23886e+07	7.58977e+07	3.71951e+07	4.6353e+07	6.45779e+07
Q9QZR6|SEPT9_RAT;tr|B2GVB4|B2GVB4_RAT	17	9	793.78	0.0191594	0.0607602	1.51005	0.710477	Sample_N	Sample_S	63792.1	Septin-9 OS=Rattus norvegicus OX=10116 GN=Sept9 PE=1 SV=1	1.19313e+06	975783	559942	973483	809982	774667	561403	390994	710370	542010	505604	790812
tr|D4A5I9|D4A5I9_RAT	16	13	770.29	0.0191724	0.0607602	1.89405	0.710356	Sample_N	Sample_S	148131	Myosin VI OS=Rattus norvegicus OX=10116 GN=Myo6 PE=1 SV=3	240314	187876	240464	389647	275946	344858	197086	79726.5	162513	51367	162462	233359
P97696|CYH3_RAT;tr|A0A0G2K9V4|A0A0G2K9V4_RAT;tr|F1LQP0|F1LQP0_RAT;tr|Q3T1J6|Q3T1J6_RAT	4	2	194.08	0.0192513	0.0609085	1.4021	0.709624	Sample_N	Sample_S	46336.7	Cytohesin-3 OS=Rattus norvegicus OX=10116 GN=Cyth3 PE=2 SV=1	126662	116634	169174	129227	105859	124562	101649	64414.1	77779.4	69941.6	128995	107906
tr|F1LPM3|F1LPM3_RAT	13	10	643.85	0.019447	0.0613493	2.91943	0.707816	Sample_N	Sample_S	134138	Sorbin and SH3 domain-containing protein 2 OS=Rattus norvegicus OX=10116 GN=Sorbs2 PE=1 SV=2	318813	206885	302616	227718	256833	341278	5602.01	50692	75586.9	164023	127199	143494
tr|G3V679|G3V679_RAT	32	32	1559.27	0.0194561	0.0613493	2.07245	0.707732	Sample_N	Sample_S	85876.4	Transferrin receptor protein 1 OS=Rattus norvegicus OX=10116 GN=Tfrc PE=1 SV=1	1.77729e+06	1.84522e+06	865444	1.56982e+06	1.89078e+06	1.984e+06	1.05201e+06	202400	949265	512922	724481	1.35158e+06
tr|D3ZAS8|D3ZAS8_RAT	3	2	98.67	0.0194877	0.0613493	3.80165	0.707442	Sample_N	Sample_S	109424	Spliceosome-associated factor 3, U4/U6 recycling protein OS=Rattus norvegicus OX=10116 GN=Sart3 PE=1 SV=1	36868.1	24876.8	171598	74294	44891.7	16940	5687.5	7735.15	8574.61	21609.6	22998.4	30581.2
Q6XVN8|MLP3A_RAT	14	10	623.95	0.0195444	0.0614256	2.58318	0.706922	Sample_N	Sample_S	14272.5	Microtubule-associated proteins 1A/1B light chain 3A OS=Rattus norvegicus OX=10116 GN=Map1lc3a PE=1 SV=1	1.76917e+06	1.57453e+06	1.86438e+06	1.88986e+06	1.63192e+06	2.11892e+06	54465.5	81710.3	119327	2.04664e+06	849873	1.04776e+06
tr|D3ZCA0|D3ZCA0_RAT	3	2	104.84	0.0198647	0.062329	2.86344	0.704001	Sample_S	Sample_N	30104.6	Pyridoxal phosphate homeostasis protein OS=Rattus norvegicus OX=10116 GN=Plpbp PE=1 SV=1	10257.6	6589.39	15103	11665.7	11077	16559.5	54775.5	73641.7	10896.6	20529.1	19546.3	24636.8
tr|F1LUD3|F1LUD3_RAT	6	6	323.66	0.020043	0.0626808	1.51203	0.70239	Sample_N	Sample_S	585173	Uncharacterized protein OS=Rattus norvegicus OX=10116 PE=1 SV=2	359426	296584	335882	359142	320973	234373	126638	233643	227317	142414	173633	357164
Q3B8Q0|MARE2_RAT	7	7	471.69	0.0201949	0.0628089	1.57925	0.701026	Sample_N	Sample_S	36988.2	Microtubule-associated protein RP/EB family member 2 OS=Rattus norvegicus OX=10116 GN=Mapre2 PE=1 SV=1	1.11448e+06	988179	1.66734e+06	1.22117e+06	1.10815e+06	1.01787e+06	696972	398293	894695	487116	806992	1.22261e+06
O08838|AMPH_RAT	22	2	1474.56	0.0202248	0.0628089	1.44291	0.700758	Sample_S	Sample_N	74877.9	Amphiphysin OS=Rattus norvegicus OX=10116 GN=Amph PE=1 SV=1	350947	232807	510831	375813	289359	335882	684582	593424	446302	448563	454542	396404
P47820|ACE_RAT	6	5	249.94	0.0202497	0.0628089	2.23815	0.700536	Sample_N	Sample_S	150908	Angiotensin-converting enzyme OS=Rattus norvegicus OX=10116 GN=Ace PE=1 SV=1	77501.6	44537.8	48764.2	73439.1	62668.8	60548.3	5315.63	9614.67	65951.5	7911.03	33548.3	41839
P19627|GNAZ_RAT	16	11	975.36	0.0203225	0.0628323	1.65151	0.699886	Sample_N	Sample_S	40879.7	Guanine nucleotide-binding protein G(z) subunit alpha OS=Rattus norvegicus OX=10116 GN=Gnaz PE=2 SV=3	4.81714e+06	7.10974e+06	3.60297e+06	4.86469e+06	4.89935e+06	3.87014e+06	3.40963e+06	2.71487e+06	3.00673e+06	1.67651e+06	1.68259e+06	5.16869e+06
P0CC10|LRC4B_RAT	13	8	662.55	0.0203458	0.0628323	2.15639	0.699678	Sample_N	Sample_S	76118.6	Leucine-rich repeat-containing protein 4B OS=Rattus norvegicus OX=10116 GN=Lrrc4b PE=1 SV=1	732926	460272	484428	585255	572727	493759	76532.7	87767.1	60158.3	576187	420297	323015
Q62761|KC1G1_RAT;tr|A0A0G2K7C4|A0A0G2K7C4_RAT	9	2	453.05	0.0204863	0.0628323	2.19638	0.69843	Sample_N	Sample_S	45126.6	Casein kinase I isoform gamma-1 OS=Rattus norvegicus OX=10116 GN=Csnk1g1 PE=2 SV=1	80295.9	65749.6	46239	70393.5	72898.1	75540.3	52060.1	51481.8	12575.6	21169.3	5460.09	44432.4
Q2LAM0|FA2H_RAT	4	3	149.41	0.0204865	0.0628323	2.80866	0.698429	Sample_S	Sample_N	42673	Fatty acid 2-hydroxylase OS=Rattus norvegicus OX=10116 GN=Fa2h PE=1 SV=2	9354.39	7578.26	5705.7	9756.18	12015.7	8307.88	53144.5	40395	9763.48	9861.21	18668.3	16234.8
tr|M0R735|M0R735_RAT	16	11	863.31	0.0204989	0.0628323	2.92308	0.698319	Sample_N	Sample_S	62672.3	Heterogeneous nuclear ribonucleoprotein Q OS=Rattus norvegicus OX=10116 GN=Syncrip PE=1 SV=2	565291	847362	2.28973e+06	1.2149e+06	840895	512018	454429	69127.7	581547	97122.5	79790	863048
tr|D4AE96|D4AE96_RAT	18	13	982.94	0.0205691	0.0628323	1.85787	0.697697	Sample_N	Sample_S	119488	Importin 7 OS=Rattus norvegicus OX=10116 GN=Ipo7 PE=1 SV=1	177239	212706	365097	240074	205264	256913	56586.9	76738.6	248735	102642	67936.4	231752
P70478|APC_RAT;tr|A0A0G2K8G0|A0A0G2K8G0_RAT;tr|G3V8Q9|G3V8Q9_RAT	8	7	363.41	0.0205744	0.0628323	1.52089	0.697651	Sample_S	Sample_N	310533	Adenomatous polyposis coli protein OS=Rattus norvegicus OX=10116 GN=Apc PE=1 SV=1	79279.2	45950.8	84082.9	60782.5	51226.1	51126.5	78402.1	78955.6	149492	86907.8	101672	71023.7
tr|G3V984|G3V984_RAT;O88778|BSN_RAT	54	48	3050.68	0.0205887	0.0628323	1.52089	0.697524	Sample_N	Sample_S	418030	Protein bassoon OS=Rattus norvegicus OX=10116 GN=Bsn PE=4 SV=1	1.36292e+06	1.04817e+06	892259	773852	957079	826065	628809	409155	521425	799964	460302	1.03358e+06
O35052|CDS1_RAT	10	4	486.45	0.0206876	0.0629314	2.70221	0.696652	Sample_N	Sample_S	52969.6	Phosphatidate cytidylyltransferase 1 OS=Rattus norvegicus OX=10116 GN=Cds1 PE=1 SV=2	264308	174462	103401	194788	198280	279246	63055.9	63129.9	109301	7443.61	85703.7	120807
Q63184|E2AK2_RAT;tr|M0RDJ3|M0RDJ3_RAT	2	1	51.15	0.0208737	0.0633956	2.36764	0.69502	Sample_N	Sample_S	58258.7	Interferon-induced, double-stranded RNA-activated protein kinase OS=Rattus norvegicus OX=10116 GN=Eif2ak2 PE=1 SV=1	44710.6	43186.8	59609.2	59979.3	26866.3	38670.8	22209.4	4600.61	3239.24	4419.06	54355.6	26490.3
Q810W7|MAST1_RAT	5	4	236	0.0209482	0.0635203	1.78808	0.694369	Sample_N	Sample_S	171027	Microtubule-associated serine/threonine-protein kinase 1 OS=Rattus norvegicus OX=10116 GN=Mast1 PE=1 SV=1	77743.3	111396	109867	130213	125480	78797.7	20297	59794.8	44807.9	93972.7	46176.3	89239.4
tr|A0A0G2K526|A0A0G2K526_RAT;tr|G3V8E8|G3V8E8_RAT	12	4	665.32	0.0210326	0.0636606	1.79817	0.693635	Sample_N	Sample_S	51338.5	Guanine nucleotide-binding protein G(olf) subunit alpha OS=Rattus norvegicus OX=10116 GN=Gnal PE=1 SV=1	862975	996875	866385	661954	872387	728444	867362	856331	199670	214302	241688	395143
tr|A0A0G2K2A5|A0A0G2K2A5_RAT;tr|Q5HZY3|Q5HZY3_RAT	2	1	104.6	0.0210975	0.0636606	15.3915	0.693071	Sample_S	Sample_N	38845.2	Ubiquitin carboxyl-terminal hydrolase OS=Rattus norvegicus OX=10116 GN=Uchl5 PE=1 SV=1	2739.39	4703.56	6319.7	4507.37	2785	5041.7	186272	13245.3	171623	18150.5	8021.46	4355.18
Q9EPH2|MRP_RAT;tr|A0A0G2K613|A0A0G2K613_RAT	5	5	328.78	0.0211379	0.0636606	1.69973	0.692721	Sample_N	Sample_S	19847.1	MARCKS-related protein OS=Rattus norvegicus OX=10116 GN=Marcksl1 PE=2 SV=3	2.32468e+06	1.69351e+06	2.56282e+06	1.41754e+06	2.33498e+06	1.0716e+06	844098	1.35072e+06	1.04957e+06	744876	1.82252e+06	898186
tr|M0RBS7|M0RBS7_RAT	2	2	51.61	0.0211654	0.0636606	1.72435	0.692483	Sample_S	Sample_N	17134.2	Uncharacterized protein OS=Rattus norvegicus OX=10116 PE=4 SV=1	23409.8	23503.2	50425.2	41602.1	22244.9	40823	38103.9	38651.2	68965.9	91021.3	54269	57321.9
P39069|KAD1_RAT	8	6	713.15	0.021189	0.0636606	2.01542	0.692278	Sample_N	Sample_S	21583.8	Adenylate kinase isoenzyme 1 OS=Rattus norvegicus OX=10116 GN=Ak1 PE=1 SV=3	916980	1.05004e+06	1.22426e+06	1.16626e+06	1.50047e+06	1.34929e+06	401585	589024	986797	229058	143597	1.22602e+06
P70550|RAB8B_RAT;tr|B0BMV5|B0BMV5_RAT	7	1	254.55	0.0211961	0.0636606	1.35799	0.692218	Sample_S	Sample_N	23603.1	Ras-related protein Rab-8B OS=Rattus norvegicus OX=10116 GN=Rab8b PE=1 SV=1	239938	149908	153724	185734	209804	247278	258140	197876	250402	318450	265292	320944
tr|F1M9N9|F1M9N9_RAT;tr|M0R511|M0R511_RAT	125	4	8360.42	0.0212306	0.0636635	1.20078	0.691919	Sample_S	Sample_N	427269	Ankyrin 2 OS=Rattus norvegicus OX=10116 GN=Ank2 PE=1 SV=3	1.5057e+06	1.55224e+06	1.88888e+06	1.58558e+06	1.55841e+06	1.61199e+06	1.82494e+06	1.54271e+06	1.84212e+06	2.01167e+06	2.22019e+06	2.20929e+06
tr|B1H223|B1H223_RAT;tr|E9PU42|E9PU42_RAT	5	4	172.13	0.0212707	0.0636828	2.11044	0.691574	Sample_N	Sample_S	32908.2	Down syndrome critical region gene 3 OS=Rattus norvegicus OX=10116 GN=Vps26c PE=2 SV=1	143646	117219	126473	131579	93707.5	150294	12731.4	43137.8	47741.9	15751.1	92785.5	149349
P05708|HXK1_RAT	37	9	1941.05	0.021309	0.0636971	1.76579	0.691243	Sample_N	Sample_S	102408	Hexokinase-1 OS=Rattus norvegicus OX=10116 GN=Hk1 PE=1 SV=4	1.50102e+06	3.16266e+06	2.18953e+06	2.56073e+06	1.89811e+06	1.71423e+06	481152	953607	1.86734e+06	1.08736e+06	1.23725e+06	1.75033e+06
Q4KLL4|TM9S4_RAT;tr|A0A0G2KA25|A0A0G2KA25_RAT	11	7	638.55	0.0214934	0.0641469	1.63672	0.689661	Sample_N	Sample_S	74675.1	Transmembrane 9 superfamily member 4 OS=Rattus norvegicus OX=10116 GN=Tm9sf4 PE=2 SV=1	968689	723024	660619	772995	731301	970090	197579	340477	669193	458678	691713	591379
tr|D4A4K4|D4A4K4_RAT	6	4	165.54	0.0216645	0.0644448	3.63151	0.688201	Sample_S	Sample_N	418626	Vacuolar protein sorting 13 homolog C OS=Rattus norvegicus OX=10116 GN=Vps13c PE=1 SV=2	13637.1	22843.6	6842.3	11560.1	1020.05	5258.8	20672.2	11241	21625.7	67472.8	32371.2	68727.5
P36201|CRIP2_RAT	8	8	504.86	0.02171	0.0644448	2.33898	0.687815	Sample_N	Sample_S	22696	Cysteine-rich protein 2 OS=Rattus norvegicus OX=10116 GN=Crip2 PE=2 SV=1	3.22466e+06	1.81927e+06	2.81935e+06	2.64327e+06	2.94624e+06	2.85912e+06	284225	168622	764461	1.72887e+06	2.29038e+06	1.7374e+06
tr|D3ZYJ5|D3ZYJ5_RAT	12	10	657.95	0.0217134	0.0644448	1.45801	0.687786	Sample_N	Sample_S	101204	GRAM domain-containing 1B OS=Rattus norvegicus OX=10116 GN=Gramd1b PE=1 SV=1	502254	584601	299855	330174	469919	396444	334676	215872	271850	397324	294071	257972
Q99068|AMRP_RAT	13	10	883.63	0.0217366	0.0644448	1.71796	0.687588	Sample_N	Sample_S	42031.8	Alpha-2-macroglobulin receptor-associated protein OS=Rattus norvegicus OX=10116 GN=Lrpap1 PE=1 SV=2	2.03395e+06	1.45488e+06	1.07699e+06	1.26093e+06	1.5323e+06	1.9087e+06	510166	440034	638849	1.35809e+06	1.12096e+06	1.3265e+06
Q641Y8|DDX1_RAT	32	29	2135.09	0.0217632	0.0644448	1.56442	0.687363	Sample_N	Sample_S	82497.2	ATP-dependent RNA helicase DDX1 OS=Rattus norvegicus OX=10116 GN=Ddx1 PE=1 SV=1	2.04698e+06	2.19533e+06	2.50046e+06	3.20196e+06	2.38086e+06	2.29907e+06	982370	772627	1.44725e+06	1.7075e+06	2.07495e+06	2.36359e+06
Q5XIG8|STRAP_RAT	6	6	385.2	0.0218668	0.06447	1.7403	0.686486	Sample_N	Sample_S	38456.3	Serine-threonine kinase receptor-associated protein OS=Rattus norvegicus OX=10116 GN=Strap PE=1 SV=1	483143	495550	973786	569621	601083	483405	188793	268447	512378	288548	190903	623329
tr|Q3KRE2|Q3KRE2_RAT	4	2	164.82	0.0219092	0.06447	1.87564	0.686129	Sample_S	Sample_N	28142	Methyltransferase like 7A, isoform CRA_b OS=Rattus norvegicus OX=10116 GN=Mettl7a PE=1 SV=1	119912	98194.1	75022.1	95596.3	168570	297705	406003	229545	232441	140206	246347	349129
P09626|ATP4A_RAT;tr|F1LRK1|F1LRK1_RAT	14	1	813.95	0.0219896	0.06447	3.03478	0.685451	Sample_N	Sample_S	114038	Potassium-transporting ATPase alpha chain 1 OS=Rattus norvegicus OX=10116 GN=Atp4a PE=1 SV=3	517265	887760	1.82995e+06	644575	478987	691922	36793.7	46308.2	324839	430272	350179	475797
tr|D3Z955|D3Z955_RAT	8	7	414.68	0.0219951	0.06447	1.6084	0.685405	Sample_S	Sample_N	70234.5	Phosphoglucomutase 2-like 1 OS=Rattus norvegicus OX=10116 GN=Pgm2l1 PE=1 SV=1	136661	101971	196620	146019	207973	155190	212090	213334	294248	419795	172158	207404
tr|D4AEP0|D4AEP0_RAT	8	7	416.32	0.0220043	0.06447	1.72937	0.685327	Sample_N	Sample_S	50085.2	Adenylosuccinate synthetase isozyme 2 OS=Rattus norvegicus OX=10116 GN=Adss PE=1 SV=1	277787	216112	544808	304946	262045	289621	140378	118166	225333	167820	109870	334393
tr|A0A0G2K4N7|A0A0G2K4N7_RAT;tr|B5DFE0|B5DFE0_RAT	20	13	812.54	0.0221024	0.06447	1.51108	0.684504	Sample_N	Sample_S	63001.3	Membrane palmitoylated protein 6 OS=Rattus norvegicus OX=10116 GN=Mpp6 PE=1 SV=1	367367	259879	397894	371314	292856	390500	258096	205386	145685	199856	152229	415125
tr|F1MA97|F1MA97_RAT	17	15	912.51	0.0221184	0.06447	1.64351	0.68437	Sample_N	Sample_S	183515	Thrombospondin type 1 domain-containing 7A OS=Rattus norvegicus OX=10116 GN=Thsd7a PE=4 SV=3	900759	910414	621024	704576	784186	560904	186650	606936	367668	395875	447145	722734
tr|D4A994|D4A994_RAT	43	35	2831.65	0.0221572	0.06447	1.43935	0.684045	Sample_N	Sample_S	111185	ER membrane protein complex subunit 1 OS=Rattus norvegicus OX=10116 GN=Emc1 PE=1 SV=1	3.45208e+06	3.4528e+06	1.9798e+06	2.89184e+06	3.6956e+06	2.9134e+06	2.57207e+06	2.15629e+06	1.45936e+06	1.69101e+06	2.78264e+06	2.11208e+06
P62483|KCAB2_RAT;tr|A0A0G2K670|A0A0G2K670_RAT	9	6	397.98	0.0221574	0.06447	2.59215	0.684043	Sample_N	Sample_S	41021.3	Voltage-gated potassium channel subunit beta-2 OS=Rattus norvegicus OX=10116 GN=Kcnab2 PE=1 SV=1	952752	1.21924e+06	828738	1.19317e+06	1.02e+06	1.07235e+06	40636	28025.1	295446	419543	379925	1.26154e+06
tr|A0A0G2JZX9|A0A0G2JZX9_RAT;tr|A0A0G2K2K1|A0A0G2K2K1_RAT;tr|Q9EPR9|Q9EPR9_RAT	3	1	138.36	0.0222198	0.06447	2.58752	0.683522	Sample_N	Sample_S	57966.2	Phosphodiesterase OS=Rattus norvegicus OX=10116 GN=Pde1a PE=3 SV=1	9791.55	11285.5	25386.5	10957.6	11204.4	9647.35	694.121	933.406	12536.3	1218.47	7324.2	7543.63
Q4KMA2|RD23B_RAT	6	5	397.9	0.0222334	0.06447	2.16895	0.683408	Sample_N	Sample_S	43496.6	UV excision repair protein RAD23 homolog B OS=Rattus norvegicus OX=10116 GN=Rad23b PE=1 SV=1	273536	263657	517544	313494	295582	259982	107199	249653	241402	52955.6	31020.4	204739
Q99MZ8|LASP1_RAT	4	3	240.27	0.0222687	0.06447	1.77091	0.683114	Sample_N	Sample_S	29970.4	LIM and SH3 domain protein 1 OS=Rattus norvegicus OX=10116 GN=Lasp1 PE=1 SV=1	567927	418385	978156	451821	352918	409488	395290	253634	173059	222239	323278	427446
Q9R0C9|SGMR1_RAT	5	5	213.17	0.0222701	0.06447	2.09775	0.683102	Sample_N	Sample_S	25269.9	Sigma non-opioid intracellular receptor 1 OS=Rattus norvegicus OX=10116 GN=Sigmar1 PE=1 SV=1	612574	484755	339532	540764	564654	690455	117463	54718.3	150971	400358	348113	469424
Q6IFW6|K1C10_RAT;tr|A0A0G2K2V6|A0A0G2K2V6_RAT	10	5	571.94	0.022282	0.06447	2.9448	0.683003	Sample_N	Sample_S	56505.1	Keratin, type I cytoskeletal 10 OS=Rattus norvegicus OX=10116 GN=Krt10 PE=3 SV=1	370892	1.77805e+06	215974	500906	965219	699892	882507	82907.5	207401	118354	99862.5	147592
tr|D3ZDT1|D3ZDT1_RAT;tr|D3ZM69|D3ZM69_RAT	28	19	1581.63	0.0226346	0.0653009	4.1198	0.680083	Sample_N	Sample_S	102594	Erythrocyte membrane protein band 4.1-like 2 OS=Rattus norvegicus OX=10116 GN=Epb41l2 PE=1 SV=3	3.90691e+06	1.09379e+06	8.31383e+06	6.91604e+06	897446	6.27663e+06	921797	838464	490700	1.08146e+06	1.53898e+06	1.78053e+06
tr|D4A8H8|D4A8H8_RAT	32	14	1832.06	0.0226487	0.0653009	1.81833	0.679968	Sample_N	Sample_S	145257	Cytoplasmic FMR1-interacting protein OS=Rattus norvegicus OX=10116 GN=Cyfip1 PE=1 SV=1	601870	823741	631185	860427	614273	592715	196021	430593	801327	275584	118200	446407
P42667|SC11A_RAT;tr|Q6P9X2|Q6P9X2_RAT	5	5	242.36	0.0226913	0.0653009	1.54191	0.679618	Sample_N	Sample_S	20599.2	Signal peptidase complex catalytic subunit SEC11A OS=Rattus norvegicus OX=10116 GN=Sec11a PE=2 SV=1	551072	532510	430221	490325	505012	449967	416530	486477	298406	143336	217848	356527
P15127|INSR_RAT;tr|F1LPL6|F1LPL6_RAT;tr|T2CB11|T2CB11_RAT	11	7	453.39	0.0227573	0.0653009	2.11692	0.679075	Sample_N	Sample_S	156757	Insulin receptor OS=Rattus norvegicus OX=10116 GN=Insr PE=1 SV=1	140287	102817	46299.4	102845	111511	91751.2	11956.7	58673.7	28754.4	50695.6	67884.8	63344.4
Q68FX1|MPI_RAT	2	2	78.07	0.0227665	0.0653009	2.72357	0.679	Sample_N	Sample_S	46424	Mannose-6-phosphate isomerase OS=Rattus norvegicus OX=10116 GN=Mpi PE=2 SV=1	51490	52219.7	140158	78828.3	85368.1	71984.7	57539	6170.95	84571.2	1451.54	8346.92	18177.4
tr|A0A0G2K5X6|A0A0G2K5X6_RAT	27	20	1497.25	0.0227759	0.0653009	1.9873	0.678923	Sample_N	Sample_S	93931.3	Tyrosine-protein kinase receptor OS=Rattus norvegicus OX=10116 GN=Ntrk2 PE=1 SV=1	1.51713e+06	1.99793e+06	979408	1.03262e+06	1.1936e+06	1.26636e+06	1.04463e+06	188630	290473	642940	682481	1.16988e+06
Q4V887|S39A6_RAT	7	4	360.07	0.0228906	0.0654318	2.37429	0.677985	Sample_N	Sample_S	83231.1	Zinc transporter ZIP6 OS=Rattus norvegicus OX=10116 GN=Slc39a6 PE=1 SV=1	405647	439263	181798	422318	448976	345695	151230	82169.8	18092.9	161338	88425	443741
Q5FVJ4|RELL2_RAT	2	2	187.41	0.0230471	0.0655371	2.34601	0.676711	Sample_S	Sample_N	32133.9	RELT-like protein 2 OS=Rattus norvegicus OX=10116 GN=Rell2 PE=2 SV=1	78046.1	9997.6	13400.5	29343.9	37409.5	76202.7	169496	109699	67780.3	57252.6	60685.4	108451
Q5BJU7|WASF1_RAT	16	12	893.47	0.0230594	0.0655371	1.64783	0.676612	Sample_N	Sample_S	61515.1	Wiskott-Aldrich syndrome protein family member 1 OS=Rattus norvegicus OX=10116 GN=Wasf1 PE=1 SV=1	1.56968e+06	1.55477e+06	1.67509e+06	1.77934e+06	1.69338e+06	1.47959e+06	803628	1.01308e+06	701705	349053	1.63994e+06	1.41059e+06
P36365|FMO1_RAT	14	12	650.11	0.0230658	0.0655371	2.44826	0.67656	Sample_N	Sample_S	59825.4	Dimethylaniline monooxygenase [N-oxide-forming] 1 OS=Rattus norvegicus OX=10116 GN=Fmo1 PE=1 SV=2	405753	321945	152965	218497	233876	412149	86337	18210.1	86221.1	276068	29775	216215
tr|Q6PDV8|Q6PDV8_RAT	4	4	209.4	0.0231328	0.0656152	2.00929	0.676016	Sample_N	Sample_S	14758.9	RCG31311 OS=Rattus norvegicus OX=10116 GN=LOC100360057 PE=1 SV=1	1.11071e+06	1.78379e+06	1.6907e+06	1.85654e+06	1.25678e+06	1.55462e+06	440344	793628	156910	791688	909290	1.51333e+06
tr|A0A0G2K3L8|A0A0G2K3L8_RAT	13	12	676.99	0.0231625	0.0656152	1.88872	0.675776	Sample_S	Sample_N	46175.6	WD repeat and FYVE domain-containing 1 OS=Rattus norvegicus OX=10116 GN=Wdfy1 PE=1 SV=1	269729	353399	141894	230733	241197	279202	785899	264041	520231	296508	346764	650155
Q76EQ0|SRR_RAT	5	5	293.1	0.0232218	0.065685	1.91219	0.675297	Sample_N	Sample_S	35693.1	Serine racemase OS=Rattus norvegicus OX=10116 GN=Srr PE=1 SV=1	173675	129858	204645	189058	187609	186036	47920.9	166488	155874	37126.8	28576.5	124041
tr|F1MAB7|F1MAB7_RAT;tr|Q810C5|Q810C5_RAT	3	3	123.28	0.0232922	0.0657154	1.49374	0.674729	Sample_N	Sample_S	115894	Diacylglycerol kinase OS=Rattus norvegicus OX=10116 GN=Dgki PE=1 SV=1	62026.8	62979	67516.2	75072	53227.3	53975.9	38562.3	49305	24634.6	24610.8	48333.1	65465.9
Q9QUR2|DCTN4_RAT;tr|Q498N3|Q498N3_RAT	6	5	359.11	0.0233343	0.0657154	1.78996	0.67439	Sample_N	Sample_S	53089.1	Dynactin subunit 4 OS=Rattus norvegicus OX=10116 GN=Dctn4 PE=1 SV=1	348551	498333	722337	477507	375862	378397	122616	154240	147831	415660	289985	434504
tr|A0A0G2K999|A0A0G2K999_RAT;tr|D3ZDA6|D3ZDA6_RAT	17	13	727.32	0.0233486	0.0657154	1.41887	0.674275	Sample_N	Sample_S	239877	Sidekick cell adhesion molecule 2 OS=Rattus norvegicus OX=10116 GN=Sdk2 PE=1 SV=1	325106	341063	303046	290432	301826	301642	127414	279667	185301	171154	193394	356167
P08009|GSTM4_RAT;P08010|GSTM2_RAT;tr|B6DYQ2|B6DYQ2_RAT;tr|G3V8H3|G3V8H3_RAT;tr|Q9WU21|Q9WU21_RAT	12	6	671.04	0.0233713	0.0657154	1.66513	0.674093	Sample_N	Sample_S	25680.7	Glutathione S-transferase Yb-3 OS=Rattus norvegicus OX=10116 GN=Gstm3 PE=1 SV=2	711447	745896	1.26436e+06	885144	667251	595904	501230	613758	214916	375134	614215	605440
Q9Z214|HOME1_RAT;O88801|HOME2_RAT	8	8	347.44	0.0235351	0.0660137	1.80676	0.67278	Sample_N	Sample_S	41304.9	Homer protein homolog 1 OS=Rattus norvegicus OX=10116 GN=Homer1 PE=1 SV=2	445828	597530	436819	347897	396439	349062	356658	68244.2	209615	316068	180652	293175
Q5RJR8|LRC59_RAT	14	12	869.24	0.0235612	0.0660137	2.28561	0.672571	Sample_N	Sample_S	34869.3	Leucine-rich repeat-containing protein 59 OS=Rattus norvegicus OX=10116 GN=Lrrc59 PE=1 SV=1	1.66135e+06	1.91394e+06	1.96876e+06	1.97134e+06	2.13695e+06	2.33667e+06	1.66713e+06	1.1824e+06	116873	984496	225007	1.06953e+06
O88923|AGRL2_RAT;tr|D3ZNG0|D3ZNG0_RAT	8	6	395.74	0.0235819	0.0660137	2.07598	0.672407	Sample_N	Sample_S	166728	Adhesion G protein-coupled receptor L2 OS=Rattus norvegicus OX=10116 GN=Adgrl2 PE=1 SV=2	234343	332681	112267	260255	271846	206217	199364	65650.1	180277	51911.8	38041.8	147620
Q5RK30|SBDS_RAT	3	2	104.7	0.0237056	0.0661794	1.96266	0.671421	Sample_N	Sample_S	28752.5	Ribosome maturation protein SBDS OS=Rattus norvegicus OX=10116 GN=Sbds PE=2 SV=1	26864.3	37732.2	44239	38829.3	46921.8	28385.6	4884.19	17966.6	39704.5	17197.7	7978.94	25875
tr|Q5M963|Q5M963_RAT	8	8	298.49	0.0237149	0.0661794	2.43616	0.671347	Sample_S	Sample_N	48140.2	Cytidine monophosphate N-acetylneuraminic acid synthetase OS=Rattus norvegicus OX=10116 GN=Cmas PE=1 SV=1	122010	124701	55576.4	90231	133333	120590	255235	273948	601004	143810	98419.5	202418
tr|Q8R490|Q8R490_RAT	21	17	1347.66	0.0237615	0.0661794	2.56203	0.670977	Sample_N	Sample_S	78085.6	Cadherin 13 OS=Rattus norvegicus OX=10116 GN=Cdh13 PE=1 SV=1	5.14464e+06	6.6133e+06	3.35965e+06	4.91041e+06	4.69937e+06	5.39804e+06	454069	2.41329e+06	165114	1.53541e+06	3.85782e+06	3.33272e+06
tr|D4ACG2|D4ACG2_RAT	14	14	899.4	0.0237807	0.0661794	1.69812	0.670825	Sample_N	Sample_S	72270	IlvB (Bacterial acetolactate synthase)-like (Predicted), isoform CRA_c OS=Rattus norvegicus OX=10116 GN=Ilvbl PE=1 SV=1	734858	634488	427393	503504	589992	691757	517709	399861	286505	285476	125700	494136
tr|A0A0G2K8V1|A0A0G2K8V1_RAT;tr|D4A7K5|D4A7K5_RAT	3	1	103.35	0.0238359	0.0661965	3.13429	0.670388	Sample_S	Sample_N	130938	Phospholipid-transporting ATPase OS=Rattus norvegicus OX=10116 GN=Atp11a PE=1 SV=1	24327.9	14419.2	21105.8	16477.6	18716.9	27567.2	75350.3	124654	24501.9	111615	23625.2	24563.7
P24473|GSTK1_RAT;tr|B6DYQ0|B6DYQ0_RAT	7	7	308.55	0.0238993	0.0662175	3.59203	0.669887	Sample_S	Sample_N	25493	Glutathione S-transferase kappa 1 OS=Rattus norvegicus OX=10116 GN=Gstk1 PE=1 SV=3	107935	119172	176231	62006.7	108476	79184.4	656168	466188	413019	221325	535657	53256.7
Q6AYB5|SRP54_RAT	4	3	161.14	0.0241296	0.0666609	1.77159	0.668074	Sample_N	Sample_S	55704.7	Signal recognition particle 54 kDa protein OS=Rattus norvegicus OX=10116 GN=Srp54 PE=2 SV=1	117582	132998	175761	126762	161137	161680	79126.6	65128.4	23168.5	84822.4	116864	125316
tr|D4A9D8|D4A9D8_RAT	5	4	145.83	0.0242009	0.0667001	1.76219	0.667516	Sample_S	Sample_N	77806.6	Oxysterol-binding protein OS=Rattus norvegicus OX=10116 GN=Osbp PE=1 SV=2	29864	9289.58	40129	15806.1	25367.2	28009.9	53383.5	47893.4	52759.3	38745.8	42834.9	26007.9
tr|D3ZPN0|D3ZPN0_RAT	15	11	794.05	0.0242684	0.0667001	1.88099	0.666988	Sample_N	Sample_S	132113	Protocadherin 17 OS=Rattus norvegicus OX=10116 GN=Pcdh17 PE=4 SV=2	444303	747142	267749	515385	628346	452113	430641	198966	295302	159313	114591	425355
tr|D4AC23|D4AC23_RAT	40	35	2587.8	0.0242699	0.0667001	1.70626	0.666976	Sample_N	Sample_S	59658.3	T-complex protein 1 subunit eta OS=Rattus norvegicus OX=10116 GN=Cct7 PE=1 SV=1	3.68024e+06	5.94676e+06	2.87986e+06	4.62599e+06	3.69179e+06	4.13264e+06	983114	1.84851e+06	4.19987e+06	2.09434e+06	2.10394e+06	3.39713e+06
Q3B7U9|FKBP8_RAT	14	12	885.66	0.0242846	0.0667001	2.53351	0.666862	Sample_N	Sample_S	43555.8	Peptidyl-prolyl cis-trans isomerase FKBP8 OS=Rattus norvegicus OX=10116 GN=Fkbp8 PE=2 SV=1	3.37287e+06	2.38049e+06	1.8038e+06	2.50145e+06	3.23844e+06	2.78442e+06	235795	83770	910047	1.74459e+06	902497	2.47081e+06
tr|A0A0G2K6E8|A0A0G2K6E8_RAT;tr|E9PSJ4|E9PSJ4_RAT	10	5	458.9	0.0244829	0.0671474	1.62635	0.665319	Sample_N	Sample_S	149585	Sperm-associated antigen 9 OS=Rattus norvegicus OX=10116 GN=Spag9 PE=1 SV=1	297055	295097	223793	286713	274608	270880	97884.5	76276	110408	155667	198642	374524
P29419|ATP5I_RAT	2	1	97.16	0.0246659	0.0675515	1.63263	0.663905	Sample_S	Sample_N	8254.65	ATP synthase subunit e, mitochondrial OS=Rattus norvegicus OX=10116 GN=Atp5me PE=1 SV=3	489484	347638	212974	415379	323222	293473	1.01251e+06	485839	533817	515109	384597	467546
Q5PQQ2|WBP11_RAT;tr|A0A0G2JUA6|A0A0G2JUA6_RAT;tr|A0A0G2JXU2|A0A0G2JXU2_RAT	2	2	101.23	0.024711	0.0675775	11.4327	0.663557	Sample_S	Sample_N	69995.8	WW domain-binding protein 11 OS=Rattus norvegicus OX=10116 GN=Wbp11 PE=1 SV=1	4989.97	5171.95	2887.06	6220.55	3033.35	3876.86	44103.2	2719.72	6560.27	193163	29806.5	22951.5
tr|Q5M7X1|Q5M7X1_RAT	20	17	980.67	0.0247949	0.0677009	1.66317	0.662912	Sample_N	Sample_S	102461	Coatomer subunit beta' OS=Rattus norvegicus OX=10116 GN=Copb2 PE=2 SV=1	474528	469281	773676	576524	471388	517948	408360	271677	545018	184253	144808	420037
tr|F1LM42|F1LM42_RAT	124	3	8332.29	0.0249006	0.0677009	1.4296	0.662102	Sample_N	Sample_S	430810	Ankyrin 2 OS=Rattus norvegicus OX=10116 GN=Ank2 PE=1 SV=3	679051	914585	487475	788306	757280	536183	604014	341702	391215	466132	536809	572054
Q5U316|RAB35_RAT	17	11	940.98	0.0249206	0.0677009	2.09072	0.661949	Sample_N	Sample_S	23025.2	Ras-related protein Rab-35 OS=Rattus norvegicus OX=10116 GN=Rab35 PE=1 SV=1	1.58368e+06	1.85154e+06	1.02854e+06	1.25489e+06	1.57809e+06	2.12985e+06	360822	559847	130535	656237	910529	1.8908e+06
P10499|KCNA1_RAT	7	2	256.97	0.0249347	0.0677009	1.84153	0.661841	Sample_S	Sample_N	56379.5	Potassium voltage-gated channel subfamily A member 1 OS=Rattus norvegicus OX=10116 GN=Kcna1 PE=1 SV=1	16203.5	19015.4	14916.5	20449.8	20423.4	27129.3	63508.4	25273.6	21664.4	20752.9	39919.4	46436.1
tr|Q4FZS2|Q4FZS2_RAT	5	5	207.64	0.025057	0.0679355	1.30799	0.660908	Sample_S	Sample_N	36954.5	BUB3 mitotic checkpoint protein OS=Rattus norvegicus OX=10116 GN=Bub3 PE=1 SV=1	227175	179363	250928	190349	160405	225867	298731	216567	236123	225104	312186	325460
Q91Y81|SEPT2_RAT	15	11	833.77	0.0251181	0.0679422	1.75676	0.660443	Sample_N	Sample_S	41592.6	Septin-2 OS=Rattus norvegicus OX=10116 GN=Sept2 PE=1 SV=1	1.76858e+06	1.46286e+06	1.28846e+06	1.3956e+06	1.23603e+06	1.39275e+06	530358	944108	229275	754807	1.08775e+06	1.31736e+06
tr|D4ABM3|D4ABM3_RAT;tr|A0A0G2K988|A0A0G2K988_RAT	19	14	786.84	0.0251312	0.0679422	3.49279	0.660343	Sample_S	Sample_N	112637	Dishevelled associated activator of morphogenesis 1 (Predicted) OS=Rattus norvegicus OX=10116 GN=Daam1 PE=1 SV=1	127049	33062.8	90528.1	101115	94630.8	107657	173085	76154.8	667181	635073	169943	213722
P63144|KCAB1_RAT	4	1	146.71	0.0251947	0.0680168	2.56088	0.659861	Sample_N	Sample_S	44709.6	Voltage-gated potassium channel subunit beta-1 OS=Rattus norvegicus OX=10116 GN=Kcnab1 PE=1 SV=1	92749.3	314126	103515	128332	158595	157432	248644	6859.88	40796.7	6077.47	1751.55	68690.4
P62909|RS3_RAT;tr|D3ZVH2|D3ZVH2_RAT	21	19	1057.87	0.0253424	0.0682902	1.91039	0.658744	Sample_N	Sample_S	26674.3	40S ribosomal protein S3 OS=Rattus norvegicus OX=10116 GN=Rps3 PE=1 SV=1	4.58987e+06	3.49356e+06	6.97486e+06	6.2275e+06	5.09275e+06	5.93915e+06	1.56199e+06	929888	1.09044e+06	6.5063e+06	1.87368e+06	4.95453e+06
Q5XI41|TRAM1_RAT;tr|Q6TUH5|Q6TUH5_RAT	2	1	48.49	0.025368	0.0682902	1.77955	0.65855	Sample_S	Sample_N	43030.4	Translocating chain-associated membrane protein 1 OS=Rattus norvegicus OX=10116 GN=Tram1 PE=1 SV=3	39478.2	72262	30935.7	18321.5	28129.7	31108.6	83323	58970.4	73204.1	32623.2	86403.8	57395
Q6P9X4|TP4A2_RAT	4	1	183.79	0.0254155	0.068321	1.95397	0.658193	Sample_N	Sample_S	19127.2	Protein tyrosine phosphatase type IVA 2 OS=Rattus norvegicus OX=10116 GN=Ptp4a2 PE=2 SV=1	8832.53	7786.62	6332.06	6243.63	10867.3	6742.42	3657.1	2662.88	7711.38	856.978	3484.28	5580.95
tr|A0A0G2K8Y7|A0A0G2K8Y7_RAT;tr|D3ZLE2|D3ZLE2_RAT	8	6	338.32	0.0254895	0.0684229	1.66777	0.657636	Sample_S	Sample_N	51725.9	Transmembrane and coiled-coil domain family 3 OS=Rattus norvegicus OX=10116 GN=Tmcc3 PE=1 SV=1	255037	209356	259294	215566	244164	321728	707239	392955	542103	326529	247530	293884
P0C0R5|PI3R4_RAT;tr|B5DFA2|B5DFA2_RAT	5	5	235.09	0.0255631	0.0684488	2.27349	0.657083	Sample_N	Sample_S	152446	Phosphoinositide 3-kinase regulatory subunit 4 OS=Rattus norvegicus OX=10116 GN=Pik3r4 PE=3 SV=2	39278.6	41555.9	95972.8	73160.6	37662.1	60916.3	5125.64	9620.11	45576.2	23263.1	25525.1	44198.9
tr|B2RYL4|B2RYL4_RAT	2	2	83.08	0.0256569	0.0685808	2.14596	0.656381	Sample_N	Sample_S	50647.3	Armadillo repeat containing 6 OS=Rattus norvegicus OX=10116 GN=Armc6 PE=1 SV=1	111245	160468	126670	154914	157670	139993	77969.9	44319.4	107420	44232.7	8840.8	113757
tr|B2RYF8|B2RYF8_RAT;tr|G3V828|G3V828_RAT	5	2	236.49	0.0257697	0.0687853	2.3297	0.655539	Sample_N	Sample_S	30617	Cnpy3 protein OS=Rattus norvegicus OX=10116 GN=Cnpy3 PE=2 SV=1	378305	692612	204886	222351	275298	395947	51301.5	47528.5	193723	260618	58693.4	319329
tr|Q4JFC6|Q4JFC6_RAT	16	1	909.6	0.0258724	0.0688292	2.23394	0.654775	Sample_N	Sample_S	145468	Leucocyte common antigen-related protein (LAR) (Fragment) OS=Rattus norvegicus OX=10116 PE=2 SV=1	45417	35141.5	20936.9	56011.4	39661.1	39979.5	6391.38	12072	2788.05	18423.2	23600.9	42880.9
Q9ESV6|G3PT_RAT;tr|B1WBQ8|B1WBQ8_RAT	11	2	480.71	0.0258742	0.0688292	1.6932	0.654762	Sample_N	Sample_S	46707.9	Glyceraldehyde-3-phosphate dehydrogenase, testis-specific OS=Rattus norvegicus OX=10116 GN=Gapdhs PE=1 SV=1	1.83342e+06	3.1778e+06	1.55473e+06	2.05624e+06	1.41976e+06	1.47809e+06	527616	1.43493e+06	1.08282e+06	1.02315e+06	1.83118e+06	904047
P62703|RS4X_RAT;tr|A0A0H2UHX3|A0A0H2UHX3_RAT;tr|X1WI37|X1WI37_RAT;tr|D3ZX01|D3ZX01_RAT	16	14	856.99	0.0258951	0.0688292	1.46359	0.654607	Sample_N	Sample_S	29597.7	40S ribosomal protein S4, X isoform OS=Rattus norvegicus OX=10116 GN=Rps4x PE=2 SV=2	4.32753e+06	3.63329e+06	4.1297e+06	4.8011e+06	3.73478e+06	4.03792e+06	3.70105e+06	1.83007e+06	3.6588e+06	2.6924e+06	1.4604e+06	3.50922e+06
tr|A0A0G2JTA0|A0A0G2JTA0_RAT	18	17	937.37	0.0259776	0.0689517	1.54995	0.653995	Sample_N	Sample_S	52460.4	FAS-associated factor 2 OS=Rattus norvegicus OX=10116 GN=Faf2 PE=1 SV=1	892818	602986	486742	774088	744980	931052	424424	308232	343204	386763	522776	874471
P19139|CSK21_RAT	13	8	703.89	0.02608	0.0690481	2.02776	0.653238	Sample_N	Sample_S	45073.5	Casein kinase II subunit alpha OS=Rattus norvegicus OX=10116 GN=Csnk2a1 PE=1 SV=2	1.36693e+06	1.60082e+06	2.10147e+06	1.61909e+06	1.15837e+06	1.36967e+06	623332	649912	132608	950180	1.3718e+06	817255
A0A0G2K2P5|ZO1_RAT;tr|F1M4A0|F1M4A0_RAT	3	2	96.87	0.0260945	0.0690481	1.68058	0.653131	Sample_N	Sample_S	197147	Tight junction protein ZO-1 OS=Rattus norvegicus OX=10116 GN=Tjp1 PE=1 SV=1	102924	80545.3	90061.3	157949	122094	125669	52710.9	107271	40714.8	31885.9	59512.1	112077
P13086|SUCA_RAT;tr|A0A0H2UHE1|A0A0H2UHE1_RAT	13	11	1071.05	0.0261423	0.0690481	1.82668	0.652778	Sample_N	Sample_S	36148	Succinate--CoA ligase [ADP/GDP-forming] subunit alpha, mitochondrial OS=Rattus norvegicus OX=10116 GN=Suclg1 PE=2 SV=2	1.70055e+06	2.38929e+06	2.03488e+06	2.78422e+06	2.22166e+06	1.90794e+06	1.36288e+06	437115	1.85768e+06	782591	425353	2.27223e+06
tr|M0R6E0|M0R6E0_RAT	33	20	2131.94	0.0262118	0.0690481	1.60856	0.652267	Sample_N	Sample_S	90850.8	Phospholipid-transporting ATPase OS=Rattus norvegicus OX=10116 GN=Atp9a PE=1 SV=2	3.11586e+06	2.55979e+06	1.63221e+06	2.39434e+06	2.631e+06	2.73966e+06	2.5162e+06	1.78089e+06	895626	1.0303e+06	931052	2.21631e+06
O08839|BIN1_RAT;tr|F1LMX1|F1LMX1_RAT	17	14	987.33	0.0262203	0.0690481	2.3029	0.652204	Sample_S	Sample_N	64533.3	Myc box-dependent-interacting protein 1 OS=Rattus norvegicus OX=10116 GN=Bin1 PE=1 SV=1	945503	1.14013e+06	1.19177e+06	986185	772886	880229	2.68605e+06	853289	5.21272e+06	1.71591e+06	1.78321e+06	1.37439e+06
D3ZVU9|NAT8L_RAT	4	3	188.39	0.0262673	0.0690481	1.49855	0.651859	Sample_S	Sample_N	32719	N-acetylaspartate synthetase OS=Rattus norvegicus OX=10116 GN=Nat8l PE=1 SV=1	191331	95206.3	100492	153550	134870	244460	222378	228423	163366	223725	232854	307786
P08461|ODP2_RAT	18	15	824.61	0.0262689	0.0690481	2.04623	0.651847	Sample_N	Sample_S	67165.9	Dihydrolipoyllysine-residue acetyltransferase component of pyruvate dehydrogenase complex, mitochondrial OS=Rattus norvegicus OX=10116 GN=Dlat PE=1 SV=3	1.144e+06	1.40079e+06	1.4819e+06	1.86042e+06	833446	1.34153e+06	448059	668012	1.42488e+06	132262	312036	954723
Q1WIM3|CADM3_RAT	17	15	1174.22	0.0264247	0.0693613	1.46757	0.650707	Sample_N	Sample_S	42906.3	Cell adhesion molecule 3 OS=Rattus norvegicus OX=10116 GN=Cadm3 PE=1 SV=1	3.33891e+06	2.54518e+06	2.18439e+06	2.88364e+06	2.80796e+06	2.76841e+06	2.4547e+06	1.77533e+06	1.75078e+06	872633	2.1343e+06	2.27472e+06
tr|A0A0G2K850|A0A0G2K850_RAT;tr|A0A140UHY3|A0A140UHY3_RAT;tr|B1WC50|B1WC50_RAT	3	2	162.02	0.0264699	0.069384	1.87419	0.650377	Sample_S	Sample_N	67940.7	RNA-binding protein EWS-like OS=Rattus norvegicus OX=10116 GN=LOC100912481 PE=1 SV=1	198289	301439	315230	157929	59617.3	110171	482744	226014	326722	476854	295187	334062
tr|Q5U302|Q5U302_RAT	26	17	1299.9	0.0265459	0.0694104	1.72807	0.649823	Sample_N	Sample_S	100236	Catenin (Cadherin associated protein), alpha 1 OS=Rattus norvegicus OX=10116 GN=Ctnna1 PE=1 SV=1	694777	1.13717e+06	518329	775620	853734	717417	800934	190230	552806	260790	354712	558618
P62142|PP1B_RAT	18	4	1215.67	0.0265532	0.0694104	1.6513	0.64977	Sample_N	Sample_S	37186.8	Serine/threonine-protein phosphatase PP1-beta catalytic subunit OS=Rattus norvegicus OX=10116 GN=Ppp1cb PE=1 SV=3	1.56668e+06	2.15337e+06	1.59981e+06	2.14399e+06	2.29005e+06	1.89249e+06	1.58053e+06	725496	1.7603e+06	530439	663236	1.79287e+06
P28818|RGRF1_RAT;tr|A0A0G2JZ23|A0A0G2JZ23_RAT	4	4	182.04	0.0266906	0.0695229	2.10819	0.648772	Sample_N	Sample_S	142667	Ras-specific guanine nucleotide-releasing factor 1 OS=Rattus norvegicus OX=10116 GN=Rasgrf1 PE=1 SV=1	69693.3	98729.7	114399	119281	88989.4	77279	19908.7	7155.41	43405.1	52916.6	89188.7	57026.9
tr|F1LT49|F1LT49_RAT	10	9	475.04	0.0267491	0.0695229	2.19653	0.648348	Sample_N	Sample_S	63531.2	Leucine-rich repeat-containing 47 OS=Rattus norvegicus OX=10116 GN=Lrrc47 PE=1 SV=2	113640	99120.7	280460	176202	122753	153120	35309.1	100051	117138	15066.1	106623	56171.9
P80254|DOPD_RAT;tr|A0A0F7RQJ6|A0A0F7RQJ6_RAT	4	4	227.36	0.02678	0.0695229	1.4671	0.648125	Sample_S	Sample_N	13133.3	D-dopachrome decarboxylase OS=Rattus norvegicus OX=10116 GN=Ddt PE=1 SV=3	361558	338351	696316	296912	346615	386737	670490	859856	511353	496421	460263	561522
tr|B2GUY4|B2GUY4_RAT;tr|D4A559|D4A559_RAT	2	1	49.27	0.0267882	0.0695229	11.8852	0.648066	Sample_N	Sample_S	39524.2	Dematin actin-binding protein OS=Rattus norvegicus OX=10116 GN=Dmtn PE=1 SV=1	32090	13297.9	52957.9	21706.9	21681.8	68049.6	4344.95	2518.51	0	0	3894.29	6893.13
Q63356|MYO1E_RAT;tr|A0A0G2K9E8|A0A0G2K9E8_RAT;tr|D4A7X9|D4A7X9_RAT	3	1	95.95	0.0268167	0.0695229	118.773	0.64786	Sample_S	Sample_N	126827	Unconventional myosin-Ie OS=Rattus norvegicus OX=10116 GN=Myo1e PE=1 SV=1	18.3734	178.053	86.8045	72.0108	36.8058	188.871	28132.3	25.4173	74.557	6552.94	17551.5	16661
tr|B1H2A2|B1H2A2_RAT	11	10	566.28	0.0268383	0.0695229	1.79992	0.647704	Sample_N	Sample_S	55627.3	Fibronectin type 3 and SPRY domain-containing protein OS=Rattus norvegicus OX=10116 GN=Fsd1 PE=1 SV=1	618595	1.14241e+06	645966	827938	755911	684011	228839	599695	846019	232071	159518	531092
Q6KC51|ABLM2_RAT;tr|A0A0G2JTB5|A0A0G2JTB5_RAT;tr|A0A140TAH7|A0A140TAH7_RAT	2	2	76.9	0.0268846	0.0695229	5.6793	0.64737	Sample_S	Sample_N	68009.7	Actin-binding LIM protein 2 OS=Rattus norvegicus OX=10116 GN=Ablim2 PE=1 SV=1	67356.5	34396.1	73847.9	62296.7	70410.5	86792.7	1.3229e+06	388642	92499.9	237374	141209	61271.8
Q8CFC9|LZTS1_RAT	2	1	79.23	0.026917	0.0695229	2.79419	0.647137	Sample_N	Sample_S	67565.5	Leucine zipper putative tumor suppressor 1 OS=Rattus norvegicus OX=10116 GN=Lzts1 PE=1 SV=3	171591	83265.9	72893.1	126805	152666	83549.1	123732	8629.24	65219.4	3617.96	1239.68	44778.8
tr|D3ZZB2|D3ZZB2_RAT	4	2	155.55	0.0269264	0.0695229	2.33036	0.647069	Sample_N	Sample_S	141400	Peroxisomal biogenesis factor 1 OS=Rattus norvegicus OX=10116 GN=Pex1 PE=1 SV=1	41843	22589.5	6302.45	22023.7	22421.6	23073.8	216.063	229.079	748.343	36347.3	1015.59	20770.9
Q5XIM9|TCPB_RAT	20	20	1286.81	0.0269748	0.0695527	1.32917	0.64672	Sample_S	Sample_N	57458.4	T-complex protein 1 subunit beta OS=Rattus norvegicus OX=10116 GN=Cct2 PE=1 SV=3	1.46638e+06	1.04103e+06	1.27303e+06	1.5135e+06	1.29794e+06	1.35534e+06	1.63337e+06	1.45563e+06	1.79074e+06	2.55634e+06	1.3765e+06	1.75064e+06
Q5PPN5|TPPP3_RAT	6	6	293.31	0.0270464	0.0695527	1.75603	0.646207	Sample_N	Sample_S	18979.5	Tubulin polymerization-promoting protein family member 3 OS=Rattus norvegicus OX=10116 GN=Tppp3 PE=2 SV=1	1.08397e+06	1.31034e+06	1.61438e+06	1.45323e+06	1.37535e+06	1.17263e+06	850743	997637	633758	204660	610999	1.26357e+06
tr|F1M9V7|F1M9V7_RAT	35	30	1863.36	0.0270481	0.0695527	1.76614	0.646195	Sample_N	Sample_S	103344	Aminopeptidase OS=Rattus norvegicus OX=10116 GN=Npepps PE=1 SV=1	918947	1.20778e+06	2.31713e+06	1.52717e+06	1.3637e+06	1.25977e+06	326904	573143	646247	1.10067e+06	891343	1.32795e+06
P20156|VGF_RAT;tr|F1LP80|F1LP80_RAT	15	13	984.73	0.0271164	0.0696338	2.02583	0.645705	Sample_N	Sample_S	68178.7	Neurosecretory protein VGF OS=Rattus norvegicus OX=10116 GN=Vgf PE=1 SV=3	1.03693e+06	849543	671183	733464	1.1368e+06	806542	440288	357451	683254	367058	73731.9	662081
tr|A0A0G2K6S9|A0A0G2K6S9_RAT;tr|E9PTU4|E9PTU4_RAT	32	4	1566.89	0.0271889	0.0697256	1.79772	0.645187	Sample_N	Sample_S	228045	Myosin-11 OS=Rattus norvegicus OX=10116 GN=Myh11 PE=1 SV=1	179757	172483	153290	162848	232988	187675	29879.9	182508	121225	59404.6	52152	160620
P19939|APOC1_RAT;tr|A0A0G2K9R5|A0A0G2K9R5_RAT	2	1	76.16	0.0273804	0.0698743	4.25141	0.643823	Sample_S	Sample_N	9860.67	Apolipoprotein C-I OS=Rattus norvegicus OX=10116 GN=Apoc1 PE=3 SV=1	68063.9	67551.6	116220	49976.2	54516	53589.8	31408.3	222033	286268	156218	366814	679988
tr|D3ZU84|D3ZU84_RAT	12	12	566.73	0.0273944	0.0698743	1.63536	0.643724	Sample_N	Sample_S	122017	Syntaxin-binding protein 5-like OS=Rattus norvegicus OX=10116 GN=Stxbp5l PE=1 SV=3	281986	357387	192184	323255	363252	289217	285485	88176	124011	149337	148041	310075
tr|D3ZA93|D3ZA93_RAT	2	2	80.24	0.0274511	0.069917	1.46055	0.643322	Sample_S	Sample_N	15269.9	Acyl-CoA thioesterase 13 OS=Rattus norvegicus OX=10116 GN=Acot13 PE=1 SV=1	58917.2	44738.4	54416.8	64385.3	69882.1	93938.1	56933.9	99174.6	96329.7	120732	85301.5	105705
tr|A0A0G2K059|A0A0G2K059_RAT;tr|M0RDI5|M0RDI5_RAT	4	3	183.75	0.0275316	0.0699207	2.26105	0.642751	Sample_N	Sample_S	36057.4	Mitochondrial calcium uniporter OS=Rattus norvegicus OX=10116 GN=Mcu PE=1 SV=1	159074	111295	29870.6	99349	90272.5	68364.4	46253.7	35137	15748.2	49758.7	42467.6	57522.3
Q32KJ6|GALNS_RAT;tr|A0A0G2K4H6|A0A0G2K4H6_RAT	3	2	148.8	0.0275602	0.0699207	1.55832	0.64255	Sample_N	Sample_S	58302.5	N-acetylgalactosamine-6-sulfatase OS=Rattus norvegicus OX=10116 GN=Galns PE=1 SV=1	158654	101305	140133	153489	142121	162872	48466.2	48799.4	104323	129757	89412.9	130203
tr|Q6AYA4|Q6AYA4_RAT	2	1	54.66	0.0276237	0.0699883	1.88312	0.642101	Sample_N	Sample_S	64347.8	Polypeptide N-acetylgalactosaminyltransferase OS=Rattus norvegicus OX=10116 GN=Galnt14 PE=2 SV=1	58455.3	78068.1	50008.5	39981.8	69040.1	50265.6	7630.34	31474.7	18773.9	20869.7	69062.8	35829.9
tr|Q5U355|Q5U355_RAT	29	27	1896.01	0.0277458	0.0700246	1.41969	0.641241	Sample_N	Sample_S	67372	Itfg1 protein OS=Rattus norvegicus OX=10116 GN=Itfg1 PE=1 SV=1	1.51613e+06	1.77521e+06	1.49277e+06	1.44945e+06	1.96689e+06	1.89745e+06	707130	861811	1.17572e+06	1.03583e+06	1.8292e+06	1.50307e+06
tr|F1LVX6|F1LVX6_RAT	4	1	198.63	0.0277742	0.0700246	2.13919	0.641042	Sample_N	Sample_S	50583.9	Transmembrane protein 132B OS=Rattus norvegicus OX=10116 GN=Tmem132b PE=4 SV=3	91969.1	53081.9	40152.3	58350.8	74432.5	34217.6	16123.5	7069.8	45000.8	9848.46	47154.1	39447.4
tr|A0A0G2JZM8|A0A0G2JZM8_RAT	37	1	2095.36	0.0278496	0.0700246	1.8019	0.640513	Sample_N	Sample_S	164695	CLIP-associating protein 2 OS=Rattus norvegicus OX=10116 GN=Clasp2 PE=1 SV=1	28871.4	33834	34126.3	43135.6	27793.4	27173.5	14195.7	20183.9	22650.1	4630.36	12952.7	33569.5
D4A3K5|H11_RAT	4	3	162.3	0.0278563	0.0700246	1.82054	0.640466	Sample_S	Sample_N	22004.4	Histone H1.1 OS=Rattus norvegicus OX=10116 GN=Hist1h1a PE=1 SV=1	85239.5	70991.8	76011.1	85785.1	81139.7	107541	107535	80464.1	259201	178564	94067.3	202651
tr|M0RC57|M0RC57_RAT	2	2	100.75	0.0278598	0.0700246	1.59983	0.640442	Sample_S	Sample_N	47661.2	Small ArfGAP 1 OS=Rattus norvegicus OX=10116 GN=Smap1 PE=1 SV=1	206496	231552	222347	337388	205169	198879	596108	417940	242832	441377	300043	244390
P52759|RIDA_RAT	2	1	110.28	0.027943	0.0701408	4.23498	0.63986	Sample_N	Sample_S	14303.5	2-iminobutanoate/2-iminopropanoate deaminase OS=Rattus norvegicus OX=10116 GN=Rida PE=1 SV=3	12978.1	2888.69	25764.6	13745.5	12251.6	19211.5	329.363	982.451	309.885	18172.9	0	710.825
tr|B1WC34|B1WC34_RAT	25	23	1619.48	0.02807	0.0702734	1.54012	0.638974	Sample_N	Sample_S	59218.5	Protein kinase C substrate 80K-H OS=Rattus norvegicus OX=10116 GN=Prkcsh PE=1 SV=1	6.19011e+06	3.93771e+06	3.82233e+06	4.54972e+06	5.86286e+06	6.24805e+06	5.771e+06	2.14968e+06	1.97108e+06	2.78119e+06	3.66373e+06	3.53895e+06
tr|F1LPP6|F1LPP6_RAT	14	13	967.85	0.0281444	0.0703667	1.63019	0.638457	Sample_N	Sample_S	75971.6	A-kinase anchor protein 5 OS=Rattus norvegicus OX=10116 GN=Akap5 PE=1 SV=1	1.34382e+06	422062	1.05341e+06	1.01833e+06	975016	857640	478767	655393	504193	682916	541101	615922
tr|A1A5L2|A1A5L2_RAT;tr|Q499Q4|Q499Q4_RAT	22	17	1237.9	0.0281955	0.0704017	1.68322	0.638101	Sample_N	Sample_S	63349.3	Pgm1 protein (Fragment) OS=Rattus norvegicus OX=10116 GN=Pgm1 PE=2 SV=1	385620	465887	924403	574576	482464	571538	358678	189032	335219	189040	305289	645348
P07335|KCRB_RAT	46	37	3400.5	0.028308	0.0705895	2.31291	0.637322	Sample_N	Sample_S	42725.3	Creatine kinase B-type OS=Rattus norvegicus OX=10116 GN=Ckb PE=1 SV=2	1.62971e+07	1.74617e+07	4.14698e+07	1.92757e+07	2.44208e+07	2.33828e+07	6.85715e+06	1.30264e+06	1.8048e+07	8.19161e+06	8.20043e+06	1.89278e+07
tr|F1M9Q8|F1M9Q8_RAT	25	2	1565.36	0.0284626	0.0708451	1.57651	0.636255	Sample_N	Sample_S	71575.4	Alkylglycerone-phosphate synthase OS=Rattus norvegicus OX=10116 GN=Agps PE=1 SV=3	1.73347e+06	1.60472e+06	869747	957425	1.25473e+06	1.1443e+06	978262	1.04625e+06	402754	700969	696542	973418
Q9EQG6|KDIS_RAT;tr|A0A0H4SMZ8|A0A0H4SMZ8_RAT;tr|A0A0H4SN51|A0A0H4SN51_RAT;tr|A0A0H4SQ65|A0A0H4SQ65_RAT;tr|A0A0H4SRI2|A0A0H4SRI2_RAT;tr|A0A0H4SRI7|A0A0H4SRI7_RAT;tr|A0A0H4T4D0|A0A0H4T4D0_RAT;tr|D3ZWB2|D3ZWB2_RAT;tr|D3ZN76|D3ZN76_RAT	30	27	1436.3	0.0284864	0.0708451	1.61136	0.636092	Sample_N	Sample_S	195715	Kinase D-interacting substrate of 220 kDa OS=Rattus norvegicus OX=10116 GN=Kidins220 PE=1 SV=2	483053	583601	354862	378356	491603	321121	201838	142124	528924	203788	186157	358527
tr|D4A2D3|D4A2D3_RAT	21	12	873.15	0.0285226	0.0708451	2.02657	0.635843	Sample_N	Sample_S	498923	MYC-binding protein 2, E3 ubiquitin protein ligase OS=Rattus norvegicus OX=10116 GN=Mycbp2 PE=1 SV=3	139540	175687	126868	239329	192381	88785	90883.8	18423.5	131628	64566.1	61780	107704
P62755|RS6_RAT;tr|M0RD75|M0RD75_RAT	10	7	618.7	0.0286002	0.0709448	1.96147	0.63531	Sample_N	Sample_S	28680.6	40S ribosomal protein S6 OS=Rattus norvegicus OX=10116 GN=Rps6 PE=1 SV=1	3.90521e+06	2.19202e+06	3.53646e+06	3.99195e+06	2.86677e+06	3.91222e+06	653423	451567	345824	467576	4.83367e+06	3.65068e+06
Q5HZV9|PP1R7_RAT	14	13	808.51	0.0286536	0.0709844	1.60136	0.634944	Sample_N	Sample_S	41297	Protein phosphatase 1 regulatory subunit 7 OS=Rattus norvegicus OX=10116 GN=Ppp1r7 PE=1 SV=1	359494	238000	571298	411989	300114	386586	329494	194163	185668	160098	166721	379828
tr|F1LZX5|F1LZX5_RAT	35	27	1507.18	0.0287542	0.0711406	1.70563	0.634256	Sample_N	Sample_S	452509	HECT domain E3 ubiquitin protein ligase 4 OS=Rattus norvegicus OX=10116 GN=Hectd4 PE=1 SV=3	362613	319869	545723	518455	370760	413600	78055.2	208658	358113	227299	308517	303279
tr|D3ZA31|D3ZA31_RAT	3	3	115.4	0.028831	0.0712376	2.23987	0.633732	Sample_S	Sample_N	73272.2	Myotubularin related protein 2 (Predicted), isoform CRA_b OS=Rattus norvegicus OX=10116 GN=Mtmr2 PE=1 SV=1	5591.77	2286.33	4699.47	1758.89	2495.29	47896.5	42610.8	8097.75	35728.4	31192.4	15243.1	12110.4
P60571|PANX2_RAT	7	6	213.99	0.028937	0.0712731	1.59333	0.633011	Sample_N	Sample_S	74433.8	Pannexin-2 OS=Rattus norvegicus OX=10116 GN=Panx2 PE=1 SV=2	164150	145236	88025.3	137840	161062	150630	99030.4	115272	123301	61152.4	39150.4	93648
Q6AYG5|ECHD1_RAT	2	1	76.06	0.0289442	0.0712731	1.87422	0.632963	Sample_N	Sample_S	32630.7	Ethylmalonyl-CoA decarboxylase OS=Rattus norvegicus OX=10116 GN=Echdc1 PE=1 SV=1	210599	70699.7	170848	223990	151509	212306	47332.7	86318.2	184969	62323.1	79648.9	94280.8
Q5XII9|MFR1L_RAT	2	2	86.61	0.0289582	0.0712731	15.7593	0.632867	Sample_S	Sample_N	31730.2	Mitochondrial fission regulator 1-like OS=Rattus norvegicus OX=10116 GN=Mtfr1l PE=1 SV=1	1.30212e+06	958875	2.13442e+06	1.31782e+06	1.18638e+06	1.0156e+06	4.60307e+07	2.83094e+07	4.51598e+07	1.55736e+06	1.19049e+06	2.49066e+06
tr|Q5PQK5|Q5PQK5_RAT;tr|Q5WQV5|Q5WQV5_RAT	11	5	515.54	0.0291332	0.0716108	1.50318	0.631682	Sample_N	Sample_S	68543.9	Radixin OS=Rattus norvegicus OX=10116 GN=Rdx PE=2 SV=1	223771	344899	368304	331955	274112	183580	175791	172610	199728	161907	129289	309324
P70500|CDIPT_RAT	21	20	1117.44	0.0292131	0.0717142	2.465	0.631143	Sample_N	Sample_S	23612.9	CDP-diacylglycerol--inositol 3-phosphatidyltransferase OS=Rattus norvegicus OX=10116 GN=Cdipt PE=1 SV=1	2.23287e+06	1.32007e+06	1.35772e+06	2.09076e+06	2.08678e+06	1.67743e+06	123847	1.15929e+06	637128	63144.7	957216	1.42678e+06
Q66H94|FKBP9_RAT	3	2	92.35	0.0293425	0.0719387	2.01243	0.630272	Sample_N	Sample_S	63126.6	Peptidyl-prolyl cis-trans isomerase FKBP9 OS=Rattus norvegicus OX=10116 GN=Fkbp9 PE=2 SV=1	77613.1	66260.7	57344	71488.1	87554.6	95787.6	8461.32	9490.05	47550.1	70286.2	18701.4	72126.1
P70541|EI2BG_RAT	2	2	50.54	0.0294738	0.0721673	2.01725	0.629391	Sample_N	Sample_S	50435.5	Translation initiation factor eIF-2B subunit gamma OS=Rattus norvegicus OX=10116 GN=Eif2b3 PE=2 SV=2	30740.6	40244.2	37450.1	32981.9	32631.6	35530	2111.02	20990.8	3297.26	10620.9	12134.6	54738.5
tr|D4ADX8|D4ADX8_RAT	4	1	139.63	0.0295342	0.0721854	2.8191	0.628988	Sample_N	Sample_S	136631	Ras association (RalGDS/AF-6) and pleckstrin homology domains 1 OS=Rattus norvegicus OX=10116 GN=Raph1 PE=1 SV=2	95269.2	59886.6	120904	64058.6	56616.4	51297.7	22110.6	572.823	752.356	78960.7	56376.7	154.156
O35964|SH3G1_RAT	8	4	416.84	0.0295574	0.0721854	2.09278	0.628833	Sample_N	Sample_S	41492	Endophilin-A2 OS=Rattus norvegicus OX=10116 GN=Sh3gl1 PE=1 SV=1	162618	190089	120270	224877	194479	164012	114856	16988.8	166394	27862.6	18427.8	160226
tr|D3ZCT7|D3ZCT7_RAT	16	7	851.37	0.0296043	0.072207	2.36494	0.62852	Sample_N	Sample_S	86355	Protein transport protein SEC23 OS=Rattus norvegicus OX=10116 GN=Sec23b PE=1 SV=2	275848	267305	86643.9	301589	230387	277501	158152	81630.1	155610	78640.9	16529.8	118025
Q63965|SFXN1_RAT;tr|Q6AYS2|Q6AYS2_RAT	5	5	242.52	0.0297498	0.0724685	1.94097	0.627551	Sample_N	Sample_S	35546.2	Sideroflexin-1 OS=Rattus norvegicus OX=10116 GN=Sfxn1 PE=2 SV=4	273203	149645	89389.1	199906	150700	158262	102573	26215	129884	91514.4	57879	118016
P18395|CSDE1_RAT	13	10	428.38	0.0298219	0.0725509	1.69917	0.627073	Sample_S	Sample_N	88894.7	Cold shock domain-containing protein E1 OS=Rattus norvegicus OX=10116 GN=Csde1 PE=2 SV=1	137295	123202	174537	89813.7	112142	112904	399764	220633	196429	157785	179737	119848
P10818|CX6A1_RAT	6	5	349.6	0.0298644	0.072561	2.13061	0.626792	Sample_N	Sample_S	12301	Cytochrome c oxidase subunit 6A1, mitochondrial OS=Rattus norvegicus OX=10116 GN=Cox6a1 PE=1 SV=2	343134	235517	241012	336521	243722	357000	304644	124915	168746	24296.2	27454.8	174546
Q62762|KC1G2_RAT;tr|A0A0H2UHQ2|A0A0H2UHQ2_RAT	10	1	469.14	0.0299116	0.0725828	1.83002	0.626479	Sample_N	Sample_S	47636.5	Casein kinase I isoform gamma-2 OS=Rattus norvegicus OX=10116 GN=Csnk1g2 PE=2 SV=2	146831	108229	67363.4	94996.1	111602	125259	40267	13087.5	41096.1	40272.7	24923.1	197881
tr|F1LUZ4|F1LUZ4_RAT	4	4	226.71	0.0300352	0.0726965	2.22277	0.625663	Sample_N	Sample_S	129968	Sortilin-related VPS10 domain-containing receptor 1 OS=Rattus norvegicus OX=10116 GN=Sorcs1 PE=4 SV=2	343779	369655	151763	290705	317680	216278	175234	18292.4	173628	114935	111736	166425
tr|E9PTI6|E9PTI6_RAT;tr|Q5PQR0|Q5PQR0_RAT	2	2	75.05	0.0302259	0.0729369	1.59059	0.62441	Sample_S	Sample_N	33054.7	RALY heterogeneous nuclear ribonucleoprotein OS=Rattus norvegicus OX=10116 GN=Raly PE=1 SV=2	94447.2	49081.3	103211	78601.4	39039.5	122057	154391	88624.1	109940	148111	114758	157900
tr|A0A0G2K621|A0A0G2K621_RAT;tr|D3ZRC4|D3ZRC4_RAT	5	5	236.05	0.0302449	0.0729369	1.52923	0.624285	Sample_N	Sample_S	80842	Patatin-like phospholipase domain-containing 8 OS=Rattus norvegicus OX=10116 GN=Pnpla8 PE=1 SV=1	252588	147929	127398	151149	184221	217672	67684.7	83750.6	108235	154805	140694	151693
Q63537|SYN2_RAT;tr|G3V733|G3V733_RAT	44	32	2637.59	0.03025	0.0729369	1.38585	0.624252	Sample_N	Sample_S	63456.8	Synapsin-2 OS=Rattus norvegicus OX=10116 GN=Syn2 PE=1 SV=1	2.9515e+06	3.6777e+06	2.2432e+06	2.64478e+06	2.02615e+06	1.91994e+06	1.99201e+06	1.33103e+06	1.7319e+06	1.87342e+06	2.07039e+06	2.15921e+06
tr|F1LNL3|F1LNL3_RAT	4	2	141.65	0.0303004	0.0729657	2.51688	0.623922	Sample_N	Sample_S	253987	ATP-binding cassette subfamily A member 1 OS=Rattus norvegicus OX=10116 GN=Abca1 PE=1 SV=3	24069.4	28802	18679.4	26608	26668.5	26733.9	486.326	3364.52	1072.74	18495.7	19724.7	17074
P07151|B2MG_RAT	2	2	82.88	0.0304256	0.0731741	2.02325	0.623104	Sample_N	Sample_S	13719.9	Beta-2-microglobulin OS=Rattus norvegicus OX=10116 GN=B2m PE=1 SV=1	273265	237997	137666	212745	208151	301250	23496.3	72210.9	29323.4	207146	76946.8	268536
P20236|GBRA3_RAT	10	6	497.13	0.0304936	0.0732448	2.39235	0.622661	Sample_N	Sample_S	55430	Gamma-aminobutyric acid receptor subunit alpha-3 OS=Rattus norvegicus OX=10116 GN=Gabra3 PE=1 SV=2	296427	209762	132172	206926	287037	319643	25297	11107.4	81049	174223	149139	166105
P36970|GPX4_RAT;tr|A0A0G2K398|A0A0G2K398_RAT;tr|F8WFK6|F8WFK6_RAT	4	4	233.62	0.0306258	0.0733995	1.26606	0.621802	Sample_S	Sample_N	22224.7	Phospholipid hydroperoxide glutathione peroxidase OS=Rattus norvegicus OX=10116 GN=Gpx4 PE=1 SV=3	524549	620508	347663	399355	421575	511287	560535	617434	553904	725531	602221	516924
Q99JE4|RGRF2_RAT	3	3	138.01	0.0306355	0.0733995	1.97164	0.621739	Sample_N	Sample_S	135826	Ras-specific guanine nucleotide-releasing factor 2 OS=Rattus norvegicus OX=10116 GN=Rasgrf2 PE=1 SV=1	23399	27590.5	22074.3	33735.4	28410.1	27356.7	4014.57	34755.5	2360.46	11763.2	11254.4	18303.8
B0BN18|PFD2_RAT	3	2	143.67	0.0308648	0.0736696	1.58677	0.620257	Sample_S	Sample_N	16579.7	Prefoldin subunit 2 OS=Rattus norvegicus OX=10116 GN=Pfdn2 PE=2 SV=1	153431	92872.8	271181	171330	138712	207846	227126	408706	228192	191158	239768	347948
Q5PQL5|PTSS1_RAT;tr|A0A0G2JZJ5|A0A0G2JZJ5_RAT;tr|A0A0G2K2U0|A0A0G2K2U0_RAT	7	7	315.87	0.0309202	0.0736853	1.92654	0.6199	Sample_N	Sample_S	55663.9	Phosphatidylserine synthase 1 OS=Rattus norvegicus OX=10116 GN=Ptdss1 PE=2 SV=1	259704	180998	126676	293338	344572	465707	250249	136115	83705	196769	108525	91992.7
tr|G3V982|G3V982_RAT	11	6	479.25	0.0309492	0.0736853	1.59427	0.619714	Sample_N	Sample_S	83743.3	Engulfment and cell motility 2, ced-12 homolog (C. elegans), isoform CRA_b OS=Rattus norvegicus OX=10116 GN=Elmo2 PE=1 SV=1	333144	304827	524331	410484	322986	355420	97913.8	172316	201921	295838	415466	228597
P16617|PGK1_RAT;tr|Q5XIV1|Q5XIV1_RAT	25	21	1717.86	0.0310238	0.0737703	1.51147	0.619234	Sample_N	Sample_S	44538.5	Phosphoglycerate kinase 1 OS=Rattus norvegicus OX=10116 GN=Pgk1 PE=1 SV=2	3.39907e+06	3.52529e+06	5.56662e+06	3.7563e+06	3.16733e+06	4.0009e+06	2.3371e+06	1.15046e+06	3.42162e+06	2.71746e+06	2.8621e+06	3.00317e+06
Q9QX69|LANC1_RAT	13	13	711.78	0.0313435	0.074435	1.71379	0.617191	Sample_N	Sample_S	45240	Glutathione S-transferase LANCL1 OS=Rattus norvegicus OX=10116 GN=Lancl1 PE=1 SV=2	1.45025e+06	1.26543e+06	2.03926e+06	1.30814e+06	1.12143e+06	1.32732e+06	1.20341e+06	702719	487525	271091	967025	1.3349e+06
tr|G3V7S5|G3V7S5_RAT;tr|Q3MID8|Q3MID8_RAT	2	2	87.16	0.0313819	0.074435	1.79031	0.616947	Sample_N	Sample_S	64399.2	SUMO-specific peptidase 3 OS=Rattus norvegicus OX=10116 GN=Senp3 PE=1 SV=1	38276.2	49358.3	88746.8	69551.1	54762.9	48799.9	23555.1	10451.2	34826.1	36724.4	61945.1	27712.7
tr|A0A0G2K9D7|A0A0G2K9D7_RAT;tr|I6LBX8|I6LBX8_RAT	7	3	497.82	0.031527	0.0746051	2.64833	0.616027	Sample_S	Sample_N	101183	Protocadherin gamma subfamily C, 3 OS=Rattus norvegicus OX=10116 GN=Pcdhgc3 PE=4 SV=1	16023.3	15485.7	12244.6	12071	14160.6	10333.7	70537.3	53931	35582.1	28307	11129.1	13224.5
Q7TP36|SHRM2_RAT;tr|D4A053|D4A053_RAT	4	4	156.88	0.0315742	0.0746051	2.0871	0.615728	Sample_N	Sample_S	157988	Protein Shroom2 OS=Rattus norvegicus OX=10116 GN=Shroom2 PE=1 SV=1	50163	48031.6	106424	55362.6	71295.5	20527.6	30614.9	25003.8	44055.3	29770.2	13555.7	25561.4
Q8VHV8|SELS_RAT;tr|A0A0G2JSM1|A0A0G2JSM1_RAT;tr|A0A0G2K953|A0A0G2K953_RAT	2	2	124.82	0.0316116	0.0746051	2.09232	0.615491	Sample_N	Sample_S	21385.2	Selenoprotein S OS=Rattus norvegicus OX=10116 GN=Selenos PE=2 SV=3	262869	116561	158793	205040	215667	261694	169629	99983	68298.5	116699	16211.8	112561
tr|F1LN59|F1LN59_RAT;tr|Q1RP76|Q1RP76_RAT	20	16	851.79	0.0317183	0.0746051	1.76544	0.614819	Sample_N	Sample_S	102114	Eukaryotic translation initiation factor 4, gamma 2 OS=Rattus norvegicus OX=10116 GN=Eif4g2 PE=1 SV=2	594529	852400	1.03807e+06	506645	473401	361661	268321	460470	178196	439943	474658	345980
P18088|DCE1_RAT;tr|C9E895|C9E895_RAT	3	2	151.1	0.0317434	0.0746051	1.78443	0.61466	Sample_N	Sample_S	66640.4	Glutamate decarboxylase 1 OS=Rattus norvegicus OX=10116 GN=Gad1 PE=2 SV=1	1.45679e+06	1.47806e+06	1.2029e+06	1.56519e+06	1.95224e+06	1.49642e+06	882945	1.18192e+06	1.17059e+06	700566	196759	995820
tr|D3ZUP5|D3ZUP5_RAT	3	3	118.55	0.0317852	0.0746051	1.53157	0.614397	Sample_S	Sample_N	8760.91	BRICK1, SCAR/WAVE actin-nucleating complex subunit OS=Rattus norvegicus OX=10116 GN=Brk1 PE=1 SV=1	112806	111583	204739	161903	106690	121441	234889	278498	235680	148565	124108	232862
tr|A0A0G2JWH5|A0A0G2JWH5_RAT	12	10	716.23	0.031806	0.0746051	2.76024	0.614266	Sample_N	Sample_S	88368.8	Serine/threonine-protein kinase Chk1 OS=Rattus norvegicus OX=10116 GN=Stt3a PE=1 SV=1	1.89529e+06	1.02705e+06	687577	1.05905e+06	4.56947e+06	3.23471e+06	1.3364e+06	640445	509824	383961	680324	967909
D4A2Z8|DHX36_RAT	2	2	65.99	0.0318141	0.0746051	1.77613	0.614215	Sample_N	Sample_S	113843	ATP-dependent DNA/RNA helicase DHX36 OS=Rattus norvegicus OX=10116 GN=Dhx36 PE=1 SV=1	25773.2	54347.3	85561.3	86997.6	58062.5	50442.5	28919.1	25559.5	42791.1	47314.3	24171.7	34598.7
P40307|PSB2_RAT	20	17	1151.09	0.0319455	0.0746841	1.73873	0.613391	Sample_N	Sample_S	22912.4	Proteasome subunit beta type-2 OS=Rattus norvegicus OX=10116 GN=Psmb2 PE=1 SV=1	1.54093e+06	3.12289e+06	2.43568e+06	2.29808e+06	1.68044e+06	2.10834e+06	737191	1.44562e+06	2.29876e+06	471930	803818	1.82656e+06
A2RRU4|SCAP_RAT	7	7	316.3	0.0320123	0.0746841	2.50597	0.612973	Sample_N	Sample_S	139498	Sterol regulatory element-binding protein cleavage-activating protein OS=Rattus norvegicus OX=10116 GN=Scap PE=2 SV=1	268968	97915.5	116048	174901	169965	281537	68727.9	42865.8	7405.89	79130.1	98349.4	146198
tr|Q5XI85|Q5XI85_RAT	4	3	193.93	0.0320411	0.0746841	1.71045	0.612793	Sample_S	Sample_N	44064	Aminomethyltransferase OS=Rattus norvegicus OX=10116 GN=Amt PE=2 SV=1	63108.2	34382.6	51799	52836.9	43539.2	64342.2	88198.1	73597	140439	90956.2	97813.8	39248.4
Q6AXN3|TMED5_RAT;tr|Q6QI88|Q6QI88_RAT	3	3	185.2	0.0320569	0.0746841	1.81965	0.612695	Sample_N	Sample_S	26135.8	Transmembrane emp24 domain-containing protein 5 OS=Rattus norvegicus OX=10116 GN=Tmed5 PE=2 SV=1	946411	732503	555928	730349	743091	894846	312861	113960	170571	398433	770144	763711
F1LU71|AUHM_RAT	3	3	112.18	0.032136	0.0746841	1.54772	0.612201	Sample_N	Sample_S	33340.9	Methylglutaconyl-CoA hydratase, mitochondrial OS=Rattus norvegicus OX=10116 GN=Auh PE=1 SV=2	320636	198481	165944	246968	236061	344378	109568	102871	148979	180529	275355	159921
tr|D4A1Q2|D4A1Q2_RAT;tr|F1LST4|F1LST4_RAT	28	1	1810.88	0.0321436	0.0746841	2.57904	0.612154	Sample_N	Sample_S	71765.3	Microtubule-associated protein OS=Rattus norvegicus OX=10116 GN=Mapt PE=1 SV=1	176513	272649	160945	238924	175395	158888	55530.2	130372	114804	4185.69	46271.2	107656
tr|E9PT53|E9PT53_RAT;tr|Q9JLT5|Q9JLT5_RAT	24	22	1216.53	0.0321572	0.0746841	1.50138	0.612069	Sample_N	Sample_S	100563	Wolfram syndrome 1 homolog (Human) OS=Rattus norvegicus OX=10116 GN=Wfs1 PE=1 SV=2	3.86592e+06	2.41929e+06	2.61986e+06	2.23313e+06	2.39455e+06	2.89615e+06	1.82358e+06	1.87246e+06	1.25881e+06	1.10931e+06	3.52517e+06	1.35322e+06
P63086|MK01_RAT	26	17	1685.66	0.0322359	0.0746841	2.75442	0.611579	Sample_N	Sample_S	41275.6	Mitogen-activated protein kinase 1 OS=Rattus norvegicus OX=10116 GN=Mapk1 PE=1 SV=3	9.63606e+06	1.4474e+07	2.31711e+07	9.48546e+06	9.00991e+06	8.18708e+06	2.96294e+06	5.07591e+06	6.61486e+06	294098	5.07291e+06	6.83201e+06
P24368|PPIB_RAT	16	12	852.92	0.0323226	0.0746841	1.3453	0.611041	Sample_S	Sample_N	23802.6	Peptidyl-prolyl cis-trans isomerase B OS=Rattus norvegicus OX=10116 GN=Ppib PE=1 SV=3	8.01377e+06	3.93039e+06	4.11454e+06	5.35635e+06	5.82531e+06	6.92948e+06	8.00754e+06	6.56484e+06	6.10333e+06	8.35673e+06	8.40897e+06	8.52713e+06
Q3ZBA0|TCPR1_RAT	7	7	382.05	0.0323603	0.0746841	2.22254	0.610807	Sample_N	Sample_S	130187	Tectonin beta-propeller repeat-containing protein 1 OS=Rattus norvegicus OX=10116 GN=Tecpr1 PE=2 SV=1	493311	513440	515727	408774	444377	416826	87319.1	21602.4	26511.6	317873	364430	438692
tr|A0A173DW29|A0A173DW29_RAT;tr|G3V792|G3V792_RAT	17	12	1076.81	0.0323893	0.0746841	1.73697	0.610628	Sample_N	Sample_S	70512.7	Dynein cytoplasmic 1 intermediate chain 1, isoform CRA_a OS=Rattus norvegicus OX=10116 GN=Dync1i1 PE=2 SV=1	1.20611e+06	1.22566e+06	1.30889e+06	1.23116e+06	1.16635e+06	1.15445e+06	745970	982502	1.04529e+06	239658	228874	956192
tr|A0A0G2JY43|A0A0G2JY43_RAT;tr|G3V9W6|G3V9W6_RAT;Q63639|AL1A2_RAT	21	19	1064.13	0.0323933	0.0746841	1.80678	0.610603	Sample_N	Sample_S	65388	Fatty aldehyde dehydrogenase OS=Rattus norvegicus OX=10116 GN=Aldh3a2 PE=1 SV=1	1.75837e+06	1.28579e+06	932457	1.50031e+06	1.51498e+06	1.51628e+06	204294	527630	479092	1.08096e+06	948317	1.46875e+06
P62083|RS7_RAT;tr|B5DEL9|B5DEL9_RAT	10	10	680.63	0.032457	0.0747401	1.8741	0.610208	Sample_N	Sample_S	22126.8	40S ribosomal protein S7 OS=Rattus norvegicus OX=10116 GN=Rps7 PE=1 SV=1	2.65829e+06	5.58639e+06	3.35885e+06	5.08792e+06	4.33997e+06	2.46426e+06	2.34837e+06	1.51502e+06	1.5864e+06	4.20991e+06	612560	2.26478e+06
tr|D3ZWM3|D3ZWM3_RAT	4	4	138.41	0.0325102	0.0747717	2.57432	0.60988	Sample_N	Sample_S	96157.1	G protein-coupled receptor 155 OS=Rattus norvegicus OX=10116 GN=Gpr155 PE=1 SV=1	63437.4	12326.1	19850.3	25233.4	34106.9	12367.7	22409.4	11836.8	3722.37	8345.3	3825.47	14857.2
tr|D4A1G8|D4A1G8_RAT	9	7	328.22	0.0326753	0.0749022	1.56378	0.608863	Sample_S	Sample_N	171694	Centrosomal protein 170B OS=Rattus norvegicus OX=10116 GN=Cep170b PE=1 SV=1	57191.2	115619	84269.1	71763	47363.5	60334.4	87300.7	149524	157511	90459.5	73787.8	124071
tr|A0A0A0MY16|A0A0A0MY16_RAT	16	13	1337.13	0.0327183	0.0749022	2.57864	0.608599	Sample_N	Sample_S	42239.8	Cell adhesion molecule 2 OS=Rattus norvegicus OX=10116 GN=Cadm2 PE=1 SV=2	7.40098e+06	7.38594e+06	4.22251e+06	5.05144e+06	6.53996e+06	6.52193e+06	72888.3	46123.9	131588	4.72101e+06	3.98152e+06	5.44314e+06
tr|D3ZT36|D3ZT36_RAT	12	10	754.45	0.0327982	0.0749022	1.82684	0.608109	Sample_N	Sample_S	91476.6	ADAM metallopeptidase domain 23 OS=Rattus norvegicus OX=10116 GN=Adam23 PE=4 SV=1	948549	656833	583094	739452	785197	692428	398164	302687	573095	84999.9	448233	604393
tr|D4ABI7|D4ABI7_RAT	21	17	1438.16	0.0328096	0.0749022	1.49918	0.608039	Sample_N	Sample_S	43104.4	Very-long-chain (3R)-3-hydroxyacyl-CoA dehydratase OS=Rattus norvegicus OX=10116 GN=Hacd3 PE=1 SV=2	9.82688e+06	8.42e+06	6.81539e+06	7.15765e+06	7.61065e+06	1.06326e+07	3.91066e+06	3.1142e+06	6.95208e+06	4.69234e+06	4.49867e+06	1.04925e+07
tr|Q6PCU4|Q6PCU4_RAT	11	11	769.99	0.0328327	0.0749022	1.87777	0.607898	Sample_N	Sample_S	29585.6	Emd protein OS=Rattus norvegicus OX=10116 GN=Emd PE=1 SV=1	1.283e+06	873101	457373	769206	1.01704e+06	1.242e+06	285791	402294	347022	190817	988124	790426
tr|A0A0G2K1Y8|A0A0G2K1Y8_RAT	190	1	12515	0.0328649	0.0749022	1.25114	0.607701	Sample_S	Sample_N	287702	Spectrin alpha chain, non-erythrocytic 1 OS=Rattus norvegicus OX=10116 GN=Sptan1 PE=1 SV=1	162164	182300	263962	172956	153465	172819	204985	228365	287002	208444	244504	212552
tr|B2GV73|B2GV73_RAT	8	7	468.93	0.0328984	0.0749022	2.06035	0.607496	Sample_N	Sample_S	20535.6	Actin-related protein 2/3 complex subunit 3 OS=Rattus norvegicus OX=10116 GN=Arpc3 PE=1 SV=1	1.41257e+06	1.45053e+06	1.34806e+06	1.57518e+06	1.45793e+06	1.24797e+06	134219	130744	1.71743e+06	89930.9	969017	1.08041e+06
tr|A0A0H2UI14|A0A0H2UI14_RAT	5	4	227.2	0.0329227	0.0749022	1.76684	0.607348	Sample_N	Sample_S	48396.2	F-box/LRR-repeat protein 20 OS=Rattus norvegicus OX=10116 GN=Fbxl20 PE=1 SV=1	208887	169204	150578	197800	187486	240589	57686.8	28386.1	101704	153226	129076	183374
Q5XIT1|MARE3_RAT	6	4	270.92	0.0329766	0.0749349	1.42219	0.607019	Sample_S	Sample_N	31966.2	Microtubule-associated protein RP/EB family member 3 OS=Rattus norvegicus OX=10116 GN=Mapre3 PE=1 SV=1	126310	102896	151923	108646	93689.2	117621	151159	108099	214362	168240	131350	223863
P61023|CHP1_RAT	5	5	324.59	0.0331811	0.0751365	1.68976	0.605775	Sample_N	Sample_S	22432.1	Calcineurin B homologous protein 1 OS=Rattus norvegicus OX=10116 GN=Chp1 PE=1 SV=2	815614	658334	656104	732007	800595	834718	504391	547883	113328	396034	536874	563031
tr|A0A0G2K654|A0A0G2K654_RAT	4	1	211.5	0.0332144	0.0751365	1.828	0.605573	Sample_S	Sample_N	21316.8	Histone cluster 1 H1 family member c OS=Rattus norvegicus OX=10116 GN=Hist1h1c PE=1 SV=1	515256	528621	417910	514548	424013	557886	570131	423446	778203	1.76341e+06	940190	932283
Q9ESS6|BCAM_RAT	4	4	130.58	0.0332423	0.0751365	1.35684	0.605403	Sample_S	Sample_N	67511.8	Basal cell adhesion molecule OS=Rattus norvegicus OX=10116 GN=Bcam PE=2 SV=1	98573.8	58944.1	90882.2	82291.7	90360.7	94173.3	98415.1	109385	178493	107070	98439.6	107276
tr|M0R6E6|M0R6E6_RAT	10	3	604.44	0.0332747	0.0751365	1.85789	0.605208	Sample_N	Sample_S	89964.9	Uncharacterized protein OS=Rattus norvegicus OX=10116 GN=Safb2 PE=1 SV=2	128331	80474.9	138803	165576	108209	90099.8	29738	17559.1	44232.1	106737	121687	63005.2
O35889|AFAD_RAT	6	5	267.78	0.0333148	0.0751365	2.03575	0.604965	Sample_N	Sample_S	207676	Afadin OS=Rattus norvegicus OX=10116 GN=Afdn PE=1 SV=1	38409.9	42883	87479.8	59818.2	54931.2	52705	81654.8	32645.8	24746.6	9989.92	3621.59	12502.6
Q5PPK9|EIPR1_RAT;tr|F1LNX7|F1LNX7_RAT	2	2	69.81	0.0333194	0.0751365	2.61039	0.604937	Sample_N	Sample_S	43156.9	EARP and GARP complex-interacting protein 1 OS=Rattus norvegicus OX=10116 GN=Eipr1 PE=1 SV=1	58375.2	72955.2	128685	105026	69110.2	62483.3	66655.7	42950.2	7436.33	1778.97	32823.8	38608.1
tr|A0A0G2K1G8|A0A0G2K1G8_RAT	7	4	357.94	0.0333678	0.0751365	1.69987	0.604645	Sample_N	Sample_S	84009.8	Solute carrier family 7, member 14 OS=Rattus norvegicus OX=10116 GN=Slc7a14 PE=1 SV=1	140768	150496	134897	158626	184554	135972	165156	117794	43279	28569.3	54247	123533
O08774|RGS12_RAT;tr|D4AB55|D4AB55_RAT;tr|G3V9H1|G3V9H1_RAT	4	4	122.15	0.0334533	0.0751365	1.63087	0.604129	Sample_N	Sample_S	150468	Regulator of G-protein signaling 12 OS=Rattus norvegicus OX=10116 GN=Rgs12 PE=1 SV=1	71161.2	116130	44215.7	66672.1	64940.7	47051.4	36811.3	29323.3	29741.1	57892.8	34141.4	63595.2
tr|A0A0G2K0K6|A0A0G2K0K6_RAT;tr|F1M9P0|F1M9P0_RAT	2	2	81.87	0.0334782	0.0751365	2.09732	0.603979	Sample_N	Sample_S	33921.1	Adaptor-related protein complex 1-associated regulatory protein OS=Rattus norvegicus OX=10116 GN=Ap1ar PE=4 SV=1	122314	57070.2	51765.7	76114.9	107846	137479	23648.4	9988.91	37960.8	13672.6	112842	65361.2
O88788|AG10B_RAT	3	2	127.21	0.0335295	0.0751365	2.04925	0.60367	Sample_N	Sample_S	55574	Putative Dol-P-Glc:Glc(2)Man(9)GlcNAc(2)-PP-Dol alpha-1,2-glucosyltransferase OS=Rattus norvegicus OX=10116 GN=Alg10b PE=1 SV=1	234743	157835	95634.3	240789	206459	243043	24260.8	45021	28882.7	101730	171398	203796
tr|D3ZQC1|D3ZQC1_RAT	3	3	109.86	0.0335807	0.0751365	1.7151	0.603363	Sample_N	Sample_S	37148.4	Hexosyltransferase OS=Rattus norvegicus OX=10116 GN=B3galt6 PE=3 SV=1	138645	80083.5	59249.3	102665	114084	163726	32064.4	83901.4	58946.1	46824.7	97972.6	64207.2
tr|F1M949|F1M949_RAT	32	25	1344.85	0.033645	0.0751917	1.92672	0.602976	Sample_N	Sample_S	187919	Cytoskeleton-associated protein 5 OS=Rattus norvegicus OX=10116 GN=Ckap5 PE=1 SV=3	649436	539608	742538	646486	482201	441256	356589	311416	52172	203971	281215	611985
tr|D3ZZ21|D3ZZ21_RAT	3	3	135.17	0.0336903	0.0752041	1.92571	0.602705	Sample_N	Sample_S	15638.3	NADH dehydrogenase (Ubiquinone) 1 beta subcomplex, 6 (Predicted) OS=Rattus norvegicus OX=10116 GN=Ndufb6 PE=1 SV=1	96093.7	49031.2	55494.4	113570	79176	129287	60016.6	27069.7	82169.5	21319.2	17444.2	63388.4
P32215|PACR_RAT	7	6	259.42	0.0337497	0.0752481	2.07344	0.60235	Sample_N	Sample_S	59637.2	Pituitary adenylate cyclase-activating polypeptide type I receptor OS=Rattus norvegicus OX=10116 GN=Adcyap1r1 PE=2 SV=2	174758	178872	117363	353490	237846	470586	234027	49553.2	100316	94787.5	159417	101209
tr|Q66HJ7|Q66HJ7_RAT	17	3	1030.54	0.0338027	0.075267	1.90897	0.602033	Sample_N	Sample_S	90198.4	Receptor-type tyrosine-protein phosphatase alpha OS=Rattus norvegicus OX=10116 GN=Ptpra PE=1 SV=1	195138	141051	93612.7	121777	155908	193399	154511	41896.7	57201.6	54842.4	17512.1	145958
tr|F7EPH4|F7EPH4_RAT;tr|Q499R7|Q499R7_RAT	12	12	853.6	0.033917	0.075267	1.76462	0.601351	Sample_N	Sample_S	32771.1	Pyrophosphatase (inorganic) 1 OS=Rattus norvegicus OX=10116 GN=Ppa1 PE=1 SV=1	1.20794e+06	1.19468e+06	2.19972e+06	1.44078e+06	1.40004e+06	1.48121e+06	333077	1.43481e+06	527724	301841	477254	1.98269e+06
P70627|FOLH1_RAT;tr|G3V7S0|G3V7S0_RAT	14	13	786.98	0.0340031	0.0752919	1.63332	0.600839	Sample_N	Sample_S	84539.8	Glutamate carboxypeptidase 2 OS=Rattus norvegicus OX=10116 GN=Folh1 PE=1 SV=1	354787	716895	297817	431091	297990	336398	326500	250369	176039	153865	194814	389230
O35821|MBB1A_RAT	14	12	709.1	0.0340077	0.0752919	2.01528	0.600811	Sample_N	Sample_S	152286	Myb-binding protein 1A OS=Rattus norvegicus OX=10116 GN=Mybbp1a PE=1 SV=2	108078	193413	177084	315134	222410	164711	15964	41294.3	315615	12830.6	29904	170331
P49816|TSC2_RAT;tr|A0A0G2JSL4|A0A0G2JSL4_RAT;tr|D3ZLW4|D3ZLW4_RAT	2	1	50.97	0.0341486	0.0754895	7.80203	0.599976	Sample_N	Sample_S	201277	Tuberin OS=Rattus norvegicus OX=10116 GN=Tsc2 PE=1 SV=1	50978.2	5163.07	70095.3	2586.33	56914.5	82750.4	13115.6	7050.66	2241.13	710.457	8715.69	2579.07
Q5XIA4|CNO10_RAT	2	2	61.78	0.0342077	0.0754895	2.59099	0.599626	Sample_S	Sample_N	81819.2	CCR4-NOT transcription complex subunit 10 OS=Rattus norvegicus OX=10116 GN=Cnot10 PE=2 SV=1	818.528	1195.3	14269.8	716.392	1601.96	1770.93	5737.2	3896.64	3645.3	23012.8	3616.13	12878
P25122|KCNC1_RAT;Q01956|KCNC3_RAT;tr|F1LP15|F1LP15_RAT;tr|Q5PXK5|Q5PXK5_RAT;tr|Q5PXK6|Q5PXK6_RAT;tr|Q811T2|Q811T2_RAT;tr|Q811T3|Q811T3_RAT	3	3	78.57	0.0342164	0.0754895	2.8201	0.599574	Sample_S	Sample_N	65857.3	Potassium voltage-gated channel subfamily C member 1 OS=Rattus norvegicus OX=10116 GN=Kcnc1 PE=1 SV=1	40475.6	21111.7	17245.9	36503.5	37613.1	36267.6	200210	142081	35465.1	37517.7	36993.1	81345.5
tr|G3V6H9|G3V6H9_RAT	10	7	642.79	0.0344933	0.0759786	1.91372	0.597943	Sample_N	Sample_S	45373.2	Nucleosome assembly protein 1-like 1 OS=Rattus norvegicus OX=10116 GN=Nap1l1 PE=1 SV=1	1.11948e+06	1.15563e+06	2.03828e+06	1.38313e+06	1.13265e+06	1.38642e+06	124286	809305	548257	485978	609516	1.71565e+06
P50878|RL4_RAT;tr|Q6P3V9|Q6P3V9_RAT	33	26	2022.89	0.0345183	0.0759786	1.41356	0.597796	Sample_N	Sample_S	47256.9	60S ribosomal protein L4 OS=Rattus norvegicus OX=10116 GN=Rpl4 PE=1 SV=3	4.42009e+06	3.34455e+06	4.13498e+06	5.19531e+06	4.04003e+06	5.27639e+06	3.07261e+06	2.75007e+06	1.88462e+06	4.34079e+06	2.24796e+06	4.38818e+06
tr|Q4QQV0|Q4QQV0_RAT	100	2	5379.12	0.0346282	0.0761321	1.57884	0.597152	Sample_N	Sample_S	50059.4	Tubulin beta chain OS=Rattus norvegicus OX=10116 GN=Tubb6 PE=1 SV=1	458570	691633	939143	620221	678710	483026	262546	461110	483928	200438	615233	428732
Q64591|DECR_RAT;tr|G3V734|G3V734_RAT	10	10	457.89	0.0347385	0.076286	1.56629	0.596508	Sample_N	Sample_S	36132.8	2,4-dienoyl-CoA reductase, mitochondrial OS=Rattus norvegicus OX=10116 GN=Decr1 PE=1 SV=2	702123	613713	423586	667386	315609	425900	394043	445375	230641	280354	220938	438699
Q5U2Y1|GTF2I_RAT;tr|A0A0G2K4T7|A0A0G2K4T7_RAT	13	10	574.88	0.0349409	0.0766418	1.87406	0.595329	Sample_N	Sample_S	110215	General transcription factor II-I OS=Rattus norvegicus OX=10116 GN=Gtf2i PE=1 SV=2	398600	542416	324994	447942	599114	409675	160961	455683	250707	55335.8	93920.3	436253
Q6AYS8|DHB11_RAT	4	3	192.65	0.0352074	0.0771369	2.2562	0.593787	Sample_N	Sample_S	32937.8	Estradiol 17-beta-dehydrogenase 11 OS=Rattus norvegicus OX=10116 GN=Hsd17b11 PE=2 SV=1	97787.6	78107.8	71296.1	76169.1	89857	40215.9	3647.25	14509.6	795.184	454.399	102853	78713.1
tr|Q5RKI5|Q5RKI5_RAT	2	1	93.94	0.0353119	0.0771618	1.96393	0.593185	Sample_N	Sample_S	144857	FLII, actin-remodeling protein OS=Rattus norvegicus OX=10116 GN=Flii PE=1 SV=1	28857.1	40307.4	63200	41799	35425.8	46339.4	4374.21	2180.3	634.511	69786.2	3974.49	49364.7
Q80Z29|NAMPT_RAT;tr|A0A0G2K0I3|A0A0G2K0I3_RAT	8	8	354.41	0.0353307	0.0771618	1.7563	0.593077	Sample_N	Sample_S	55438	Nicotinamide phosphoribosyltransferase OS=Rattus norvegicus OX=10116 GN=Nampt PE=1 SV=1	205661	179121	264600	259388	206708	269562	34978.2	66460.7	70734.1	297151	170658	148631
Q80WA4|NOVA1_RAT;tr|A0A0G2JVE8|A0A0G2JVE8_RAT;tr|D4AAF8|D4AAF8_RAT	3	3	178.33	0.0355441	0.0774271	3.56707	0.591852	Sample_N	Sample_S	48443.9	RNA-binding protein Nova-1 (Fragment) OS=Rattus norvegicus OX=10116 GN=Nova1 PE=2 SV=1	30592.6	59417.9	187990	114145	44145.7	84310.5	26000.1	35875.9	4890.47	22317.5	705.234	56157.6
P55067|NCAN_RAT;tr|G3V8R2|G3V8R2_RAT	18	16	1024.89	0.0355896	0.0774373	1.46454	0.591592	Sample_N	Sample_S	135545	Neurocan core protein OS=Rattus norvegicus OX=10116 GN=Ncan PE=1 SV=1	691275	598848	1.22055e+06	685452	665424	728865	444532	370859	526920	371709	610841	809508
tr|B6DTP5|B6DTP5_RAT;tr|Q6AYI1|Q6AYI1_RAT	36	21	1829.38	0.0357486	0.0776092	1.52119	0.590685	Sample_N	Sample_S	69112.1	DEAD (Asp-Glu-Ala-Asp) box polypeptide 5 (Fragment) OS=Rattus norvegicus OX=10116 GN=Ddx5 PE=2 SV=1	1.96017e+06	1.82244e+06	2.59554e+06	2.52051e+06	1.77795e+06	1.7717e+06	842953	919088	1.32513e+06	749416	2.38824e+06	1.95846e+06
tr|A0A0G2JW21|A0A0G2JW21_RAT;tr|F1LQI2|F1LQI2_RAT	13	10	532.53	0.0357506	0.0776092	1.95067	0.590674	Sample_N	Sample_S	179053	Roundabout homolog 1 OS=Rattus norvegicus OX=10116 GN=Robo1 PE=1 SV=1	254362	337521	200054	236576	317181	266285	26785.2	42789.7	210208	194267	209142	143180
tr|Q641X0|Q641X0_RAT	6	6	312.32	0.0358486	0.0776381	1.76903	0.590116	Sample_N	Sample_S	54679.5	RCG41866, isoform CRA_b OS=Rattus norvegicus OX=10116 GN=Samd8 PE=2 SV=1	404524	157039	228191	220478	320882	305301	98465.4	55252.3	161043	216912	216332	177032
tr|Q925D6|Q925D6_RAT	5	5	220.94	0.0358684	0.0776381	1.37711	0.590004	Sample_S	Sample_N	37444.3	Mitogen-activated protein kinase kinase 6 OS=Rattus norvegicus OX=10116 GN=Map2k6 PE=1 SV=1	87180.3	83988.8	131389	98154.8	103747	117589	112352	187838	108310	193630	130831	123668
tr|F1M609|F1M609_RAT	27	1	1635.95	0.0359085	0.0776381	1.52084	0.589776	Sample_N	Sample_S	66063	Acyl-coenzyme A oxidase OS=Rattus norvegicus OX=10116 GN=Acox1 PE=1 SV=3	313145	261902	195705	248030	242728	303771	92287	135016	164501	95910.6	265210	276297
tr|G3V7G9|G3V7G9_RAT	11	11	451.87	0.0359626	0.0776381	2.19391	0.589469	Sample_N	Sample_S	45082.2	Eukaryotic translation initiation factor 3, subunit 6 interacting protein OS=Rattus norvegicus OX=10116 GN=Eif3l PE=1 SV=2	79190.1	146225	306052	125580	85919.8	107742	15196.6	17284.5	192261	84763.7	24278.8	53974
tr|F1LQC5|F1LQC5_RAT	10	8	511.93	0.0360761	0.0776381	1.79976	0.588827	Sample_N	Sample_S	114881	Receptor protein serine/threonine kinase OS=Rattus norvegicus OX=10116 GN=Bmpr2 PE=1 SV=2	467949	197648	226044	238932	237029	324660	46274.8	169388	192210	124752	242072	165572
O35162|HSP13_RAT	10	9	514.52	0.0361185	0.0776381	1.38081	0.588588	Sample_N	Sample_S	51795.5	Heat shock 70 kDa protein 13 OS=Rattus norvegicus OX=10116 GN=Hspa13 PE=1 SV=2	1.26765e+06	1.15805e+06	794593	969852	1.13652e+06	815982	727255	550302	871009	1.00328e+06	478775	817977
P53678|AP3M2_RAT	12	6	626.95	0.0361285	0.0776381	1.54847	0.588532	Sample_N	Sample_S	46874.3	AP-3 complex subunit mu-2 OS=Rattus norvegicus OX=10116 GN=Ap3m2 PE=2 SV=1	317970	318876	474772	382901	385713	499490	105686	245140	184598	255471	396949	348976
tr|D4A830|D4A830_RAT	4	4	124.11	0.0361819	0.0776381	1.44561	0.58823	Sample_S	Sample_N	35046.8	Pyrophosphatase (inorganic) 2 OS=Rattus norvegicus OX=10116 GN=Ppa2 PE=1 SV=2	67450.6	44910.4	112371	64997.8	47240	124976	135124	96031.5	111996	118888	102813	102942
P25235|RPN2_RAT;tr|A0A0G2K757|A0A0G2K757_RAT	42	38	3065.01	0.0361897	0.0776381	1.93166	0.588186	Sample_N	Sample_S	69078	Dolichyl-diphosphooligosaccharide--protein glycosyltransferase subunit 2 OS=Rattus norvegicus OX=10116 GN=Rpn2 PE=2 SV=2	6.02862e+06	4.18364e+06	3.19981e+06	4.47542e+06	5.20076e+06	5.16048e+06	415123	1.38936e+06	2.83957e+06	1.49011e+06	4.7548e+06	3.73507e+06
Q64605|PTPRS_RAT;tr|A0A0G2K1N1|A0A0G2K1N1_RAT	52	7	3049.95	0.0362251	0.0776381	1.60283	0.587987	Sample_N	Sample_S	211929	Receptor-type tyrosine-protein phosphatase S OS=Rattus norvegicus OX=10116 GN=Ptprs PE=1 SV=2	547813	667538	324606	808400	862070	482009	381312	287384	466394	246847	454580	467183
P30823|CTR1_RAT;tr|A0A0G2K3I1|A0A0G2K3I1_RAT;tr|P70608|P70608_RAT;tr|Q3V5G8|Q3V5G8_RAT;tr|Q8VIA9|Q8VIA9_RAT	3	3	108.51	0.0362555	0.0776381	1.81677	0.587816	Sample_S	Sample_N	67267.2	High affinity cationic amino acid transporter 1 OS=Rattus norvegicus OX=10116 GN=Slc7a1 PE=2 SV=1	127868	192522	88062	109489	133210	46735.3	361852	267936	204499	140202	129663	163749
P51146|RAB4B_RAT	13	6	724.63	0.036308	0.0776629	1.97487	0.58752	Sample_S	Sample_N	23628.8	Ras-related protein Rab-4B OS=Rattus norvegicus OX=10116 GN=Rab4b PE=2 SV=1	208513	126170	175369	202093	217742	227140	558203	135508	433419	467881	470345	219623
tr|D3ZHW0|D3ZHW0_RAT	7	5	217.93	0.0364484	0.0777573	1.71133	0.586733	Sample_N	Sample_S	154118	ATP-dependent RNA helicase DHX29 OS=Rattus norvegicus OX=10116 GN=Dhx29 PE=1 SV=2	90155.3	99632.1	116960	123645	98663.3	82055.1	39990	43659.4	120352	15961.5	38429	98705.3
tr|A0A0G2JSM4|A0A0G2JSM4_RAT	2	2	43.1	0.0364574	0.0777573	1.82245	0.586683	Sample_S	Sample_N	12410.2	BET1-like protein OS=Rattus norvegicus OX=10116 GN=Bet1l PE=1 SV=1	200487	28037.1	77882.3	67364	161750	110002	297335	156018	138559	186997	227880	169646
P85515|ACTZ_RAT	23	7	1674.17	0.0364752	0.0777573	1.94894	0.586583	Sample_N	Sample_S	42613.8	Alpha-centractin OS=Rattus norvegicus OX=10116 GN=Actr1a PE=1 SV=1	3.68146e+06	4.67725e+06	6.46465e+06	4.85179e+06	3.96586e+06	4.33872e+06	2.16295e+06	2.20571e+06	368512	2.47965e+06	2.75491e+06	4.38463e+06
Q5BJT7|CCD93_RAT	4	1	131.66	0.0366349	0.0777799	26.2352	0.585691	Sample_S	Sample_N	72635.9	Coiled-coil domain-containing protein 93 OS=Rattus norvegicus OX=10116 GN=Ccdc93 PE=1 SV=1	17.6089	0	1064.81	1648.01	76.9697	4617.84	142312	12290.2	3219.35	29524.1	7291.08	165.906
Q68FR9|EF1D_RAT	12	9	648.14	0.0366462	0.0777799	1.67279	0.585628	Sample_N	Sample_S	31330.1	Elongation factor 1-delta OS=Rattus norvegicus OX=10116 GN=Eef1d PE=1 SV=2	1.19313e+06	1.67608e+06	1.98084e+06	1.68005e+06	1.24203e+06	1.33568e+06	750746	386449	360242	1.29974e+06	1.09236e+06	1.55516e+06
tr|D3ZUC9|D3ZUC9_RAT	6	4	220.77	0.03665	0.0777799	2.08552	0.585607	Sample_N	Sample_S	58204.5	Oxidative stress-responsive kinase 1 OS=Rattus norvegicus OX=10116 GN=Oxsr1 PE=1 SV=1	52408.2	72203.6	111946	70712.6	56253.6	66769.8	6854.56	5844.2	5615.41	66574.7	43128.4	78306.9
tr|B3DMA5|B3DMA5_RAT	2	2	74.91	0.0367408	0.0778665	1.7109	0.585101	Sample_S	Sample_N	32718.1	CCR4-NOT transcription complex, subunit 7 OS=Rattus norvegicus OX=10116 GN=Cnot7 PE=1 SV=1	93350.3	53676	98837.4	73950.9	62663.1	85849.7	68860.4	120551	135067	181392	211127	84262.6
Q66HL2|SRC8_RAT;tr|A0A0G2JZ13|A0A0G2JZ13_RAT;tr|D3ZGE6|D3ZGE6_RAT	3	2	96.71	0.036773	0.0778665	2.09993	0.584922	Sample_S	Sample_N	56942.1	Src substrate cortactin OS=Rattus norvegicus OX=10116 GN=Cttn PE=1 SV=1	44622.6	26271.8	103836	47242	38925.9	51185.7	91584.2	166137	47288.5	151117	148497	50731
P17425|HMCS1_RAT;P22791|HMCS2_RAT;tr|Q68G44|Q68G44_RAT	12	10	649.71	0.0368296	0.0778966	1.8844	0.584608	Sample_N	Sample_S	57433.8	Hydroxymethylglutaryl-CoA synthase, cytoplasmic OS=Rattus norvegicus OX=10116 GN=Hmgcs1 PE=1 SV=1	433756	323886	701081	578105	411585	494055	73891	261211	201943	63103	280693	680648
tr|F1LXC7|F1LXC7_RAT	11	10	498.88	0.0368694	0.0778966	1.44803	0.584387	Sample_S	Sample_N	144816	Hypothetical protein LOC100362814 OS=Rattus norvegicus OX=10116 GN=LOC100362814 PE=1 SV=3	251401	234671	124575	235954	272510	222824	348527	396169	282330	350302	368430	197405
tr|Q5XIU8|Q5XIU8_RAT	5	4	249.32	0.0371006	0.0782107	5.06113	0.583108	Sample_S	Sample_N	51851.6	Inositol polyphosphate-5-phosphatase K OS=Rattus norvegicus OX=10116 GN=Inpp5k PE=2 SV=1	44862.9	24463.8	30785.8	24564.9	51328.7	40452.9	20998.5	48670.3	73145.5	342133	235526	375053
tr|A0A0G2QC31|A0A0G2QC31_RAT	7	1	307.18	0.0371526	0.0782332	2.02917	0.582822	Sample_N	Sample_S	65173.1	Tyrosine-protein phosphatase non-receptor type 5 OS=Rattus norvegicus OX=10116 GN=Ptpn5 PE=1 SV=1	390380	477644	152805	465084	595121	335072	92591.6	162254	402883	89742.5	78808.6	364404
tr|G3V7L8|G3V7L8_RAT	30	26	1787.88	0.0372809	0.0783275	2.17354	0.582116	Sample_N	Sample_S	26143.4	ATPase, H+ transporting, V1 subunit E isoform 1, isoform CRA_a OS=Rattus norvegicus OX=10116 GN=Atp6v1e1 PE=1 SV=1	8.34589e+06	4.32408e+06	7.30158e+06	6.47088e+06	7.95823e+06	9.55601e+06	1.50961e+06	344464	894433	5.51444e+06	5.90261e+06	6.05796e+06
tr|B1WBN6|B1WBN6_RAT;tr|Q4VFZ4|Q4VFZ4_RAT	2	2	80.77	0.0372855	0.0783275	2.22247	0.582091	Sample_N	Sample_S	70513.4	Katnb1 protein (Fragment) OS=Rattus norvegicus OX=10116 GN=Katnb1 PE=2 SV=1	31336.2	50511.2	45915.9	62448.3	53110.7	56530.4	23572.5	6948.65	53494.8	6618.05	1380.93	42904
tr|A0A0G2JW75|A0A0G2JW75_RAT;tr|B1WC59|B1WC59_RAT	5	4	162.59	0.0373213	0.0783275	1.56571	0.581894	Sample_N	Sample_S	32849.3	Exostosin-like glycosyltransferase 2 OS=Rattus norvegicus OX=10116 GN=Extl2 PE=4 SV=1	671242	332121	316812	348155	525590	628631	187987	380288	265428	246440	354804	367778
Q4V8B7|HSDL1_RAT	5	4	200.89	0.0374231	0.0784541	1.35064	0.581337	Sample_N	Sample_S	36907.6	Inactive hydroxysteroid dehydrogenase-like protein 1 OS=Rattus norvegicus OX=10116 GN=Hsdl1 PE=2 SV=1	388184	399470	341357	386970	391972	477314	264915	359109	196623	186553	392450	366377
tr|D3ZQE7|D3ZQE7_RAT	10	9	404.34	0.0376179	0.0787754	1.69433	0.580273	Sample_N	Sample_S	100077	Janus kinase and microtubule-interacting protein 2 OS=Rattus norvegicus OX=10116 GN=Jakmip2 PE=1 SV=3	189151	130570	102493	187109	149417	241029	59721.1	135830	45248.9	59113.8	153924	136228
B2GV06|SCOT1_RAT	28	25	1757.08	0.0378244	0.0791138	1.40819	0.57915	Sample_N	Sample_S	56203.9	Succinyl-CoA:3-ketoacid coenzyme A transferase 1, mitochondrial OS=Rattus norvegicus OX=10116 GN=Oxct1 PE=1 SV=1	1.56344e+06	1.59918e+06	2.34966e+06	1.82833e+06	1.75571e+06	1.69149e+06	1.10889e+06	1.40572e+06	2.12714e+06	911920	733898	1.37316e+06
tr|A0A0G2K9T1|A0A0G2K9T1_RAT;tr|Q5YB86|Q5YB86_RAT	3	1	87.01	0.037863	0.0791138	2.04821	0.578941	Sample_S	Sample_N	100831	E3 ubiquitin-protein ligase OS=Rattus norvegicus OX=10116 GN=Itch PE=1 SV=1	25160.4	23904.6	29395.9	31379	24723.9	26026	85234.5	78258.9	80137.5	33612.3	24209.2	27469.5
tr|Q5HZA2|Q5HZA2_RAT	3	3	105.65	0.0380727	0.0793884	1.81226	0.577807	Sample_N	Sample_S	34535.1	Sprouty RTK-signaling antagonist 2 OS=Rattus norvegicus OX=10116 GN=Spry2 PE=2 SV=1	56435.2	43848.9	81622.4	65069	53000	75518.2	38630.4	24213	7648.7	49637.3	50771.7	36295.8
P22734|COMT_RAT;tr|F2W8B0|F2W8B0_RAT	9	8	539.86	0.0381267	0.0793884	1.41125	0.577516	Sample_N	Sample_S	29597.4	Catechol O-methyltransferase OS=Rattus norvegicus OX=10116 GN=Comt PE=1 SV=2	828563	734602	559977	651067	712737	793650	634255	832654	303669	330404	484258	447956
tr|D3ZAN3|D3ZAN3_RAT	69	65	4009.9	0.0381573	0.0793884	1.49135	0.577352	Sample_N	Sample_S	90572.5	Alpha glucosidase 2 alpha neutral subunit (Predicted) OS=Rattus norvegicus OX=10116 GN=Ganab PE=1 SV=1	6.11442e+06	6.18873e+06	3.56231e+06	5.34134e+06	6.53607e+06	5.46384e+06	3.73862e+06	6.25636e+06	2.61091e+06	2.35683e+06	2.40133e+06	4.90219e+06
tr|M0R4G0|M0R4G0_RAT	14	12	815.76	0.0381619	0.0793884	1.90922	0.577327	Sample_N	Sample_S	79878.5	Immunoglobulin superfamily-containing leucine-rich repeat 2 OS=Rattus norvegicus OX=10116 GN=Islr2 PE=4 SV=2	643843	662808	373016	506666	710174	490685	49810.1	659188	189280	184927	274110	416807
tr|B1H266|B1H266_RAT	4	1	157.44	0.0384002	0.0797963	1.74208	0.576048	Sample_N	Sample_S	62832.4	Nibp protein (Fragment) OS=Rattus norvegicus OX=10116 GN=Nibp PE=2 SV=1	222968	154129	167872	183280	116285	206090	113066	32154.6	47668	160603	55821.9	193772
P04797|G3P_RAT;tr|E9PTN6|E9PTN6_RAT;tr|E9PTV9|E9PTV9_RAT;tr|D3ZWV2|D3ZWV2_RAT;tr|A0A0G2K8S2|A0A0G2K8S2_RAT;tr|F1LUI2|F1LUI2_RAT;tr|Q498M9|Q498M9_RAT;tr|F1M5P4|F1M5P4_RAT	88	45	5494.57	0.0386832	0.0801005	1.56802	0.574538	Sample_N	Sample_S	35828	Glyceraldehyde-3-phosphate dehydrogenase OS=Rattus norvegicus OX=10116 GN=Gapdh PE=1 SV=3	2.62113e+07	2.72545e+07	2.73017e+07	3.48067e+07	3.10943e+07	3.49983e+07	9.09314e+06	2.3412e+07	2.79548e+07	9.03946e+06	1.27606e+07	3.35977e+07
tr|D3ZKP9|D3ZKP9_RAT;tr|Q9ERS3|Q9ERS3_RAT	46	39	3040.3	0.0387538	0.0801005	1.60709	0.574163	Sample_N	Sample_S	123700	Voltage-dependent calcium channel subunit alpha-2/delta-1 OS=Rattus norvegicus OX=10116 GN=Cacna2d1 PE=1 SV=3	4.57232e+06	4.8258e+06	2.71425e+06	4.10067e+06	4.31148e+06	3.61284e+06	3.0712e+06	2.73585e+06	3.35099e+06	1.05445e+06	1.21073e+06	3.59604e+06
tr|G3V9W2|G3V9W2_RAT;tr|O35803|O35803_RAT	2	2	42.37	0.0387546	0.0801005	6.96493	0.574159	Sample_S	Sample_N	133261	Tyrosine-protein kinase OS=Rattus norvegicus OX=10116 GN=Jak1 PE=1 SV=1	348.976	0	979.683	1623.45	2834.1	0	8905.74	6729.32	6595.24	13618.2	3744.55	707.524
tr|D3ZC56|D3ZC56_RAT	94	63	4151.17	0.038772	0.0801005	1.42971	0.574066	Sample_N	Sample_S	847223	Dystonin OS=Rattus norvegicus OX=10116 GN=Dst PE=1 SV=3	803450	979421	725028	775506	908626	754170	595025	310915	479713	406748	1.12738e+06	539792
tr|A0A0G2K7H2|A0A0G2K7H2_RAT;tr|M0R5T5|M0R5T5_RAT;tr|M0R805|M0R805_RAT	5	5	146.25	0.0388001	0.0801005	1.80459	0.573917	Sample_N	Sample_S	124672	SH3 and multiple ankyrin repeat domains protein 2-like OS=Rattus norvegicus OX=10116 GN=LOC103690160 PE=1 SV=1	47827.5	42727.6	37503.7	56930.7	37043.6	32823.1	8197.06	56710.7	12823.4	49940	4763.95	8791.48
Q62656|PTPRZ_RAT	36	28	2201.22	0.0388726	0.0801628	1.34576	0.573533	Sample_N	Sample_S	255340	Receptor-type tyrosine-protein phosphatase zeta OS=Rattus norvegicus OX=10116 GN=Ptprz1 PE=1 SV=1	3.35755e+06	4.25492e+06	4.48013e+06	3.77347e+06	4.05294e+06	3.55481e+06	2.48987e+06	1.68248e+06	2.67125e+06	2.768e+06	3.2132e+06	4.61792e+06
tr|F1M5M9|F1M5M9_RAT	15	12	650.59	0.0390331	0.0803685	1.55404	0.572685	Sample_N	Sample_S	124448	SLIT-ROBO Rho GTPase-activating protein 3 OS=Rattus norvegicus OX=10116 GN=Srgap3 PE=1 SV=2	225052	565659	364870	296170	264257	263417	275800	187286	170014	134254	225247	281130
tr|B1WC26|B1WC26_RAT	4	4	252.87	0.0391017	0.0803685	2.05151	0.572323	Sample_N	Sample_S	40051.2	N-acetylneuraminate synthase OS=Rattus norvegicus OX=10116 GN=Nans PE=1 SV=1	196247	150410	336995	256246	211968	310505	147660	78780.7	17609.3	167465	154943	146369
P09527|RAB7A_RAT	18	16	1248.31	0.0391954	0.0803685	1.36851	0.571831	Sample_N	Sample_S	23503.8	Ras-related protein Rab-7a OS=Rattus norvegicus OX=10116 GN=Rab7a PE=1 SV=2	8.03525e+06	6.11194e+06	6.53384e+06	6.8616e+06	7.18779e+06	8.0766e+06	5.65844e+06	4.07739e+06	2.78424e+06	5.03019e+06	6.1648e+06	7.56504e+06
Q4FZU8|RIPR1_RAT;tr|A0A0G2JVR9|A0A0G2JVR9_RAT	2	2	50.09	0.0392701	0.0803685	2.45634	0.571438	Sample_N	Sample_S	131731	Rho family-interacting cell polarization regulator 1 OS=Rattus norvegicus OX=10116 GN=Ripor1 PE=1 SV=2	35129.9	26837	48614.1	28536.3	27793	26415.7	12412.6	683.081	21424.4	29966	1145.02	13073.7
Q8VII6|CTL1_RAT;tr|A0A0G2K0P8|A0A0G2K0P8_RAT;tr|A0A0G2K7R8|A0A0G2K7R8_RAT	5	5	261.34	0.0392731	0.0803685	1.80944	0.571422	Sample_N	Sample_S	73092	Choline transporter-like protein 1 OS=Rattus norvegicus OX=10116 GN=Slc44a1 PE=1 SV=1	239209	192364	178168	202743	153644	359966	51036.8	136077	38726.5	115929	181936	209170
tr|A0A0G2JXN8|A0A0G2JXN8_RAT	25	20	1505.36	0.039309	0.0803685	1.52007	0.571234	Sample_N	Sample_S	101159	Oxysterol-binding protein OS=Rattus norvegicus OX=10116 GN=Osbpl8 PE=1 SV=1	1.81946e+06	1.45621e+06	1.48592e+06	1.38577e+06	1.50124e+06	1.50018e+06	762727	1.12833e+06	356801	1.08446e+06	1.65694e+06	1.02942e+06
tr|Q68FS9|Q68FS9_RAT	4	4	183.45	0.0393116	0.0803685	1.71524	0.57122	Sample_N	Sample_S	22826.3	COMM domain containing 10, isoform CRA_a OS=Rattus norvegicus OX=10116 GN=Commd10 PE=1 SV=1	103907	68127.6	129375	129826	54522.3	82142.8	47072.2	40726.4	77897.3	22800.3	83702.9	58891.4
tr|Q5U2V2|Q5U2V2_RAT	4	2	182.65	0.0394277	0.080435	2.36676	0.570613	Sample_N	Sample_S	52321.4	Serine incorporator 3 OS=Rattus norvegicus OX=10116 GN=Serinc3 PE=2 SV=1	225286	123214	195790	215478	218098	84288.7	9188.67	4149.34	44306.8	114157	217317	59661.3
A1L1K3|APC5_RAT;tr|A0A0H2UH97|A0A0H2UH97_RAT	2	2	145.76	0.0396052	0.080435	2.69619	0.569686	Sample_N	Sample_S	81739.1	Anaphase-promoting complex subunit 5 OS=Rattus norvegicus OX=10116 GN=Anapc5 PE=2 SV=1	8457.19	13293.9	24227.3	31575.1	14688.7	21373.2	147.13	423.095	231.906	0	22886.7	18450.5
A8WCF8|TPRGL_RAT	9	9	543.09	0.0396332	0.080435	1.57725	0.56954	Sample_N	Sample_S	29844.2	Tumor protein p63-regulated gene 1-like protein OS=Rattus norvegicus OX=10116 GN=Tprg1l PE=1 SV=1	710013	633447	1.24616e+06	680614	946789	931995	514771	651677	708539	252202	335417	801952
tr|B4F7F1|B4F7F1_RAT	4	4	197.35	0.0396959	0.080435	1.89337	0.569214	Sample_N	Sample_S	60838.6	Cleavage stimulation factor subunit 2 OS=Rattus norvegicus OX=10116 GN=Cstf2 PE=1 SV=1	116958	95853.7	216267	157143	119115	100519	17434.4	23813.7	17971.4	171094	45456.7	149849
Q03343|ADCY6_RAT;tr|A0A0G2K429|A0A0G2K429_RAT;tr|F1LSD1|F1LSD1_RAT	4	2	171.19	0.0397046	0.080435	1.86329	0.569169	Sample_N	Sample_S	130506	Adenylate cyclase type 6 OS=Rattus norvegicus OX=10116 GN=Adcy6 PE=1 SV=1	17860.4	18106.8	10007.2	12043.6	16491	13112.3	7978.44	3454.12	22830.1	1881.09	1457.31	9424.01
O88664|TAOK1_RAT	5	2	166.27	0.0398556	0.080435	1.62868	0.568385	Sample_N	Sample_S	115952	Serine/threonine-protein kinase TAO1 OS=Rattus norvegicus OX=10116 GN=Taok1 PE=1 SV=1	33891.5	22558.5	31092.5	24494.9	24623.3	13668.4	8579.16	10971.2	15436	14219.4	9714.96	33380.5
tr|Q642E3|Q642E3_RAT	2	2	80.77	0.0398562	0.080435	1.96553	0.568382	Sample_N	Sample_S	57134.9	CDK5 regulatory subunit associated protein 3, isoform CRA_b OS=Rattus norvegicus OX=10116 GN=Cdk5rap3 PE=1 SV=1	63187.7	74546.9	146983	76818.9	51573.5	53384.3	36061.8	51664.8	28450.3	9389.63	62238.2	49532.9
Q6TEK3|VKORL_RAT	4	3	188.51	0.0398569	0.080435	2.13492	0.568379	Sample_N	Sample_S	19778.5	Vitamin K epoxide reductase complex subunit 1-like protein 1 OS=Rattus norvegicus OX=10116 GN=Vkorc1l1 PE=1 SV=1	970577	927047	762737	809323	833278	1.0126e+06	396906	52278.1	37452.5	568908	393374	1.0409e+06
tr|A0A0G2JYR1|A0A0G2JYR1_RAT	7	4	234.13	0.0398813	0.080435	2.04096	0.568252	Sample_N	Sample_S	94189.6	Exocyst complex component OS=Rattus norvegicus OX=10116 GN=Exoc6b PE=1 SV=1	79232.8	87837	80235	77674.2	58266.9	50193.3	8628.56	8211.78	3816.43	48475.3	77035.2	66203
F1LQY6|NECA2_RAT;tr|D3ZKY0|D3ZKY0_RAT	14	10	655.51	0.0398959	0.080435	1.64124	0.568177	Sample_N	Sample_S	43526.2	N-terminal EF-hand calcium-binding protein 2 OS=Rattus norvegicus OX=10116 GN=Necab2 PE=1 SV=3	235384	392803	465493	390293	371223	361322	128531	272424	249986	79437.2	221633	398505
tr|A0A0G2JVL6|A0A0G2JVL6_RAT	2	2	101.09	0.0401297	0.0807956	1.55741	0.56697	Sample_N	Sample_S	19965	NADH dehydrogenase [ubiquinone] 1 alpha subcomplex subunit 8 OS=Rattus norvegicus OX=10116 GN=Ndufa8 PE=1 SV=1	314510	240091	225471	295994	194758	255229	302150	202102	140118	60562.5	142931	132001
Q4V8I7|LRC8A_RAT	17	13	929.01	0.0402769	0.0808813	2.40962	0.566213	Sample_N	Sample_S	94161.6	Volume-regulated anion channel subunit LRRC8A OS=Rattus norvegicus OX=10116 GN=Lrrc8a PE=1 SV=1	459081	466556	255687	398318	453170	583579	9453.65	128448	74905.1	360159	215900	296946
Q9QYJ4|ABCB9_RAT	14	13	631.25	0.040288	0.0808813	1.85743	0.566156	Sample_N	Sample_S	84033.2	ATP-binding cassette sub-family B member 9 OS=Rattus norvegicus OX=10116 GN=Abcb9 PE=1 SV=1	437833	420382	175518	337270	461271	407469	341173	97234.7	348976	84191.5	75991.6	258261
tr|M0R9L2|M0R9L2_RAT;Q08406|CNTFR_RAT	11	10	667.64	0.0405677	0.0813567	1.54824	0.564726	Sample_N	Sample_S	40823.4	Ciliary neurotrophic factor receptor subunit alpha OS=Rattus norvegicus OX=10116 GN=Cntfr PE=4 SV=1	805559	1.13773e+06	469969	974496	901262	920758	421675	688626	620290	396504	346107	891761
tr|F1M4A4|F1M4A4_RAT;O88658|KIF1B_RAT;tr|A0A0G2KA12|A0A0G2KA12_RAT	24	20	996.44	0.040664	0.0814316	1.36381	0.564235	Sample_N	Sample_S	192933	Kinesin family member 1A OS=Rattus norvegicus OX=10116 GN=Kif1a PE=1 SV=3	363429	264381	456998	339660	318649	331882	185696	213854	173282	353851	330965	263822
Q3MIB4|LONP2_RAT;tr|B2GUU4|B2GUU4_RAT	7	7	324.65	0.040691	0.0814316	1.7086	0.564098	Sample_N	Sample_S	94393.1	Lon protease homolog 2, peroxisomal OS=Rattus norvegicus OX=10116 GN=Lonp2 PE=1 SV=2	216936	175318	89465.7	173567	184360	146125	192676	97154.2	97779.8	54347.1	34614.3	100376
tr|F7EMB2|F7EMB2_RAT;tr|Q6QI16|Q6QI16_RAT	14	13	771.58	0.0408162	0.0815915	1.63377	0.563462	Sample_N	Sample_S	28170.2	RNA transcription, translation and transport factor OS=Rattus norvegicus OX=10116 GN=Rtraf PE=1 SV=1	804610	1.23306e+06	1.35147e+06	1.16299e+06	750931	660862	658673	242657	818415	542821	490948	896894
tr|D3ZZR5|D3ZZR5_RAT	8	5	315.87	0.040865	0.0815915	1.65896	0.563215	Sample_S	Sample_N	28317.5	Small nuclear ribonucleoprotein polypeptide A' OS=Rattus norvegicus OX=10116 GN=Snrpa1 PE=1 SV=1	223978	149610	162912	186184	127179	231024	303292	154679	217385	506327	366810	244656
tr|B5DEQ4|B5DEQ4_RAT	3	2	171.75	0.0409476	0.0816004	1.59393	0.562797	Sample_N	Sample_S	25352.3	RCG27500, isoform CRA_c OS=Rattus norvegicus OX=10116 GN=Snrpb2 PE=1 SV=1	87317.1	101857	232719	133545	117283	122129	60288.6	52971.6	93073.6	78843.1	68132.3	145364
tr|B5DF55|B5DF55_RAT	4	1	171.01	0.0410132	0.0816453	3.16265	0.562465	Sample_S	Sample_N	59592	RCG55706 OS=Rattus norvegicus OX=10116 GN=Stam PE=1 SV=1	111593	56435.8	61061.4	69297.7	46875.5	28030.9	317133	273179	372271	46717.4	66553	104745
tr|F1LQI1|F1LQI1_RAT	2	2	87.29	0.0411777	0.0818869	3.26648	0.561636	Sample_S	Sample_N	34158.3	Hydroxyacyl glutathione hydrolase OS=Rattus norvegicus OX=10116 GN=Hagh PE=1 SV=2	22239	3273.29	13154.1	17567	14043.2	29873.6	88047.9	104680	10598.3	34631.8	25114.4	64066.5
Q5XID0|YIPF5_RAT	6	6	301.19	0.0412323	0.0819095	1.80808	0.561361	Sample_N	Sample_S	27903.2	Protein YIPF5 OS=Rattus norvegicus OX=10116 GN=Yipf5 PE=2 SV=1	805481	482861	512125	592025	648873	547905	644229	345747	300342	77388.2	108196	509220
tr|A0A0G2JTY5|A0A0G2JTY5_RAT	3	1	121.26	0.0413544	0.0820627	1.87312	0.560749	Sample_S	Sample_N	28450.2	Glutathione S-transferase omega 2 OS=Rattus norvegicus OX=10116 GN=Gsto2 PE=3 SV=1	52169.6	122618	97054.9	46961.9	47126.4	23279	155802	117613	49336.8	127588	165177	113519
tr|G3V7N0|G3V7N0_RAT	4	4	179.57	0.041396	0.0820627	1.36515	0.56054	Sample_S	Sample_N	41851.2	Heparan sulfate 2-O-sulfotransferase 1 OS=Rattus norvegicus OX=10116 GN=Hs2st1 PE=1 SV=1	149429	100115	114760	100173	120369	176360	186684	116428	171144	157222	169030	238655
P63029|TCTP_RAT	4	2	347.49	0.0416465	0.0824423	2.08472	0.559289	Sample_N	Sample_S	19462.2	Translationally-controlled tumor protein OS=Rattus norvegicus OX=10116 GN=Tpt1 PE=1 SV=1	1.4079e+06	1.21938e+06	2.78e+06	1.60796e+06	1.6086e+06	1.57247e+06	1.66182e+06	127331	108865	504138	811262	1.67758e+06
tr|F1LM55|F1LM55_RAT	5	4	176.38	0.0417076	0.0824423	2.5717	0.558984	Sample_N	Sample_S	102793	Cell cycle and apoptosis regulator 2 OS=Rattus norvegicus OX=10116 GN=Ccar2 PE=1 SV=1	23066.5	41951.8	82359.7	29756.5	16448	38511.9	11820.3	4015.72	1151.5	10864	23771.1	38626.7
tr|B1WC61|B1WC61_RAT	6	4	242.16	0.0417536	0.0824423	1.38884	0.558756	Sample_N	Sample_S	68843.3	Acad9 protein OS=Rattus norvegicus OX=10116 GN=Acad9 PE=1 SV=1	210478	257229	244791	257766	221165	253767	97604.8	110611	211329	154650	286661	179723
Q5BK63|NDUA9_RAT	7	7	401.81	0.0417615	0.0824423	1.50892	0.558717	Sample_N	Sample_S	42559.2	NADH dehydrogenase [ubiquinone] 1 alpha subcomplex subunit 9, mitochondrial OS=Rattus norvegicus OX=10116 GN=Ndufa9 PE=1 SV=2	767161	810563	541905	719939	611555	631521	556759	806493	432466	204962	250796	454188
tr|D3Z865|D3Z865_RAT	5	5	246.83	0.0418875	0.0824824	2.73848	0.558091	Sample_N	Sample_S	26547.6	Mannose-P-dolichol utilization defect 1 OS=Rattus norvegicus OX=10116 GN=Mpdu1 PE=1 SV=1	851210	825639	475737	545987	710254	853246	59.9208	2367.8	312.282	341984	548849	662789
tr|A0A096MIX2|A0A096MIX2_RAT;tr|E9PT29|E9PT29_RAT	25	14	1035.5	0.0419057	0.0824824	1.55942	0.558001	Sample_N	Sample_S	72644.9	DEAD (Asp-Glu-Ala-Asp) box polypeptide 17, isoform CRA_a OS=Rattus norvegicus OX=10116 GN=Ddx17 PE=1 SV=1	840601	790111	1.44414e+06	1.27601e+06	769648	823070	340427	566416	638321	384702	973545	908002
tr|A0A0G2JYE0|A0A0G2JYE0_RAT;tr|B3DMA1|B3DMA1_RAT	7	4	343.06	0.0419124	0.0824824	2.47511	0.557968	Sample_N	Sample_S	113577	Ataxin 2-like OS=Rattus norvegicus OX=10116 GN=Atxn2l PE=1 SV=1	45400.2	57514.5	160680	111461	39787	10559.7	2791.77	636.913	1081.13	3343.75	112418	51600.7
tr|G3V7T6|G3V7T6_RAT	16	13	765.12	0.0422518	0.0828921	1.53803	0.556293	Sample_N	Sample_S	145830	Splicing factor 3b, subunit 1 OS=Rattus norvegicus OX=10116 GN=Sf3b1 PE=1 SV=1	190074	341190	320437	438639	281989	323144	157471	162985	376000	125300	141171	269477
P07936|NEUM_RAT	3	3	471.52	0.0424438	0.0830847	1.49574	0.555351	Sample_N	Sample_S	23603.3	Neuromodulin OS=Rattus norvegicus OX=10116 GN=Gap43 PE=1 SV=1	2.83838e+07	3.07722e+07	1.62497e+07	1.82642e+07	2.65695e+07	2.05892e+07	1.68981e+07	1.7072e+07	8.46554e+06	1.10874e+07	2.44556e+07	1.61748e+07
P00762|TRY1_RAT	7	5	335.76	0.0424907	0.0830847	2.41056	0.555121	Sample_N	Sample_S	25959.5	Anionic trypsin-1 OS=Rattus norvegicus OX=10116 GN=Prss1 PE=1 SV=1	1.49468e+07	2.62234e+07	4.15366e+07	1.00674e+07	1.20906e+07	7.81364e+06	5.08256e+06	2.43802e+06	3.6098e+06	1.30032e+07	9.14817e+06	1.34619e+07
tr|F1M287|F1M287_RAT	4	1	157.57	0.0425253	0.0830847	1.85312	0.554952	Sample_N	Sample_S	124038	SLIT-ROBO Rho GTPase-activating protein 1 OS=Rattus norvegicus OX=10116 GN=Srgap1 PE=1 SV=2	6026.72	8442.58	17941	14564.4	8111.53	6232.43	12740	3984.12	2523.14	5613.29	3940.7	4288.1
tr|D3ZBW5|D3ZBW5_RAT	2	2	77.44	0.042572	0.0830901	2.19632	0.554724	Sample_N	Sample_S	12133.5	Hypothetical protein LOC685203 OS=Rattus norvegicus OX=10116 GN=LOC685203 PE=1 SV=1	82965.1	153597	66075.3	121357	98761.2	66498.8	3458.21	27524.1	12557.4	38159.8	104422	82169.5
P63088|PP1G_RAT;tr|Q6AYZ4|Q6AYZ4_RAT	20	3	1330.76	0.0426872	0.0831087	1.8753	0.554162	Sample_N	Sample_S	36983.8	Serine/threonine-protein phosphatase PP1-gamma catalytic subunit OS=Rattus norvegicus OX=10116 GN=Ppp1cc PE=1 SV=1	931589	1.46154e+06	939749	1.24716e+06	1.29472e+06	976814	948924	554949	946853	136030	151629	915201
P62138|PP1A_RAT	19	1	1277.98	0.0426872	0.0831087	1.8753	0.554162	Sample_N	Sample_S	37512.1	Serine/threonine-protein phosphatase PP1-alpha catalytic subunit OS=Rattus norvegicus OX=10116 GN=Ppp1ca PE=1 SV=1	1.51276e+06	2.37331e+06	1.52601e+06	2.0252e+06	2.10244e+06	1.5862e+06	1.54091e+06	901154	1.53755e+06	220892	246222	1.48615e+06
O88777|PSN2_RAT	2	1	120.75	0.0427131	0.0831087	2.80716	0.554036	Sample_N	Sample_S	50051.1	Presenilin-2 OS=Rattus norvegicus OX=10116 GN=Psen2 PE=1 SV=2	62562.5	15883.6	13426.2	15154.9	4915.89	3870.64	184.916	309.914	1182.84	5107.52	1801.26	32670.1
tr|D3ZMY7|D3ZMY7_RAT	4	3	105.06	0.042862	0.0831804	1.94646	0.553312	Sample_N	Sample_S	67761.2	5'-nucleotidase, cytosolic II OS=Rattus norvegicus OX=10116 GN=Nt5c2 PE=1 SV=3	47154.3	69018.2	101596	79982.8	74449.6	66499.6	11596.8	25678.4	13062.8	3618.78	98735.5	72691.5
Q63151|ACSL3_RAT	35	33	1904.37	0.0428665	0.0831804	1.5863	0.55329	Sample_N	Sample_S	80458.3	Long-chain-fatty-acid--CoA ligase 3 OS=Rattus norvegicus OX=10116 GN=Acsl3 PE=1 SV=1	2.79765e+06	1.93512e+06	2.037e+06	2.11674e+06	2.2339e+06	3.18293e+06	1.70599e+06	1.83968e+06	1.49008e+06	707821	633208	2.64e+06
tr|D4A1D8|D4A1D8_RAT;tr|Q7TP91|Q7TP91_RAT	17	16	981.77	0.0429075	0.0831804	2.29358	0.553091	Sample_N	Sample_S	30381	Surfeit 4 OS=Rattus norvegicus OX=10116 GN=Surf4 PE=1 SV=1	1.93672e+06	2.35491e+06	1.22497e+06	2.31974e+06	2.83781e+06	2.34591e+06	995003	1.11989e+06	1.30823e+06	95864.4	84846.9	2.07291e+06
Q8R491|EHD3_RAT;tr|A0A0G2JTH6|A0A0G2JTH6_RAT	31	15	1614.23	0.0429254	0.0831804	1.34299	0.553004	Sample_N	Sample_S	60791.1	EH domain-containing protein 3 OS=Rattus norvegicus OX=10116 GN=Ehd3 PE=1 SV=2	1.06528e+06	1.24765e+06	1.04852e+06	1.37886e+06	1.07965e+06	1.13431e+06	1.00074e+06	988311	439101	1.05329e+06	932302	764471
tr|B5DEL7|B5DEL7_RAT	3	3	139.56	0.0431483	0.0835267	2.10381	0.551926	Sample_N	Sample_S	7741.32	RCG23282, isoform CRA_a OS=Rattus norvegicus OX=10116 GN=Sec61g PE=1 SV=1	381511	274970	271292	302655	490791	548360	378462	236934	296514	19084.8	46823.4	100976
P15589|STS_RAT;tr|G3V9E5|G3V9E5_RAT	2	1	95.79	0.0432021	0.0835457	2.22063	0.551667	Sample_N	Sample_S	62678.8	Steryl-sulfatase OS=Rattus norvegicus OX=10116 GN=Sts PE=1 SV=2	165619	126795	38787.7	104556	107503	138898	110559	10722	1090.89	12104.6	161922	10793.7
Q9WVJ4|SYJ2B_RAT	2	2	110.96	0.0432867	0.0836239	1.38403	0.551259	Sample_N	Sample_S	15824.9	Synaptojanin-2-binding protein OS=Rattus norvegicus OX=10116 GN=Synj2bp PE=1 SV=2	87758.8	54720.4	56442.4	82984.5	78870.9	55810.3	35844.1	53832.5	32962.8	61232	57076.7	60046.5
Q63635|STX6_RAT	14	14	901.49	0.0433597	0.0836796	1.56721	0.550908	Sample_N	Sample_S	29056.8	Syntaxin-6 OS=Rattus norvegicus OX=10116 GN=Stx6 PE=1 SV=1	4.0724e+06	3.95805e+06	1.90155e+06	2.8559e+06	3.28523e+06	2.23263e+06	2.46673e+06	3.00101e+06	1.87265e+06	1.33314e+06	1.01717e+06	1.9898e+06
P63047|ST4A1_RAT	4	4	154.48	0.0434335	0.0837039	1.85251	0.550554	Sample_N	Sample_S	33053.8	Sulfotransferase 4A1 OS=Rattus norvegicus OX=10116 GN=Sult4a1 PE=1 SV=1	85744.9	83307.4	202872	104016	79405.3	61458.4	37592	91950.6	96022.4	20782.5	35815.8	50793.1
tr|D4AAD6|D4AAD6_RAT	3	2	118.51	0.0434606	0.0837039	1.70275	0.550424	Sample_N	Sample_S	60212.5	Neuropilin and tolloid-like 1 OS=Rattus norvegicus OX=10116 GN=Neto1 PE=4 SV=1	55029	31958.1	30657.2	29531.3	46679.7	44182.1	24273.8	31431.5	7030.39	25722.6	13363.8	37973.8
tr|D3Z9L5|D3Z9L5_RAT	7	4	279.2	0.0436477	0.0838768	1.46959	0.549529	Sample_N	Sample_S	135784	WD repeat domain 11 OS=Rattus norvegicus OX=10116 GN=Wdr11 PE=1 SV=2	94237.4	140150	159735	172590	135086	81763.1	75328.3	59257.3	125752	79684.9	81423.4	111738
tr|B2RYD7|B2RYD7_RAT	13	11	663.34	0.0437502	0.0838768	1.52963	0.54904	Sample_N	Sample_S	93436	RCG25591, isoform CRA_a OS=Rattus norvegicus OX=10116 GN=Stt3b PE=1 SV=1	1.50342e+06	800324	654649	947029	1.11108e+06	1.06528e+06	1.06937e+06	716213	377348	463724	535398	813944
tr|F1LSM8|F1LSM8_RAT	18	14	860.86	0.0437835	0.0838768	1.29201	0.548881	Sample_N	Sample_S	234803	Dedicator of cytokinesis protein 9 OS=Rattus norvegicus OX=10116 GN=Dock9 PE=1 SV=2	301462	298993	302873	334426	291923	350283	162182	167465	229154	278101	274500	343669
tr|A0A0G2K0H6|A0A0G2K0H6_RAT;tr|B2RZ63|B2RZ63_RAT;tr|G3V6Q3|G3V6Q3_RAT	4	3	189.19	0.0438202	0.0838768	1.43348	0.548707	Sample_S	Sample_N	42970.9	WD repeat domain 13 OS=Rattus norvegicus OX=10116 GN=Wdr13 PE=1 SV=1	96167.5	44255.7	128854	77591.1	67304.1	61391.9	119697	123514	77277.7	129253	133302	98668.9
Q4QQT4|2AAB_RAT	12	1	879.05	0.0438262	0.0838768	2.11068	0.548678	Sample_N	Sample_S	66006.5	Serine/threonine-protein phosphatase 2A 65 kDa regulatory subunit A beta isoform OS=Rattus norvegicus OX=10116 GN=Ppp2r1b PE=2 SV=1	31216.3	46861.3	50410.2	58144	53685	49814.8	13189.8	18944.6	11470.9	73463.6	1095.4	19294.5
Q63616|VP33B_RAT	4	3	106.19	0.0438458	0.0838768	1.63173	0.548585	Sample_S	Sample_N	70693.6	Vacuolar protein sorting-associated protein 33B OS=Rattus norvegicus OX=10116 GN=Vps33b PE=2 SV=1	68376.1	74041.8	90821.9	75374.1	80920.6	83044.9	217606	168731	133273	72108.8	82575.2	96829.8
tr|D4A6C5|D4A6C5_RAT	7	5	297.28	0.0439365	0.0838914	1.6116	0.548154	Sample_N	Sample_S	50622.9	Rho GTPase-activating protein 1 OS=Rattus norvegicus OX=10116 GN=Arhgap1 PE=1 SV=1	166364	201847	140496	222322	211332	180011	154690	224964	55951.2	40056.5	119759	101014
P62630|EF1A1_RAT;tr|A0A0G2KAQ4|A0A0G2KAQ4_RAT	81	2	5308.36	0.0439951	0.0838914	1.60994	0.547876	Sample_N	Sample_S	50113.9	Elongation factor 1-alpha 1 OS=Rattus norvegicus OX=10116 GN=Eef1a1 PE=2 SV=1	3.26449e+07	3.99855e+07	4.97305e+07	5.38316e+07	4.26177e+07	4.95606e+07	2.15304e+07	1.03221e+07	3.78692e+07	3.0712e+07	1.29915e+07	5.32713e+07
Q8K1Q0|NMT1_RAT	5	2	221.23	0.0440006	0.0838914	1.48923	0.54785	Sample_N	Sample_S	56860.5	Glycylpeptide N-tetradecanoyltransferase 1 OS=Rattus norvegicus OX=10116 GN=Nmt1 PE=1 SV=1	104241	109919	167676	160835	126239	162629	56564.9	149505	111667	74258.2	49978.7	116393
tr|A0A0G2K8D1|A0A0G2K8D1_RAT	8	6	410.82	0.044109	0.0839292	1.46143	0.547336	Sample_N	Sample_S	59743.2	Motile sperm domain-containing 2 OS=Rattus norvegicus OX=10116 GN=Mospd2 PE=1 SV=1	482310	367850	529190	594361	426505	689928	249872	572598	213060	252332	418422	408191
Q5FVI6|VATC1_RAT	33	25	2061.83	0.0442171	0.0840505	4.41303	0.546825	Sample_N	Sample_S	43900.6	V-type proton ATPase subunit C 1 OS=Rattus norvegicus OX=10116 GN=Atp6v1c1 PE=2 SV=1	5.95419e+06	4.81103e+07	4.85748e+06	5.55862e+06	5.1698e+06	6.57597e+06	176885	388203	4.7556e+06	3.26299e+06	2.95248e+06	5.73687e+06
tr|G3V945|G3V945_RAT	8	7	420.39	0.0443362	0.0841924	1.5538	0.546264	Sample_S	Sample_N	56145.4	Succinate-semialdehyde dehydrogenase OS=Rattus norvegicus OX=10116 GN=Aldh5a1 PE=1 SV=1	249663	236576	449894	327200	317582	447859	710592	288576	537852	372120	547378	695799
tr|F1LMA5|F1LMA5_RAT	7	7	391.49	0.0444059	0.0842192	1.64413	0.545936	Sample_N	Sample_S	32360.2	Friend virus susceptibility 1 OS=Rattus norvegicus OX=10116 GN=Fv1 PE=4 SV=1	185212	296934	286630	442805	201936	274177	101499	73368.4	230656	214767	243077	163131
Q68A21|PURB_RAT;tr|A0A0G2JUX5|A0A0G2JUX5_RAT	6	5	268.27	0.0444685	0.0842192	1.54959	0.545642	Sample_N	Sample_S	33418	Transcriptional activator protein Pur-beta OS=Rattus norvegicus OX=10116 GN=Purb PE=1 SV=3	686543	942386	1.55124e+06	811088	785104	802391	664388	347478	748167	344586	599865	895653
Q2HWF0|FBP1L_RAT	2	2	87.59	0.0444837	0.0842192	1.82831	0.545571	Sample_N	Sample_S	69974.5	Formin-binding protein 1-like OS=Rattus norvegicus OX=10116 GN=Fnbp1l PE=1 SV=2	227127	268040	217532	266789	220480	209983	194567	152623	166048	100111	137917	19911.9
tr|A0A0G2JSS9|A0A0G2JSS9_RAT	7	5	324.55	0.0446531	0.0844557	1.34456	0.544777	Sample_S	Sample_N	60249.6	Atlastin-3 OS=Rattus norvegicus OX=10116 GN=Atl3 PE=1 SV=1	184667	135449	139145	184964	200120	232561	300690	290593	210155	176902	192754	276873
P24054|SPRL1_RAT;tr|G3V7X5|G3V7X5_RAT;tr|Q6P7A8|Q6P7A8_RAT	14	14	785.36	0.044879	0.0847982	2.91619	0.543723	Sample_N	Sample_S	70633.8	SPARC-like protein 1 OS=Rattus norvegicus OX=10116 GN=Sparcl1 PE=1 SV=1	403081	1.56786e+06	312813	288575	357233	292036	145860	21084	214313	264011	147452	312006
tr|D3ZD23|D3ZD23_RAT	17	13	820.39	0.0449245	0.0847997	1.49555	0.543511	Sample_N	Sample_S	67300.4	ATP-binding cassette subfamily E member 1 OS=Rattus norvegicus OX=10116 GN=Abce1 PE=1 SV=1	508558	661803	572618	716028	620065	548141	444558	183099	699530	294323	230102	573727
tr|B2B9A9|B2B9A9_RAT	3	3	83.66	0.0450885	0.0848982	1.60028	0.542749	Sample_N	Sample_S	37281.6	Ephrin B2 OS=Rattus norvegicus OX=10116 GN=Efnb2 PE=2 SV=1	385259	321840	270343	258100	336148	273509	249927	225588	272183	178440	54317.8	172591
tr|A0A0G2K0F3|A0A0G2K0F3_RAT	26	18	1507.08	0.045095	0.0848982	1.61698	0.542719	Sample_N	Sample_S	171068	Erythrocyte membrane protein band 4.1-like 1 OS=Rattus norvegicus OX=10116 GN=Epb41l1 PE=1 SV=1	1.0531e+06	1.75466e+06	1.36825e+06	1.57533e+06	1.26796e+06	1.17613e+06	787389	1.20059e+06	853896	247910	651315	1.32725e+06
Q4V7F2|CREL1_RAT	8	7	513.24	0.0451111	0.0848982	1.39127	0.542645	Sample_N	Sample_S	45696.9	Cysteine-rich with EGF-like domain protein 1 OS=Rattus norvegicus OX=10116 GN=Creld1 PE=2 SV=1	779032	711089	510617	627432	761796	876361	558190	687124	298085	404861	700132	418103
D4A4T9|CHRD1_RAT	5	5	235.27	0.0452142	0.0850079	1.66341	0.542167	Sample_N	Sample_S	37361.6	Cysteine and histidine-rich domain-containing protein 1 OS=Rattus norvegicus OX=10116 GN=Chordc1 PE=3 SV=1	129610	148552	233525	203057	150715	172845	110031	73307.5	92982.8	28378.2	102106	217399
Q6AXT5|RAB21_RAT	8	7	488.88	0.0453035	0.0850913	1.45389	0.541755	Sample_N	Sample_S	24163.4	Ras-related protein Rab-21 OS=Rattus norvegicus OX=10116 GN=Rab21 PE=2 SV=1	1.26807e+06	2.35563e+06	1.6523e+06	1.29072e+06	1.46684e+06	861019	1.2252e+06	1.06187e+06	940925	841978	927319	1.12051e+06
A0FKI7|ACBD5_RAT;tr|A0A096MJJ6|A0A096MJJ6_RAT;tr|B1H213|B1H213_RAT;Q6DGF9|ACBD4_RAT	7	4	334.87	0.0456045	0.0855381	1.45692	0.540369	Sample_N	Sample_S	56782.1	Acyl-CoA-binding domain-containing protein 5 OS=Rattus norvegicus OX=10116 GN=Acbd5 PE=1 SV=1	555613	502520	340073	518903	619198	506322	429085	472741	295266	484809	189045	217460
tr|G3V8V3|G3V8V3_RAT	18	9	853.12	0.0456316	0.0855381	1.7528	0.540245	Sample_S	Sample_N	97288.4	Alpha-1,4 glucan phosphorylase OS=Rattus norvegicus OX=10116 GN=Pygm PE=1 SV=1	126658	113111	176059	128645	102284	162471	135555	296306	356433	224170	299125	106824
tr|G3V8D0|G3V8D0_RAT;tr|P97877|P97877_RAT	6	5	239.36	0.0457121	0.0856042	1.69701	0.539876	Sample_N	Sample_S	43901.8	ST8 alpha-N-acetyl-neuraminide alpha-2,8-sialyltransferase 3 OS=Rattus norvegicus OX=10116 GN=St8sia3 PE=1 SV=1	196375	186803	151825	189596	124060	132987	255480	32778.2	25903	99253.6	115324	49715.8
Q5XIJ5|AB17A_RAT	3	2	248.89	0.0458969	0.0856962	1.53024	0.539031	Sample_N	Sample_S	33993.8	Alpha/beta hydrolase domain-containing protein 17A OS=Rattus norvegicus OX=10116 GN=Abhd17a PE=1 SV=1	326009	166482	139388	200760	234744	271573	219058	105315	86153	135210	146548	182717
tr|D3ZEE9|D3ZEE9_RAT	2	2	46.98	0.0459564	0.0857229	2.7553	0.53876	Sample_S	Sample_N	38757.8	Fatty acid desaturase 6 OS=Rattus norvegicus OX=10116 GN=Fads6 PE=1 SV=1	11136.9	6653.45	5015.76	7028.81	9986.73	775.122	26309.5	4154.28	23088.2	15325.5	16131.2	26847.5
Q6IRK9|CBPQ_RAT	4	4	162.43	0.0460449	0.0858036	1.3447	0.538357	Sample_S	Sample_N	52041.5	Carboxypeptidase Q OS=Rattus norvegicus OX=10116 GN=Cpq PE=1 SV=1	130561	64734.2	140647	113838	105534	140117	110342	154487	153867	172894	166508	177052
tr|B1WC16|B1WC16_RAT	3	3	130.38	0.0461927	0.0859945	2.31379	0.537686	Sample_N	Sample_S	106064	BCL2-associated transcription factor 1 OS=Rattus norvegicus OX=10116 GN=Bclaf1 PE=1 SV=1	69256.5	107710	193377	94896.6	34140.8	62345.4	98767.8	16684.5	6772.51	63454.4	27351.9	29741.5
Q5U2U2|CRKL_RAT	2	2	84.85	0.04631	0.0861282	1.92955	0.537155	Sample_N	Sample_S	33865.1	Crk-like protein OS=Rattus norvegicus OX=10116 GN=Crkl PE=1 SV=1	87237.9	105479	189993	167064	115684	73810.3	145705	12337.2	71734	72751.6	30122.2	50479.8
tr|D3ZN95|D3ZN95_RAT	12	9	578.15	0.0464637	0.0861924	1.77505	0.53646	Sample_N	Sample_S	209151	Host cell factor C1 OS=Rattus norvegicus OX=10116 GN=Hcfc1 PE=1 SV=1	247529	73755.9	242916	264788	204746	177603	101654	59060.6	139650	123508	130900	127654
tr|D3ZCG3|D3ZCG3_RAT;tr|D3ZKH2|D3ZKH2_RAT	3	3	120.53	0.0464942	0.0861924	1.97624	0.536322	Sample_N	Sample_S	188483	MON2 homolog, regulator of endosome-to-Golgi-trafficking OS=Rattus norvegicus OX=10116 GN=Mon2 PE=1 SV=3	23030.4	40241.3	58946.8	51126.4	35684.4	37464.5	4945.33	3483.23	38917	15728.3	19958.3	41696.4
tr|B2RYW3|B2RYW3_RAT	6	6	258.61	0.0464986	0.0861924	1.468	0.536303	Sample_N	Sample_S	21892	NADH dehydrogenase (Ubiquinone) 1 beta subcomplex, 9 OS=Rattus norvegicus OX=10116 GN=Ndufb9 PE=1 SV=1	303656	184788	186603	253142	189845	224583	169624	74522.4	98413.5	178358	157372	236297
P12711|ADHX_RAT;tr|Q7TQ90|Q7TQ90_RAT	11	9	550.19	0.0465264	0.0861924	1.44693	0.536177	Sample_N	Sample_S	39575.9	Alcohol dehydrogenase class-3 OS=Rattus norvegicus OX=10116 GN=Adh5 PE=1 SV=2	1.75289e+06	1.30575e+06	3.10281e+06	2.47752e+06	2.08925e+06	1.82095e+06	1.06392e+06	1.45661e+06	1.13871e+06	1.47388e+06	1.41179e+06	2.12806e+06
tr|A0A0G2K9I6|A0A0G2K9I6_RAT;tr|G3V7K3|G3V7K3_RAT;tr|Q9JL97|Q9JL97_RAT	9	8	443.05	0.0465895	0.0862014	1.59166	0.535893	Sample_N	Sample_S	123673	Ceruloplasmin OS=Rattus norvegicus OX=10116 GN=Cp PE=1 SV=1	174651	208036	128775	175479	170903	189420	30888.2	150230	105042	111989	120732	139090
O88267|ACOT1_RAT	5	1	227.76	0.0466677	0.0862014	1.54834	0.535542	Sample_N	Sample_S	46013.1	Acyl-coenzyme A thioesterase 1 OS=Rattus norvegicus OX=10116 GN=Acot1 PE=1 SV=1	105754	87608.2	187467	108674	149502	128966	50744.8	40939.3	106893	71450.7	112634	113335
P57769|SNX16_RAT;tr|A0A0G2JT47|A0A0G2JT47_RAT;tr|Q80WX6|Q80WX6_RAT	2	2	93.09	0.0467887	0.0863039	2.26338	0.534999	Sample_N	Sample_S	38848.3	Sorting nexin-16 OS=Rattus norvegicus OX=10116 GN=Snx16 PE=1 SV=2	122605	106793	58778	67382.8	79145.6	62932.3	2831.84	3110.08	38011.1	76112.1	30424.8	69374.1
tr|A0A0G2JTT4|A0A0G2JTT4_RAT	8	4	310.6	0.046824	0.0863039	1.62882	0.534841	Sample_S	Sample_N	23058.2	RAB30, member RAS oncogene family OS=Rattus norvegicus OX=10116 GN=Rab30 PE=1 SV=1	64574.6	39508.4	48051.8	38954.6	61536.6	108013	48512.1	120840	83028.5	80932.2	124843	129261
P57113|MAAI_RAT;tr|A0A0G2K6H2|A0A0G2K6H2_RAT	2	2	84.35	0.0469816	0.0863039	2.14571	0.534136	Sample_N	Sample_S	23960.8	Maleylacetoacetate isomerase OS=Rattus norvegicus OX=10116 GN=Gstz1 PE=1 SV=2	26937.5	14384.1	11976.9	6844.71	28359.9	35742.5	7801.21	6388.53	2979.53	956.855	547.222	39230.9
tr|B2RZ24|B2RZ24_RAT;tr|F1LM47|F1LM47_RAT	8	7	280.44	0.0469965	0.0863039	1.56523	0.534069	Sample_N	Sample_S	47387.8	Succinate-CoA ligase subunit beta (Fragment) OS=Rattus norvegicus OX=10116 GN=Sucla2 PE=2 SV=1	323671	318636	464101	266203	250581	277745	157391	83352.2	118068	257880	262159	335631
P04785|PDIA1_RAT	36	34	2393.27	0.0470051	0.0863039	1.40839	0.534031	Sample_N	Sample_S	56951.4	Protein disulfide-isomerase OS=Rattus norvegicus OX=10116 GN=P4hb PE=1 SV=2	7.69494e+06	6.58767e+06	6.10319e+06	6.28164e+06	9.58209e+06	6.85049e+06	6.93471e+06	4.46351e+06	6.78889e+06	3.99461e+06	2.55835e+06	5.86237e+06
tr|D3ZLC4|D3ZLC4_RAT	5	5	241.06	0.047019	0.0863039	1.85403	0.533969	Sample_N	Sample_S	35900.7	Solute carrier family 2 (Facilitated glucose transporter), member 6 (Predicted) OS=Rattus norvegicus OX=10116 GN=Slc2a6 PE=3 SV=2	299174	210996	142425	175943	201994	219493	19382.9	184307	89893.5	119091	49478.1	212067
tr|F1LN34|F1LN34_RAT	17	14	762.84	0.0470438	0.0863039	1.88964	0.533858	Sample_N	Sample_S	54295.1	Progressive ankylosis protein homolog OS=Rattus norvegicus OX=10116 GN=Ankh PE=1 SV=2	373837	384559	191488	429992	366887	459980	41896.8	640201	223717	31144.2	17481.3	213369
tr|M0R7B4|M0R7B4_RAT	5	2	260.9	0.0470876	0.0863039	1.47269	0.533663	Sample_N	Sample_S	22233.6	Histone cluster 1 H1 family member d OS=Rattus norvegicus OX=10116 GN=Hist1h1d PE=1 SV=2	988838	947820	1.19268e+06	903708	866112	1.00698e+06	521209	266538	902458	901848	479994	938399
Q5XIE6|HIBCH_RAT	3	3	100.44	0.0477201	0.0872415	1.96399	0.530862	Sample_N	Sample_S	43024.7	3-hydroxyisobutyryl-CoA hydrolase, mitochondrial OS=Rattus norvegicus OX=10116 GN=Hibch PE=1 SV=2	47049.4	23973.6	49033.7	42932.4	39501.1	46788.3	21850.8	3035	28854.3	6587.33	30559.5	36037.9
tr|Q6AY18|Q6AY18_RAT	3	1	203.52	0.0477542	0.0872415	16.0026	0.530712	Sample_S	Sample_N	22398.9	SAR1 gene homolog A (S. cerevisiae), isoform CRA_b OS=Rattus norvegicus OX=10116 GN=Sar1a PE=1 SV=1	6538.88	5143.81	6863.5	3890.41	4032.48	9659.81	19939.7	302129	25707.4	4334.1	220409	5637.35
tr|D4A899|D4A899_RAT	5	2	109.74	0.0478451	0.0872703	2.35072	0.530313	Sample_N	Sample_S	266492	Vacuolar protein sorting 13 homolog A OS=Rattus norvegicus OX=10116 GN=Vps13a PE=1 SV=2	20141.2	27904.2	82551.1	32275.1	28712.5	61268.4	21493.9	11647.7	40205.7	2205	19846	12165.3
tr|W8BZ34|W8BZ34_RAT	29	1	1416.74	0.0479798	0.0874145	3.87319	0.529722	Sample_N	Sample_S	73329.9	DDX3Y OS=Rattus norvegicus OX=10116 GN=DDX3Y PE=3 SV=1	895.487	539.628	1224.04	1530.31	945.235	7276.52	143.788	552.034	1265.59	454.403	49.279	739.297
O55173|PDPK1_RAT	5	4	184.68	0.0480788	0.0874145	2.4257	0.529289	Sample_S	Sample_N	63593.4	3-phosphoinositide-dependent protein kinase 1 OS=Rattus norvegicus OX=10116 GN=Pdpk1 PE=1 SV=2	17536.7	31745.9	32081.8	20966.8	9214.19	33025	64430.1	114198	55046	14140.5	66612.8	36257.8
Q5FVI3|LRC57_RAT	5	5	248.64	0.0480988	0.0874145	1.7034	0.529201	Sample_N	Sample_S	26724.1	Leucine-rich repeat-containing protein 57 OS=Rattus norvegicus OX=10116 GN=Lrrc57 PE=2 SV=1	364130	424053	290089	347342	342281	535132	145752	261356	53622.5	271827	114956	504508
tr|A0A096MKH4|A0A096MKH4_RAT;tr|D4ABY4|D4ABY4_RAT	6	6	403.53	0.0481086	0.0874145	1.99216	0.529158	Sample_N	Sample_S	21893	Ubiquitin-conjugating enzyme E2, J1 (Fragment) OS=Rattus norvegicus OX=10116 GN=Ube2j1 PE=1 SV=1	287312	203949	93860.5	297271	292350	512300	113607	115029	68152.9	99097.8	79490	371463
tr|A0A0G2JZF0|A0A0G2JZF0_RAT;tr|B5DEG8|B5DEG8_RAT	20	19	1212.04	0.0484119	0.0877974	1.44066	0.527837	Sample_N	Sample_S	114698	SEC24 homolog C, COPII coat complex component OS=Rattus norvegicus OX=10116 GN=Sec24c PE=1 SV=1	1.39654e+06	789088	923056	1.12864e+06	780693	978605	558069	646063	348433	793888	971589	844362
tr|D3ZII1|D3ZII1_RAT	9	8	514.81	0.048412	0.0877974	1.22205	0.527837	Sample_N	Sample_S	54747.3	Raftlin family member 2 OS=Rattus norvegicus OX=10116 GN=Rftn2 PE=1 SV=1	274585	202668	225486	209909	217389	165375	187418	175466	162277	168041	146432	220400
Q6EV76|FUT8_RAT;tr|D4IGX4|D4IGX4_RAT	6	6	256.09	0.0484676	0.0878142	1.84297	0.527596	Sample_N	Sample_S	66484.8	Alpha-(1,6)-fucosyltransferase OS=Rattus norvegicus OX=10116 GN=Fut8 PE=2 SV=1	481547	458155	227392	272401	333976	830441	311626	110765	324028	145759	222185	298523
tr|F1LYZ8|F1LYZ8_RAT	11	9	546.62	0.0485533	0.0878854	1.52415	0.527224	Sample_N	Sample_S	88360.5	Protein phosphatase 1, regulatory subunit 21 OS=Rattus norvegicus OX=10116 GN=Ppp1r21 PE=1 SV=3	266687	359469	465517	291152	284458	230501	203900	91499.6	145468	218292	307803	278176
P38656|LA_RAT;tr|Q66HM7|Q66HM7_RAT	6	5	244.63	0.0487476	0.0880688	2.07691	0.526384	Sample_N	Sample_S	47777.4	Lupus La protein homolog OS=Rattus norvegicus OX=10116 GN=Ssb PE=1 SV=1	159906	303098	538124	337266	218478	209645	41890.5	28779.9	194324	141622	218377	225558
tr|D3ZM21|D3ZM21_RAT	7	7	328.19	0.0488016	0.0880824	2.09532	0.526151	Sample_N	Sample_S	28987	Catechol-O-methyltransferase domain containing 1 (Predicted), isoform CRA_a OS=Rattus norvegicus OX=10116 GN=Comtd1 PE=1 SV=1	401739	480006	226411	734121	704974	548954	19123.5	726563	18503.9	74893	442534	196062
tr|A0A0G2JWI0|A0A0G2JWI0_RAT	2	2	39.84	0.0488758	0.0881325	11.6141	0.525831	Sample_N	Sample_S	35460.3	SIX homeobox 3 OS=Rattus norvegicus OX=10116 GN=Six3 PE=4 SV=1	46780.3	11709.5	519604	649931	144153	1.14927e+06	44195.4	49341.4	31155.5	51573.3	26476.1	14359.6
Q6Q7Y5|GNA13_RAT	12	10	736.66	0.049014	0.0882977	1.45797	0.525237	Sample_S	Sample_N	44011.6	Guanine nucleotide-binding protein subunit alpha-13 OS=Rattus norvegicus OX=10116 GN=Gna13 PE=1 SV=1	736563	1.2123e+06	536354	661713	641862	737245	1.15077e+06	933088	1.23834e+06	847105	1.69457e+06	734955
Q9EPX4|P2Y12_RAT	3	2	105.13	0.0491008	0.0883701	2.11466	0.524865	Sample_N	Sample_S	39047.3	P2Y purinoceptor 12 OS=Rattus norvegicus OX=10116 GN=P2ry12 PE=1 SV=1	75262.7	86046.9	39068.4	121975	132327	82800.7	9848.81	11548.1	4549.34	91928.2	80000.2	56294.3
Q99P75|RAB9A_RAT	5	3	177.58	0.0491549	0.0883835	2.23073	0.524633	Sample_S	Sample_N	22895.6	Ras-related protein Rab-9A OS=Rattus norvegicus OX=10116 GN=Rab9a PE=1 SV=2	59061.4	30694.6	36805.8	39476.7	48350.5	66477.9	179200	144569	38559.2	122794	37893.8	103523
tr|D4A914|D4A914_RAT	4	4	148.9	0.0494088	0.0886717	1.52554	0.523549	Sample_N	Sample_S	108647	5'-3' exoribonuclease OS=Rattus norvegicus OX=10116 GN=Xrn2 PE=1 SV=3	70768.9	78885.6	106131	113549	65849	55262.8	33014.7	29008.8	58959.8	62757.5	47762.1	89987
Q5U2X6|CCD47_RAT	15	13	837.36	0.0495045	0.0887519	10.8734	0.523141	Sample_N	Sample_S	55732.7	Coiled-coil domain-containing protein 47 OS=Rattus norvegicus OX=10116 GN=Ccdc47 PE=2 SV=1	1.79758e+06	5.21512e+07	3.10521e+06	1.75327e+06	1.92784e+06	1.37106e+06	981157	902995	1.27801e+06	809775	735792	1.00403e+06
P20171|RASH_RAT	17	2	1137.97	0.0496267	0.0887519	1.41105	0.522622	Sample_S	Sample_N	21298.1	GTPase HRas OS=Rattus norvegicus OX=10116 GN=Hras PE=1 SV=2	873239	668519	443193	602223	710926	785833	1.24521e+06	994916	903882	625794	736005	1.25682e+06
tr|D3ZWC6|D3ZWC6_RAT	6	4	222.22	0.0496835	0.0887519	1.49514	0.522381	Sample_N	Sample_S	58292.5	Syntrophin, basic 1 (Predicted) OS=Rattus norvegicus OX=10116 GN=Sntb1 PE=1 SV=1	154798	95784.2	86022.3	121986	113105	140896	94161.3	39190.5	157600	55552.1	58866.5	71236.5
tr|D4AEK9|D4AEK9_RAT	3	2	79.23	0.0496912	0.0887519	1.96677	0.522348	Sample_S	Sample_N	52973.7	Coiled-coil domain-containing 6 OS=Rattus norvegicus OX=10116 GN=Ccdc6 PE=1 SV=3	13307.5	4225.09	12651.2	1850.33	17769.2	26143.7	14293.8	35226.6	28513.7	24451.3	18897	27987.5
tr|A0A096MJM8|A0A096MJM8_RAT;tr|F7FJR8|F7FJR8_RAT	2	2	77.48	0.049766	0.0887519	1.68821	0.522032	Sample_N	Sample_S	75591.9	LAS1-like, ribosome biogenesis factor (Fragment) OS=Rattus norvegicus OX=10116 GN=Las1l PE=1 SV=1	41196.6	39464.4	57934.2	54813.9	37425.5	58793.2	9822.08	57093.7	21313.5	7725.58	12603.9	63000.7
tr|C0IXW5|C0IXW5_RAT;tr|C0IXW6|C0IXW6_RAT;tr|A0A0G2K749|A0A0G2K749_RAT	30	24	1274.74	0.0498378	0.0887519	1.42634	0.521728	Sample_N	Sample_S	338374	Furry-like protein OS=Rattus norvegicus OX=10116 GN=Fry PE=2 SV=1	169235	203755	163942	249947	174984	152922	99192.5	70939.9	99888.1	176294	110942	224315
Q64568|AT2B3_RAT;tr|A0A0G2K9Q6|A0A0G2K9Q6_RAT	68	20	4319.11	0.0498778	0.0887519	1.48137	0.521559	Sample_N	Sample_S	138559	Plasma membrane calcium-transporting ATPase 3 OS=Rattus norvegicus OX=10116 GN=Atp2b3 PE=1 SV=2	2.29955e+06	1.85663e+06	1.4042e+06	1.64703e+06	1.64514e+06	1.9048e+06	2.31585e+06	815351	639523	865733	757256	1.86804e+06
tr|Q6AY49|Q6AY49_RAT	3	3	175.12	0.049914	0.0887519	1.55862	0.521406	Sample_S	Sample_N	39538.2	Tumor suppressor candidate 3 OS=Rattus norvegicus OX=10116 GN=Tusc3 PE=1 SV=1	412787	345006	254068	310332	318946	491451	662355	678707	479563	672198	248212	582857
P62246|RS15A_RAT;tr|D3ZLL8|D3ZLL8_RAT	12	10	677.4	0.0499309	0.0887519	1.41092	0.521334	Sample_S	Sample_N	14839.5	40S ribosomal protein S15a OS=Rattus norvegicus OX=10116 GN=Rps15a PE=1 SV=2	1.75263e+06	1.98657e+06	1.41968e+06	1.90329e+06	1.31165e+06	1.49139e+06	2.0894e+06	2.76984e+06	3.40909e+06	1.96594e+06	1.39578e+06	2.28899e+06
Q6AYD3|PA2G4_RAT	22	20	1149.29	0.0499686	0.0887519	1.80318	0.521175	Sample_N	Sample_S	43656.8	Proliferation-associated protein 2G4 OS=Rattus norvegicus OX=10116 GN=Pa2g4 PE=1 SV=1	1.38218e+06	1.0501e+06	1.91307e+06	1.61437e+06	1.35215e+06	1.45934e+06	137784	356655	1.12159e+06	1.3573e+06	479637	1.41132e+06
tr|D3ZDU2|D3ZDU2_RAT	10	8	440.04	0.0501409	0.0889274	1.62249	0.52045	Sample_N	Sample_S	149493	Regulatory-associated protein of MTOR, complex 1 OS=Rattus norvegicus OX=10116 GN=Rptor PE=1 SV=2	169821	143753	237890	200419	143710	197566	41496.1	44866	192150	113022	74131.3	208088
tr|G3V8T5|G3V8T5_RAT;tr|Q4QQS4|Q4QQS4_RAT	4	2	134.69	0.0502056	0.0889274	1.67319	0.520178	Sample_N	Sample_S	51112.6	RuvB-like helicase OS=Rattus norvegicus OX=10116 GN=Ruvbl2 PE=1 SV=1	43843.3	43340.4	106469	55136.7	52532.6	36997.7	16328.8	19775.4	15107.3	22505.1	21788.7	106695
P32089|TXTP_RAT	2	2	84.71	0.0502082	0.0889274	1.87605	0.520168	Sample_S	Sample_N	33835.4	Tricarboxylate transport protein, mitochondrial OS=Rattus norvegicus OX=10116 GN=Slc25a1 PE=1 SV=1	62492.2	25438.2	22668.3	42999.3	41789.2	38649.5	105417	82492.2	70757.1	110346	37974	32079
tr|D4A2D7|D4A2D7_RAT	13	10	534.52	0.05032	0.0890305	1.79632	0.519699	Sample_N	Sample_S	118926	Importin 4 OS=Rattus norvegicus OX=10116 GN=Ipo4 PE=1 SV=2	113081	205630	206844	175161	150101	136433	83003.8	145711	172133	20742.6	26866.2	101140
Q5XI31|PIGS_RAT	21	19	1377.69	0.0503604	0.0890305	1.51734	0.51953	Sample_N	Sample_S	61724.4	GPI transamidase component PIG-S OS=Rattus norvegicus OX=10116 GN=Pigs PE=2 SV=3	1.42382e+06	1.62741e+06	791979	1.43604e+06	1.38438e+06	1.70248e+06	1.4666e+06	561995	513213	717311	972382	1.28216e+06
tr|A0A0G2JT78|A0A0G2JT78_RAT	15	1	672.24	0.0504658	0.0890953	1.34254	0.519089	Sample_S	Sample_N	23461.7	RAB6B, member RAS oncogene family OS=Rattus norvegicus OX=10116 GN=Rab6b PE=4 SV=1	2.53479e+06	1.37936e+06	1.8053e+06	1.77787e+06	2.22396e+06	3.04609e+06	3.62932e+06	2.18607e+06	2.36626e+06	2.67128e+06	2.99658e+06	3.29115e+06
Q4QRB4|TBB3_RAT	133	30	7697.39	0.050491	0.0890953	1.6919	0.518983	Sample_N	Sample_S	50418.7	Tubulin beta-3 chain OS=Rattus norvegicus OX=10116 GN=Tubb3 PE=1 SV=1	3.75215e+07	5.48503e+07	6.96101e+07	4.85031e+07	5.16228e+07	3.77765e+07	2.19356e+07	4.17343e+07	3.98828e+07	7.17359e+06	3.69477e+07	2.95733e+07
P11980|KPYM_RAT	51	5	3116.23	0.0507943	0.0893807	1.43923	0.51772	Sample_N	Sample_S	57817.8	Pyruvate kinase PKM OS=Rattus norvegicus OX=10116 GN=Pkm PE=1 SV=3	5.81315e+06	6.07299e+06	1.00788e+07	7.24434e+06	8.46384e+06	7.78794e+06	2.83347e+06	3.33168e+06	5.69759e+06	5.28078e+06	5.83364e+06	8.60988e+06
tr|A0A0G2JVG3|A0A0G2JVG3_RAT;tr|Q6P7S0|Q6P7S0_RAT	48	4	2970.4	0.0507943	0.0893807	1.43923	0.51772	Sample_N	Sample_S	53193.6	Pyruvate kinase OS=Rattus norvegicus OX=10116 GN=Pkm PE=1 SV=1	963982	1.00707e+06	1.67135e+06	1.20131e+06	1.40354e+06	1.29145e+06	469867	552485	944818	875699	967378	1.42776e+06
P13084|NPM_RAT;tr|D3ZXI2|D3ZXI2_RAT	5	5	371.92	0.0510287	0.0896456	2.02774	0.516749	Sample_N	Sample_S	32560	Nucleophosmin OS=Rattus norvegicus OX=10116 GN=Npm1 PE=1 SV=1	972207	1.34711e+06	1.86852e+06	1.4904e+06	984977	1.34992e+06	904881	300151	1.39057e+06	53713.2	89889	1.21255e+06
tr|D3ZEX7|D3ZEX7_RAT	4	4	205.25	0.0510656	0.0896456	2.01913	0.516597	Sample_N	Sample_S	85248.4	Spire homolog 1 (Drosophila) (Predicted), isoform CRA_b OS=Rattus norvegicus OX=10116 GN=Spire1 PE=1 SV=1	60328.2	42633.1	38410.4	42007.6	46370.7	26727.4	2024.44	30061.9	7823.1	14888.4	40118.5	32107.3
Q91ZQ0|VMP1_RAT	13	12	665.61	0.0511004	0.0896456	2.22491	0.516453	Sample_N	Sample_S	45901	Vacuole membrane protein 1 OS=Rattus norvegicus OX=10116 GN=Vmp1 PE=1 SV=1	3.61217e+06	2.59338e+06	1.04101e+06	2.35731e+06	4.02428e+06	2.8938e+06	2.31979e+06	584731	60369.2	100123	868318	3.49257e+06
tr|A0A0G2JVL3|A0A0G2JVL3_RAT;tr|D3ZL30|D3ZL30_RAT	4	1	145.64	0.051134	0.0896456	3.68609	0.516314	Sample_N	Sample_S	144953	Microtubule-associated serine/threonine kinase 3 OS=Rattus norvegicus OX=10116 GN=Mast3 PE=1 SV=1	4418.27	11312.9	1664.51	4281.9	2862.64	1951.58	1125.61	4904.39	77.8849	0.496179	327.117	751.458
tr|Q6AZ33|Q6AZ33_RAT	8	7	410.53	0.0512043	0.0896859	1.72567	0.516024	Sample_N	Sample_S	33507.5	Biliverdin reductase A OS=Rattus norvegicus OX=10116 GN=Blvra PE=1 SV=1	113945	120272	250365	186461	127102	195110	41867.5	155252	47288.2	36308.5	107897	186961
tr|Q6QI86|Q6QI86_RAT	4	3	189.5	0.0513636	0.0898818	1.37905	0.515369	Sample_N	Sample_S	42475.1	Haloacid dehalogenase-like hydrolase domain-containing protein 2 OS=Rattus norvegicus OX=10116 GN=Hdhd2 PE=1 SV=1	1.37257e+06	955199	1.14752e+06	1.065e+06	991452	1.12262e+06	1.10197e+06	646633	441951	536628	1.02048e+06	1.07766e+06
tr|A0A0G2K5D5|A0A0G2K5D5_RAT	4	3	192.7	0.0515909	0.0901963	1.83967	0.514437	Sample_N	Sample_S	86056.7	Rho GTPase-activating protein 26 OS=Rattus norvegicus OX=10116 GN=Arhgap26 PE=1 SV=1	139581	138703	158696	177353	89207.5	144824	17317.9	6969.16	33389.2	131197	217492	54784.8
tr|G3V8G2|G3V8G2_RAT	6	5	270.09	0.0516666	0.0902028	2.18144	0.514127	Sample_N	Sample_S	55853	Proteasome (Prosome, macropain) 26S subunit, non-ATPase, 5 (Predicted), isoform CRA_a OS=Rattus norvegicus OX=10116 GN=Psmd5 PE=1 SV=1	62462	75621.9	124154	111978	79325.4	49152.9	32594.2	70079.7	34272.5	3041.49	26063.3	64390.2
P31422|GRM3_RAT;tr|A0A0G2JV93|A0A0G2JV93_RAT	24	18	1312.05	0.0522129	0.0910318	2.12132	0.511906	Sample_N	Sample_S	98960.2	Metabotropic glutamate receptor 3 OS=Rattus norvegicus OX=10116 GN=Grm3 PE=1 SV=1	2.25734e+06	2.06782e+06	1.25052e+06	1.68318e+06	1.97745e+06	1.50968e+06	1.50376e+06	1.13416e+06	566058	77653.1	55867.8	1.72821e+06
tr|A0A0G2JUM3|A0A0G2JUM3_RAT;tr|D3ZTJ0|D3ZTJ0_RAT	3	3	123.79	0.0523267	0.0911112	1.46948	0.511445	Sample_N	Sample_S	44775.8	RP2, ARL3 GTPase-activating protein OS=Rattus norvegicus OX=10116 GN=Rp2 PE=1 SV=1	121394	114548	94890.5	112460	110286	111707	42527.3	58259.7	30606.1	82112.4	79866.7	159364
tr|Q5BJT9|Q5BJT9_RAT	20	14	1465.61	0.0523562	0.0911112	1.99187	0.511326	Sample_N	Sample_S	46961.8	Creatine kinase U-type, mitochondrial OS=Rattus norvegicus OX=10116 GN=Ckmt1 PE=1 SV=1	7.37384e+06	6.48688e+06	9.10932e+06	9.59318e+06	6.13838e+06	8.54017e+06	3.29991e+06	1.90747e+06	293798	5.3074e+06	3.44396e+06	9.46481e+06
Q6AYU3|DNJB6_RAT	2	2	83.16	0.0524026	0.0911112	1.71827	0.511139	Sample_S	Sample_N	38922.2	DnaJ homolog subfamily B member 6 OS=Rattus norvegicus OX=10116 GN=Dnajb6 PE=1 SV=1	28253.5	42191.9	35323.7	33369.7	34453.9	17660.6	86215.1	37849.8	43454.3	74613.7	61050.1	25441
Q5U2Q7|ERF1_RAT	14	11	715.87	0.0528679	0.0917402	1.77029	0.509271	Sample_N	Sample_S	49030.9	Eukaryotic peptide chain release factor subunit 1 OS=Rattus norvegicus OX=10116 GN=Etf1 PE=2 SV=3	664904	897972	972783	733899	621822	463292	383289	315418	79300.9	306581	799733	575545
Q9QUH6|SYGP1_RAT;tr|D3ZCL8|D3ZCL8_RAT;tr|F1LQW8|F1LQW8_RAT	32	26	1677.23	0.0529097	0.0917402	2.06238	0.509104	Sample_N	Sample_S	144722	Ras/Rap GTPase-activating protein SynGAP OS=Rattus norvegicus OX=10116 GN=Syngap1 PE=1 SV=2	848552	646961	738939	586247	567808	931196	31243.4	29155	222873	729013	541811	540427
Q5U2S1|NFIP1_RAT	6	5	329.69	0.0529662	0.0917542	1.29799	0.508878	Sample_N	Sample_S	24913.3	NEDD4 family-interacting protein 1 OS=Rattus norvegicus OX=10116 GN=Ndfip1 PE=2 SV=1	843531	696838	504659	708008	741944	588067	623415	527559	739486	403811	430720	420680
tr|B4F7C2|B4F7C2_RAT	151	5	9574.87	0.053065	0.0918415	1.7716	0.508484	Sample_N	Sample_S	49585.8	Tubulin beta chain OS=Rattus norvegicus OX=10116 GN=Tubb4a PE=1 SV=1	1.02444e+07	1.1295e+07	1.75622e+07	1.47561e+07	1.26973e+07	1.2198e+07	9.26697e+06	9.29618e+06	1.01742e+07	1.75005e+06	1.95767e+06	1.2008e+07
Q07009|CAN2_RAT	12	9	461.48	0.053227	0.0920379	1.42527	0.507839	Sample_S	Sample_N	79919.4	Calpain-2 catalytic subunit OS=Rattus norvegicus OX=10116 GN=Capn2 PE=1 SV=3	82827.8	79893.1	186981	123648	94129.4	118496	119143	180829	183518	163764	111259	219186
tr|A0A0G2K509|A0A0G2K509_RAT;Q6P6Q2|K2C5_RAT;tr|F7FFV2|F7FFV2_RAT;tr|G3V712|G3V712_RAT	6	1	303.7	0.0534133	0.0922251	9.56031	0.507101	Sample_S	Sample_N	62791.6	Keratin, type II cytoskeletal 5 OS=Rattus norvegicus OX=10116 GN=Krt5 PE=1 SV=1	18048.8	11663.8	14053.7	15220.3	11548.6	5796.89	525222	39185.9	61453.8	78221.3	6101.98	19574.1
tr|D4A634|D4A634_RAT	7	5	283.3	0.0534326	0.0922251	1.37509	0.507024	Sample_N	Sample_S	124707	RAN-binding protein 6 OS=Rattus norvegicus OX=10116 GN=Ranbp6 PE=4 SV=2	131648	170714	102266	178875	132122	127522	127330	85112.8	140537	88332.3	58402.8	113441
Q63560|MAP6_RAT	27	25	1482.03	0.0535483	0.0922775	1.46126	0.506567	Sample_N	Sample_S	100485	Microtubule-associated protein 6 OS=Rattus norvegicus OX=10116 GN=Map6 PE=1 SV=1	2.13129e+06	2.85873e+06	3.47917e+06	2.48835e+06	1.95687e+06	1.96041e+06	1.44407e+06	2.05317e+06	931936	1.02801e+06	2.19946e+06	2.52279e+06
tr|A0A0G2JUZ0|A0A0G2JUZ0_RAT;tr|D3ZKK5|D3ZKK5_RAT	2	2	54.23	0.0535995	0.0922775	2.1917	0.506364	Sample_N	Sample_S	75543	Myotubularin-related protein 1 OS=Rattus norvegicus OX=10116 GN=Mtmr1 PE=1 SV=1	61185.6	64092	131119	89076.8	71794.2	17313.5	49580.3	23060.1	23250.1	34533.9	28563.4	39297.5
P22771|GLRA2_RAT;tr|A0A0G2JSH7|A0A0G2JSH7_RAT;P24524|GLRA3_RAT;tr|A0A0G2K179|A0A0G2K179_RAT;tr|M0RD42|M0RD42_RAT;tr|Q99JC9|Q99JC9_RAT	3	2	114.84	0.0536091	0.0922775	1.33771	0.506327	Sample_N	Sample_S	52053.2	Glycine receptor subunit alpha-2 OS=Rattus norvegicus OX=10116 GN=Glra2 PE=1 SV=1	79654	81238.2	84629.3	62558.8	96449.8	69058.5	42078.2	58871.6	49702.5	39942.3	102093	61340.7
tr|A0A0G2K6T0|A0A0G2K6T0_RAT;tr|G3V6N7|G3V6N7_RAT	10	3	390.48	0.053679	0.092314	1.68999	0.506051	Sample_N	Sample_S	122010	RCG27287, isoform CRA_b OS=Rattus norvegicus OX=10116 GN=Slc12a6 PE=1 SV=1	98659.1	58663.9	67959.5	71844.2	64122.3	66832.9	56049.5	8738.82	25752.8	22092.1	89851.9	50819.6
tr|A0A0G2JUS5|A0A0G2JUS5_RAT	4	3	130.01	0.0538582	0.0925382	2.06084	0.505346	Sample_N	Sample_S	27069.7	Dolichyl pyrophosphate phosphatase 1 (Predicted), isoform CRA_b OS=Rattus norvegicus OX=10116 GN=Dolpp1 PE=1 SV=1	64476.3	58604	32037.7	51120.9	70806.2	86034.8	5397.03	29812.3	40722.7	52477.9	3571.06	44199.3
tr|D3ZG43|D3ZG43_RAT	6	5	404.54	0.0540087	0.0927128	1.40331	0.504755	Sample_N	Sample_S	30226.4	NADH dehydrogenase (Ubiquinone) Fe-S protein 3 (Predicted), isoform CRA_c OS=Rattus norvegicus OX=10116 GN=Ndufs3 PE=1 SV=1	1.02782e+06	754227	559112	900955	609420	695039	369191	486806	365648	707310	473803	837144
tr|A0A0G2K0W9|A0A0G2K0W9_RAT	16	12	1075.99	0.0542676	0.0929643	1.5988	0.503743	Sample_N	Sample_S	27855.8	Proteasome subunit alpha type OS=Rattus norvegicus OX=10116 GN=Psma7 PE=1 SV=1	3.55762e+06	3.79252e+06	5.35805e+06	5.3323e+06	3.85388e+06	4.31924e+06	1.31596e+06	980409	1.24761e+06	4.36152e+06	3.42505e+06	5.06526e+06
Q63569|PRS6A_RAT;tr|Q6P6U2|Q6P6U2_RAT	22	18	1276.33	0.0543024	0.0929643	1.40516	0.503607	Sample_N	Sample_S	49160.5	26S proteasome regulatory subunit 6A OS=Rattus norvegicus OX=10116 GN=Psmc3 PE=1 SV=1	3.12716e+06	1.64198e+06	2.5726e+06	2.0664e+06	2.04614e+06	2.98385e+06	2.36468e+06	1.25088e+06	1.18318e+06	1.35045e+06	1.76993e+06	2.35592e+06
F1M625|UBP46_RAT;tr|A0A0G2K2V1|A0A0G2K2V1_RAT;tr|A0A0G2QC35|A0A0G2QC35_RAT;tr|D0RB01|D0RB01_RAT;tr|F1LSW9|F1LSW9_RAT	5	5	212.12	0.0544069	0.0930591	1.55718	0.5032	Sample_N	Sample_S	42415.4	Ubiquitin carboxyl-terminal hydrolase 46 OS=Rattus norvegicus OX=10116 GN=Usp46 PE=1 SV=2	221444	290758	242089	249815	235830	230447	159860	228105	238569	92029.2	44451.1	181248
Q6AY84|SCRN1_RAT	18	17	1040.54	0.0545073	0.0930751	1.49785	0.50281	Sample_N	Sample_S	46396.1	Secernin-1 OS=Rattus norvegicus OX=10116 GN=Scrn1 PE=1 SV=1	1.83488e+06	1.52371e+06	2.5131e+06	1.65773e+06	1.93452e+06	1.71738e+06	719195	1.522e+06	541081	841758	1.79123e+06	2.04964e+06
P35400|GRM7_RAT	15	9	626.84	0.0545144	0.0930751	1.95157	0.502782	Sample_N	Sample_S	102232	Metabotropic glutamate receptor 7 OS=Rattus norvegicus OX=10116 GN=Grm7 PE=1 SV=1	456721	332835	238763	367405	333692	294167	42758.6	13660.9	72508.2	340761	264234	302978
tr|F1LRI5|F1LRI5_RAT	41	35	2038.53	0.0546745	0.093194	1.50884	0.502162	Sample_S	Sample_N	293070	GCN1, eIF2 alpha kinase activator homolog OS=Rattus norvegicus OX=10116 GN=Gcn1 PE=1 SV=3	165320	310696	192668	258274	193951	185648	415207	183112	285124	363235	482663	242040
Q5FVJ6|BSCL2_RAT	6	6	287.72	0.0546824	0.093194	1.44892	0.502131	Sample_N	Sample_S	42409.1	Seipin OS=Rattus norvegicus OX=10116 GN=Bscl2 PE=1 SV=1	380863	550672	257441	399514	393809	566945	218215	206515	247809	259713	340761	486398
tr|F1M6C2|F1M6C2_RAT	77	1	4860.57	0.0547961	0.0933038	1.45514	0.501691	Sample_N	Sample_S	44302.8	Uncharacterized protein OS=Rattus norvegicus OX=10116 PE=1 SV=1	34818.5	44108.4	55886.9	61032.8	48087.4	55599.4	35348	16312.1	41748.2	32356.2	22232.9	57847.2
P41499|PTN11_RAT	10	8	588.04	0.0548934	0.0933852	1.62029	0.501315	Sample_N	Sample_S	68458.4	Tyrosine-protein phosphatase non-receptor type 11 OS=Rattus norvegicus OX=10116 GN=Ptpn11 PE=1 SV=4	182361	206512	277062	228322	165204	213039	92914.2	33428.1	89387.9	145234	210985	213403
tr|B0BNE7|B0BNE7_RAT;tr|B3STU1|B3STU1_RAT;tr|F1M8Y2|F1M8Y2_RAT;tr|F1M9I6|F1M9I6_RAT	4	4	198.39	0.0549425	0.0933852	1.64632	0.501126	Sample_S	Sample_N	27544.2	Tetraspanin OS=Rattus norvegicus OX=10116 GN=Tspan7 PE=2 SV=1	1.21796e+06	594187	351062	521197	670603	1.3883e+06	2.19346e+06	965566	830672	1.09635e+06	1.17991e+06	1.54308e+06
tr|A0A0G2K6N2|A0A0G2K6N2_RAT;tr|D3ZN99|D3ZN99_RAT	2	1	86.82	0.0553209	0.0938601	1.56987	0.499672	Sample_N	Sample_S	166321	Adhesion G protein-coupled receptor B2 OS=Rattus norvegicus OX=10116 GN=Adgrb2 PE=1 SV=1	70678	66980.1	32548.6	50050.7	51717	59261.7	53926.3	12668.6	31390.8	40327.2	30357.2	42325.9
P49803|RGS7_RAT;tr|D3ZWG2|D3ZWG2_RAT	14	11	804.74	0.0554252	0.0938893	1.72267	0.499273	Sample_N	Sample_S	55691.2	Regulator of G-protein signaling 7 OS=Rattus norvegicus OX=10116 GN=Rgs7 PE=1 SV=2	1.04499e+06	1.26415e+06	741297	1.0911e+06	931514	876331	102010	1.11722e+06	573260	385006	316169	959920
tr|A0A0G2K7L2|A0A0G2K7L2_RAT	14	12	699.85	0.0554372	0.0938893	1.6424	0.499227	Sample_N	Sample_S	134127	Immunoglobulin superfamily, member 3 OS=Rattus norvegicus OX=10116 GN=Igsf3 PE=4 SV=1	576282	513654	243802	477188	596753	432982	363267	521778	250275	167715	106860	319683
tr|D3Z9H2|D3Z9H2_RAT	6	3	219.33	0.0556389	0.0941467	1.71323	0.498457	Sample_S	Sample_N	42729.4	Hyaluronan and proteoglycan link protein 4 OS=Rattus norvegicus OX=10116 GN=Hapln4 PE=4 SV=1	33324.2	48674.6	39098.9	36344.9	38817.5	53022	77876.3	150284	40039.4	58823.7	49715.4	50337.6
tr|A0A0G2JSR2|A0A0G2JSR2_RAT;tr|B1AC44|B1AC44_RAT;O08625|SYT10_RAT;tr|Q1W5B9|Q1W5B9_RAT	12	10	537.23	0.0558394	0.0944017	1.67843	0.497695	Sample_N	Sample_S	63342.1	Synaptotagmin III, isoform CRA_a OS=Rattus norvegicus OX=10116 GN=Syt3 PE=4 SV=1	444733	458397	272531	431883	456524	540972	65365.6	107107	145155	277734	456856	499848
Q80WE1|FMR1_RAT;tr|A0A0G2JZV8|A0A0G2JZV8_RAT	6	4	244.7	0.0559862	0.0944297	1.54158	0.497139	Sample_N	Sample_S	66780.4	Synaptic functional regulator FMR1 OS=Rattus norvegicus OX=10116 GN=Fmr1 PE=1 SV=2	114692	80905.6	140938	151015	115335	92637.4	33143	58408.1	87874.5	38543.6	97971.7	135234
Q7TMB0|PLPR3_RAT;tr|B3DM92|B3DM92_RAT	14	12	890.26	0.0560054	0.0944297	1.98718	0.497066	Sample_N	Sample_S	76786.2	Phospholipid phosphatase-related protein type 3 OS=Rattus norvegicus OX=10116 GN=Plppr3 PE=2 SV=1	1.05027e+06	952022	1.17394e+06	1.60128e+06	1.66751e+06	1.20348e+06	607809	61403.3	736981	902484	543747	996490
A2VD12|PBIP1_RAT	26	22	1589.4	0.056169	0.0945458	1.84539	0.496448	Sample_N	Sample_S	80275.6	Pre-B-cell leukemia transcription factor-interacting protein 1 OS=Rattus norvegicus OX=10116 GN=Pbxip1 PE=1 SV=1	3.31545e+06	2.43798e+06	1.58084e+06	2.49019e+06	2.99373e+06	2.41934e+06	2.47205e+06	1.12945e+06	2.00004e+06	352530	230463	2.07255e+06
tr|D4A6H8|D4A6H8_RAT	18	11	1331.44	0.0561741	0.0945458	1.5186	0.496429	Sample_N	Sample_S	52789.2	Catenin alpha 2 OS=Rattus norvegicus OX=10116 GN=Ctnna2 PE=1 SV=3	1.34767e+06	1.35927e+06	751235	1.49845e+06	1.40924e+06	1.4647e+06	1.30529e+06	673987	752432	368325	689704	1.36671e+06
P63045|VAMP2_RAT;tr|Q9WUW2|Q9WUW2_RAT	21	13	1501.55	0.0562904	0.0946234	1.46022	0.49599	Sample_N	Sample_S	12690.8	Vesicle-associated membrane protein 2 OS=Rattus norvegicus OX=10116 GN=Vamp2 PE=1 SV=2	8.39677e+07	7.05714e+07	4.59014e+07	4.90194e+07	5.92142e+07	6.05693e+07	2.82493e+07	2.82561e+07	2.30856e+07	5.80815e+07	6.89291e+07	4.62662e+07
Q6P6S2|S39AB_RAT	2	2	176.4	0.0566745	0.0951346	1.97877	0.494548	Sample_N	Sample_S	34868.4	Zinc transporter ZIP11 OS=Rattus norvegicus OX=10116 GN=Slc39a11 PE=2 SV=1	155138	102970	72999.7	113029	178639	151857	81679.8	7885.73	70454.6	53309.1	64292.4	113852
P18422|PSA3_RAT;tr|Q6IE67|Q6IE67_RAT	11	10	585.68	0.056865	0.09537	1.41236	0.493836	Sample_N	Sample_S	28419.2	Proteasome subunit alpha type-3 OS=Rattus norvegicus OX=10116 GN=Psma3 PE=1 SV=3	1.70639e+06	2.27176e+06	2.53514e+06	2.68951e+06	2.07645e+06	2.30913e+06	979963	1.64181e+06	2.36118e+06	872736	1.23419e+06	2.53117e+06
tr|D3ZUP8|D3ZUP8_RAT	6	6	516.9	0.0569348	0.0954025	2.0314	0.493576	Sample_N	Sample_S	81082.1	LMBR1 domain-containing 2 OS=Rattus norvegicus OX=10116 GN=Lmbrd2 PE=1 SV=1	1.43819e+06	1.56033e+06	608776	760784	1.11334e+06	977612	997550	833233	280947	139490	50298.8	878076
Q3MIE4|VAT1_RAT	15	14	838.59	0.057083	0.0955294	1.39571	0.493025	Sample_N	Sample_S	43118.7	Synaptic vesicle membrane protein VAT-1 homolog OS=Rattus norvegicus OX=10116 GN=Vat1 PE=1 SV=1	738988	786900	1.15768e+06	1.00517e+06	1.07372e+06	789512	535549	394372	836828	701708	429659	1.07977e+06
tr|D4A401|D4A401_RAT	2	2	54.08	0.0571113	0.0955294	1.65785	0.49292	Sample_N	Sample_S	105278	Testis expressed gene 10 (Predicted) OS=Rattus norvegicus OX=10116 GN=Tex10 PE=1 SV=2	18213.5	20790.3	26575.6	28149.9	13347.3	26253.1	4197.91	6278.53	22009	25216.2	10243.7	12477.9
Q5U1Y0|TM192_RAT	2	2	42.41	0.057226	0.0956191	1.54167	0.492494	Sample_N	Sample_S	30252.4	Transmembrane protein 192 OS=Rattus norvegicus OX=10116 GN=Tmem192 PE=2 SV=1	87068.1	72673.9	55249.4	54702.4	46776.8	44778.7	20617.4	28434.9	105331	17945.7	21519	40476.2
Q6P6S0|SNP47_RAT	8	7	359.44	0.0572984	0.0956191	1.29008	0.492226	Sample_N	Sample_S	47042	Synaptosomal-associated protein 47 OS=Rattus norvegicus OX=10116 GN=Snap47 PE=2 SV=1	329835	258763	192716	291150	332147	321701	216242	198811	262829	157068	242187	261004
tr|Q4V8E2|Q4V8E2_RAT	13	9	624.52	0.0573821	0.0956191	1.55323	0.491916	Sample_N	Sample_S	34577	Proteasome (Prosome, macropain) 26S subunit, non-ATPase, 14 OS=Rattus norvegicus OX=10116 GN=Psmd14 PE=1 SV=1	694717	616167	876168	931477	680523	710072	471015	159028	707490	263927	1.0446e+06	256999
Q1M168|ATCAY_RAT	2	2	93.37	0.0574299	0.0956191	1.33666	0.49174	Sample_S	Sample_N	42117.3	Caytaxin OS=Rattus norvegicus OX=10116 GN=Atcay PE=1 SV=1	59338.8	67560.1	134274	60087.3	60487.3	73825.3	124743	98905.8	96195.7	71844.7	100359	116898
tr|B2RZB7|B2RZB7_RAT	4	4	440.44	0.0574677	0.0956191	1.95368	0.4916	Sample_N	Sample_S	13281.6	Small nuclear ribonucleoprotein Sm D1 OS=Rattus norvegicus OX=10116 GN=Snrpd1 PE=1 SV=1	767978	1.27974e+06	1.99547e+06	1.76677e+06	1.4831e+06	1.22993e+06	108669	131257	1.80644e+06	1.29748e+06	40728.8	977959
tr|F1M392|F1M392_RAT	9	7	306.49	0.0576304	0.0958057	2.57024	0.491	Sample_N	Sample_S	121500	LIM and calponin homology domains 1 OS=Rattus norvegicus OX=10116 GN=Limch1 PE=1 SV=2	224851	165076	133875	131545	204005	143691	42427.6	1206.73	49379.6	128701	107125	61413
Q63798|PSME2_RAT	4	3	245.99	0.0577899	0.0959866	1.50739	0.490414	Sample_N	Sample_S	26857	Proteasome activator complex subunit 2 OS=Rattus norvegicus OX=10116 GN=Psme2 PE=2 SV=3	115519	123202	122403	110737	157335	121993	85664.7	36507.7	147265	61634.2	33772.3	133493
tr|F1M269|F1M269_RAT	18	1	1134.35	0.0579154	0.0961109	1.51629	0.489953	Sample_N	Sample_S	27349.1	Uncharacterized protein OS=Rattus norvegicus OX=10116 PE=1 SV=3	89551.1	131447	129439	174924	141836	115780	52880.5	95040.8	62453.8	160019	35241.3	110742
Q6P7D4|CP20A_RAT;tr|F1LSK6|F1LSK6_RAT	5	5	175.67	0.0580821	0.0963032	1.45601	0.489344	Sample_S	Sample_N	51998.1	Cytochrome P450 20A1 OS=Rattus norvegicus OX=10116 GN=Cyp20a1 PE=2 SV=1	116258	87287	84456.6	103549	114808	137699	176634	97301.2	160407	255121	115236	133058
tr|G3V6I1|G3V6I1_RAT	13	10	548.73	0.0581732	0.0963699	1.89726	0.489011	Sample_N	Sample_S	115845	Lethal(2) giant larvae protein homolog 1 OS=Rattus norvegicus OX=10116 GN=Llgl1 PE=1 SV=2	63320.4	45775.3	154817	141174	70588.2	130375	33298.9	26216.2	28369.6	16791.6	133869	80888.5
P11530|DMD_RAT	4	3	209.75	0.0583871	0.0966398	2.97137	0.488232	Sample_N	Sample_S	425830	Dystrophin OS=Rattus norvegicus OX=10116 GN=Dmd PE=1 SV=2	85603.2	192326	76632	82643.9	90366.6	34048.2	9797.47	52451	49822	593.994	42676.7	33669.2
P97610|SYT12_RAT	17	13	833.37	0.0584813	0.0967113	1.47826	0.48789	Sample_N	Sample_S	46608.1	Synaptotagmin-12 OS=Rattus norvegicus OX=10116 GN=Syt12 PE=1 SV=1	837273	498390	562688	632071	659066	756729	364474	324048	173690	497243	583679	726361
Q6AXS5|PAIRB_RAT	7	5	313.47	0.0586876	0.0969122	1.62331	0.487142	Sample_N	Sample_S	44754.2	Plasminogen activator inhibitor 1 RNA-binding protein OS=Rattus norvegicus OX=10116 GN=Serbp1 PE=1 SV=2	612201	1.4367e+06	1.35098e+06	1.10414e+06	640051	795291	402372	719642	818582	670017	281643	766542
Q62871|DC1I2_RAT;tr|G3V9V3|G3V9V3_RAT;tr|Q6AZ35|Q6AZ35_RAT	16	13	867.37	0.0587259	0.0969122	1.61962	0.487004	Sample_N	Sample_S	71178.2	Cytoplasmic dynein 1 intermediate chain 2 OS=Rattus norvegicus OX=10116 GN=Dync1i2 PE=1 SV=1	624644	608513	1.13951e+06	672360	595086	559807	344373	327747	126962	481801	713665	598600
P32232|CBS_RAT	5	5	222.07	0.0588398	0.0969122	1.60522	0.486592	Sample_N	Sample_S	61454.7	Cystathionine beta-synthase OS=Rattus norvegicus OX=10116 GN=Cbs PE=1 SV=3	195023	174379	323824	251140	243579	142254	113559	158308	138130	142410	44900.2	231366
Q8VHK0|ACOT8_RAT;tr|F7F557|F7F557_RAT;tr|Q6AZ44|Q6AZ44_RAT	7	7	435.34	0.0589023	0.0969122	2.33361	0.486367	Sample_N	Sample_S	36003.2	Acyl-coenzyme A thioesterase 8 OS=Rattus norvegicus OX=10116 GN=Acot8 PE=1 SV=1	850869	638897	387985	477689	791072	493422	232018	88062.5	8106.02	316833	338798	575971
tr|D3ZDH8|D3ZDH8_RAT	23	17	1310.81	0.0589581	0.0969122	1.45595	0.486166	Sample_N	Sample_S	43892.3	Septin 5, isoform CRA_d OS=Rattus norvegicus OX=10116 GN=Sept5 PE=1 SV=1	5.06113e+06	4.99754e+06	3.17701e+06	4.18144e+06	4.00852e+06	5.34524e+06	1.93151e+06	1.362e+06	3.6637e+06	2.72121e+06	4.41209e+06	4.29675e+06
tr|Q5XIP2|Q5XIP2_RAT	8	8	428.16	0.0590926	0.0969122	1.79463	0.485682	Sample_N	Sample_S	44893.3	GPI-anchor transamidase OS=Rattus norvegicus OX=10116 GN=Pigk PE=1 SV=1	699485	434083	374210	464735	531031	739249	48178.5	239129	176679	344065	402882	596005
P40112|PSB3_RAT	10	10	722.17	0.0590977	0.0969122	2.06073	0.485664	Sample_N	Sample_S	22964.9	Proteasome subunit beta type-3 OS=Rattus norvegicus OX=10116 GN=Psmb3 PE=1 SV=1	2.22805e+06	2.91487e+06	4.1817e+06	3.67099e+06	2.42645e+06	2.33418e+06	775775	3.05304e+06	926005	89252.1	1.64967e+06	2.12275e+06
P35213|1433B_RAT	17	5	1226.2	0.0591142	0.0969122	1.66773	0.485604	Sample_N	Sample_S	28054.4	14-3-3 protein beta/alpha OS=Rattus norvegicus OX=10116 GN=Ywhab PE=1 SV=3	2.92382e+06	4.44775e+06	5.02541e+06	3.77746e+06	3.72116e+06	3.41064e+06	963485	7.27182e+06	363455	1.73319e+06	325501	3.31736e+06
tr|A0A0G2K2Z0|A0A0G2K2Z0_RAT;tr|F1LT71|F1LT71_RAT	4	4	188.84	0.0593924	0.0972039	1.76473	0.484607	Sample_N	Sample_S	101898	EMAP-like 4 OS=Rattus norvegicus OX=10116 GN=Eml4 PE=1 SV=1	103638	151180	209022	120788	90606.4	130893	7597.37	82464.1	50387.3	26518.5	46175.3	243658
tr|B0K010|B0K010_RAT	2	1	88.14	0.0594046	0.0972039	Infinity	0.484564	Sample_S	Sample_N	14092	Thioredoxin domain-containing 17 OS=Rattus norvegicus OX=10116 GN=Txndc17 PE=1 SV=1	0	0	0	0	0	0	37927.1	0	1089.79	0	0	387.211
tr|D3ZG78|D3ZG78_RAT	19	18	852.61	0.059446	0.0972039	1.5405	0.484416	Sample_N	Sample_S	332375	Zinc finger ZZ-type and EF-hand domain-containing 1 OS=Rattus norvegicus OX=10116 GN=Zzef1 PE=1 SV=2	116166	154536	174356	227080	194895	194558	62743.3	43156.4	133089	160301	127013	162819
Q63945|SET_RAT;tr|A0A0G2JSU3|A0A0G2JSU3_RAT;tr|B0BMV1|B0BMV1_RAT	14	13	669.8	0.0596332	0.097426	1.66516	0.483748	Sample_N	Sample_S	33405.8	Protein SET OS=Rattus norvegicus OX=10116 GN=Set PE=2 SV=2	1.3624e+06	2.61652e+06	3.22628e+06	1.43916e+06	1.42567e+06	1.20725e+06	1.44515e+06	1.09867e+06	858024	518675	1.29171e+06	1.56025e+06
tr|A0A0G2K7P9|A0A0G2K7P9_RAT;tr|F1M8G9|F1M8G9_RAT	32	29	1869.05	0.0598038	0.0975379	1.50524	0.483141	Sample_N	Sample_S	93062.4	Neural cell adhesion molecule 2 OS=Rattus norvegicus OX=10116 GN=Ncam2 PE=1 SV=1	4.07332e+06	4.48856e+06	2.53565e+06	3.80339e+06	3.46048e+06	3.78956e+06	2.33573e+06	1.39498e+06	1.06832e+06	1.44308e+06	3.77687e+06	4.69694e+06
P39052|DYN2_RAT;tr|A0A0A0MY48|A0A0A0MY48_RAT;tr|A0A0A0MY49|A0A0A0MY49_RAT	19	5	856.27	0.0598215	0.0975379	1.62833	0.483078	Sample_N	Sample_S	98230.4	Dynamin-2 OS=Rattus norvegicus OX=10116 GN=Dnm2 PE=1 SV=1	104091	164311	82097	122024	86617.8	74625	23435.7	100344	109723	31634.2	50049.4	74026.4
tr|D4ABT8|D4ABT8_RAT	10	9	616.62	0.0598561	0.0975379	1.49887	0.482956	Sample_N	Sample_S	84859.5	Heterogeneous nuclear ribonucleoprotein U-like 2 OS=Rattus norvegicus OX=10116 GN=Hnrnpul2 PE=1 SV=1	314848	602424	843232	627910	429187	369370	310475	338511	260983	412639	356213	447421
Q8R431|MGLL_RAT	8	6	408.54	0.060003	0.0976933	1.61113	0.482435	Sample_N	Sample_S	33499.7	Monoglyceride lipase OS=Rattus norvegicus OX=10116 GN=Mgll PE=1 SV=1	392933	325557	262372	371418	145806	289966	95223.2	93070.6	240429	213089	193688	274314
tr|Q5M949|Q5M949_RAT	6	5	277.78	0.0605616	0.0984762	1.62751	0.480466	Sample_S	Sample_N	28340.3	Nipsnap homolog 3A (C. elegans) OS=Rattus norvegicus OX=10116 GN=Nipsnap3b PE=1 SV=1	122923	127294	129597	101093	126371	85341.7	74870.4	279288	219690	168593	162049	222752
tr|F1M863|F1M863_RAT	10	4	446.78	0.0605878	0.0984762	1.89334	0.480375	Sample_N	Sample_S	133904	Liprin-alpha-4 OS=Rattus norvegicus OX=10116 GN=Ppfia4 PE=1 SV=3	74366	42107.5	59415.4	91014.2	78861.3	95107.2	24872.7	4048.18	57686.9	34692.1	22363.9	89189.6
O35276|NRP2_RAT	12	10	498.23	0.0607084	0.0985877	1.72131	0.479952	Sample_N	Sample_S	103897	Neuropilin-2 OS=Rattus norvegicus OX=10116 GN=Nrp2 PE=2 SV=1	513604	337206	249207	394238	414192	470749	62456.4	55295.5	359551	216301	204483	484110
tr|Q4V7D9|Q4V7D9_RAT	3	3	151.58	0.0609686	0.0988249	1.32493	0.479043	Sample_S	Sample_N	51645.4	Acid sphingomyelinase-like phosphodiesterase OS=Rattus norvegicus OX=10116 GN=Smpdl3b PE=2 SV=1	152621	117063	79973.9	92263.6	117941	139746	192996	154261	121055	148945	115006	194670
tr|D3ZTG3|D3ZTG3_RAT	4	4	214.66	0.0610977	0.0988249	1.78261	0.478594	Sample_N	Sample_S	84821.5	Family with sequence similarity 171, member B OS=Rattus norvegicus OX=10116 GN=Fam171b PE=1 SV=2	219418	366261	140676	217136	184456	220546	148696	108280	24190.6	109323	172331	193651
O35165|GOSR2_RAT	9	8	424.36	0.0611152	0.0988249	1.67303	0.478533	Sample_N	Sample_S	24607.1	Golgi SNAP receptor complex member 2 OS=Rattus norvegicus OX=10116 GN=Gosr2 PE=1 SV=2	823330	1.03944e+06	526494	827445	917937	884629	379412	942170	97602.9	306530	251831	1.02257e+06
P51639|HMDH_RAT	4	2	142.77	0.0612383	0.0988661	1.90308	0.478105	Sample_N	Sample_S	96688.3	3-hydroxy-3-methylglutaryl-coenzyme A reductase OS=Rattus norvegicus OX=10116 GN=Hmgcr PE=1 SV=2	73799.2	21879	21771.9	34553.2	43542	43643.6	25482.6	6646.71	18323.7	7312.17	26700	41220
Q5U2T1|TLCD1_RAT	2	2	105.48	0.061245	0.0988661	1.37371	0.478082	Sample_N	Sample_S	28729.3	TLC domain-containing protein 1 OS=Rattus norvegicus OX=10116 GN=Tlcd1 PE=2 SV=1	48070.1	70423.3	23472.5	57904.1	52985.9	74382.3	58341.3	1586.08	1092.02	10164.1	1431.22	165600
Q9QY17|PACN2_RAT;tr|Q6IRI3|Q6IRI3_RAT	3	3	120.94	0.0613737	0.0989669	1.83783	0.477636	Sample_S	Sample_N	55977.9	Protein kinase C and casein kinase substrate in neurons 2 protein OS=Rattus norvegicus OX=10116 GN=Pacsin2 PE=1 SV=2	27268.6	11055.6	37981.6	26024.4	17286.5	33985.4	78112.8	20107.8	31075	53902.4	35750.9	63345.6
P07323|ENOG_RAT	41	25	3044.89	0.0614131	0.0989669	1.50191	0.4775	Sample_N	Sample_S	47140.6	Gamma-enolase OS=Rattus norvegicus OX=10116 GN=Eno2 PE=1 SV=2	5.10099e+06	6.71112e+06	1.37086e+07	7.52875e+06	7.10602e+06	7.3378e+06	6.2037e+06	6.8215e+06	4.35035e+06	3.19137e+06	3.76564e+06	7.28942e+06
tr|Q5M9I2|Q5M9I2_RAT	4	4	173.63	0.0614641	0.0989669	4.32328	0.477323	Sample_S	Sample_N	115840	Alpha-mannosidase 2C1 OS=Rattus norvegicus OX=10116 GN=Man2c1 PE=1 SV=1	17373.9	12113.7	39734.9	11181.6	13179.9	18703.4	29661.6	37141.6	18197.6	56538.8	321226	22684.4
tr|Q5U3Y8|Q5U3Y8_RAT;tr|A0A0G2K3P1|A0A0G2K3P1_RAT	2	2	180.48	0.0615624	0.099041	2.50654	0.476984	Sample_N	Sample_S	17699	Transcription factor BTF3 OS=Rattus norvegicus OX=10116 GN=Btf3 PE=1 SV=1	246736	231725	373788	234795	246579	64066.2	16471.3	102072	2998.19	59191.7	205607	171276
tr|E9PTA5|E9PTA5_RAT	2	2	93.93	0.0618956	0.0992972	1.98581	0.475836	Sample_N	Sample_S	105003	Phosphatidylinositol glycan anchor biosynthesis, class N OS=Rattus norvegicus OX=10116 GN=Pign PE=1 SV=3	14070	12003.1	6194.35	8632.93	8452.05	12422.3	5693.75	3100.48	14672.4	418.845	281.964	6940.6
Q4KM73|KCY_RAT;tr|A0A0G2JSJ2|A0A0G2JSJ2_RAT;tr|F1M632|F1M632_RAT	8	6	379.99	0.0618981	0.0992972	1.37492	0.475828	Sample_N	Sample_S	22169.3	UMP-CMP kinase OS=Rattus norvegicus OX=10116 GN=Cmpk1 PE=1 SV=2	147794	152265	283636	201220	196314	290346	51045.7	655730	60606.9	36635.3	49444.4	71370.8
Q6AXM8|PON2_RAT	16	14	1063.77	0.0619192	0.0992972	1.61832	0.475755	Sample_N	Sample_S	39617.4	Serum paraoxonase/arylesterase 2 OS=Rattus norvegicus OX=10116 GN=Pon2 PE=2 SV=1	1.70338e+06	1.4055e+06	836042	1.24456e+06	1.40197e+06	1.59997e+06	971400	691865	881829	911081	219119	1.38637e+06
Q5XI81|FXR1_RAT;tr|A0A0G2JWD2|A0A0G2JWD2_RAT;tr|A0A3G2LW22|A0A3G2LW22_RAT	2	2	146.35	0.0619313	0.0992972	1.7644	0.475714	Sample_N	Sample_S	63947.5	Fragile X mental retardation syndrome-related protein 1 OS=Rattus norvegicus OX=10116 GN=Fxr1 PE=1 SV=1	50441.2	88016.3	123616	97414.6	62483.7	52544.1	40862.3	42532.6	100656	12443.5	14663.9	57781.4
D3ZTV3|FLRT2_RAT	3	2	101.69	0.0620388	0.0993105	2.80414	0.475345	Sample_S	Sample_N	73873.7	Leucine-rich repeat transmembrane protein FLRT2 OS=Rattus norvegicus OX=10116 GN=Flrt2 PE=1 SV=1	14374.8	4269.73	5973.18	5835.49	14536	17656.5	68607.2	10533.6	6605.93	37239.6	22073.9	30606.8
P19945|RLA0_RAT	31	31	2355.92	0.06211	0.0993105	1.29235	0.475101	Sample_N	Sample_S	34215.5	60S acidic ribosomal protein P0 OS=Rattus norvegicus OX=10116 GN=Rplp0 PE=1 SV=2	1.13186e+07	1.56203e+07	1.35571e+07	1.3612e+07	1.18346e+07	1.11457e+07	1.31807e+07	1.16216e+07	1.00664e+07	6.20255e+06	6.96093e+06	1.16175e+07
tr|A0A0G2JY48|A0A0G2JY48_RAT;tr|F1MAJ0|F1MAJ0_RAT	22	13	1287.49	0.0621196	0.0993105	1.43728	0.475068	Sample_N	Sample_S	109887	Eph receptor B2 OS=Rattus norvegicus OX=10116 GN=Ephb2 PE=1 SV=1	784746	795733	437053	653303	844125	640405	256152	488963	445399	384998	368717	946900
P54645|AAPK1_RAT;Q09137|AAPK2_RAT;tr|G3V715|G3V715_RAT	2	1	67.53	0.0621567	0.0993105	1.49162	0.474941	Sample_S	Sample_N	63973.3	5'-AMP-activated protein kinase catalytic subunit alpha-1 OS=Rattus norvegicus OX=10116 GN=Prkaa1 PE=1 SV=2	4975.28	21416	8874.76	3654.78	1302.58	7990.67	63361.1	8198	0	357.843	0	0
tr|B2RYB8|B2RYB8_RAT	5	4	176.54	0.0622015	0.0993105	1.49441	0.474788	Sample_N	Sample_S	84817.9	Integrin beta OS=Rattus norvegicus OX=10116 GN=Itgb2 PE=1 SV=1	123468	93904.2	51427.7	99777.1	111844	90630	71805.6	41429.4	37685.3	105335	47576.4	78292.1
Q9WTN5|TPC1_RAT	4	4	165.58	0.0623349	0.0994171	1.57585	0.474333	Sample_N	Sample_S	94405.1	Two pore calcium channel protein 1 OS=Rattus norvegicus OX=10116 GN=Tpcn1 PE=1 SV=2	123691	56990.5	31821.2	65751.3	100306	95719.9	2579.43	5876.38	7359.88	218832	39817.6	26501.9
Q64057|AL7A1_RAT	7	7	320.11	0.0625582	0.0994171	1.50054	0.473573	Sample_N	Sample_S	58748.7	Alpha-aminoadipic semialdehyde dehydrogenase OS=Rattus norvegicus OX=10116 GN=Aldh7a1 PE=1 SV=2	275027	216510	463494	328676	230663	273412	112235	177723	110011	164925	329586	296945
B3GNI6|SEP11_RAT;tr|A0A0G2JUL7|A0A0G2JUL7_RAT	27	9	1681.89	0.0626424	0.0994171	1.99126	0.473287	Sample_N	Sample_S	49694.7	Septin-11 OS=Rattus norvegicus OX=10116 GN=Sept11 PE=1 SV=1	5.04956e+06	4.76603e+06	3.014e+06	4.37926e+06	4.17778e+06	3.6847e+06	150482	120115	2.73987e+06	4.60825e+06	3.61743e+06	1.35453e+06
tr|A0A0G2K4B0|A0A0G2K4B0_RAT;tr|B2RZ13|B2RZ13_RAT	2	2	149.28	0.0627014	0.0994171	1.47705	0.473087	Sample_S	Sample_N	45014.2	G protein-coupled receptor, class C, group 5, member B OS=Rattus norvegicus OX=10116 GN=Gprc5b PE=1 SV=1	85273.2	101316	37821.9	91534.3	83539.5	120235	207297	101960	113278	128154	99207.1	117754
Q9WV48|SHAN1_RAT	3	3	113.75	0.0627273	0.0994171	1.5442	0.472999	Sample_N	Sample_S	226333	SH3 and multiple ankyrin repeat domains protein 1 OS=Rattus norvegicus OX=10116 GN=Shank1 PE=1 SV=1	54819.5	62767.5	53087.4	51254.9	32738.2	35107.4	17175.7	13964.2	56223.5	34492.3	47251.2	18547
tr|A0A0G2K1U9|A0A0G2K1U9_RAT	6	6	337.91	0.0627423	0.0994171	1.92345	0.472948	Sample_N	Sample_S	59104.1	Immunity-related GTPase Q OS=Rattus norvegicus OX=10116 GN=Irgq PE=1 SV=1	234632	223083	281068	265639	269552	291855	168300	25581.9	304841	24692.8	3277.12	287382
tr|D3ZYR4|D3ZYR4_RAT	8	8	449.24	0.0627915	0.0994171	1.62213	0.472782	Sample_N	Sample_S	95584.3	Semaphorin 4D OS=Rattus norvegicus OX=10116 GN=Sema4d PE=1 SV=3	302716	241295	210089	253529	303539	346908	65297.2	190516	77829.5	36108.8	224576	427830
tr|A0A0G2JTB2|A0A0G2JTB2_RAT;tr|Q5EB55|Q5EB55_RAT	3	3	109.19	0.0628242	0.0994171	2.00913	0.472671	Sample_N	Sample_S	75706.5	Glucan (1,4-alpha-), branching enzyme 1 OS=Rattus norvegicus OX=10116 GN=Gbe1 PE=1 SV=1	28860.1	42950.3	84945.7	58750.7	53292	38108.7	21736	32593	33600.6	2874.16	19850	42102.9
P68182|KAPCB_RAT	23	7	1513.73	0.0628493	0.0994171	1.50977	0.472586	Sample_N	Sample_S	40707.9	cAMP-dependent protein kinase catalytic subunit beta OS=Rattus norvegicus OX=10116 GN=Prkacb PE=1 SV=2	3.63732e+06	5.1075e+06	2.86402e+06	3.86336e+06	4.25438e+06	3.26326e+06	2.26243e+06	4.79668e+06	2.19425e+06	1.11038e+06	1.1366e+06	3.72706e+06
tr|A0A1L5YJQ7|A0A1L5YJQ7_RAT	6	5	229.45	0.062871	0.0994171	1.89487	0.472513	Sample_N	Sample_S	125642	Histone deacetylase 6 OS=Rattus norvegicus OX=10116 GN=hdac6 PE=2 SV=1	185764	450286	545808	433926	222763	184367	129945	126391	438391	136425	42991.4	193429
P47709|RP3A_RAT;tr|F1LPB9|F1LPB9_RAT	17	15	1035.8	0.062886	0.0994171	1.55223	0.472462	Sample_N	Sample_S	75832.4	Rabphilin-3A OS=Rattus norvegicus OX=10116 GN=Rph3a PE=1 SV=1	1.07859e+06	2.18178e+06	1.0165e+06	1.03855e+06	1.03085e+06	933895	834651	1.08925e+06	319380	724234	768486	954121
Q68FP1|GELS_RAT	9	8	670.69	0.0629437	0.0994171	1.44116	0.472267	Sample_N	Sample_S	86067.6	Gelsolin OS=Rattus norvegicus OX=10116 GN=Gsn PE=1 SV=1	696869	835897	1.5048e+06	1.23251e+06	842159	1.27897e+06	946858	678094	421977	713248	740691	933888
P08081|CLCA_RAT	5	5	249.28	0.0630996	0.0994871	1.85573	0.471741	Sample_N	Sample_S	26980.5	Clathrin light chain A OS=Rattus norvegicus OX=10116 GN=Clta PE=1 SV=1	206427	281155	358077	352983	324016	245378	121498	77996.8	266732	246866	16892.5	222760
tr|B2RYJ3|B2RYJ3_RAT	3	1	107.02	0.0631572	0.0994952	1.47174	0.471547	Sample_N	Sample_S	87774.4	Cullin 4A OS=Rattus norvegicus OX=10116 GN=Cul4a PE=1 SV=1	5593.02	14325.3	9747.69	6656.55	5841.9	7283.29	2303.59	4017.73	1716.87	586.332	1022.46	23951.1
Q8VHK7|HDGF_RAT;tr|F1LPC7|F1LPC7_RAT	2	2	65.11	0.0635264	0.0999897	1.70987	0.470308	Sample_N	Sample_S	26488	Hepatoma-derived growth factor OS=Rattus norvegicus OX=10116 GN=Hdgf PE=1 SV=2	48354.8	20734	90381.9	32120.2	30940.3	29359	16592.2	12261.8	7007.16	10564.3	5535.32	95354.8
Q793F9|VPS4A_RAT;tr|F7F1Y3|F7F1Y3_RAT;tr|Q4KLL7|Q4KLL7_RAT	4	4	132.87	0.0635888	0.0999897	1.32133	0.470099	Sample_S	Sample_N	48906.9	Vacuolar protein sorting-associated protein 4A OS=Rattus norvegicus OX=10116 GN=Vps4a PE=1 SV=1	45865.7	34673.8	67306.7	45285.3	46211.3	49706.3	77443.8	89101.9	60166.1	51984.1	48704	54530
tr|Q6IRG9|Q6IRG9_RAT	7	2	274.45	0.063653	0.0999897	1.70038	0.469884	Sample_N	Sample_S	46977.3	AP-3 complex subunit mu-1 OS=Rattus norvegicus OX=10116 GN=Ap3m1 PE=1 SV=1	109932	81100.8	157594	106136	150814	141397	12498.4	55771.9	46271.7	91547.4	59107.6	174101
tr|D4A533|D4A533_RAT	11	9	583.79	0.0637069	0.0999897	1.51544	0.469704	Sample_N	Sample_S	69564.5	Transmembrane anterior posterior transformation 1 OS=Rattus norvegicus OX=10116 GN=Tapt1 PE=1 SV=3	629719	880790	393894	360391	512217	425542	376201	211781	270801	257039	492357	505105
tr|M0R8V0|M0R8V0_RAT	2	2	79.75	0.0637349	0.0999897	2.86647	0.469611	Sample_N	Sample_S	162873	UHRF1-binding protein 1-like OS=Rattus norvegicus OX=10116 GN=Uhrf1bp1l PE=1 SV=2	136204	195548	12744.3	200811	198706	201211	3568.25	21408.6	178110	14299.3	14696.4	97669.9
Q62703|RCN2_RAT	27	26	2069.45	0.0639083	0.100179	1.23859	0.469033	Sample_N	Sample_S	37433	Reticulocalbin-2 OS=Rattus norvegicus OX=10116 GN=Rcn2 PE=1 SV=2	1.0351e+07	7.20551e+06	7.97793e+06	6.39027e+06	7.57905e+06	6.972e+06	4.26489e+06	5.90875e+06	6.94009e+06	7.02085e+06	6.97348e+06	6.41506e+06
tr|D4ABP4|D4ABP4_RAT;tr|F1LMT8|F1LMT8_RAT	4	3	165.03	0.0640451	0.10031	1.85022	0.468579	Sample_N	Sample_S	154477	Rab3 GTPase-activating protein non-catalytic subunit OS=Rattus norvegicus OX=10116 GN=Rab3gap2 PE=1 SV=3	36917.8	19460.3	66677.5	52812.2	38987.8	53074.1	9893.5	1537.33	21312.1	82914.2	25826	3326.42
Q99NA5|IDH3A_RAT;tr|F1LNF7|F1LNF7_RAT	6	6	248.33	0.0641327	0.10036	1.40174	0.468288	Sample_N	Sample_S	39613.7	Isocitrate dehydrogenase [NAD] subunit alpha, mitochondrial OS=Rattus norvegicus OX=10116 GN=Idh3a PE=1 SV=1	585001	521482	641335	523237	382037	665282	202463	456109	371973	365891	276822	694072
Q62902|LMAN1_RAT	30	27	2009.12	0.064188	0.10036	1.38534	0.468105	Sample_N	Sample_S	57957.2	Protein ERGIC-53 OS=Rattus norvegicus OX=10116 GN=Lman1 PE=1 SV=1	3.68674e+06	2.55194e+06	1.7765e+06	1.99802e+06	2.75833e+06	3.27064e+06	1.8122e+06	1.65912e+06	1.68154e+06	1.73936e+06	3.15672e+06	1.531e+06
tr|B1WC02|B1WC02_RAT	2	2	90.4	0.0642358	0.10036	1.85972	0.467946	Sample_N	Sample_S	66640.5	CTP synthase OS=Rattus norvegicus OX=10116 GN=Ctps1 PE=1 SV=1	87883.3	88662.5	87851.4	98210.6	82808.6	70005.8	4112.46	1972.67	112761	16635.2	59148.5	82520.1
Q7TSF2|VGLU3_RAT	5	1	206.52	0.0644637	0.100578	2.99133	0.467193	Sample_N	Sample_S	64754.7	Vesicular glutamate transporter 3 OS=Rattus norvegicus OX=10116 GN=Slc17a8 PE=1 SV=2	54512.2	104439	591116	82116.5	83498.3	194446	50102.5	29607	54030.7	56163.9	123230	57981.6
Q9Z0U4|GABR1_RAT;tr|Q6MFX8|Q6MFX8_RAT;tr|Q924M0|Q924M0_RAT	28	23	1480.88	0.0645098	0.100578	1.84728	0.467041	Sample_N	Sample_S	111534	Gamma-aminobutyric acid type B receptor subunit 1 OS=Rattus norvegicus OX=10116 GN=Gabbr1 PE=1 SV=1	1.67953e+06	1.62108e+06	1.16753e+06	1.25365e+06	1.40709e+06	1.44115e+06	103100	79754.5	631812	953428	1.3015e+06	1.56967e+06
tr|G3V9D3|G3V9D3_RAT	15	15	990.53	0.0645344	0.100578	1.39712	0.46696	Sample_N	Sample_S	88523.5	Protein sel-1 homolog 1 OS=Rattus norvegicus OX=10116 GN=Sel1l PE=1 SV=1	1.7991e+06	1.13975e+06	895930	1.30534e+06	1.60837e+06	1.23751e+06	1.07998e+06	939476	567889	654853	1.33424e+06	1.1396e+06
P97689|UT1_RAT;tr|M0R8C6|M0R8C6_RAT	2	2	125.68	0.0646411	0.100661	1.66114	0.466609	Sample_N	Sample_S	42033.8	Urea transporter 1 OS=Rattus norvegicus OX=10116 GN=Slc14a1 PE=2 SV=2	70304.9	99733.3	64529.4	102387	101307	99482.7	90959.4	13437.9	125004	24304	11491.7	58522.8
tr|Q6IE69|Q6IE69_RAT	3	1	70.14	0.0653514	0.101601	1.57599	0.464285	Sample_N	Sample_S	77023.7	Glutamine-fructose-6-phosphate transaminase 2 OS=Rattus norvegicus OX=10116 GN=gfpt2 PE=2 SV=1	63000.3	67372.4	65633.1	61493.7	48205.2	50417.5	9788.98	23228.7	11372.3	80873.9	72530.1	28173.6
Q5U305|ERD22_RAT	2	1	113.21	0.0655623	0.101845	1.83599	0.4636	Sample_N	Sample_S	24454	ER lumen protein-retaining receptor 2 OS=Rattus norvegicus OX=10116 GN=Kdelr2 PE=2 SV=1	146569	183287	246428	169498	178160	450891	389.08	145314	329463	450.358	3361.07	269845
tr|F1M7W0|F1M7W0_RAT	13	7	715.77	0.0656525	0.101902	1.6303	0.463307	Sample_N	Sample_S	114975	Ephrin type-A receptor 5 OS=Rattus norvegicus OX=10116 GN=Epha5 PE=3 SV=2	757389	873422	427272	587913	755485	502680	706296	504521	344039	108495	219718	511680
Q6P5P5|MEST_RAT	17	16	1119.97	0.0658961	0.102112	1.71929	0.46252	Sample_N	Sample_S	38879.2	Mesoderm-specific transcript homolog protein OS=Rattus norvegicus OX=10116 GN=Mest PE=2 SV=1	950300	1.47569e+06	866465	1.48395e+06	1.57441e+06	1.21043e+06	759164	882480	1.24959e+06	415570	131719	959358
tr|D3ZBM3|D3ZBM3_RAT	3	2	127.48	0.0659871	0.102164	1.50398	0.462226	Sample_S	Sample_N	47551.8	Ferrochelatase OS=Rattus norvegicus OX=10116 GN=Fech PE=1 SV=1	120881	59253.1	90494.1	96472.2	58172.3	136718	205769	153808	105599	98615.7	96640.5	184790
tr|G3V6L4|G3V6L4_RAT	29	12	1704.37	0.0660691	0.102164	1.19663	0.461962	Sample_S	Sample_N	109140	Kinesin-like protein OS=Rattus norvegicus OX=10116 GN=Kif5c PE=1 SV=3	864227	946383	1.35415e+06	1.07478e+06	869747	944603	1.3294e+06	998333	1.33374e+06	1.03819e+06	1.37419e+06	1.17039e+06
P80202|ACV1B_RAT	3	1	160.7	0.0660937	0.102164	1.81065	0.461883	Sample_N	Sample_S	56804.7	Activin receptor type-1B OS=Rattus norvegicus OX=10116 GN=Acvr1b PE=2 SV=1	115000	104220	64256.9	95126.3	152067	122855	62001.2	54164	90064.3	78586.4	8919.33	67199.1
tr|A0A0G2JW80|A0A0G2JW80_RAT	5	5	171.29	0.0661448	0.102164	1.82598	0.461718	Sample_N	Sample_S	55163.2	COP9 signalosome complex subunit 1 OS=Rattus norvegicus OX=10116 GN=Gps1 PE=1 SV=1	189251	160647	388453	346805	245136	307767	155360	136857	20063.8	157182	42992.8	384628
tr|A0A0G2JYD8|A0A0G2JYD8_RAT;tr|G3V7U6|G3V7U6_RAT	14	12	748.03	0.0663348	0.102374	1.34866	0.461108	Sample_N	Sample_S	73211.9	Calpain-5 OS=Rattus norvegicus OX=10116 GN=Capn5 PE=1 SV=1	649868	597513	442568	486080	579345	492450	279246	220732	334303	435958	479698	658247
tr|D3ZJK8|D3ZJK8_RAT	2	1	111.64	0.0664061	0.1024	1.79363	0.46088	Sample_N	Sample_S	12117	Uncharacterized protein OS=Rattus norvegicus OX=10116 PE=1 SV=3	596558	344526	359756	466104	425228	572299	47413.1	20138	366521	71265.6	534051	501883
tr|A0A0G2QC56|A0A0G2QC56_RAT;tr|Q6AY36|Q6AY36_RAT	5	3	142.06	0.0665155	0.102486	2.31404	0.46053	Sample_N	Sample_S	61989.1	Coronin OS=Rattus norvegicus OX=10116 GN=Coro2a PE=1 SV=1	31755.8	27662.8	27192.2	38631.2	50488.6	37505.2	130.71	144.951	36731.6	25221.8	0	29919.6
O88382|MAGI2_RAT;tr|A0A0G2JXR9|A0A0G2JXR9_RAT;tr|D3ZY03|D3ZY03_RAT	2	1	42.89	0.0669941	0.103139	1.64214	0.459005	Sample_N	Sample_S	141072	Membrane-associated guanylate kinase, WW and PDZ domain-containing protein 2 OS=Rattus norvegicus OX=10116 GN=Magi2 PE=1 SV=1	51628.8	30712.2	41619	42250	41756.5	56195.3	9888.77	15695.4	5125.39	52894.3	23493	53767.4
tr|D3ZTK0|D3ZTK0_RAT	3	3	151.6	0.0672261	0.103271	1.79294	0.45827	Sample_N	Sample_S	25877.4	Tetratricopeptide repeat domain 9B OS=Rattus norvegicus OX=10116 GN=Ttc9b PE=4 SV=1	184077	107569	147313	231547	165599	189634	29609.9	8234.06	46531.3	148044	94898.3	244780
tr|D4A4T6|D4A4T6_RAT	7	6	344.03	0.0672433	0.103271	1.725	0.458216	Sample_N	Sample_S	83874	RAD50 interactor 1 OS=Rattus norvegicus OX=10116 GN=Rint1 PE=1 SV=3	432010	359077	206416	371123	375865	451606	267847	172066	73040.9	41436.1	328510	390199
Q6AY30|SCPDL_RAT	27	22	1287.81	0.0674408	0.103455	1.58396	0.457592	Sample_N	Sample_S	47088.2	Saccharopine dehydrogenase-like oxidoreductase OS=Rattus norvegicus OX=10116 GN=Sccpdh PE=1 SV=1	1.16973e+06	1.446e+06	982894	1.1429e+06	1.35991e+06	1.36091e+06	1.05608e+06	402638	1.15988e+06	183796	809796	1.099e+06
P63142|KCNA2_RAT	8	2	392.28	0.0674721	0.103455	1.41074	0.457493	Sample_N	Sample_S	56700.8	Potassium voltage-gated channel subfamily A member 2 OS=Rattus norvegicus OX=10116 GN=Kcna2 PE=1 SV=1	366013	380908	315933	323735	323942	416165	145020	106508	288880	273049	464334	229710
Q5QD51|AKA12_RAT;tr|Q62766|Q62766_RAT	18	15	878.97	0.0676919	0.103708	1.68313	0.456802	Sample_N	Sample_S	181109	A-kinase anchor protein 12 OS=Rattus norvegicus OX=10116 GN=Akap12 PE=1 SV=1	293248	255286	449495	457265	457426	171551	69827	155454	231679	170502	180738	430132
Q4KM77|EI24_RAT	5	3	201.28	0.0678198	0.10382	1.4383	0.4564	Sample_N	Sample_S	38892.6	Etoposide-induced protein 2.4 homolog OS=Rattus norvegicus OX=10116 GN=Ei24 PE=1 SV=1	49959.5	65369.7	60185.2	56955.4	60054.6	37456.8	20204	57156	62946.6	22667.4	23896.8	42553
tr|A0A0G2JU77|A0A0G2JU77_RAT	3	2	191.55	0.0678752	0.103821	1.72302	0.456227	Sample_N	Sample_S	24792.3	Eukaryotic translation initiation factor 3 subunit K OS=Rattus norvegicus OX=10116 GN=Eif3k PE=1 SV=1	77719.3	148729	261535	104570	109226	119656	35522.6	35397.4	114270	110118	60688	120746
Q62889|NLGN3_RAT;tr|D3ZDC0|D3ZDC0_RAT;tr|F1LPZ8|F1LPZ8_RAT;tr|A0A096MK63|A0A096MK63_RAT	28	21	1963.31	0.0680128	0.103915	1.5653	0.455796	Sample_N	Sample_S	93888.2	Neuroligin-3 OS=Rattus norvegicus OX=10116 GN=Nlgn3 PE=1 SV=1	1.6015e+06	1.7107e+06	946210	1.62591e+06	2.02702e+06	1.72029e+06	1.58283e+06	822161	1.49199e+06	460897	375239	1.42009e+06
F1M5N7|KI21B_RAT	16	13	795.63	0.0680464	0.103915	1.66605	0.455691	Sample_N	Sample_S	182563	Kinesin-like protein KIF21B OS=Rattus norvegicus OX=10116 GN=Kif21b PE=1 SV=2	356537	323514	738563	463849	422102	403880	233312	62746	319105	319475	227357	463678
Q794F9|4F2_RAT	35	1	2054.02	0.0681798	0.103951	1.49714	0.455274	Sample_N	Sample_S	58072.3	4F2 cell-surface antigen heavy chain OS=Rattus norvegicus OX=10116 GN=Slc3a2 PE=1 SV=1	1.29988e+06	1.36634e+06	879618	1.45669e+06	1.37177e+06	1.32692e+06	1.33467e+06	1.19333e+06	960034	377174	336926	941838
tr|A0A0H2UHQ0|A0A0H2UHQ0_RAT	35	1	2102.15	0.0681798	0.103951	1.49714	0.455274	Sample_N	Sample_S	61875.3	4F2 cell-surface antigen heavy chain OS=Rattus norvegicus OX=10116 GN=Slc3a2 PE=1 SV=1	5.6039e+06	5.89039e+06	3.7921e+06	6.2799e+06	5.91382e+06	5.72046e+06	5.75386e+06	5.14454e+06	4.13878e+06	1.62603e+06	1.45252e+06	4.06034e+06
tr|D3ZD89|D3ZD89_RAT	4	3	122.93	0.0683904	0.103996	1.68753	0.454619	Sample_N	Sample_S	101010	N(alpha)-acetyltransferase 15, NatA auxiliary subunit OS=Rattus norvegicus OX=10116 GN=Naa15 PE=1 SV=2	15811.3	31058.6	46855.2	23824.6	35925.4	32979.7	26263	5326.69	31438	16477.9	16308.5	14675.5
tr|F7FNS3|F7FNS3_RAT;tr|Q5RKH9|Q5RKH9_RAT	6	5	245.81	0.0683918	0.103996	1.26208	0.454614	Sample_N	Sample_S	28848.8	Derlin OS=Rattus norvegicus OX=10116 GN=Derl1 PE=1 SV=1	448967	401609	297374	400944	373577	472239	365716	206575	255306	378512	321578	369743
tr|F1LPQ4|F1LPQ4_RAT;P70498|PLD2_RAT	2	1	89.58	0.0684285	0.103996	1.85391	0.4545	Sample_N	Sample_S	105784	Phospholipase OS=Rattus norvegicus OX=10116 GN=Pld2 PE=3 SV=3	41331.7	30822.9	11120.3	28929.4	35986.3	42741.7	3015.43	51524.3	7697.02	2974.52	17855.9	19921.7
D3ZLH5|PLXB3_RAT	8	7	424.39	0.0684322	0.103996	1.71715	0.454489	Sample_N	Sample_S	208486	Plexin-B3 OS=Rattus norvegicus OX=10116 GN=Plxnb3 PE=1 SV=1	71815.8	67464.9	46217.6	75766	64055.4	112699	34583.7	69272.8	19523	26491.8	6597.81	98616.2
tr|D4A2W1|D4A2W1_RAT;tr|F1LTZ5|F1LTZ5_RAT	2	2	95.94	0.0684835	0.103996	1.45094	0.454329	Sample_S	Sample_N	41504	Ectonucleotide pyrophosphatase/phosphodiesterase 4 OS=Rattus norvegicus OX=10116 GN=Enpp4 PE=1 SV=2	69531.7	47580	67418	56334.1	66544.6	85157.7	155422	89708.8	101535	91033.7	79412.6	52477.8
P07825|SYPH_RAT	37	31	1812.51	0.0687112	0.10411	1.73491	0.453623	Sample_N	Sample_S	33310.7	Synaptophysin OS=Rattus norvegicus OX=10116 GN=Syp PE=1 SV=1	3.18471e+07	2.28381e+07	2.64346e+07	2.18417e+07	4.50359e+07	3.20744e+07	1.16725e+07	3.7155e+07	1.85551e+07	3.62968e+06	3.17853e+06	2.96024e+07
Q5BK81|PTGR2_RAT	3	2	161.4	0.0687232	0.10411	1.94052	0.453586	Sample_N	Sample_S	38136.4	Prostaglandin reductase 2 OS=Rattus norvegicus OX=10116 GN=Ptgr2 PE=2 SV=2	74923.7	64884.5	149398	87006.6	69919.3	114369	89717.2	36411.1	15118.3	69534.8	4151.01	73907.8
tr|F1LMS1|F1LMS1_RAT	16	11	808.63	0.0688017	0.104145	1.69257	0.453344	Sample_N	Sample_S	259403	Voltage-dependent R-type calcium channel subunit alpha OS=Rattus norvegicus OX=10116 GN=Cacna1e PE=1 SV=3	553525	584741	443976	381701	448637	392882	33943.5	88700.1	289581	700541	194228	350522
tr|G3V6H2|G3V6H2_RAT	56	49	2872.54	0.0689492	0.104274	1.61423	0.452888	Sample_N	Sample_S	273615	Pre-mRNA processing factor 8, isoform CRA_a OS=Rattus norvegicus OX=10116 GN=Prpf8 PE=1 SV=1	647396	880639	874881	932743	826144	781729	504675	638988	905330	173053	113183	727232
Q9Z1X1|ESYT1_RAT;tr|A0A0G2JXJ7|A0A0G2JXJ7_RAT	18	18	1042.34	0.0689969	0.104274	1.50236	0.452741	Sample_N	Sample_S	121159	Extended synaptotagmin-1 OS=Rattus norvegicus OX=10116 GN=Esyt1 PE=1 SV=1	352513	342568	251451	370757	411020	261763	230869	136514	419526	73418.7	169171	295135
A7VJC2|ROA2_RAT;tr|F1LM82|F1LM82_RAT;tr|F1LNF1|F1LNF1_RAT	10	8	529.78	0.0692922	0.104562	1.38785	0.451833	Sample_N	Sample_S	37477.8	Heterogeneous nuclear ribonucleoproteins A2/B1 OS=Rattus norvegicus OX=10116 GN=Hnrnpa2b1 PE=1 SV=1	4.2436e+06	7.04229e+06	8.72366e+06	6.05591e+06	4.42732e+06	4.28524e+06	4.50242e+06	3.46054e+06	5.20255e+06	2.95471e+06	4.26313e+06	4.6755e+06
Q5U2R0|MAT2B_RAT	4	3	217.7	0.0693245	0.104562	2.11543	0.451734	Sample_N	Sample_S	37374.7	Methionine adenosyltransferase 2 subunit beta OS=Rattus norvegicus OX=10116 GN=Mat2b PE=2 SV=1	36847.4	41868.6	133973	61316.7	49937.3	22683	1506.67	672.534	11843.4	11690.6	60533.8	77609.5
O35049|NSMA2_RAT	16	13	979.23	0.0693529	0.104562	1.62717	0.451647	Sample_S	Sample_N	71272.1	Sphingomyelin phosphodiesterase 3 OS=Rattus norvegicus OX=10116 GN=Smpd3 PE=1 SV=2	564025	297192	268202	322687	515984	454798	1.18775e+06	424421	577463	763284	643976	345555
Q8K1M7|BRNP3_RAT	6	2	251.79	0.0694335	0.1046	1.41912	0.4514	Sample_N	Sample_S	88497.2	BMP/retinoic acid-inducible neural-specific protein 3 OS=Rattus norvegicus OX=10116 GN=Brinp3 PE=2 SV=1	52950.8	75577	45314.3	49101.8	51634.3	36456.8	33838.8	24879.4	30041.5	20037.1	49017.6	61359.6
P29476|NOS1_RAT;tr|D3ZEW7|D3ZEW7_RAT;tr|F1LQL1|F1LQL1_RAT	16	13	664.24	0.0696962	0.104913	1.46886	0.450597	Sample_N	Sample_S	160559	Nitric oxide synthase, brain OS=Rattus norvegicus OX=10116 GN=Nos1 PE=1 SV=1	369465	247751	299595	449465	277791	354181	113573	270262	249905	101456	343796	281415
tr|D4A9Z2|D4A9Z2_RAT	2	2	89.2	0.069754	0.104915	1.36423	0.450421	Sample_S	Sample_N	96850.1	DNA topoisomerase OS=Rattus norvegicus OX=10116 GN=Top3b PE=1 SV=1	51595.8	50490.4	55744.4	32350.3	31539.8	23696.1	47575.3	68854.8	43938.4	63815.6	66952.8	43667.1
P62982|RS27A_RAT;tr|Q6PED0|Q6PED0_RAT	10	3	467.49	0.0699071	0.104915	1.17426	0.449955	Sample_S	Sample_N	17950.9	Ubiquitin-40S ribosomal protein S27a OS=Rattus norvegicus OX=10116 GN=Rps27a PE=1 SV=2	9.6919e+06	1.06435e+07	8.3658e+06	8.68126e+06	9.06508e+06	8.72936e+06	1.2983e+07	1.19583e+07	8.88563e+06	1.14653e+07	1.07952e+07	8.70454e+06
P62986|RL40_RAT;tr|Q6P7R7|Q6P7R7_RAT	8	1	365.14	0.0699071	0.104915	1.17426	0.449955	Sample_S	Sample_N	14728.3	Ubiquitin-60S ribosomal protein L40 OS=Rattus norvegicus OX=10116 GN=Uba52 PE=1 SV=2	1.62802e+07	1.78786e+07	1.40526e+07	1.45825e+07	1.52273e+07	1.46633e+07	2.18085e+07	2.00872e+07	1.49258e+07	1.92591e+07	1.81335e+07	1.46216e+07
tr|Q68FQ9|Q68FQ9_RAT	21	18	1224.14	0.0699189	0.104915	1.2071	0.449919	Sample_N	Sample_S	50968.7	LanC lantibiotic synthetase component C-like 2 (Bacterial) OS=Rattus norvegicus OX=10116 GN=Lancl2 PE=1 SV=1	1.21672e+06	1.35901e+06	1.58063e+06	1.48544e+06	1.24428e+06	1.25554e+06	1.33477e+06	1.21711e+06	1.13291e+06	856725	825935	1.37734e+06
tr|F1LVX2|F1LVX2_RAT	2	1	79.08	0.0700838	0.104996	1.51972	0.449418	Sample_N	Sample_S	136189	EH domain-binding protein 1 OS=Rattus norvegicus OX=10116 GN=Ehbp1 PE=1 SV=3	39839.7	41363.2	43055	39282.2	40370.5	63616.4	10725.2	8520.79	32657.1	23244.2	22345.7	78543.6
Q499N5|ACSF2_RAT	4	4	189.13	0.0701395	0.104996	1.77508	0.449249	Sample_N	Sample_S	67886.6	Acyl-CoA synthetase family member 2, mitochondrial OS=Rattus norvegicus OX=10116 GN=Acsf2 PE=2 SV=1	123652	139491	244073	181818	149171	128746	11987.6	26776.3	101182	86401.4	125302	193086
Q5U2R7|MESD_RAT	9	9	521.18	0.0703357	0.10503	1.62551	0.448655	Sample_S	Sample_N	25215.6	LRP chaperone MESD OS=Rattus norvegicus OX=10116 GN=Mesd PE=2 SV=1	799393	379867	391963	313637	473300	775473	977110	371724	1.21283e+06	685042	740839	1.1062e+06
P50904|RASA1_RAT;tr|G3V9H0|G3V9H0_RAT	4	3	179.36	0.0704421	0.10503	1.44716	0.448334	Sample_S	Sample_N	115440	Ras GTPase-activating protein 1 OS=Rattus norvegicus OX=10116 GN=Rasa1 PE=3 SV=1	44529	36247.1	58837.3	42399.8	31162.3	42139.1	57755	87702	75774.2	62437.2	54339.5	31473.4
tr|D4A7R0|D4A7R0_RAT	6	5	284.45	0.0704678	0.10503	1.56435	0.448256	Sample_N	Sample_S	74652.3	Signal recognition particle subunit SRP72 OS=Rattus norvegicus OX=10116 GN=LOC108348180 PE=1 SV=2	138914	122580	296008	213932	142131	138614	116281	92405.9	81349.9	58047.6	55454.4	269059
tr|F1LR18|F1LR18_RAT	8	8	354.42	0.070541	0.10503	1.60557	0.448036	Sample_S	Sample_N	125530	Rho GTPase-activating protein 39 OS=Rattus norvegicus OX=10116 GN=Arhgap39 PE=1 SV=1	306320	477958	352557	93586.1	115999	366114	492224	390008	313794	710120	402172	441269
tr|A0A0G2K0E7|A0A0G2K0E7_RAT;tr|M0R8Z5|M0R8Z5_RAT	5	4	182.2	0.0705502	0.10503	1.60013	0.448008	Sample_S	Sample_N	104220	Ubiquitin protein ligase E3B OS=Rattus norvegicus OX=10116 GN=Ube3b PE=1 SV=1	20218.8	10194.7	8405.3	33069.5	14489.3	7096.1	32311.3	31339	31207.1	20026.4	12750.2	21936.5
tr|Q4KSH6|Q4KSH6_RAT	7	6	372.78	0.0707044	0.105112	1.34241	0.447544	Sample_N	Sample_S	44113.6	Dual specificity mitogen-activated protein kinase kinase 4 OS=Rattus norvegicus OX=10116 GN=Map2k4 PE=2 SV=1	511073	409346	574014	572926	443572	582512	341491	198724	330909	526374	312840	594054
Q2YDU8|SPNS1_RAT	9	9	583.81	0.0707194	0.105112	1.61594	0.447499	Sample_N	Sample_S	56796.1	Protein spinster homolog 1 OS=Rattus norvegicus OX=10116 GN=Spns1 PE=2 SV=2	1.01481e+06	647868	481179	598072	615151	495592	452269	141551	125240	135291	588050	941771
tr|D3Z981|D3Z981_RAT	58	41	3490.33	0.0708007	0.105112	1.6095	0.447254	Sample_N	Sample_S	213190	Plexin A1 OS=Rattus norvegicus OX=10116 GN=Plxna1 PE=1 SV=3	1.92572e+06	1.50647e+06	1.2867e+06	1.73593e+06	1.56154e+06	1.72522e+06	238190	396578	205628	1.3349e+06	1.57025e+06	2.307e+06
D3ZFB6|PRRT2_RAT	12	12	590.81	0.0708271	0.105112	1.56173	0.447175	Sample_N	Sample_S	35820.7	Proline-rich transmembrane protein 2 OS=Rattus norvegicus OX=10116 GN=Prrt2 PE=1 SV=1	4.66522e+06	4.16488e+06	2.3138e+06	3.0718e+06	5.62146e+06	3.09445e+06	3.03079e+06	921410	2.76802e+06	1.85645e+06	3.89118e+06	2.21562e+06
Q5XIK2|TMX2_RAT	17	16	878.73	0.071178	0.105497	1.68916	0.446125	Sample_N	Sample_S	33865.6	Thioredoxin-related transmembrane protein 2 OS=Rattus norvegicus OX=10116 GN=Tmx2 PE=2 SV=1	3.76123e+06	2.72117e+06	2.38521e+06	3.12901e+06	3.80169e+06	3.94577e+06	260010	1.16568e+06	1.07267e+06	2.03374e+06	4.49031e+06	2.6663e+06
Q68FQ0|TCPE_RAT	26	20	1406.61	0.0713039	0.105497	1.77549	0.445749	Sample_N	Sample_S	59536.8	T-complex protein 1 subunit epsilon OS=Rattus norvegicus OX=10116 GN=Cct5 PE=1 SV=1	1.22785e+06	1.23881e+06	1.06279e+06	1.38752e+06	1.32607e+06	1.26956e+06	42735.7	1.56453e+06	1.02334e+06	306102	80204.5	1.21437e+06
tr|O89089|O89089_RAT	9	5	349.49	0.0713663	0.105497	1.55273	0.445563	Sample_N	Sample_S	261928	Voltage-dependent N-type calcium channel subunit alpha OS=Rattus norvegicus OX=10116 GN=Cacna1b PE=1 SV=1	182357	156914	80233.2	137963	166541	134419	200365	33769.5	54019.5	84385.3	51996.3	128315
tr|Q4KLK7|Q4KLK7_RAT	8	8	486	0.0713897	0.105497	1.44264	0.445493	Sample_N	Sample_S	65399.6	NOP56 ribonucleoprotein OS=Rattus norvegicus OX=10116 GN=Nop56 PE=1 SV=1	189716	198194	344263	297836	225151	292489	118780	83943.9	230707	239382	152892	247084
tr|D4A8A0|D4A8A0_RAT	24	19	1155.14	0.0714322	0.105497	1.72145	0.445367	Sample_N	Sample_S	243369	Carbamoyl-phosphate synthetase 2, aspartate transcarbamylase, and dihydroorotase OS=Rattus norvegicus OX=10116 GN=Cad PE=1 SV=2	97226.6	137382	189178	157970	109270	114617	62690.8	53296.8	43622.1	10422.2	158033	139938
Q62639|RHEB_RAT	6	5	225.81	0.0714833	0.105497	1.45925	0.445215	Sample_N	Sample_S	20479.4	GTP-binding protein Rheb OS=Rattus norvegicus OX=10116 GN=Rheb PE=1 SV=1	191531	174727	231923	172535	210533	162336	56642.7	110799	53706.3	191386	134268	236875
Q6AYR2|NDRG3_RAT	20	18	1571.43	0.0714943	0.105497	1.37009	0.445182	Sample_N	Sample_S	41506.9	Protein NDRG3 OS=Rattus norvegicus OX=10116 GN=Ndrg3 PE=1 SV=1	3.49644e+06	1.75474e+06	2.11143e+06	2.68996e+06	2.82931e+06	3.70439e+06	1.89981e+06	1.43938e+06	1.99293e+06	1.73677e+06	2.14364e+06	2.89345e+06
Q9R1M7|NMD3A_RAT	4	4	191.83	0.0715317	0.105497	4.42755	0.445071	Sample_S	Sample_N	127607	Glutamate receptor ionotropic, NMDA 3A OS=Rattus norvegicus OX=10116 GN=Grin3a PE=1 SV=1	96092.5	57364.2	121908	80524	83215.1	76357.9	127885	78947.3	121722	726195	1.12473e+06	102756
tr|B0BMW0|B0BMW0_RAT	22	19	1260.92	0.071801	0.105812	1.24582	0.444273	Sample_N	Sample_S	23896.9	RAB14, member RAS oncogene family OS=Rattus norvegicus OX=10116 GN=Rab14 PE=1 SV=1	8.05634e+06	8.85769e+06	7.77145e+06	6.78893e+06	6.43547e+06	7.15824e+06	9.03139e+06	5.63604e+06	4.1735e+06	5.0595e+06	7.14453e+06	5.13044e+06
P07340|AT1B1_RAT	48	44	2601	0.0719401	0.105934	1.46946	0.443861	Sample_S	Sample_N	35201.6	Sodium/potassium-transporting ATPase subunit beta-1 OS=Rattus norvegicus OX=10116 GN=Atp1b1 PE=1 SV=1	6.61927e+07	4.23925e+07	3.33025e+07	3.98276e+07	4.77246e+07	6.02051e+07	1.19438e+08	7.38362e+07	4.10734e+07	5.49998e+07	6.86085e+07	6.76653e+07
tr|D3ZFQ5|D3ZFQ5_RAT	4	3	139.28	0.0720676	0.105949	1.58891	0.443485	Sample_N	Sample_S	88792.6	Cadherin 9 OS=Rattus norvegicus OX=10116 GN=Cdh9 PE=1 SV=1	59514.1	72211.1	44056.9	50450.2	58268	46867.6	29537.2	7451.41	32879.4	37519.1	51479.2	49684.5
tr|A0A0G2JX62|A0A0G2JX62_RAT	7	3	228.01	0.0720795	0.105949	1.56815	0.44345	Sample_N	Sample_S	80596.5	SRSF protein kinase 2 OS=Rattus norvegicus OX=10116 GN=Srpk2 PE=1 SV=1	37527.7	59624.2	70836.7	47731.7	44047.8	33737.2	14453.2	43217.9	46125.6	11991.1	19057.3	52321.3
Q711G3|IAH1_RAT;tr|B5DER3|B5DER3_RAT	4	4	179.19	0.0721736	0.105949	1.74635	0.443173	Sample_N	Sample_S	28004.3	Isoamyl acetate-hydrolyzing esterase 1 homolog OS=Rattus norvegicus OX=10116 GN=Iah1 PE=2 SV=2	103499	112013	325691	141808	149528	173396	44726.1	142993	91110	27416.5	65551	204225
Q5XIF5|DEGS1_RAT	5	4	330.53	0.0723407	0.10611	1.53178	0.442681	Sample_N	Sample_S	38055.1	Sphingolipid delta(4)-desaturase DES1 OS=Rattus norvegicus OX=10116 GN=Degs1 PE=2 SV=1	686227	853199	532953	549203	556767	788286	401971	227396	130109	545628	596265	688188
tr|Q1RP74|Q1RP74_RAT;tr|Q1W1V7|Q1W1V7_RAT	6	5	230.63	0.0726421	0.106206	1.75423	0.441798	Sample_S	Sample_N	27247.4	RCG53953, isoform CRA_a OS=Rattus norvegicus OX=10116 GN=LOC103690005 PE=1 SV=1	143186	91027	235540	145312	129953	75097.2	102031	178367	374277	165612	248759	369624
tr|Q78DZ1|Q78DZ1_RAT	24	1	1275.57	0.072651	0.106206	3.06623	0.441772	Sample_N	Sample_S	52639.8	Microtubule-associated protein OS=Rattus norvegicus OX=10116 GN=Map2 PE=1 SV=1	60227.9	503952	89305	91543.1	69981.4	70283.3	6348.74	52510.3	47076	65737	43109.2	73941.8
tr|D3ZDJ3|D3ZDJ3_RAT	6	4	434.32	0.0726846	0.106206	1.45062	0.441673	Sample_N	Sample_S	39071.6	ELMO domain-containing 1 OS=Rattus norvegicus OX=10116 GN=Elmod1 PE=4 SV=2	452158	324268	236791	343718	405966	426008	311989	128310	380154	151119	373041	164334
tr|F1LQP7|F1LQP7_RAT;tr|Q9QX63|Q9QX63_RAT	12	11	591.33	0.0727482	0.106217	1.19653	0.441488	Sample_N	Sample_S	70454.9	Cartilage acidic protein 1 OS=Rattus norvegicus OX=10116 GN=Crtac1 PE=4 SV=1	1.04511e+06	987994	822018	1.02518e+06	941990	944092	1.01886e+06	589388	777057	803543	633830	996583
P31646|S6A13_RAT;tr|A0A0G2K0Z3|A0A0G2K0Z3_RAT;tr|R9PXV0|R9PXV0_RAT	2	1	100.38	0.0728234	0.106245	2.07126	0.441268	Sample_N	Sample_S	68263.2	Sodium- and chloride-dependent GABA transporter 2 OS=Rattus norvegicus OX=10116 GN=Slc6a13 PE=1 SV=1	38706.7	23717.8	10334.7	28884.4	41262.8	42293.7	39.7288	0	3052.49	36540.3	48246.2	1535.36
tr|G3V8K2|G3V8K2_RAT	9	9	690.72	0.0738641	0.107432	1.41799	0.438254	Sample_N	Sample_S	8304.75	Guanine nucleotide-binding protein subunit gamma OS=Rattus norvegicus OX=10116 GN=Gng3 PE=1 SV=1	4.31084e+06	5.24824e+06	3.65623e+06	3.9172e+06	4.04282e+06	3.76028e+06	2.67832e+06	2.61743e+06	1.13198e+06	1.85446e+06	4.79673e+06	4.50625e+06
tr|Q5M9F7|Q5M9F7_RAT	10	10	742.07	0.0739536	0.10748	1.52671	0.437997	Sample_N	Sample_S	46213.8	ARP10 actin-related protein 10 homolog (S. cerevisiae) OS=Rattus norvegicus OX=10116 GN=Actr10 PE=1 SV=1	343493	434518	491310	449052	337262	366243	312296	154752	487966	67637.8	233997	329692
tr|M0R544|M0R544_RAT	14	3	794.71	0.0743902	0.107949	1.69292	0.436746	Sample_N	Sample_S	106204	Glucosidase, alpha, acid, isoform CRA_a OS=Rattus norvegicus OX=10116 GN=Gaa PE=1 SV=1	182008	193715	198686	295543	267632	275823	175966	137677	196189	86570.6	21360.7	217129
Q6P7A9|LYAG_RAT	13	1	699.5	0.0743902	0.107949	1.69292	0.436746	Sample_N	Sample_S	106207	Lysosomal alpha-glucosidase OS=Rattus norvegicus OX=10116 GN=Gaa PE=2 SV=1	214279	228061	233913	347943	315083	324726	207164	162088	230974	101920	25148	255626
tr|D3ZCQ2|D3ZCQ2_RAT	8	7	432.02	0.0744926	0.108015	1.39574	0.436454	Sample_S	Sample_N	48344	ALG11, alpha-1,2-mannosyltransferase OS=Rattus norvegicus OX=10116 GN=Alg11 PE=1 SV=2	225838	147902	122605	160941	186982	195184	342802	240309	185469	145590	229135	307496
Q9EPF2|MUC18_RAT	9	7	466.42	0.0745608	0.108031	1.74311	0.43626	Sample_N	Sample_S	71327.1	Cell surface glycoprotein MUC18 OS=Rattus norvegicus OX=10116 GN=Mcam PE=1 SV=2	244564	347575	193229	280973	234637	324722	16997.1	110016	76601.6	196655	197348	335027
Q62625|MLP3B_RAT	6	2	300.93	0.074693	0.108049	1.62991	0.435884	Sample_N	Sample_S	16393.9	Microtubule-associated proteins 1A/1B light chain 3B OS=Rattus norvegicus OX=10116 GN=Map1lc3b PE=1 SV=3	597910	573174	863567	1.021e+06	661591	707709	52695.1	64212.3	58455.2	1.14304e+06	850205	546242
tr|F1LSY2|F1LSY2_RAT	16	12	930.13	0.0747829	0.108049	1.56413	0.435629	Sample_N	Sample_S	52239.5	Neuronal pentraxin receptor OS=Rattus norvegicus OX=10116 GN=Nptxr PE=1 SV=1	3.08068e+06	2.05699e+06	2.23595e+06	2.42317e+06	2.76639e+06	2.88411e+06	871463	458805	478729	2.3928e+06	3.26525e+06	2.40894e+06
tr|F1M6V8|F1M6V8_RAT	5	5	227.4	0.0748137	0.108049	1.7678	0.435541	Sample_N	Sample_S	81436.9	Striatin 4 OS=Rattus norvegicus OX=10116 GN=Strn4 PE=1 SV=1	266778	203377	485859	254706	205677	255664	65392.6	24725.9	268537	250537	121471	215181
tr|D3ZHK4|D3ZHK4_RAT	4	2	83.75	0.0748415	0.108049	2.56168	0.435462	Sample_N	Sample_S	182226	RB1-inducible coiled-coil 1 OS=Rattus norvegicus OX=10116 GN=Rb1cc1 PE=1 SV=1	26338.9	10847.2	2397.33	19684.8	18733.1	16002.4	10881.4	4857.52	7438.79	2374.54	1759.45	9384.4
P41565|IDHG1_RAT;tr|Q5XIJ3|Q5XIJ3_RAT	7	6	475.11	0.0750218	0.108164	1.45174	0.434951	Sample_N	Sample_S	42851.5	Isocitrate dehydrogenase [NAD] subunit gamma 1, mitochondrial OS=Rattus norvegicus OX=10116 GN=Idh3g PE=1 SV=2	730744	1.16248e+06	1.09994e+06	901008	676766	962158	448241	517553	246694	845217	827860	925800
tr|Q4QQV4|Q4QQV4_RAT	15	12	820.56	0.0751144	0.108164	1.39122	0.434689	Sample_N	Sample_S	57360.3	Dead end homolog 1 (Zebrafish) OS=Rattus norvegicus OX=10116 GN=Hars PE=1 SV=1	222395	422487	307566	371008	390551	335464	209262	192478	423148	200663	131286	316304
Q66H15|RMD3_RAT	4	4	232.12	0.0751868	0.108164	1.9926	0.434485	Sample_S	Sample_N	52312.1	Regulator of microtubule dynamics protein 3 OS=Rattus norvegicus OX=10116 GN=Rmdn3 PE=1 SV=1	55342.8	48565.6	46246.9	69616.2	59433.9	64316.9	209986	45545.7	137646	170313	61398.3	59611.8
B2GV54|NCEH1_RAT	26	22	1700.32	0.0752898	0.108164	1.97757	0.434194	Sample_N	Sample_S	45821.9	Neutral cholesterol ester hydrolase 1 OS=Rattus norvegicus OX=10116 GN=Nceh1 PE=1 SV=1	4.88906e+06	4.88415e+06	2.96076e+06	4.47648e+06	5.10562e+06	4.98075e+06	2.70059e+06	1.67237e+06	93581.6	986225	3.39683e+06	4.95358e+06
Q4KLH5|AGFG1_RAT;tr|F1M9N7|F1M9N7_RAT	3	3	113.05	0.075376	0.108164	1.76866	0.433952	Sample_N	Sample_S	58169.9	Arf-GAP domain and FG repeat-containing protein 1 OS=Rattus norvegicus OX=10116 GN=Agfg1 PE=1 SV=1	93965.3	67220.9	94328.3	90927.3	88277.9	153149	10328.4	44240.8	4853.96	131199	42617.7	99142.1
tr|D4A7H9|D4A7H9_RAT	3	1	110.32	0.0753898	0.108164	1.66362	0.433913	Sample_N	Sample_S	50543.6	CHMP family, member 7 (Predicted), isoform CRA_a OS=Rattus norvegicus OX=10116 GN=Chmp7 PE=1 SV=1	19499.2	18063.2	30607.8	31835.9	26767.3	25242.8	352.663	322.516	16112	33864.5	38738.1	1986.71
P54001|P4HA1_RAT	3	3	139	0.0754684	0.108164	1.76595	0.433691	Sample_N	Sample_S	60898.1	Prolyl 4-hydroxylase subunit alpha-1 OS=Rattus norvegicus OX=10116 GN=P4ha1 PE=2 SV=2	186756	124003	145682	169597	207169	189613	215313	35082	105078	112797	8855.05	102066
tr|A0A0U1ZF16|A0A0U1ZF16_RAT;tr|A0A0U1ZFN5|A0A0U1ZFN5_RAT;tr|D3ZV15|D3ZV15_RAT	2	2	74.52	0.0754875	0.108164	1.50725	0.433638	Sample_N	Sample_S	89173.1	E3 ubiquitin-protein ligase CBL OS=Rattus norvegicus OX=10116 GN=c-Cbl PE=2 SV=1	32942.4	34796.4	50692	35602.5	31901.1	22481.4	10877	12020.6	34546.2	35321.4	12647.9	32861.9
P0DP29|CALM1_RAT;P0DP30|CALM2_RAT;P0DP31|CALM3_RAT;tr|D4ABV5|D4ABV5_RAT	6	6	339.06	0.0755088	0.108164	1.6934	0.433578	Sample_N	Sample_S	16837.6	Calmodulin-1 OS=Rattus norvegicus OX=10116 GN=Calm1 PE=1 SV=1	1.95209e+06	3.97883e+06	5.57468e+06	2.17318e+06	2.70664e+06	1.90176e+06	1.04957e+06	1.94493e+06	570188	858587	1.46582e+06	4.91004e+06
tr|B2GV96|B2GV96_RAT	4	4	181.02	0.0757326	0.108403	2.26159	0.43295	Sample_S	Sample_N	19814.6	Coiled-coil domain-containing 115 OS=Rattus norvegicus OX=10116 GN=Ccdc115 PE=1 SV=1	155923	195155	134229	203181	185172	165258	202334	856285	195720	316355	643226	135689
tr|B2RYV5|B2RYV5_RAT;tr|G3V6C3|G3V6C3_RAT	3	2	93.63	0.0758101	0.108432	1.45085	0.432733	Sample_S	Sample_N	22063.6	RGD1562502 protein (Fragment) OS=Rattus norvegicus OX=10116 GN=RGD1562502 PE=2 SV=1	18527	27962.2	94761.6	28941.2	25204.8	47575.4	46461.1	61530.6	49884.3	62237.2	85598.3	46805.1
Q80ZA5|S4A10_RAT;tr|A0A0G2JYF0|A0A0G2JYF0_RAT;tr|A0A2L1K0J5|A0A2L1K0J5_RAT	31	22	1881.95	0.0758914	0.108466	1.91001	0.432505	Sample_N	Sample_S	125639	Sodium-driven chloride bicarbonate exchanger OS=Rattus norvegicus OX=10116 GN=Slc4a10 PE=1 SV=1	2.01979e+06	2.23776e+06	1.0812e+06	2.21552e+06	2.49755e+06	1.80671e+06	1.48924e+06	1.5976e+06	1.1446e+06	79667.5	214449	1.68307e+06
tr|D3ZW08|D3ZW08_RAT	6	6	253.15	0.0762525	0.108818	1.49172	0.431498	Sample_N	Sample_S	54852.3	Adenylosuccinate lyase OS=Rattus norvegicus OX=10116 GN=Adsl PE=1 SV=1	173643	160778	293686	191118	141906	228398	130615	46993.8	140777	138870	216383	123784
P22062|PIMT_RAT;tr|A0A140TAB9|A0A140TAB9_RAT	6	5	402.99	0.0763925	0.108861	1.30038	0.431109	Sample_S	Sample_N	24641.4	Protein-L-isoaspartate(D-aspartate) O-methyltransferase OS=Rattus norvegicus OX=10116 GN=Pcmt1 PE=1 SV=2	313839	182407	294908	227493	219747	305696	242924	253780	313320	414668	389812	393397
tr|A0A0G2JUX4|A0A0G2JUX4_RAT;tr|F1MAA1|F1MAA1_RAT	5	4	164.36	0.0763977	0.108861	1.65222	0.431094	Sample_N	Sample_S	157305	Ubiquitin-specific peptidase 47 OS=Rattus norvegicus OX=10116 GN=Usp47 PE=1 SV=1	60216.8	67852.5	143295	80479.2	79472.9	86139.8	29830.5	4770.16	152084	9958.73	25924.1	90620.5
O08837|CDC5L_RAT;tr|B1WBQ0|B1WBQ0_RAT	11	9	572.17	0.0765085	0.108937	2.04051	0.430786	Sample_S	Sample_N	92217.6	Cell division cycle 5-like protein OS=Rattus norvegicus OX=10116 GN=Cdc5l PE=1 SV=2	72051.6	60706.7	125722	84442.5	66920.1	84251.1	249180	49681	213912	231092	188642	75694.6
tr|D3ZVR8|D3ZVR8_RAT	2	1	66.25	0.0765885	0.108957	1.80659	0.430565	Sample_S	Sample_N	57825.2	Protein phosphatase 1, regulatory subunit 16A OS=Rattus norvegicus OX=10116 GN=Ppp1r16a PE=4 SV=1	134525	55469.2	56632.6	52429.5	54027.2	136034	233036	61997.6	73903.3	147253	203648	163795
Q642B3|RHBD3_RAT	6	5	293.14	0.0766372	0.108957	1.64305	0.43043	Sample_N	Sample_S	41097.9	Rhomboid domain-containing protein 3 OS=Rattus norvegicus OX=10116 GN=Rhbdd3 PE=2 SV=1	322471	260299	180102	260543	303526	277102	271958	75884.1	38834	25345.5	347157	217079
tr|F1M8K0|F1M8K0_RAT	11	11	596.48	0.0768205	0.109048	1.39459	0.429923	Sample_N	Sample_S	96706.4	Dystroglycan 1 OS=Rattus norvegicus OX=10116 GN=Dag1 PE=1 SV=1	1.51138e+06	1.27202e+06	827295	1.18115e+06	1.50621e+06	1.08968e+06	942823	1.04363e+06	435193	834224	621128	1.42041e+06
Q9QZ86|NOP58_RAT;tr|Q5PPK6|Q5PPK6_RAT	8	7	506.68	0.0768712	0.109048	1.4958	0.429783	Sample_N	Sample_S	60070.8	Nucleolar protein 58 OS=Rattus norvegicus OX=10116 GN=Nop58 PE=1 SV=1	84391.7	108018	155946	168311	126304	135469	52098.9	43061.6	209272	33503.7	56362.9	126117
Q5XIX0|DJC14_RAT	2	1	58.32	0.0768739	0.109048	2.10362	0.429776	Sample_N	Sample_S	79017.4	DnaJ homolog subfamily C member 14 OS=Rattus norvegicus OX=10116 GN=Dnajc14 PE=1 SV=1	13523.4	14224.1	5818.22	13982.3	14977.4	6486.57	252.803	2462.21	5691.38	6759.81	4478.58	13161.4
tr|A0A0G2JXW4|A0A0G2JXW4_RAT	10	1	581.31	0.0769955	0.109139	2.01435	0.429441	Sample_N	Sample_S	34384.8	Heterogeneous nuclear ribonucleoprotein C, isoform CRA_a OS=Rattus norvegicus OX=10116 GN=Hnrnpc PE=1 SV=1	284087	364639	806760	529839	327122	444492	15081.8	16673.2	179231	438012	368034	351618
Q5PQL7|ITM2C_RAT	8	8	442.29	0.0770739	0.109168	1.67448	0.429225	Sample_N	Sample_S	30480.2	Integral membrane protein 2C OS=Rattus norvegicus OX=10116 GN=Itm2c PE=1 SV=1	532178	537789	305820	389854	467601	650170	253855	53444.7	107288	355129	502138	450118
tr|G3V7Z4|G3V7Z4_RAT	12	10	490.03	0.0771545	0.109173	1.53836	0.429003	Sample_N	Sample_S	44049.3	Glia-derived nexin OS=Rattus norvegicus OX=10116 GN=Serpine2 PE=3 SV=1	294138	280411	266136	332415	338458	339515	70829.1	175894	50890.8	308703	244175	352788
P81377|KAP1_RAT	12	7	718.74	0.0771922	0.109173	1.26983	0.428899	Sample_N	Sample_S	43282.2	cAMP-dependent protein kinase type I-beta regulatory subunit OS=Rattus norvegicus OX=10116 GN=Prkar1b PE=2 SV=2	829347	1.26855e+06	1.02531e+06	947334	724465	730836	894208	620497	870150	596458	583442	786887
Q62667|MVP_RAT;tr|A0A140TAE0|A0A140TAE0_RAT	16	14	688.85	0.0773167	0.109267	1.29866	0.428557	Sample_N	Sample_S	95798.2	Major vault protein OS=Rattus norvegicus OX=10116 GN=Mvp PE=1 SV=4	459918	655568	559274	456535	434119	458990	401681	368836	338900	411256	592329	215865
P50399|GDIB_RAT	40	25	2707.42	0.0773879	0.109286	2.23783	0.428362	Sample_S	Sample_N	50537.2	Rab GDP dissociation inhibitor beta OS=Rattus norvegicus OX=10116 GN=Gdi2 PE=1 SV=2	1.12395e+06	1.15448e+06	1.88695e+06	1.52022e+06	1.26167e+06	1.47649e+06	6.3795e+06	4.69758e+06	3.45516e+06	904715	1.64335e+06	1.7706e+06
F1LMZ8|PSD11_RAT;tr|B5DEP6|B5DEP6_RAT	16	12	930.48	0.0774711	0.109322	1.22307	0.428134	Sample_N	Sample_S	47463.8	26S proteasome non-ATPase regulatory subunit 11 OS=Rattus norvegicus OX=10116 GN=Psmd11 PE=1 SV=2	935566	1.18818e+06	1.39811e+06	1.19359e+06	925061	1.04702e+06	822025	655918	1.21137e+06	874760	925066	978677
Q8R511|FNBP1_RAT	5	5	157.41	0.0775366	0.109333	1.35779	0.427955	Sample_S	Sample_N	71292.8	Formin-binding protein 1 OS=Rattus norvegicus OX=10116 GN=Fnbp1 PE=1 SV=2	49442.7	69519	72030.3	54251.5	47045.8	53756	64892.2	91669.4	116559	79245.2	69071.1	48420
Q9QYJ6|PDE10_RAT	17	13	975.18	0.0775995	0.109341	1.29847	0.427783	Sample_N	Sample_S	90161.3	cAMP and cAMP-inhibited cGMP 3',5'-cyclic phosphodiesterase 10A OS=Rattus norvegicus OX=10116 GN=Pde10a PE=1 SV=1	1.15078e+06	1.49635e+06	819041	1.06024e+06	1.26282e+06	1.01574e+06	690886	1.43601e+06	718778	680565	913591	800914
Q5FVJ0|RUFY3_RAT	12	1	519.64	0.0777373	0.109449	3.24331	0.427407	Sample_S	Sample_N	52906.9	Protein RUFY3 OS=Rattus norvegicus OX=10116 GN=Rufy3 PE=1 SV=1	3445.22	0	2834.79	1272.15	1302.52	116646	26859.5	147759	8541.32	5707.17	190119	28052
Q9Z2I6|SV2C_RAT	6	4	291.9	0.0777918	0.109449	1.39252	0.427258	Sample_S	Sample_N	82249.1	Synaptic vesicle glycoprotein 2C OS=Rattus norvegicus OX=10116 GN=Sv2c PE=1 SV=1	159600	111683	103131	176132	149459	235501	290964	125965	193497	256288	206219	229781
tr|D3ZHB3|D3ZHB3_RAT;tr|Q6PDW1|Q6PDW1_RAT;tr|D3ZG05|D3ZG05_RAT	6	5	355.94	0.0779126	0.109497	1.47306	0.426929	Sample_N	Sample_S	14513.9	40S ribosomal protein S12 OS=Rattus norvegicus OX=10116 GN=LOC100360573 PE=3 SV=3	438033	811293	723125	1.0129e+06	454387	576380	444712	253683	394832	777425	357698	498031
tr|D4A678|D4A678_RAT;tr|Q6XDA1|Q6XDA1_RAT	2	1	73.53	0.0779914	0.109497	1.57224	0.426715	Sample_S	Sample_N	280073	Spectrin, alpha, erythrocytic 1 OS=Rattus norvegicus OX=10116 GN=Spta1 PE=1 SV=3	40979.6	26209.6	21496.7	29200.5	38408.3	26185.5	90821.1	28193.7	51340.9	48363.2	37747.7	30435.7
tr|D4A0T8|D4A0T8_RAT	11	8	645.42	0.0779995	0.109497	1.40178	0.426693	Sample_N	Sample_S	38493.8	Dehydrogenase/reductase 7 OS=Rattus norvegicus OX=10116 GN=Dhrs7 PE=1 SV=3	1.96808e+06	1.51929e+06	1.54083e+06	1.78958e+06	1.91671e+06	2.27788e+06	1.35271e+06	1.05711e+06	1.06351e+06	503952	2.00368e+06	1.87502e+06
P35284|RAB12_RAT	12	6	571.35	0.078484	0.109957	1.70146	0.42538	Sample_N	Sample_S	27271.5	Ras-related protein Rab-12 OS=Rattus norvegicus OX=10116 GN=Rab12 PE=1 SV=2	409558	200482	245394	267421	392276	539414	86180	54230.3	48774.4	248964	459889	309483
Q6MGD0|CUTA_RAT;tr|A0A0G2JT00|A0A0G2JT00_RAT;tr|G3V616|G3V616_RAT	2	2	72.21	0.0785386	0.109957	5.50152	0.425233	Sample_S	Sample_N	18658.8	Protein CutA OS=Rattus norvegicus OX=10116 GN=Cuta PE=1 SV=2	10702.1	8640.95	11809.9	11497.5	10163.1	5065.1	112489	127795	4344.54	44804.3	19404.7	9583.51
tr|G3V7J1|G3V7J1_RAT	15	12	834.1	0.0786275	0.109968	1.46249	0.424993	Sample_N	Sample_S	105884	Calsyntenin-3 OS=Rattus norvegicus OX=10116 GN=Clstn3 PE=4 SV=1	909635	614367	439363	747150	908831	655552	480971	746144	427139	242577	272993	753211
Q5XIE0|AN32E_RAT	4	3	222.42	0.0787659	0.110003	2.41947	0.42462	Sample_N	Sample_S	29418.3	Acidic leucine-rich nuclear phosphoprotein 32 family member E OS=Rattus norvegicus OX=10116 GN=Anp32e PE=2 SV=1	123593	171467	455661	245723	201338	149982	2436.87	156489	139514	43188.1	84632.9	130789
P54282|CAC1A_RAT;tr|A0A0G2JXK1|A0A0G2JXK1_RAT	7	2	247.56	0.0789737	0.110212	1.68429	0.424062	Sample_N	Sample_S	251525	Voltage-dependent P/Q-type calcium channel subunit alpha-1A OS=Rattus norvegicus OX=10116 GN=Cacna1a PE=1 SV=1	67340.6	62758.8	47637.1	59352.7	67655.4	70021.7	30381.8	4865.23	52067	40227.1	53220.7	41744.8
tr|A0A0G2K0B4|A0A0G2K0B4_RAT;tr|A0A0G2K8P3|A0A0G2K8P3_RAT	19	13	903.82	0.0791479	0.110373	1.32034	0.423595	Sample_N	Sample_S	102435	E3 ubiquitin-protein ligase OS=Rattus norvegicus OX=10116 GN=Nedd4 PE=1 SV=1	310947	400160	410049	442881	356564	365893	238646	325491	486031	159969	189518	332090
tr|D3ZJK6|D3ZJK6_RAT	12	1	623.19	0.0793294	0.110464	1.69995	0.423109	Sample_N	Sample_S	95346.1	Trafficking protein particle complex 9 OS=Rattus norvegicus OX=10116 GN=Trappc9 PE=1 SV=2	46612.1	50258.3	40690.5	68155.1	38383.6	42376.5	34931.7	58412.8	36603.8	8081	3568.74	26922.2
tr|E9PU02|E9PU02_RAT	12	2	571.13	0.0793294	0.110464	1.69995	0.423109	Sample_N	Sample_S	128313	Trafficking protein particle complex 9 OS=Rattus norvegicus OX=10116 GN=Trappc9 PE=1 SV=3	342681	369486	299147	501059	282186	311541	256809	429436	269102	59409.5	26236.5	197925
tr|D4A2F1|D4A2F1_RAT;tr|F1LPF2|F1LPF2_RAT	10	9	456.82	0.079677	0.110845	1.35137	0.422183	Sample_N	Sample_S	206586	Agrin OS=Rattus norvegicus OX=10116 GN=Agrn PE=1 SV=2	221107	177619	119487	148165	230446	175390	99421	125115	162090	82115.3	192771	131913
tr|A0A0G2JY08|A0A0G2JY08_RAT	28	23	1305.79	0.0797538	0.110845	1.47339	0.421979	Sample_N	Sample_S	233379	Myosin XVIIIa OS=Rattus norvegicus OX=10116 GN=Myo18a PE=1 SV=1	288696	342928	482958	402142	441373	315584	168202	629242	191387	144556	78398.4	331379
tr|D4A1J3|D4A1J3_RAT	11	11	769.03	0.0797787	0.110845	1.48222	0.421913	Sample_N	Sample_S	78586.2	Paralemmin 3 OS=Rattus norvegicus OX=10116 GN=Palm3 PE=1 SV=2	1.00452e+06	583205	605671	760723	862107	806258	773963	544763	175038	295449	372646	956768
Q9JJH5|F262_RAT;tr|C9DRP6|C9DRP6_RAT;tr|R9PXY6|R9PXY6_RAT	3	2	90.77	0.0798805	0.110852	1.50297	0.421643	Sample_S	Sample_N	64156.3	6-phosphofructo-2-kinase/fructose-2,6-bisphosphatase 2 OS=Rattus norvegicus OX=10116 GN=Pfkfb2 PE=1 SV=1	55385.6	46394.1	81345.3	47975.1	37463.9	43440.7	84018.9	54966	43895.2	61527.5	104736	119790
D3ZQG6|TRIM2_RAT;tr|D3ZM62|D3ZM62_RAT	16	13	978.95	0.0799004	0.110852	1.46749	0.42159	Sample_N	Sample_S	81427.2	Tripartite motif-containing protein 2 OS=Rattus norvegicus OX=10116 GN=Trim2 PE=1 SV=2	732065	820092	1.50995e+06	969275	761575	750380	366566	835524	431749	331540	1.07734e+06	734717
tr|A0A0G2JTR4|A0A0G2JTR4_RAT	14	12	651.6	0.0800474	0.110975	1.60475	0.4212	Sample_N	Sample_S	95639.6	ABR, RhoGEF and GTPase-activating protein OS=Rattus norvegicus OX=10116 GN=Abr PE=1 SV=1	329002	550486	593950	523735	461550	471158	86937.1	403204	74236.4	361253	361535	538588
tr|D3ZEI4|D3ZEI4_RAT	6	5	449.15	0.0801988	0.111103	1.70087	0.4208	Sample_N	Sample_S	46529	Uncharacterized protein OS=Rattus norvegicus OX=10116 GN=Hepacam PE=1 SV=2	1.02178e+06	1.15229e+06	783517	960843	778803	932010	1.74098e+06	548504	390367	23853.2	137647	468273
tr|Q5UAJ6|Q5UAJ6_RAT	9	8	414.99	0.0802765	0.111107	1.65497	0.420595	Sample_N	Sample_S	25942.3	Cytochrome c oxidase subunit 2 OS=Rattus norvegicus OX=10116 GN=COX2 PE=3 SV=1	2.07821e+06	1.90788e+06	1.05397e+06	2.09107e+06	1.46775e+06	1.51855e+06	634830	1.30006e+06	1.94484e+06	171388	413308	1.64894e+06
tr|D3ZS72|D3ZS72_RAT	12	10	433.73	0.0803186	0.111107	1.66912	0.420484	Sample_N	Sample_S	184391	Phosphatidylinositol-3,4,5-trisphosphate-dependent Rac exchange factor 1 OS=Rattus norvegicus OX=10116 GN=Prex1 PE=1 SV=3	95499.4	64624.9	108535	123306	121576	91188.6	36916	38961.1	119997	7232.87	39149.4	120049
Q9R064|GORS2_RAT	2	1	88.57	0.0805731	0.111205	1.7422	0.419814	Sample_N	Sample_S	47220.7	Golgi reassembly-stacking protein 2 OS=Rattus norvegicus OX=10116 GN=Gorasp2 PE=1 SV=3	36044.3	62521.9	89266.5	91877.7	84506	48959.1	925.267	118336	11600.8	2630.36	73332.5	30332.5
tr|M0R3V7|M0R3V7_RAT	22	13	1320.49	0.0806255	0.111205	1.31961	0.419676	Sample_N	Sample_S	107448	Sodium/calcium exchanger 1 OS=Rattus norvegicus OX=10116 GN=Slc8a1 PE=3 SV=2	4.20248e+06	4.00673e+06	2.20704e+06	3.23782e+06	4.07129e+06	3.15754e+06	2.41132e+06	2.97666e+06	3.30128e+06	1.77239e+06	2.09634e+06	3.26706e+06
tr|A0A0G2JTI7|A0A0G2JTI7_RAT;tr|D3ZI99|D3ZI99_RAT	2	2	42.85	0.0806848	0.111205	1.87752	0.419521	Sample_N	Sample_S	77440.9	Pre-mRNA-processing factor 3 OS=Rattus norvegicus OX=10116 GN=Prpf3 PE=1 SV=1	56324.7	39716.7	52989.8	77749.3	74251.8	89314	2823.15	13319.6	50773.6	39752.4	53386.3	47850.1
P42264|GRIK3_RAT;tr|G3V9I2|G3V9I2_RAT	8	5	350.31	0.0807359	0.111205	1.76813	0.419387	Sample_N	Sample_S	104071	Glutamate receptor ionotropic, kainate 3 OS=Rattus norvegicus OX=10116 GN=Grik3 PE=1 SV=1	192796	158366	66174.2	142968	148951	153640	120718	181834	14637	97157.8	12916.7	60763.2
P31977|EZRI_RAT;tr|A0A0G2K890|A0A0G2K890_RAT;Q63648|MERL_RAT;tr|G3V717|G3V717_RAT	15	8	1010.39	0.080742	0.111205	1.72986	0.419371	Sample_N	Sample_S	69390.9	Ezrin OS=Rattus norvegicus OX=10116 GN=Ezr PE=1 SV=3	1.21487e+06	2.11263e+06	1.55351e+06	1.65849e+06	1.76536e+06	1.03851e+06	1.55641e+06	499545	1.68169e+06	117572	115620	1.43038e+06
P63077|GBG8_RAT	2	1	89.55	0.0812411	0.111682	1.84225	0.418066	Sample_N	Sample_S	7843.14	Guanine nucleotide-binding protein G(I)/G(S)/G(O) subunit gamma-8 OS=Rattus norvegicus OX=10116 GN=Gng8 PE=2 SV=1	101856	200469	94602.5	76903.7	145645	30856.5	12464.2	37528	12480.6	84617.1	11236	194683
P0C5X8|TTYH1_RAT;tr|B4F773|B4F773_RAT	14	13	785.41	0.0815465	0.111874	1.46298	0.417272	Sample_N	Sample_S	49032.3	Protein tweety homolog 1 OS=Rattus norvegicus OX=10116 GN=Ttyh1 PE=1 SV=1	1.6581e+06	1.63286e+06	1.22782e+06	1.44557e+06	1.45442e+06	1.86745e+06	1.65936e+06	1.23592e+06	1.01295e+06	293460	1.03574e+06	1.11003e+06
P58200|VTI1B_RAT;tr|F1LNC4|F1LNC4_RAT	6	6	412.43	0.0815581	0.111874	1.47744	0.417242	Sample_N	Sample_S	26703.5	Vesicle transport through interaction with t-SNAREs homolog 1B OS=Rattus norvegicus OX=10116 GN=Vti1b PE=1 SV=2	1.6698e+06	996639	1.06647e+06	977909	1.54037e+06	2.4089e+06	1.49564e+06	714963	701224	1.23358e+06	918435	797689
tr|D4A2B0|D4A2B0_RAT	7	7	414.02	0.081582	0.111874	2.02861	0.41718	Sample_N	Sample_S	46321.8	DNA polymerase delta-interacting protein 3 OS=Rattus norvegicus OX=10116 GN=Poldip3 PE=1 SV=1	289988	139896	239138	298726	177619	146960	5806.72	87324.2	124440	101693	111146	206641
Q505J6|GHC2_RAT	3	1	123.56	0.0817399	0.11201	1.80607	0.416771	Sample_S	Sample_N	34170.1	Mitochondrial glutamate carrier 2 OS=Rattus norvegicus OX=10116 GN=Slc25a18 PE=2 SV=2	735.03	776.802	398.732	503.066	512.957	538.283	1445.33	1057.63	686.774	539.712	507	2021.36
P37377|SYUA_RAT	3	1	252.23	0.0821063	0.11235	2.40502	0.415824	Sample_S	Sample_N	14515.2	Alpha-synuclein OS=Rattus norvegicus OX=10116 GN=Snca PE=1 SV=1	144677	76935.4	175353	121737	118350	98321.2	563075	621368	154512	180879	90179.4	158575
tr|Q99MI5|Q99MI5_RAT	5	4	207.34	0.0821789	0.112368	1.3106	0.415637	Sample_S	Sample_N	33996.9	Spermidine synthase OS=Rattus norvegicus OX=10116 GN=LOC100912604 PE=1 SV=1	88249.6	82056.7	145744	88774	95806.1	110366	122171	81383.3	173923	140329	131022	151943
tr|A0A0G2K728|A0A0G2K728_RAT	3	2	108.46	0.0826067	0.112871	1.36075	0.414539	Sample_N	Sample_S	94439.7	Cadherin-4 OS=Rattus norvegicus OX=10116 GN=Cdh4 PE=4 SV=1	79915.9	62635.5	40466.9	74087.2	80301.7	68985.2	47981.7	34670.3	49789.9	34281	45099.2	86831.4
tr|A0A0G2K6T9|A0A0G2K6T9_RAT	30	26	1752.25	0.0827459	0.11298	1.63638	0.414183	Sample_N	Sample_S	128736	Uncharacterized protein OS=Rattus norvegicus OX=10116 GN=Pcdh1 PE=1 SV=1	2.16056e+06	2.946e+06	1.55537e+06	2.43621e+06	2.85781e+06	2.00683e+06	1.55862e+06	2.87788e+06	1.1607e+06	807814	228286	1.8994e+06
tr|D3ZUY0|D3ZUY0_RAT	8	8	482.31	0.0828547	0.11298	1.33247	0.413905	Sample_N	Sample_S	36195.6	Retinol dehydrogenase 14 OS=Rattus norvegicus OX=10116 GN=Rdh14 PE=1 SV=1	268787	164355	178515	192675	213001	297762	178953	112295	139234	139842	139219	277415
tr|F1M768|F1M768_RAT	2	1	64.93	0.0828651	0.11298	1.64946	0.413879	Sample_N	Sample_S	48296	F-box and leucine-rich repeat protein 2 OS=Rattus norvegicus OX=10116 GN=Fbxl2 PE=4 SV=2	17209.3	17598.3	14904.7	18229.6	25714.4	30835.3	18999.8	8278.69	25023.6	2454.26	3476.12	17241.6
P61621|S61A1_RAT	13	5	608.92	0.0830131	0.1131	1.56578	0.413501	Sample_N	Sample_S	52264.8	Protein transport protein Sec61 subunit alpha isoform 1 OS=Rattus norvegicus OX=10116 GN=Sec61a1 PE=2 SV=2	452705	418063	302943	506987	645604	638240	278148	216397	77858.5	159378	450170	711378
tr|F1M7Z1|F1M7Z1_RAT	2	2	110.87	0.0831431	0.113196	1.8597	0.41317	Sample_S	Sample_N	55893.3	Enhancer of mRNA-decapping 3 OS=Rattus norvegicus OX=10116 GN=Edc3 PE=1 SV=3	40003.5	50204.3	53765.1	62883.8	28626.1	42805.8	54565.6	71622.8	72712.2	161604	126041	30988.1
tr|D4A416|D4A416_RAT	3	2	195.14	0.0834656	0.113399	1.50051	0.412352	Sample_N	Sample_S	62290.5	CLPTM1-like OS=Rattus norvegicus OX=10116 GN=Clptm1l PE=1 SV=1	317720	246078	296130	247756	274819	305257	341770	218039	312283	57989.3	55468.9	139244
Q9R085|UBP15_RAT;tr|A0A0A0MY07|A0A0A0MY07_RAT	4	3	231.73	0.0834715	0.113399	1.94322	0.412337	Sample_N	Sample_S	109255	Ubiquitin carboxyl-terminal hydrolase 15 OS=Rattus norvegicus OX=10116 GN=Usp15 PE=1 SV=1	7756.76	17509.8	34834.5	29328.9	22402	24966.7	1705.52	17378.9	23922.1	9470.06	11385.3	6535.94
tr|D3ZY46|D3ZY46_RAT;tr|G8CYZ7|G8CYZ7_RAT	4	3	130.5	0.083553	0.113428	1.43467	0.412131	Sample_S	Sample_N	83935.6	Engulfment and cell motility 1 OS=Rattus norvegicus OX=10116 GN=Elmo1 PE=1 SV=1	32816.7	42901.8	55001.9	49333	40399.9	54775.7	54116.2	46328.5	50171.2	123007	60945.1	60295.3
D2XV59|GTPB1_RAT	5	5	212.39	0.0837776	0.113616	1.31449	0.411563	Sample_S	Sample_N	72488.9	GTP-binding protein 1 OS=Rattus norvegicus OX=10116 GN=Gtpbp1 PE=1 SV=1	98596	156856	192346	151419	95932.7	102005	167705	159750	211871	208818	184109	115601
tr|A0A0G2JXG7|A0A0G2JXG7_RAT;tr|F1M0N7|F1M0N7_RAT	11	9	443.98	0.0838704	0.113616	1.42017	0.411329	Sample_N	Sample_S	157493	Capping protein regulator and myosin 1 linker 1 OS=Rattus norvegicus OX=10116 GN=Carmil1 PE=1 SV=1	93170.9	144716	108035	127401	89627.8	90080.3	33288.4	40732	77663.2	122529	90516.4	95097.4
tr|D4ADA1|D4ADA1_RAT	2	2	84.77	0.0838712	0.113616	1.48446	0.411327	Sample_N	Sample_S	50463.5	Fibrinogen C domain containing 1 (Predicted) OS=Rattus norvegicus OX=10116 GN=Fibcd1 PE=4 SV=1	97308	87413.1	58346.7	74709.4	92173.6	95166.2	47820.7	13490.9	77575.5	24653.2	24109.4	152621
tr|D4A3Q0|D4A3Q0_RAT	2	2	90.88	0.0840732	0.113743	1.89072	0.410819	Sample_N	Sample_S	30351.1	Similar to contains transmembrane (TM) region (Predicted) OS=Rattus norvegicus OX=10116 GN=Vstm2b PE=4 SV=1	22940.1	13049.8	43887.4	22519.7	13791.9	25798.1	1981.64	1462.98	12508.1	11512.6	19094.6	28536.8
P04639|APOA1_RAT	7	6	385.27	0.0841597	0.113743	1.85454	0.410602	Sample_N	Sample_S	30062.1	Apolipoprotein A-I OS=Rattus norvegicus OX=10116 GN=Apoa1 PE=1 SV=2	132029	350010	413513	141251	133167	125319	119161	83195.4	46939.1	123579	206422	119148
Q3T1J2|MBOA2_RAT	4	4	197.65	0.0841605	0.113743	1.50381	0.4106	Sample_S	Sample_N	59001.2	Membrane-bound O-acyltransferase domain-containing protein 2 OS=Rattus norvegicus OX=10116 GN=Mboat2 PE=2 SV=2	153248	115139	90446.5	113491	124416	175194	309442	118963	107632	189348	201349	234108
tr|D3ZSY8|D3ZSY8_RAT	7	6	282.86	0.0842303	0.113743	1.59089	0.410425	Sample_N	Sample_S	86649.3	TBC1 domain family, member 10b OS=Rattus norvegicus OX=10116 GN=Tbc1d10b PE=1 SV=1	156230	197539	177657	223788	206745	234766	173198	142040	19848.8	62144.8	106653	248353
P67779|PHB_RAT	9	4	486.22	0.084265	0.113743	1.27978	0.410337	Sample_N	Sample_S	29820.1	Prohibitin OS=Rattus norvegicus OX=10116 GN=Phb PE=1 SV=1	794716	755268	502362	910116	662204	590354	671077	588902	469207	507270	369798	687310
tr|B2RZA9|B2RZA9_RAT	3	2	196.88	0.0843265	0.113745	1.20265	0.410183	Sample_N	Sample_S	17861.6	Ube2l3 protein OS=Rattus norvegicus OX=10116 GN=Ube2l3 PE=2 SV=1	797860	898877	1.18485e+06	1.05801e+06	970818	898832	694950	900608	982653	596818	701770	953557
tr|D4A5I4|D4A5I4_RAT;tr|F1LYK3|F1LYK3_RAT	24	21	1063.92	0.0844806	0.113872	1.46811	0.409797	Sample_N	Sample_S	231548	Neuron navigator 1 OS=Rattus norvegicus OX=10116 GN=Nav1 PE=1 SV=3	642959	697386	836642	796998	724481	605123	270134	170247	164559	1.01999e+06	748346	558102
tr|A0A0G2JZR1|A0A0G2JZR1_RAT;tr|D4A0F3|D4A0F3_RAT	2	2	73.59	0.0846878	0.113997	1.54607	0.40928	Sample_N	Sample_S	109006	Oxysterol-binding protein OS=Rattus norvegicus OX=10116 GN=Osbpl6 PE=1 SV=1	18369.3	20543.3	34957.1	30597.9	28508.9	35645.6	4939.74	26275.5	23303.6	19092.2	15350.5	20103.6
tr|D4A2I9|D4A2I9_RAT	4	3	113.49	0.0846938	0.113997	1.62054	0.409265	Sample_S	Sample_N	114449	Sortilin-related VPS10 domain-containing receptor 3 OS=Rattus norvegicus OX=10116 GN=Sorcs3 PE=4 SV=3	34233.9	10652.4	12889	18284.4	23825.3	35889.6	15656.5	52535.6	31974.2	33119.6	47261.8	39480.6
tr|A0JPM7|A0JPM7_RAT;tr|Q2TA66|Q2TA66_RAT;tr|Q5FVS1|Q5FVS1_RAT;tr|Q66HI5|Q66HI5_RAT;tr|Q6AYV6|Q6AYV6_RAT	5	3	182.09	0.0847576	0.114002	1.48681	0.409106	Sample_N	Sample_S	25822	Ferritin (Fragment) OS=Rattus norvegicus OX=10116 GN=Fth1 PE=2 SV=1	216716	132934	270107	271877	208257	207083	31978.6	37330.1	56051.2	277650	72445.6	403591
B0LPN4|RYR2_RAT	145	114	7863.03	0.0849009	0.114008	1.35505	0.408749	Sample_S	Sample_N	562963	Ryanodine receptor 2 OS=Rattus norvegicus OX=10116 GN=Ryr2 PE=1 SV=2	1.05479e+06	755557	639918	685906	789735	1.21341e+06	1.57031e+06	1.35107e+06	1.00859e+06	711033	1.33463e+06	988402
tr|D3ZQM0|D3ZQM0_RAT	10	8	537.43	0.0849973	0.114008	1.45312	0.40851	Sample_N	Sample_S	88587.9	Splicing factor 3a, subunit 1 OS=Rattus norvegicus OX=10116 GN=Sf3a1 PE=1 SV=1	416739	953235	632102	440174	420819	445698	273555	426000	337979	226194	537612	475668
P61212|ARL1_RAT	2	1	80.46	0.085034	0.114008	1.94345	0.408419	Sample_S	Sample_N	20411.6	ADP-ribosylation factor-like protein 1 OS=Rattus norvegicus OX=10116 GN=Arl1 PE=1 SV=1	4955.76	2199.03	9277.46	5735.07	3786.26	3663.14	302.561	55565.3	315.177	51.8628	859.435	464.189
tr|D3ZDC2|D3ZDC2_RAT	2	1	77.1	0.0850361	0.114008	129.457	0.408413	Sample_S	Sample_N	62501.5	Solute carrier family 43 member 2 OS=Rattus norvegicus OX=10116 GN=Slc43a2 PE=1 SV=1	0	783.717	0	0	0	0	60735.9	124.382	40142.5	0	454.835	0
tr|A0A0G2JVP5|A0A0G2JVP5_RAT;tr|B2RZ22|B2RZ22_RAT;tr|D3ZZF8|D3ZZF8_RAT	3	3	90.87	0.0850632	0.114008	1.4679	0.408346	Sample_S	Sample_N	45729.8	Poly(A)-binding protein-interacting protein 1 OS=Rattus norvegicus OX=10116 GN=Paip1 PE=1 SV=1	91131.5	58527.4	94771.6	90290.8	74243.4	85370.8	111475	76688.1	224151	81374.2	114318	117629
P62845|RS15_RAT	6	5	450.5	0.0852916	0.114187	1.56826	0.40778	Sample_N	Sample_S	17040.1	40S ribosomal protein S15 OS=Rattus norvegicus OX=10116 GN=Rps15 PE=1 SV=2	957020	1.34287e+06	1.23416e+06	1.76425e+06	1.55594e+06	1.56628e+06	1.03032e+06	703303	1.43553e+06	184313	641771	1.37409e+06
Q09429|ABCC8_RAT;tr|Q70X89|Q70X89_RAT;tr|Q70X90|Q70X90_RAT	2	1	46.64	0.0853536	0.114187	2.39117	0.407626	Sample_N	Sample_S	177183	ATP-binding cassette sub-family C member 8 OS=Rattus norvegicus OX=10116 GN=Abcc8 PE=1 SV=4	14511.9	13885.3	1683.62	4974.7	14107.7	5502.4	4578.79	1891.19	1601.22	2977.17	10320.1	1492.96
tr|Q5M7T6|Q5M7T6_RAT	52	44	3090.72	0.0854721	0.114187	1.46504	0.407334	Sample_N	Sample_S	40301.1	V-type proton ATPase subunit OS=Rattus norvegicus OX=10116 GN=Atp6v0d1 PE=1 SV=1	2.42647e+07	2.83571e+07	1.51478e+07	2.32779e+07	2.33308e+07	2.71351e+07	2.6768e+07	2.80174e+07	6.66372e+06	9.01987e+06	7.84302e+06	1.82813e+07
tr|B0BN82|B0BN82_RAT	2	1	77.53	0.0856124	0.114187	1.6808	0.406987	Sample_S	Sample_N	35256.4	Brix domain containing 1 OS=Rattus norvegicus OX=10116 GN=Rpf2 PE=1 SV=1	109682	62672.7	91286.7	110349	76999.6	212455	383281	112299	113123	127964	214270	164179
tr|Q8R438|Q8R438_RAT	11	1	571.3	0.0856817	0.114187	1.47107	0.406816	Sample_N	Sample_S	38502.7	Vesicular protein vp-165 short isoform OS=Rattus norvegicus OX=10116 PE=2 SV=1	59044.4	42365.9	26385.5	40205.4	61883.3	37178.3	52156.6	26927.9	25506.2	20525.5	14858.9	41567.6
tr|Q5M9H7|Q5M9H7_RAT	10	9	523.81	0.0857009	0.114187	1.52303	0.406769	Sample_N	Sample_S	45745.7	DnaJ (Hsp40) homolog, subfamily A, member 2 OS=Rattus norvegicus OX=10116 GN=Dnaja2 PE=1 SV=1	979216	1.09367e+06	1.98521e+06	1.6985e+06	1.2428e+06	1.48342e+06	959453	389806	1.47207e+06	327657	441635	1.97908e+06
P62024|PHAR1_RAT	5	5	226.57	0.0858026	0.114187	1.56403	0.406519	Sample_S	Sample_N	66216.1	Phosphatase and actin regulator 1 OS=Rattus norvegicus OX=10116 GN=Phactr1 PE=1 SV=1	81685.7	69493.2	113751	86598.1	67378.8	61522	198380	124330	106627	54516.8	165871	101680
P29534|VCAM1_RAT	10	7	462.74	0.0858458	0.114187	1.65381	0.406413	Sample_N	Sample_S	81246.3	Vascular cell adhesion protein 1 OS=Rattus norvegicus OX=10116 GN=Vcam1 PE=2 SV=1	230307	220017	132984	165189	230561	226688	92734.3	76912.1	14547.9	150093	284010	110775
tr|Q2M2S1|Q2M2S1_RAT	2	2	113.39	0.0859151	0.114187	1.54534	0.406242	Sample_N	Sample_S	37857.7	Torsin OS=Rattus norvegicus OX=10116 GN=Tor1b PE=1 SV=1	47690.8	62279.6	31879	59343.9	94570.3	53139.5	16135	33915.4	60023.3	22376.3	36246	57081
Q4KM74|SC22B_RAT	14	11	1098.27	0.0859389	0.114187	1.43756	0.406184	Sample_N	Sample_S	24740.6	Vesicle-trafficking protein SEC22b OS=Rattus norvegicus OX=10116 GN=Sec22b PE=1 SV=3	6.05185e+06	3.50542e+06	4.23615e+06	3.99004e+06	3.66295e+06	4.00157e+06	3.80627e+06	2.24393e+06	2.97369e+06	986321	4.13732e+06	3.55467e+06
O54874|MRCKA_RAT;tr|G3V6C9|G3V6C9_RAT	15	8	670.76	0.08598	0.114187	1.33906	0.406083	Sample_S	Sample_N	197063	Serine/threonine-protein kinase MRCK alpha OS=Rattus norvegicus OX=10116 GN=Cdc42bpa PE=1 SV=1	117569	126035	73724.6	138145	111635	125644	126812	116315	244464	147892	168767	123386
tr|G3V9N0|G3V9N0_RAT;tr|D3ZSR2|D3ZSR2_RAT	14	4	799.23	0.0862223	0.114429	1.29662	0.405489	Sample_N	Sample_S	70833.8	Polyadenylate-binding protein OS=Rattus norvegicus OX=10116 GN=Pabpc4 PE=1 SV=2	220772	146806	269734	250036	171108	222170	119620	128863	147121	215461	163419	213181
tr|F1LSC3|F1LSC3_RAT	3	2	165.39	0.0864435	0.114537	1.48974	0.404949	Sample_N	Sample_S	68346.9	Splicing factor 1 OS=Rattus norvegicus OX=10116 GN=Sf1 PE=1 SV=2	395156	780289	436486	491291	491127	344172	317493	177672	519868	133501	540545	283427
tr|D3ZJA9|D3ZJA9_RAT	11	9	638.98	0.0864505	0.114537	1.62106	0.404931	Sample_N	Sample_S	72458.4	Solute carrier family 27 (Fatty acid transporter), member 3 (Predicted) OS=Rattus norvegicus OX=10116 GN=Slc27a3 PE=4 SV=1	391950	369160	237730	397853	481349	543962	161336	169307	465578	210245	43698.6	443920
tr|A0A096MJ99|A0A096MJ99_RAT;tr|D4A560|D4A560_RAT	4	4	268.79	0.0865532	0.114537	1.73076	0.404681	Sample_N	Sample_S	16368.8	Vesicle-associated membrane protein 4 OS=Rattus norvegicus OX=10116 GN=Vamp4 PE=1 SV=1	305499	168233	203377	247416	221317	221220	220730	13121.2	97127.5	119898	132914	206074
P0C5H9|MANF_RAT;tr|B2RZ09|B2RZ09_RAT	5	5	280.45	0.0865631	0.114537	1.32537	0.404657	Sample_N	Sample_S	20387.7	Mesencephalic astrocyte-derived neurotrophic factor OS=Rattus norvegicus OX=10116 GN=Manf PE=1 SV=1	1.99925e+06	1.31813e+06	1.39233e+06	1.4524e+06	1.88452e+06	2.03259e+06	1.22946e+06	1.58532e+06	707271	878482	1.50547e+06	1.69883e+06
Q03351|NTRK3_RAT	9	4	446.88	0.086606	0.114537	1.84673	0.404552	Sample_N	Sample_S	97064.1	NT-3 growth factor receptor OS=Rattus norvegicus OX=10116 GN=Ntrk3 PE=1 SV=2	155844	53147	61116.2	112212	119771	127890	164821	39085.4	4687.93	2895.55	66049.6	63593.5
Q6J4I0|PPR1B_RAT	3	2	153.11	0.0867165	0.114603	1.82915	0.404283	Sample_N	Sample_S	22912.5	Protein phosphatase 1 regulatory subunit 1B OS=Rattus norvegicus OX=10116 GN=Ppp1r1b PE=1 SV=1	305707	79878.9	361304	167505	276787	151914	114035	250853	110021	143417	49655.6	66291.9
P05371|CLUS_RAT;tr|G3V836|G3V836_RAT;tr|Q6P7S6|Q6P7S6_RAT	8	7	454	0.0869911	0.114749	1.40476	0.403617	Sample_N	Sample_S	51375.4	Clusterin OS=Rattus norvegicus OX=10116 GN=Clu PE=1 SV=2	1.40272e+06	711384	1.11572e+06	964213	1.14918e+06	1.10466e+06	756320	519640	371539	489930	952130	1.50047e+06
Q63450|KCC1A_RAT	4	2	150.93	0.0870272	0.114749	1.23206	0.403529	Sample_N	Sample_S	41638.4	Calcium/calmodulin-dependent protein kinase type 1 OS=Rattus norvegicus OX=10116 GN=Camk1 PE=1 SV=2	191353	118338	151228	144132	155753	140728	122716	75626.5	145123	117691	136652	133917
Q78PB6|NDEL1_RAT	3	1	121.38	0.0870691	0.114749	2.0086	0.403428	Sample_N	Sample_S	38365.9	Nuclear distribution protein nudE-like 1 OS=Rattus norvegicus OX=10116 GN=Ndel1 PE=1 SV=1	91831.6	109891	107474	94825.5	93830.8	93115.7	79403.9	99958.3	33406.3	284.322	701.356	80464.8
D4AEC2|CAMP2_RAT	8	7	308.22	0.0872243	0.114874	1.44621	0.403052	Sample_N	Sample_S	165611	Calmodulin-regulated spectrin-associated protein 2 OS=Rattus norvegicus OX=10116 GN=Camsap2 PE=1 SV=1	288071	309954	242356	265014	320248	233387	107351	224168	56694	318979	259120	180842
P07150|ANXA1_RAT	17	13	1074.21	0.0873007	0.114895	1.49846	0.402868	Sample_N	Sample_S	38829.5	Annexin A1 OS=Rattus norvegicus OX=10116 GN=Anxa1 PE=1 SV=2	2.26672e+06	2.16063e+06	1.12721e+06	1.67774e+06	1.07986e+06	1.19875e+06	2.74888e+06	623248	967787	463872	583034	960321
tr|F1M1D5|F1M1D5_RAT	7	4	239.13	0.0875751	0.115176	1.60763	0.402206	Sample_N	Sample_S	133543	Tubulin folding cofactor D OS=Rattus norvegicus OX=10116 GN=Tbcd PE=1 SV=3	89336.2	82066.4	146492	93370.7	104882	187586	58720.4	18333.5	103527	39564.7	85116	132485
tr|B1WBY1|B1WBY1_RAT	13	10	565.05	0.0879702	0.11551	1.42656	0.401257	Sample_S	Sample_N	89691.4	Cul1 protein OS=Rattus norvegicus OX=10116 GN=Cul1 PE=1 SV=1	179579	109077	185524	128134	115861	186586	115154	239083	173905	267088	304829	190638
P01015|ANGT_RAT	5	5	249.94	0.0880691	0.11551	1.36121	0.40102	Sample_N	Sample_S	51981.6	Angiotensinogen OS=Rattus norvegicus OX=10116 GN=Agt PE=1 SV=1	212813	182575	304501	237441	277898	252737	158219	81786.5	201881	129735	213304	293503
tr|M0R868|M0R868_RAT	2	2	99.29	0.0881215	0.11551	1.54994	0.400895	Sample_S	Sample_N	57842.2	Sulfotransferase OS=Rattus norvegicus OX=10116 GN=Chst2 PE=3 SV=1	40177.9	11663.4	23670.7	26266.2	29067.4	39544.1	69455.9	42524.8	23952.5	56627.1	35980.9	35552.8
Q63372|NRX1A_RAT	53	32	3320.15	0.0881341	0.11551	1.20641	0.400865	Sample_N	Sample_S	167922	Neurexin-1 OS=Rattus norvegicus OX=10116 GN=Nrxn1 PE=1 SV=3	2.47365e+06	2.54704e+06	2.04578e+06	2.40482e+06	2.81165e+06	2.52453e+06	1.42102e+06	2.10414e+06	2.54376e+06	1.5205e+06	2.48984e+06	2.19474e+06
O08617|PTPRR_RAT;tr|A0A0G2JYG7|A0A0G2JYG7_RAT;tr|G3V6L5|G3V6L5_RAT	4	4	118.58	0.0881922	0.11551	2.97759	0.400726	Sample_S	Sample_N	73907.4	Receptor-type tyrosine-protein phosphatase R OS=Rattus norvegicus OX=10116 GN=Ptprr PE=1 SV=2	38204.8	22778.3	25882.3	21609.3	33014.2	38632.9	85686.7	8471.83	96065.5	154997	71369.9	119738
P30349|LKHA4_RAT	5	1	197.32	0.088195	0.11551	1.56944	0.40072	Sample_N	Sample_S	69176.1	Leukotriene A-4 hydrolase OS=Rattus norvegicus OX=10116 GN=Lta4h PE=2 SV=2	170900	166423	421795	189546	224177	296440	131811	55541.2	157362	200908	218714	171845
tr|D3ZEA0|D3ZEA0_RAT	8	7	390.75	0.0884325	0.115606	1.79631	0.400153	Sample_N	Sample_S	128994	Fibronectin type III domain containing 3a (Predicted), isoform CRA_a OS=Rattus norvegicus OX=10116 GN=Fndc3a PE=1 SV=2	190893	65223.3	68776.8	108412	135983	187761	12429.2	53852	77093.9	37696.7	162124	78250.7
tr|F1LX07|F1LX07_RAT	20	14	1066.15	0.0884484	0.115606	1.38203	0.400115	Sample_N	Sample_S	71916.6	Solute carrier family 25 member 12 OS=Rattus norvegicus OX=10116 GN=Slc25a12 PE=1 SV=3	483031	582483	223611	456855	421959	331518	323827	305790	346360	215026	319597	297937
tr|A0MV40|A0MV40_RAT	6	6	228.88	0.0885731	0.115606	1.51847	0.399818	Sample_N	Sample_S	21467.1	Proline rich membrane protein OS=Rattus norvegicus OX=10116 GN=Shisa4 PE=2 SV=1	1.28358e+06	1.17867e+06	600769	1.24057e+06	1.39965e+06	1.00863e+06	756655	303268	1.17757e+06	529542	315658	1.33746e+06
P47863|AQP4_RAT	9	9	754.92	0.0887712	0.115785	1.82246	0.399348	Sample_N	Sample_S	34480.2	Aquaporin-4 OS=Rattus norvegicus OX=10116 GN=Aqp4 PE=1 SV=1	3.86643e+06	1.95058e+06	1.8977e+06	2.21481e+06	2.56543e+06	3.73062e+06	105335	1.6037e+06	151121	1.90697e+06	1.79301e+06	3.34299e+06
tr|F1M3T8|F1M3T8_RAT	4	4	146.96	0.0888718	0.115836	1.37294	0.399109	Sample_S	Sample_N	125056	Attractin-like 1 OS=Rattus norvegicus OX=10116 GN=Atrnl1 PE=4 SV=3	90516.1	60046.8	63104.2	77423.8	100119	78190.9	165500	114979	65700.5	92391.3	84811.7	121076
Q62952|DPYL3_RAT	79	57	5687.41	0.0891455	0.116042	1.66819	0.398462	Sample_N	Sample_S	61967.4	Dihydropyrimidinase-related protein 3 OS=Rattus norvegicus OX=10116 GN=Dpysl3 PE=1 SV=2	1.08666e+07	1.42448e+07	1.93785e+07	1.67209e+07	1.51529e+07	1.47646e+07	3.61639e+06	9.12104e+06	1.03311e+06	1.01919e+07	1.506e+07	1.56047e+07
tr|D3ZLS5|D3ZLS5_RAT;tr|D3ZU64|D3ZU64_RAT	4	3	110.57	0.0892294	0.116063	2.03299	0.398264	Sample_S	Sample_N	289032	HECT domain E3 ubiquitin protein ligase 1 OS=Rattus norvegicus OX=10116 GN=Hectd1 PE=1 SV=3	14199.6	23711.7	32623.1	33721.4	14172.2	25087.8	98792.8	46347.3	60804.8	21919.9	15942.3	47958.8
tr|D3ZXP3|D3ZXP3_RAT	8	1	565.51	0.0893923	0.116115	1.49566	0.39788	Sample_N	Sample_S	15114.5	Histone H2A OS=Rattus norvegicus OX=10116 GN=H2afx PE=1 SV=1	606384	803461	1.06115e+06	717240	1.50047e+06	1.18881e+06	759581	338444	399207	338277	410525	1.68366e+06
A9UMV8|H2AJ_RAT;P02262|H2A1_RAT;P0C169|H2A1C_RAT;P0C170|H2A1E_RAT;Q4FZT6|H2A3_RAT;tr|D3ZVK7|D3ZVK7_RAT;tr|G3V9C0|G3V9C0_RAT;tr|K7R8M0|K7R8M0_RAT;P0C0S7|H2AZ_RAT;tr|A0A0A0MXW3|A0A0A0MXW3_RAT;tr|D4AEC0|D4AEC0_RAT	8	1	515.69	0.0893923	0.116115	1.49566	0.39788	Sample_N	Sample_S	14045.4	Histone H2A.J OS=Rattus norvegicus OX=10116 GN=H2afj PE=2 SV=1	353818	468810	619168	418501	875505	693653	443206	197478	232933	197381	239536	982396
tr|Q6P3V8|Q6P3V8_RAT	18	8	959.09	0.0896779	0.116338	1.35101	0.397208	Sample_N	Sample_S	46154	Eukaryotic translation initiation factor 4A1 OS=Rattus norvegicus OX=10116 GN=Eif4a1 PE=1 SV=1	431575	540061	897634	526177	470594	518764	517781	303707	402845	493605	253566	533894
tr|A0A0H2UHX1|A0A0H2UHX1_RAT;tr|A1L1I6|A1L1I6_RAT	20	4	1348.2	0.0896935	0.116338	1.92554	0.397172	Sample_N	Sample_S	28227.2	Reticulon OS=Rattus norvegicus OX=10116 GN=Rtn3 PE=1 SV=1	7.73034e+06	4.12847e+06	7.76976e+06	5.98472e+06	7.39445e+06	5.20838e+06	41612.3	52712.5	2.53568e+06	4.31707e+06	4.41026e+06	8.48961e+06
tr|D3ZJ01|D3ZJ01_RAT	12	12	715.7	0.0898686	0.116338	1.33467	0.396761	Sample_N	Sample_S	134650	RAB11-binding and LisH domain, coiled-coil and HEAT repeat-containing OS=Rattus norvegicus OX=10116 GN=Relch PE=1 SV=1	175079	224422	375875	239003	197248	247837	186938	255684	213168	144244	120447	173022
Q9EQR2|ADAS_RAT	23	1	1383.1	0.0898709	0.116338	1.46156	0.396756	Sample_N	Sample_S	71587.4	Alkyldihydroxyacetonephosphate synthase, peroxisomal OS=Rattus norvegicus OX=10116 GN=Agps PE=2 SV=1	125922	80993.6	66758.8	70651	66182.9	70201.4	79962.4	115520	29641	25902.7	24708.2	53166.2
tr|D4A857|D4A857_RAT	9	7	525.31	0.0900438	0.116447	1.53634	0.396351	Sample_N	Sample_S	116012	Importin 9 OS=Rattus norvegicus OX=10116 GN=Ipo9 PE=1 SV=2	121536	256853	196178	231448	191139	210065	131978	36299.5	206694	55612.4	26543.7	328649
Q63754|SYUB_RAT;tr|A0A0G2JSQ1|A0A0G2JSQ1_RAT	5	3	195.8	0.0900778	0.116447	1.91261	0.396272	Sample_N	Sample_S	14504.2	Beta-synuclein OS=Rattus norvegicus OX=10116 GN=Sncb PE=1 SV=1	732470	694561	1.13699e+06	582232	587855	305742	485541	308636	374503	379038	37407	527096
tr|D3ZHL6|D3ZHL6_RAT	2	2	68.43	0.0902913	0.116643	1.90492	0.395774	Sample_S	Sample_N	95067	Mitogen-activated protein kinase kinase kinase kinase OS=Rattus norvegicus OX=10116 GN=Map4k5 PE=1 SV=2	31938.8	18597.9	23103.1	30582.8	23837.3	25827.1	52021.7	39996.4	11961.3	73638.7	51516.2	64008.3
tr|G3V8T4|G3V8T4_RAT	23	18	1016.38	0.090423	0.116734	1.30142	0.395467	Sample_N	Sample_S	126941	DNA damage-binding protein 1 OS=Rattus norvegicus OX=10116 GN=Ddb1 PE=1 SV=1	217953	276020	396640	286037	256077	329387	215185	136058	252737	180089	231152	338769
P48500|TPIS_RAT	17	14	1129.35	0.0905135	0.116771	1.38435	0.395257	Sample_N	Sample_S	26848.9	Triosephosphate isomerase OS=Rattus norvegicus OX=10116 GN=Tpi1 PE=1 SV=2	5.4282e+06	9.4431e+06	7.75652e+06	7.34098e+06	6.96841e+06	9.29278e+06	3.77423e+06	6.66099e+06	7.17784e+06	2.45952e+06	4.49316e+06	8.82907e+06
P63100|CANB1_RAT;tr|A0A0H2UHV6|A0A0H2UHV6_RAT	5	5	269.02	0.090753	0.116919	1.45251	0.394701	Sample_N	Sample_S	19299.9	Calcineurin subunit B type 1 OS=Rattus norvegicus OX=10116 GN=Ppp3r1 PE=1 SV=2	377659	391631	655832	403824	361657	294648	200696	532744	194535	116957	258879	407195
tr|B2RYI8|B2RYI8_RAT	4	4	107.32	0.0909483	0.116919	2.38931	0.394249	Sample_S	Sample_N	70787.2	Papss1 protein OS=Rattus norvegicus OX=10116 GN=Papss1 PE=2 SV=1	28901.5	182074	100836	62822.9	53377.6	41881.3	176402	352871	328465	147396	75778.8	41805.3
P04642|LDHA_RAT;tr|B5DEN4|B5DEN4_RAT	40	29	2364.83	0.0909711	0.116919	1.6648	0.394196	Sample_N	Sample_S	36450.5	L-lactate dehydrogenase A chain OS=Rattus norvegicus OX=10116 GN=Ldha PE=1 SV=1	7.67516e+06	7.45963e+06	9.16076e+06	8.20574e+06	6.48545e+06	7.3452e+06	3.68228e+06	417237	2.81896e+06	5.97065e+06	5.04546e+06	9.89577e+06
tr|D4A5W8|D4A5W8_RAT	2	2	60.69	0.0909977	0.116919	1.56075	0.394135	Sample_N	Sample_S	57755.4	CDP-diacylglycerol--glycerol-3-phosphate 3-phosphatidyltransferase OS=Rattus norvegicus OX=10116 GN=Pgs1 PE=3 SV=2	52033	28725.1	24011.6	48060.1	50437	27019.6	1788.37	7030.48	1848.4	52911	67476.7	16493.3
tr|F1M3D3|F1M3D3_RAT	12	10	598.29	0.0910817	0.116947	1.73646	0.393941	Sample_N	Sample_S	77629.7	Heterogeneous nuclear ribonucleoprotein M OS=Rattus norvegicus OX=10116 GN=Hnrnpm PE=1 SV=1	752504	840880	1.10223e+06	1.25227e+06	583555	2.66496e+06	588897	712176	641834	872701	863742	464939
B0BN93|PSD13_RAT	26	22	1445.06	0.0913805	0.117085	1.23979	0.393253	Sample_S	Sample_N	42817.4	26S proteasome non-ATPase regulatory subunit 13 OS=Rattus norvegicus OX=10116 GN=Psmd13 PE=1 SV=1	772422	645061	1.27766e+06	979733	663824	1.04849e+06	1.22024e+06	1.26965e+06	887695	1.02498e+06	1.26953e+06	1.00688e+06
tr|G3V8A5|G3V8A5_RAT	30	25	1773.11	0.091387	0.117085	2.66333	0.393238	Sample_N	Sample_S	91727	Vacuolar protein sorting-associated protein 35 OS=Rattus norvegicus OX=10116 GN=Vps35 PE=1 SV=1	957180	5.73149e+06	1.06954e+06	819966	606741	850984	468873	684724	524759	419803	773454	896574
Q497B0|NIT2_RAT	4	4	185.03	0.0914057	0.117085	3.35272	0.393195	Sample_N	Sample_S	30701	Omega-amidase NIT2 OS=Rattus norvegicus OX=10116 GN=Nit2 PE=1 SV=1	43649	19824.9	181986	49987.9	71416.6	8936.96	19173.1	6194.9	15113.4	24558.8	19740.7	27307.5
tr|D3ZGI9|D3ZGI9_RAT	64	2	3980.26	0.0915562	0.117085	1.65507	0.392849	Sample_N	Sample_S	123507	Solute carrier family 12 member 5 OS=Rattus norvegicus OX=10116 GN=Slc12a5 PE=1 SV=3	6.48557e+06	3.48178e+06	2.45482e+06	3.41143e+06	3.9307e+06	3.31291e+06	2.81866e+06	4.24694e+06	2.29378e+06	513506	619582	3.45084e+06
Q63633|S12A5_RAT;tr|F1LXT3|F1LXT3_RAT	64	2	3897.03	0.0915562	0.117085	1.65507	0.392849	Sample_N	Sample_S	126246	Solute carrier family 12 member 5 OS=Rattus norvegicus OX=10116 GN=Slc12a5 PE=1 SV=2	8.47296e+06	4.54871e+06	3.20706e+06	4.45681e+06	5.13519e+06	4.3281e+06	3.68239e+06	5.54834e+06	2.99667e+06	670860	809442	4.50829e+06
tr|Q6P136|Q6P136_RAT	48	44	3260.45	0.091644	0.117085	1.5237	0.392647	Sample_N	Sample_S	111220	Hyou1 protein OS=Rattus norvegicus OX=10116 GN=Hyou1 PE=1 SV=1	4.64552e+06	4.28786e+06	2.12859e+06	4.48561e+06	6.13831e+06	4.0666e+06	4.39076e+06	3.94082e+06	1.84122e+06	1.78631e+06	1.2099e+06	3.73224e+06
F1LNJ2|U520_RAT	60	49	3152.45	0.0917442	0.117085	1.84055	0.392418	Sample_N	Sample_S	244873	U5 small nuclear ribonucleoprotein 200 kDa helicase OS=Rattus norvegicus OX=10116 GN=Snrnp200 PE=1 SV=1	627143	675833	1.11694e+06	1.03012e+06	795669	886186	164206	25225.7	501267	675749	681195	740585
tr|F1M801|F1M801_RAT	2	2	43.96	0.0917615	0.117085	2.15471	0.392378	Sample_N	Sample_S	216077	Anaphase promoting complex subunit 1 (Predicted) OS=Rattus norvegicus OX=10116 GN=Anapc1 PE=1 SV=2	24007.3	12973.7	79027.6	51301	39135.7	72439	42573.8	32834.8	3197.96	12185.8	9332.67	29305.1
Q5RK23|ABHD1_RAT	9	7	394.04	0.0917677	0.117085	1.48989	0.392364	Sample_N	Sample_S	45557.5	Protein ABHD1 OS=Rattus norvegicus OX=10116 GN=Abhd1 PE=2 SV=1	202336	142163	94479.9	119498	203345	244034	166977	141859	93164.5	106088	111078	55954.6
tr|A0A0G2JXZ9|A0A0G2JXZ9_RAT;tr|E9PTB7|E9PTB7_RAT	11	11	466.85	0.0918066	0.117085	1.36804	0.392275	Sample_N	Sample_S	141816	Protein tyrosine phosphatase, receptor type, J OS=Rattus norvegicus OX=10116 GN=Ptprj PE=1 SV=1	249311	221595	178857	185616	221860	149608	151690	228249	124064	61641.1	117776	198750
tr|D4AA49|D4AA49_RAT	4	1	83.72	0.0918686	0.117085	1.66862	0.392133	Sample_S	Sample_N	103102	Uncharacterized protein OS=Rattus norvegicus OX=10116 PE=4 SV=3	13876.9	5017.33	3450.74	6782.19	8218.29	22605.1	80749.5	5194.55	0	14090.4	0	0
P09330|PRPS2_RAT	9	2	491.2	0.0920603	0.117239	1.43281	0.391695	Sample_N	Sample_S	34813.1	Ribose-phosphate pyrophosphokinase 2 OS=Rattus norvegicus OX=10116 GN=Prps2 PE=1 SV=3	65941.5	81383	109025	98215.4	83130.3	117855	72304.1	27211.3	29752.8	71981	86545.1	99939.5
tr|F1MA89|F1MA89_RAT	10	8	443.73	0.092443	0.117501	1.52514	0.390824	Sample_N	Sample_S	39367.8	Cyclin Y OS=Rattus norvegicus OX=10116 GN=Ccny PE=1 SV=2	436846	345090	214455	282596	323770	365629	292927	224459	140267	53675.1	57800.6	521496
P50137|TKT_RAT	33	1	1783.34	0.0925865	0.117513	2.58683	0.390498	Sample_N	Sample_S	67643.7	Transketolase OS=Rattus norvegicus OX=10116 GN=Tkt PE=1 SV=1	1.7589e+06	301879	641462	511957	2.76278e+06	534561	167500	236543	248418	664950	625947	573831
tr|F1M8D3|F1M8D3_RAT	6	5	143.88	0.0926194	0.117513	1.55786	0.390424	Sample_N	Sample_S	86272.5	C-Maf-inducing protein OS=Rattus norvegicus OX=10116 GN=Cmip PE=4 SV=2	218596	212867	262368	192002	224203	377926	51059.4	30844.9	202947	162312	374579	133388
tr|D3ZB81|D3ZB81_RAT	7	1	241.29	0.0926386	0.117513	4.2415	0.39038	Sample_N	Sample_S	35226.9	Solute carrier family 25 member 31 OS=Rattus norvegicus OX=10116 GN=Slc25a31 PE=3 SV=3	59022.9	760977	54541.4	70727.4	45710.3	82320.9	71247.8	51905.6	62780.5	12200	6288.59	48624.6
tr|F1MA36|F1MA36_RAT	82	66	5068.65	0.0927182	0.117534	1.52802	0.3902	Sample_N	Sample_S	271014	Spectrin beta chain OS=Rattus norvegicus OX=10116 GN=Sptbn2 PE=1 SV=2	1.25945e+06	1.81324e+06	2.15894e+06	1.25464e+06	1.38367e+06	1.453e+06	201245	393170	681563	1.89336e+06	2.06868e+06	863294
P31722|C1QC_RAT;tr|A0A0H2UHK1|A0A0H2UHK1_RAT;tr|A0A3B0IYY4|A0A3B0IYY4_RAT	2	1	101.38	0.0927793	0.117534	1.45143	0.390062	Sample_N	Sample_S	25686	Complement C1q subcomponent subunit C OS=Rattus norvegicus OX=10116 GN=C1qc PE=1 SV=2	168177	102556	101999	143326	84150	175342	295246	4102.93	0	1460.09	228412	5113.44
tr|D3ZUZ9|D3ZUZ9_RAT;tr|D4A5R0|D4A5R0_RAT	2	1	81.5	0.092947	0.117594	1.27632	0.389683	Sample_S	Sample_N	18611.4	Peptidyl-prolyl cis-trans isomerase OS=Rattus norvegicus OX=10116 GN=Ppih PE=1 SV=2	50428.7	54463.4	78802.5	83926.5	63942.9	70364.2	72101.8	89989.3	114631	89754.9	89782.4	56729
tr|A0A096MIZ1|A0A096MIZ1_RAT	11	11	743.04	0.0929879	0.117594	1.20351	0.38959	Sample_N	Sample_S	42055.1	Paralemmin 2 OS=Rattus norvegicus OX=10116 GN=Palm2 PE=1 SV=1	1.01688e+06	1.06362e+06	756493	911295	995314	918167	822465	692203	614169	855614	593839	1.12608e+06
P83871|PHF5A_RAT;tr|B4F759|B4F759_RAT;tr|Q7TPJ6|Q7TPJ6_RAT	3	2	104.69	0.0930129	0.117594	2.11424	0.389534	Sample_N	Sample_S	12405.4	PHD finger-like domain-containing protein 5A OS=Rattus norvegicus OX=10116 GN=Phf5a PE=2 SV=1	8734.71	9400.19	33587.4	16904.4	21434.3	31147.8	13831.4	1122.21	18008.2	24367	0.892159	0
P63326|RS10_RAT;tr|F1LT36|F1LT36_RAT	7	5	418.08	0.0931392	0.117656	1.76274	0.389249	Sample_N	Sample_S	18915.7	40S ribosomal protein S10 OS=Rattus norvegicus OX=10116 GN=Rps10 PE=2 SV=1	1.44184e+06	1.32066e+06	2.5719e+06	1.7758e+06	1.58802e+06	1.74548e+06	81639	1.04828e+06	1.5195e+06	710835	875877	1.68858e+06
tr|D4A3V4|D4A3V4_RAT	3	3	93.32	0.093186	0.117656	1.73373	0.389144	Sample_N	Sample_S	77723.5	Ring finger protein 214 OS=Rattus norvegicus OX=10116 GN=Rnf214 PE=1 SV=3	48695.7	78843.5	131032	77944.7	53464.1	56124.2	106.91	3016.26	2036.1	71992.3	86383.5	93773.5
P47728|CALB2_RAT	18	14	916.49	0.0936544	0.118169	1.60281	0.388092	Sample_N	Sample_S	31404.7	Calretinin OS=Rattus norvegicus OX=10116 GN=Calb2 PE=1 SV=1	864135	1.64363e+06	2.44033e+06	1.06817e+06	1.51008e+06	764375	619619	1.26881e+06	746710	459480	573343	1.50463e+06
tr|D4A133|D4A133_RAT	97	86	5752.51	0.0937962	0.118196	1.63683	0.387774	Sample_N	Sample_S	68265.1	ATPase H+-transporting V1 subunit A OS=Rattus norvegicus OX=10116 GN=Atp6v1a PE=1 SV=1	1.87274e+07	1.57686e+07	1.60879e+07	2.04207e+07	1.92906e+07	1.8036e+07	1.7102e+07	4.77543e+06	2.03015e+07	1.0286e+06	7.79816e+06	1.51777e+07
tr|F1M938|F1M938_RAT	7	1	544.48	0.0938631	0.118196	1.78256	0.387625	Sample_N	Sample_S	21818.4	Vesicle transport through interaction with t-SNAREs homolog 1A OS=Rattus norvegicus OX=10116 GN=Vti1a PE=1 SV=2	271091	257098	118622	259435	248514	219551	151305	239837	208352	10467.3	14162.8	146854
Q9JI51|VTI1A_RAT;tr|F1LT41|F1LT41_RAT	7	1	553.84	0.0938631	0.118196	1.78256	0.387625	Sample_N	Sample_S	26042.7	Vesicle transport through interaction with t-SNAREs homolog 1A OS=Rattus norvegicus OX=10116 GN=Vti1a PE=1 SV=1	800682	759353	350355	766254	733999	648456	446888	708371	615378	30915.8	41830.5	433739
Q62682|CNTN3_RAT	7	5	234.24	0.0940037	0.118216	1.4318	0.387311	Sample_N	Sample_S	112788	Contactin-3 OS=Rattus norvegicus OX=10116 GN=Cntn3 PE=1 SV=1	114449	69891.8	82136.4	97493.9	86532.4	89777.1	88760.2	48861	19562.6	55697.1	30222.8	134239
Q9ESB5|NECA1_RAT	6	3	252.66	0.0942647	0.118406	1.55924	0.38673	Sample_N	Sample_S	40903.7	N-terminal EF-hand calcium-binding protein 1 OS=Rattus norvegicus OX=10116 GN=Necab1 PE=1 SV=1	20913.4	46211.3	33791.3	26489.1	30197.1	24708.8	18852.1	44477.4	7596.69	3593.98	10549.9	31852.8
tr|M0RAQ6|M0RAQ6_RAT	29	1	1462.93	0.0943394	0.118406	1.39061	0.386563	Sample_N	Sample_S	99557.2	Hexokinase-1 OS=Rattus norvegicus OX=10116 GN=Hk1 PE=1 SV=2	825140	1.26394e+06	1.15796e+06	1.33671e+06	964657	840653	293571	799835	1.06744e+06	650712	719915	1.06295e+06
P16970|ABCD3_RAT	26	22	1682.61	0.0943785	0.118406	1.37836	0.386477	Sample_N	Sample_S	75315.6	ATP-binding cassette sub-family D member 3 OS=Rattus norvegicus OX=10116 GN=Abcd3 PE=1 SV=3	4.36474e+06	3.06427e+06	1.95797e+06	2.72497e+06	3.54295e+06	3.33806e+06	3.90263e+06	1.36937e+06	2.22202e+06	1.84125e+06	1.60686e+06	2.83721e+06
tr|D4A1J6|D4A1J6_RAT	3	3	114.88	0.0944458	0.118406	1.47988	0.386327	Sample_N	Sample_S	128662	Ankyrin repeat and FYVE domain-containing 1 OS=Rattus norvegicus OX=10116 GN=Ankfy1 PE=1 SV=3	53278.7	47702.1	95593.4	78959.5	67963.7	57819.6	35636.3	136797	15893.5	23455	7766.34	51633.2
tr|A0A0G2K2R0|A0A0G2K2R0_RAT;tr|D3ZU85|D3ZU85_RAT	4	4	157.61	0.0946735	0.118543	1.45297	0.385822	Sample_N	Sample_S	86399.5	Uncharacterized protein OS=Rattus norvegicus OX=10116 PE=1 SV=1	60142	76625	139476	79886.1	69614.1	67342.9	46695.4	84950.8	23685.5	51132.7	54281.9	78618.3
tr|D4AE02|D4AE02_RAT	9	8	501.73	0.0947019	0.118543	1.1843	0.385759	Sample_N	Sample_S	46414.8	Uncharacterized protein OS=Rattus norvegicus OX=10116 PE=1 SV=3	722566	729437	889833	794415	618474	774495	545584	521715	712520	513517	662941	868118
tr|D3ZD48|D3ZD48_RAT	8	8	480.82	0.0950801	0.11886	1.57634	0.384924	Sample_N	Sample_S	58208.1	RAB11 family interacting protein 2 (Class I) (Predicted), isoform CRA_a OS=Rattus norvegicus OX=10116 GN=Rab11fip2 PE=4 SV=2	709433	547266	409718	425298	552660	541434	653619	422471	288945	52777.6	164421	438777
Q6P502|TCPG_RAT	25	23	1383.64	0.0952389	0.11898	1.59745	0.384575	Sample_N	Sample_S	60647.1	T-complex protein 1 subunit gamma OS=Rattus norvegicus OX=10116 GN=Cct3 PE=1 SV=1	1.75801e+06	1.65008e+06	2.09666e+06	1.95249e+06	1.83865e+06	1.67275e+06	429406	140741	1.18273e+06	1.7835e+06	1.46797e+06	1.86197e+06
tr|D3ZR52|D3ZR52_RAT	15	13	805.99	0.0953582	0.11905	1.54651	0.384313	Sample_N	Sample_S	57136.3	Lysophosphatidylcholine acyltransferase 4 OS=Rattus norvegicus OX=10116 GN=Lpcat4 PE=4 SV=3	637143	523310	387348	512505	569649	788625	333400	69898.2	271244	240569	556603	738803
P55266|DSRAD_RAT;tr|G3V8T3|G3V8T3_RAT	8	5	374.28	0.0955978	0.119175	1.39098	0.383787	Sample_N	Sample_S	129911	Double-stranded RNA-specific adenosine deaminase OS=Rattus norvegicus OX=10116 GN=Adar PE=1 SV=1	140154	117178	175848	243382	135369	169855	95932.5	100157	55119.1	182785	154727	117103
tr|G3V624|G3V624_RAT	9	7	450.37	0.0956165	0.119175	1.43774	0.383746	Sample_N	Sample_S	53178	Coronin OS=Rattus norvegicus OX=10116 GN=Coro1c PE=1 SV=1	769963	747078	912144	1.1734e+06	1.05577e+06	810871	451917	182917	1.30111e+06	428526	566388	873198
Q5U1Y4|AKCL2_RAT	2	1	109.36	0.0956464	0.119175	1.39769	0.38368	Sample_N	Sample_S	34499.9	1,5-anhydro-D-fructose reductase OS=Rattus norvegicus OX=10116 GN=Akr1e2 PE=2 SV=1	51226.9	86114.7	88304.3	90232.5	96239.4	67551.8	23849.1	66888.7	101412	43256.2	52810.4	54970.6
Q63135|CR1L_RAT	9	8	502.69	0.0957591	0.119237	1.42479	0.383434	Sample_N	Sample_S	61680.3	Complement component receptor 1-like protein OS=Rattus norvegicus OX=10116 GN=Cr1l PE=1 SV=1	926087	860739	573864	762335	849507	701062	235534	522383	800941	203947	556094	961303
O88370|PI42C_RAT;tr|G3V9W5|G3V9W5_RAT	2	2	109.65	0.096032	0.119498	1.59877	0.382838	Sample_N	Sample_S	47048.6	Phosphatidylinositol 5-phosphate 4-kinase type-2 gamma OS=Rattus norvegicus OX=10116 GN=Pip4k2c PE=1 SV=1	68844.2	71832.1	77616.3	66958.6	89788.1	78913.4	58227.5	50634	66613.6	6291.43	39317.5	62854.7
Q6Q3F5|SIDT1_RAT	7	1	288.45	0.0963559	0.119822	1.48055	0.382133	Sample_N	Sample_S	94144.8	SID1 transmembrane family member 1 OS=Rattus norvegicus OX=10116 GN=Sidt1 PE=1 SV=2	506971	302563	207122	296023	319781	434252	377890	230450	172500	88439.1	246904	279722
tr|D3ZES7|D3ZES7_RAT	56	39	3252.7	0.0967425	0.120145	1.4659	0.381296	Sample_N	Sample_S	212610	Plexin A4 OS=Rattus norvegicus OX=10116 GN=Plxna4 PE=4 SV=1	2.64651e+06	3.43797e+06	1.55415e+06	2.46785e+06	2.57282e+06	1.66828e+06	2.16564e+06	1.24478e+06	2.53049e+06	1.17657e+06	647842	2.02222e+06
tr|Q4KM57|Q4KM57_RAT	5	3	192.57	0.0968152	0.120157	1.58338	0.381138	Sample_N	Sample_S	36243.2	LEM domain containing 2 OS=Rattus norvegicus OX=10116 GN=Lemd2 PE=1 SV=1	232570	98755.7	77955.2	163859	133842	193856	38875	44877.6	58723.1	184451	40044.8	201962
tr|F1LSB5|F1LSB5_RAT	6	6	415.42	0.0970221	0.120316	1.51318	0.380692	Sample_N	Sample_S	73526	Uncharacterized protein OS=Rattus norvegicus OX=10116 PE=4 SV=3	1.01451e+06	498188	339056	451722	618422	444798	468358	316838	182469	270691	591025	395528
tr|F1LY09|F1LY09_RAT	9	3	371.06	0.0970835	0.120316	1.10571	0.380559	Sample_N	Sample_S	35833.2	ARP3 actin-related protein 3 homolog B OS=Rattus norvegicus OX=10116 GN=Actr3b PE=3 SV=2	233548	226600	244818	233629	195465	246563	215962	241410	176653	216007	192047	206550
Q9QWJ9|NRP1_RAT;tr|Q9QX38|Q9QX38_RAT	6	5	291.03	0.0971877	0.120316	1.37972	0.380335	Sample_N	Sample_S	103082	Neuropilin-1 OS=Rattus norvegicus OX=10116 GN=Nrp1 PE=1 SV=1	150209	115104	98006.1	107728	158089	111596	153950	49747.5	63490.4	122296	105205	42180.3
Q3ZB98|BCAS1_RAT;tr|A0A0G2K079|A0A0G2K079_RAT	14	13	968.18	0.0972435	0.120316	1.93116	0.380215	Sample_S	Sample_N	62381.9	Breast carcinoma-amplified sequence 1 homolog OS=Rattus norvegicus OX=10116 GN=Bcas1 PE=1 SV=3	1.37229e+06	1.16666e+06	1.02917e+06	1.40731e+06	669126	718458	3.79971e+06	2.63946e+06	814292	772407	2.2595e+06	2.00265e+06
tr|A0A0G2K543|A0A0G2K543_RAT;tr|D4A5B3|D4A5B3_RAT	3	3	131.7	0.0972605	0.120316	1.57731	0.380179	Sample_N	Sample_S	118993	C2 calcium-dependent domain-containing 5 OS=Rattus norvegicus OX=10116 GN=C2cd5 PE=1 SV=1	85499.3	146058	108290	109085	83261.7	81321.6	79788.6	11250.5	68987.9	36612.4	81463.6	110860
tr|D3ZXY2|D3ZXY2_RAT	19	18	989.13	0.0974088	0.12033	1.43902	0.37986	Sample_N	Sample_S	128251	PDZ domain containing 8 (Predicted) OS=Rattus norvegicus OX=10116 GN=Pdzd8 PE=1 SV=1	569645	351523	335125	402625	418770	487060	141537	116337	143329	413546	547380	420158
tr|A0A0A6YYM0|A0A0A6YYM0_RAT	58	3	3433.16	0.0974633	0.12033	1.64427	0.379743	Sample_N	Sample_S	80995.9	Long-chain-fatty-acid--CoA ligase 6 OS=Rattus norvegicus OX=10116 GN=Acsl6 PE=1 SV=2	1.20099e+06	769417	733925	862314	1.07077e+06	1.25297e+06	885436	74306.1	287366	800559	588246	946447
P33124|ACSL6_RAT	57	2	3419.83	0.0974633	0.12033	1.64427	0.379743	Sample_N	Sample_S	78180.3	Long-chain-fatty-acid--CoA ligase 6 OS=Rattus norvegicus OX=10116 GN=Acsl6 PE=1 SV=1	2.3542e+06	1.50822e+06	1.43865e+06	1.69032e+06	2.09894e+06	2.4561e+06	1.73565e+06	145656	563300	1.56927e+06	1.15309e+06	1.85524e+06
B2RYW9|FAHD2_RAT	3	3	97.15	0.0975318	0.12033	1.89384	0.379596	Sample_N	Sample_S	34581.3	Fumarylacetoacetate hydrolase domain-containing protein 2 OS=Rattus norvegicus OX=10116 GN=Fahd2 PE=1 SV=1	50529.9	12705.4	75779.1	47821	26265.2	33954.1	5570.16	429.255	1617.98	34893.7	61733.5	26206.9
tr|A0A2P1NRY4|A0A2P1NRY4_RAT;tr|Q5XI88|Q5XI88_RAT;tr|Q6MG30|Q6MG30_RAT;tr|A0A0G2K4X1|A0A0G2K4X1_RAT;tr|A0A0G2K8G8|A0A0G2K8G8_RAT;tr|A0A2P1NRX9|A0A2P1NRX9_RAT;tr|O19445|O19445_RAT;tr|P79602|P79602_RAT;tr|Q31255|Q31255_RAT;tr|Q31265|Q31265_RAT;tr|Q6MGB8|Q6MGB8_RAT;tr|Q6SY93|Q6SY93_RAT;tr|Q95568|Q95568_RAT;tr|Q95571|Q95571_RAT;tr|Q9TP50|Q9TP50_RAT	2	1	68.16	0.0975896	0.12033	2.39613	0.379472	Sample_N	Sample_S	39272.5	RT1 class I, CE14 OS=Rattus norvegicus OX=10116 GN=RT1-CE14 PE=2 SV=1	103667	9511.68	80801	68748.5	111569	120286	16297.1	12473.1	10265.3	37687.5	30583.5	99102.8
tr|D3ZF86|D3ZF86_RAT	13	11	629.24	0.0977002	0.120388	1.54034	0.379236	Sample_S	Sample_N	213037	ARFGEF family member 3 OS=Rattus norvegicus OX=10116 GN=Arfgef3 PE=1 SV=3	75676.9	37229.1	177865	103212	81719.6	101789	227154	160684	120101	72649.7	141288	167655
O88279|SLIT1_RAT;tr|F1LS74|F1LS74_RAT;tr|F1M450|F1M450_RAT	2	1	62.37	0.0979847	0.120561	2.07296	0.378628	Sample_S	Sample_N	167498	Slit homolog 1 protein OS=Rattus norvegicus OX=10116 GN=Slit1 PE=1 SV=1	31850.7	17005.2	8530.54	24081.2	40022.5	12728	114251	26325.5	15618.1	48279.7	43007.9	30746.4
tr|D4A3E8|D4A3E8_RAT	3	2	142.14	0.0980158	0.120561	1.74104	0.378562	Sample_N	Sample_S	47648.2	Mitochondrial ribosomal protein S27 OS=Rattus norvegicus OX=10116 GN=Mrps27 PE=1 SV=1	42650.7	19984.4	55699.8	51803	48072.6	41524.7	27114.3	38433.6	48486.6	2642.51	11191.3	21315.8
Q641Z2|PTN9_RAT	10	7	341.8	0.098031	0.120561	1.37691	0.378529	Sample_N	Sample_S	67962.1	Tyrosine-protein phosphatase non-receptor type 9 OS=Rattus norvegicus OX=10116 GN=Ptpn9 PE=2 SV=1	170100	114804	74533.1	170226	114964	175697	116153	91417.1	72475.3	120577	106481	88665.8
P60825|CIRBP_RAT;tr|Q6NT88|Q6NT88_RAT	2	1	186.81	0.0981394	0.120616	1.71941	0.378298	Sample_N	Sample_S	18607	Cold-inducible RNA-binding protein OS=Rattus norvegicus OX=10116 GN=Cirbp PE=2 SV=1	346395	566136	887976	446847	342155	302102	403232	315165	53000.7	507387	105068	297897
P36876|2ABA_RAT;P56932|2ABD_RAT;tr|A0A0G2JSQ0|A0A0G2JSQ0_RAT	14	10	727.9	0.0983472	0.120793	1.55939	0.377857	Sample_N	Sample_S	51678.1	Serine/threonine-protein phosphatase 2A 55 kDa regulatory subunit B alpha isoform OS=Rattus norvegicus OX=10116 GN=Ppp2r2a PE=2 SV=1	547123	802418	797939	663971	625276	390700	282199	715017	276173	81750.1	616396	482910
tr|F1LVF9|F1LVF9_RAT	3	3	101.99	0.0985118	0.120853	1.57643	0.377507	Sample_N	Sample_S	21445.3	RCG35218 OS=Rattus norvegicus OX=10116 GN=Ubtd2 PE=4 SV=2	98497.4	62976.6	63255.1	82931.5	79464.6	49383.8	76994.1	37393.2	43042.9	8214.43	63432.5	47819.7
Q5SGE0|LPPRC_RAT;tr|F1LM33|F1LM33_RAT	15	13	639.62	0.0985234	0.120853	1.97221	0.377483	Sample_N	Sample_S	156652	Leucine-rich PPR motif-containing protein, mitochondrial OS=Rattus norvegicus OX=10116 GN=Lrpprc PE=1 SV=1	121251	476043	238007	155588	95999.2	143208	152388	97773.4	137596	22560	28045.6	185350
tr|D3ZUY8|D3ZUY8_RAT	88	54	4899.87	0.0986324	0.120873	1.303	0.377252	Sample_N	Sample_S	107675	AP-2 complex subunit alpha OS=Rattus norvegicus OX=10116 GN=Ap2a1 PE=1 SV=1	4.36102e+06	4.38386e+06	3.8802e+06	5.48807e+06	5.39023e+06	5.98377e+06	4.56554e+06	2.06759e+06	5.63475e+06	2.76062e+06	2.93712e+06	4.66464e+06
tr|A0A0G2K1G4|A0A0G2K1G4_RAT;tr|A1L1K9|A1L1K9_RAT	2	2	131.08	0.0986673	0.120873	1.73342	0.377178	Sample_N	Sample_S	64585.9	Ring finger and SPRY domain-containing 1 OS=Rattus norvegicus OX=10116 GN=Rspry1 PE=4 SV=1	81492.6	156945	49996	92119.2	122689	124971	23949.9	6470.45	134157	89210.3	3002.96	105623
P55051|FABP7_RAT	9	7	526.66	0.0991233	0.121274	1.44377	0.376215	Sample_S	Sample_N	14864	Fatty acid-binding protein, brain OS=Rattus norvegicus OX=10116 GN=Fabp7 PE=1 SV=2	1.89628e+06	808883	1.51847e+06	1.61893e+06	1.59563e+06	1.86375e+06	2.90905e+06	1.34895e+06	1.68842e+06	1.84793e+06	2.15353e+06	3.48201e+06
Q63118|CALRL_RAT	2	2	74.38	0.0992826	0.121355	1.36735	0.37588	Sample_N	Sample_S	53329	Calcitonin gene-related peptide type 1 receptor OS=Rattus norvegicus OX=10116 GN=Calcrl PE=2 SV=1	82581.9	45767.6	50263.5	64403.1	56429.6	74542	63994.3	42985.4	28139.4	22560.9	54651.7	61180.9
tr|A0A3Q9WS43|A0A3Q9WS43_RAT	39	31	2784.08	0.0993169	0.121355	1.41792	0.375808	Sample_N	Sample_S	82148	Doublecortin-like kinase 1 OS=Rattus norvegicus OX=10116 GN=DCLK1 PE=2 SV=1	4.6333e+06	6.29916e+06	5.67953e+06	4.61451e+06	3.75805e+06	4.21914e+06	3.38092e+06	2.147e+06	1.13292e+06	5.0144e+06	4.71443e+06	4.20647e+06
P50475|SYAC_RAT	24	19	1561.64	0.0995946	0.121596	1.36702	0.375225	Sample_N	Sample_S	106790	Alanine--tRNA ligase, cytoplasmic OS=Rattus norvegicus OX=10116 GN=Aars PE=1 SV=3	667692	690816	1.15128e+06	854958	750225	870168	606153	479657	919544	324064	318061	999232
O55145|X3CL1_RAT;tr|Q6IRF7|Q6IRF7_RAT	4	4	146.06	0.0996427	0.121596	1.63693	0.375125	Sample_N	Sample_S	41976.6	Fractalkine OS=Rattus norvegicus OX=10116 GN=Cx3cl1 PE=2 SV=3	286619	130267	86543.4	136525	194923	195056	27360.6	72057.2	100371	100794	214168	114435
tr|F1LN45|F1LN45_RAT	9	7	418.37	0.0998184	0.121732	1.68753	0.374757	Sample_N	Sample_S	189431	Transient receptor potential cation channel, subfamily M, member 3 OS=Rattus norvegicus OX=10116 GN=Trpm3 PE=1 SV=2	108837	100122	50611.3	110393	99047.1	107535	6446.95	39295.1	69035.9	42070.5	99479.5	85323.4
Q99M63|SMU1_RAT;tr|G3V702|G3V702_RAT	5	4	235.55	0.0999382	0.1218	1.69892	0.374507	Sample_N	Sample_S	57550.9	WD40 repeat-containing protein SMU1 OS=Rattus norvegicus OX=10116 GN=Smu1 PE=2 SV=1	45407.3	32005.1	79353.4	82756	44171.2	70359.2	14732.3	4507.59	57671.6	67678.4	43208.4	20600
Q5U1Z2|TPPC3_RAT	5	5	142.4	0.10055	0.122377	1.35767	0.373233	Sample_S	Sample_N	20302.1	Trafficking protein particle complex subunit 3 OS=Rattus norvegicus OX=10116 GN=Trappc3 PE=2 SV=1	508731	447802	568561	485443	379340	420679	434689	991755	423850	739595	535413	690503
tr|D3ZEY4|D3ZEY4_RAT	2	1	79.69	0.100637	0.122377	1.5207	0.373053	Sample_N	Sample_S	102545	Diacylglycerol kinase OS=Rattus norvegicus OX=10116 GN=Dgkq PE=1 SV=1	13897.7	15643.1	24292.6	17808.4	7953.91	20329	596.35	154.363	1341.29	21278.5	11786.2	30552.8
tr|A0A0G2K4U4|A0A0G2K4U4_RAT;tr|G3V6K8|G3V6K8_RAT	10	5	516.35	0.101096	0.122534	1.26298	0.372106	Sample_N	Sample_S	70366.7	Voltage-dependent L-type calcium channel subunit beta-1 OS=Rattus norvegicus OX=10116 GN=Cacnb1 PE=1 SV=1	275328	302079	186550	256909	288615	321332	243676	243003	163438	133778	254199	253148
tr|G3V9Y1|G3V9Y1_RAT;tr|Q62707|Q62707_RAT	123	80	8754.73	0.101131	0.122534	2.46178	0.372033	Sample_N	Sample_S	228996	Myosin, heavy polypeptide 10, non-muscle, isoform CRA_b OS=Rattus norvegicus OX=10116 GN=Myh10 PE=1 SV=1	6.06182e+06	4.13819e+07	5.8504e+06	5.29435e+06	9.65074e+06	9.19669e+06	3.78908e+06	4.95084e+06	7.58726e+06	2.04309e+06	5.63646e+06	7.44846e+06
tr|D3ZJY1|D3ZJY1_RAT	2	2	97.32	0.101188	0.122534	1.49524	0.371917	Sample_N	Sample_S	30236.8	Mitochondrial ribosomal protein L28 OS=Rattus norvegicus OX=10116 GN=Mrpl28 PE=1 SV=1	75308.6	71598.7	99517.5	83030.6	107961	74161.6	12290.5	52175.2	100633	82830.2	24126.6	70081.3
O88767|PARK7_RAT;tr|Q5BKC3|Q5BKC3_RAT	9	9	510.07	0.10131	0.122604	1.46645	0.371665	Sample_N	Sample_S	19974.2	Protein/nucleic acid deglycase DJ-1 OS=Rattus norvegicus OX=10116 GN=Park7 PE=1 SV=1	1.66762e+06	1.48146e+06	2.47959e+06	1.33937e+06	1.30765e+06	1.27891e+06	572380	1.38712e+06	1.15717e+06	351026	1.12957e+06	1.9182e+06
Q9EP80|PICK1_RAT;tr|Q6GQQ2|Q6GQQ2_RAT	2	1	49.46	0.101464	0.122611	3.29908	0.371349	Sample_N	Sample_S	46606.1	PRKCA-binding protein OS=Rattus norvegicus OX=10116 GN=Pick1 PE=1 SV=1	66857.6	4045.73	8157.78	25445.3	12428.8	31557.9	0	666.442	1246.27	28246.5	2836.81	12014.4
Q9Z1M9|SMC1A_RAT;tr|F1LSS1|F1LSS1_RAT	4	3	114.33	0.101485	0.122611	9.71473	0.371305	Sample_S	Sample_N	143205	Structural maintenance of chromosomes protein 1A OS=Rattus norvegicus OX=10116 GN=Smc1a PE=1 SV=1	22891.7	15342.8	18117.3	16745.2	20130.2	35846.5	15611.4	22161.6	1.00788e+06	114169	28954.7	65140.1
Q923V4|FBX6_RAT	2	1	61.29	0.101562	0.122611	18.4997	0.371147	Sample_S	Sample_N	32786.3	F-box only protein 6 OS=Rattus norvegicus OX=10116 GN=Fbxo6 PE=1 SV=1	7614.27	2231.7	4798.79	7112.79	2838.74	6434.5	296776	3121.9	246502	14731.9	9415.97	3513.02
tr|Q71SY3|Q71SY3_RAT	7	6	533.18	0.101575	0.122611	1.40234	0.371121	Sample_N	Sample_S	26170.9	Translin OS=Rattus norvegicus OX=10116 GN=Tsn PE=1 SV=1	579677	648799	1.26146e+06	891973	598979	811548	464189	488107	802031	581054	289094	792994
tr|Q63011|Q63011_RAT;tr|Q6PDU6|Q6PDU6_RAT	21	4	1066.58	0.101872	0.122892	1.85993	0.370513	Sample_S	Sample_N	15906.3	Zero beta-globin (Fragment) OS=Rattus norvegicus OX=10116 PE=3 SV=1	5.72753e+06	5.09357e+06	2.79353e+06	7.54145e+06	4.42467e+06	3.68057e+06	2.1641e+07	1.02136e+07	4.3116e+06	6.66442e+06	6.83911e+06	4.75441e+06
Q5XI52|VEZA_RAT	9	8	543.89	0.102098	0.123086	1.66608	0.370053	Sample_N	Sample_S	88693.7	Vezatin OS=Rattus norvegicus OX=10116 GN=Vezt PE=2 SV=1	880870	486950	516103	535445	676601	652036	23515.5	487364	653766	149207	181707	754037
tr|M0R7F3|M0R7F3_RAT	4	4	203.3	0.102245	0.123185	1.23236	0.369752	Sample_N	Sample_S	54859.5	Uncharacterized protein OS=Rattus norvegicus OX=10116 GN=Wasf3 PE=4 SV=2	188240	237695	296133	182575	179009	172173	145662	193975	173760	215758	149222	140664
P84083|ARF5_RAT	11	1	716.5	0.102483	0.123224	1.32221	0.369268	Sample_N	Sample_S	20529.7	ADP-ribosylation factor 5 OS=Rattus norvegicus OX=10116 GN=Arf5 PE=1 SV=2	356252	609276	467486	387540	420428	362875	221685	411686	486373	221080	204639	423857
P84079|ARF1_RAT	14	4	821.29	0.102483	0.123224	1.32221	0.369268	Sample_N	Sample_S	20696.8	ADP-ribosylation factor 1 OS=Rattus norvegicus OX=10116 GN=Arf1 PE=1 SV=2	5.13264e+06	8.77806e+06	6.73524e+06	5.58342e+06	6.05726e+06	5.22807e+06	3.19389e+06	5.93131e+06	7.00735e+06	3.18518e+06	2.9483e+06	6.10665e+06
Q9ERE4|GOLP3_RAT;tr|Q569C9|Q569C9_RAT	5	4	276.21	0.102565	0.123224	1.26663	0.369103	Sample_N	Sample_S	33779.5	Golgi phosphoprotein 3 OS=Rattus norvegicus OX=10116 GN=Golph3 PE=1 SV=1	324716	418361	303475	347497	372108	335051	502306	248968	248874	147729	255453	255571
tr|G3V7C6|G3V7C6_RAT	167	1	10275.9	0.102603	0.123224	1.72424	0.369026	Sample_N	Sample_S	61186.9	Tubulin beta chain OS=Rattus norvegicus OX=10116 GN=Tubb4b PE=1 SV=2	1.99352e+07	2.67703e+07	3.9066e+07	2.85497e+07	2.7674e+07	2.34257e+07	1.86719e+07	2.29361e+07	2.44077e+07	1.32163e+06	1.06818e+07	1.79193e+07
P69897|TBB5_RAT	165	9	10069.3	0.102603	0.123224	1.72424	0.369026	Sample_N	Sample_S	49670.9	Tubulin beta-5 chain OS=Rattus norvegicus OX=10116 GN=Tubb5 PE=1 SV=1	8.90858e+07	1.1963e+08	1.74577e+08	1.27582e+08	1.23669e+08	1.04684e+08	8.34403e+07	1.02496e+08	1.09072e+08	5.90605e+06	4.77346e+07	8.00771e+07
tr|G3V6H5|G3V6H5_RAT	10	9	414.38	0.103176	0.123826	1.62555	0.367866	Sample_S	Sample_N	34136.9	Mitochondrial 2-oxoglutarate/malate carrier protein OS=Rattus norvegicus OX=10116 GN=Slc25a11 PE=1 SV=1	405077	256335	206118	284253	218962	288962	693878	650337	510555	235019	211393	396754
P85973|PNPH_RAT	13	12	833.08	0.103283	0.123826	1.50089	0.367652	Sample_N	Sample_S	32301.9	Purine nucleoside phosphorylase OS=Rattus norvegicus OX=10116 GN=Pnp PE=1 SV=1	575813	683191	1.33613e+06	664861	621504	822309	530328	163613	613494	413605	768009	644969
Q66HF9|LRRF1_RAT	2	1	68.69	0.1033	0.123826	3.01514	0.367618	Sample_N	Sample_S	80019	Leucine-rich repeat flightless-interacting protein 1 OS=Rattus norvegicus OX=10116 GN=Lrrfip1 PE=1 SV=1	18096.8	25778.9	23560.4	20195.4	27746.5	18544.1	4995.95	1661.37	19012.1	0	2683.44	16063.6
P11505|AT2B1_RAT	77	28	4853.97	0.103489	0.123975	1.41323	0.367237	Sample_N	Sample_S	134693	Plasma membrane calcium-transporting ATPase 1 OS=Rattus norvegicus OX=10116 GN=Atp2b1 PE=1 SV=3	1.99595e+07	1.7687e+07	1.29202e+07	1.43593e+07	1.6116e+07	1.74238e+07	2.11129e+07	1.57739e+07	6.22997e+06	3.50885e+06	9.89433e+06	1.31544e+07
tr|A0A0G2K9Q0|A0A0G2K9Q0_RAT;tr|D3ZA89|D3ZA89_RAT	5	2	112.3	0.103683	0.124128	1.61431	0.366849	Sample_S	Sample_N	100658	TBC1 domain-containing kinase OS=Rattus norvegicus OX=10116 GN=Tbck PE=1 SV=1	26564	23582	21567.2	23519.5	23790.1	26847.3	26753.6	18294.5	69224.5	27124.2	58054	36028.4
Q6AYY8|ACATN_RAT	8	6	380.96	0.103917	0.124308	1.25237	0.366379	Sample_N	Sample_S	61101.5	Acetyl-coenzyme A transporter 1 OS=Rattus norvegicus OX=10116 GN=Slc33a1 PE=2 SV=1	788661	525783	624222	596521	660945	752641	502018	375772	360850	608795	445816	859777
tr|Q5U3Z5|Q5U3Z5_RAT	5	5	303.74	0.10398	0.124308	1.40154	0.366253	Sample_S	Sample_N	28316.1	BRI3-binding protein OS=Rattus norvegicus OX=10116 GN=Bri3bp PE=1 SV=1	1.33973e+06	962005	812314	979822	993796	1.04488e+06	2.55873e+06	1.55993e+06	1.10519e+06	1.04016e+06	1.36913e+06	961857
P50398|GDIA_RAT	56	39	3652.06	0.10403	0.124308	1.42351	0.366155	Sample_N	Sample_S	50536.7	Rab GDP dissociation inhibitor alpha OS=Rattus norvegicus OX=10116 GN=Gdi1 PE=1 SV=1	8.22152e+06	1.13474e+07	1.72339e+07	8.76815e+06	1.09087e+07	8.63703e+06	5.09211e+06	6.65338e+06	5.61831e+06	3.21025e+06	1.57373e+07	9.43237e+06
O35353|GBB4_RAT	21	9	1441.8	0.104107	0.124322	1.60544	0.366001	Sample_N	Sample_S	37363	Guanine nucleotide-binding protein subunit beta-4 OS=Rattus norvegicus OX=10116 GN=Gnb4 PE=2 SV=4	2.40957e+06	3.77411e+06	1.8959e+06	2.66887e+06	3.59405e+06	2.85127e+06	1.7629e+06	2.13367e+06	3.09299e+06	289156	319948	3.11102e+06
P24942|EAA1_RAT;tr|A0A0G2KAS7|A0A0G2KAS7_RAT;tr|G3V846|G3V846_RAT;tr|Q7TSX6|Q7TSX6_RAT	42	36	2635.14	0.104391	0.124583	1.62807	0.365434	Sample_N	Sample_S	59697.6	Excitatory amino acid transporter 1 OS=Rattus norvegicus OX=10116 GN=Slc1a3 PE=1 SV=2	3.21963e+07	2.43074e+07	1.33825e+07	1.93076e+07	2.18176e+07	2.37841e+07	3.07567e+07	2.54426e+07	9.19862e+06	1.18715e+06	1.34652e+06	1.4863e+07
tr|D3ZN61|D3ZN61_RAT	4	4	298.06	0.104507	0.124643	1.5338	0.365203	Sample_N	Sample_S	61957.9	Leucine-rich repeat LGI family, member 3 OS=Rattus norvegicus OX=10116 GN=Lgi3 PE=4 SV=1	87843.6	132009	53891.3	151779	112764	118164	187208	10864.9	126610	22117.1	13841.4	67349.3
Q63475|PTPR2_RAT	33	30	2140.93	0.104743	0.124845	1.3971	0.364736	Sample_N	Sample_S	111863	Receptor-type tyrosine-protein phosphatase N2 OS=Rattus norvegicus OX=10116 GN=Ptprn2 PE=1 SV=1	1.62593e+06	1.5052e+06	774793	1.22179e+06	1.39589e+06	1.20996e+06	615926	555708	467179	1.21321e+06	1.48372e+06	1.19969e+06
P62944|AP2B1_RAT;tr|Q3ZB97|Q3ZB97_RAT	137	93	7742.12	0.104893	0.124945	1.63311	0.364439	Sample_N	Sample_S	104553	AP-2 complex subunit beta OS=Rattus norvegicus OX=10116 GN=Ap2b1 PE=1 SV=1	1.59718e+07	2.66323e+07	1.15319e+07	1.58613e+07	1.44022e+07	1.49717e+07	1.5886e+07	1.16789e+07	1.4357e+07	6.26592e+06	1.42341e+06	1.12366e+07
tr|B0BMX3|B0BMX3_RAT	2	2	83.51	0.105142	0.12516	8.21053	0.363946	Sample_S	Sample_N	14223.9	S100 calcium binding protein A16 (Predicted), isoform CRA_a OS=Rattus norvegicus OX=10116 GN=S100a16 PE=1 SV=1	8889.39	26265.2	5407.42	6923.17	7041.75	22569.3	59290.1	456097	15037.2	4433.39	19096.3	79046.5
P23977|SC6A3_RAT	2	1	72.53	0.105253	0.12516	1.55104	0.363728	Sample_S	Sample_N	68746.3	Sodium-dependent dopamine transporter OS=Rattus norvegicus OX=10116 GN=Slc6a3 PE=2 SV=1	31284.1	20402.2	21635.6	20804.7	35650.9	36734	71405.1	61900.8	29129.1	38313.6	35985.8	21531.5
Q498R3|DJC10_RAT	15	12	775.85	0.105271	0.12516	1.30088	0.363692	Sample_N	Sample_S	90747.5	DnaJ homolog subfamily C member 10 OS=Rattus norvegicus OX=10116 GN=Dnajc10 PE=2 SV=2	913113	752970	455243	760484	750131	684808	356982	694150	446548	419237	703659	697743
tr|D3ZQG3|D3ZQG3_RAT	3	3	103.28	0.105412	0.125201	1.35287	0.363414	Sample_N	Sample_S	39068.3	Rhomboid domain-containing 2 OS=Rattus norvegicus OX=10116 GN=Rhbdd2 PE=4 SV=1	104306	68728.9	52843	86153.6	93648.5	98104.9	68434.5	38447.7	43471.3	42923.7	104077	75027.3
tr|F1M779|F1M779_RAT	157	139	10127.9	0.105437	0.125201	2.05504	0.363364	Sample_N	Sample_S	191558	Clathrin heavy chain OS=Rattus norvegicus OX=10116 GN=Cltc PE=1 SV=1	6.51149e+06	1.29431e+07	1.83529e+07	1.12188e+07	9.86755e+06	1.05823e+07	5.63979e+06	8.02603e+06	9.52801e+06	3.18997e+06	134567	7.28938e+06
Q7M0E3|DEST_RAT	8	2	299.86	0.10564	0.125363	1.32617	0.362965	Sample_N	Sample_S	18533.6	Destrin OS=Rattus norvegicus OX=10116 GN=Dstn PE=1 SV=3	343815	339738	334409	372229	384971	366020	12110.7	291717	747584	26134.9	19004.3	518004
tr|D4A3I4|D4A3I4_RAT	3	3	191.75	0.105712	0.12537	1.58008	0.362825	Sample_N	Sample_S	17270.5	Transcription factor BTF3 OS=Rattus norvegicus OX=10116 GN=Btf3l4 PE=1 SV=1	263091	211141	710974	290925	207613	232313	162493	213148	222994	151171	227258	235570
[truncated: 2,592 more rows]

## Sheet: ID'ed proteins
Accession	Peptide count	Unique peptides	Confidence score	Anova (p)	q Value	Max fold change	Power	Highest mean condition	Lowest mean condition	Mass	Description	PNO1	PNO2	PNO3	PNO4	PNO5	PNO6	PNO AVG	SAL 1	SAL 2	SAL 3	SAL 4	SAL 5	SAL 6	SAL AVG	FOLD CHANGE (PNO/SAL)	TTEST
[truncated: 3,804 more rows]

[truncated: 3 more sheets: FC 2 up-down-2unique peptides, Heatmap, SELECTED _PROTIENS]
