# Supplementary material for: Distinct Synaptic Vesicle Proteomic Signatures Associated with Pre- and Post-Natal Oxycodone-Exposure
Source: Cells. 2022 May 25;11(11):1740. doi: 10.3390/cells11111740 (PMC9179517; doi:10.3390/cells11111740)
Supplement: Supplementary file 1 [file cells-11-01740-s001.zip › cells-1665631-supplementary/Supplement Table 3_IUO vs PNO.xlsx]

## Sheet: 20191007_Sneh_AvsN
												Normalized abundance
												Condition 1						Condition 2
Accession	Peptide count	Unique peptides	Confidence score	Anova (p)	q Value	Max fold change	Power	Highest mean condition	Lowest mean condition	Mass	Description	20191003_Sneh_A1	20191003_Sneh_A2	20191003_Sneh_A3	20191003_Sneh_A4	20191003_Sneh_A5	20191003_Sneh_A6	20191003_Sneh_N1	20191003_Sneh_N2	20191003_Sneh_N3	20191003_Sneh_N4	20191003_Sneh_N5	20191003_Sneh_N6
O08730|GLYG_RAT;tr|F8WFR6|F8WFR6_RAT	4	3	193.05	2.85209e-07	0.000895179	4.83376	1	Condition 1	Condition 2	37378.2	Glycogenin-1 OS=Rattus norvegicus OX=10116 GN=Gyg1 PE=2 SV=4	286927	208112	296313	274463	162391	212148	34690.1	58213.7	44818.2	64328.5	46848.9	49078.8
Q704S8|CACP_RAT;tr|A0A0H2UI21|A0A0H2UI21_RAT	6	5	229.76	4.58846e-05	0.0478982	1.46744	0.999981	Condition 2	Condition 1	70800.8	Carnitine O-acetyltransferase OS=Rattus norvegicus OX=10116 GN=Crat PE=1 SV=1	168691	167330	145610	145678	130327	150164	196368	257257	223764	234717	204381	215660
tr|D4A833|D4A833_RAT	2	2	92.01	4.75912e-05	0.0478982	2.33322	0.999979	Condition 2	Condition 1	50001.4	Mitochondrial ribosomal protein S30 OS=Rattus norvegicus OX=10116 GN=Mrps30 PE=1 SV=1	42986.8	36939	27708.4	28843	29272.8	49132.8	109241	71746.2	86857.2	86446.7	85628.8	61448
O35796|C1QBP_RAT	9	8	540.17	6.10426e-05	0.0478982	1.84509	0.999956	Condition 2	Condition 1	30996.9	Complement component 1 Q subcomponent-binding protein, mitochondrial OS=Rattus norvegicus OX=10116 GN=C1qbp PE=1 SV=2	1.15395e+06	1.13391e+06	1.17689e+06	848274	933816	1.14308e+06	2.5274e+06	1.7986e+06	2.24462e+06	1.86748e+06	1.52631e+06	1.82556e+06
Q64620|PPP6_RAT	2	2	132.97	0.000115298	0.0723766	2.36115	0.999758	Condition 1	Condition 2	35159.2	Serine/threonine-protein phosphatase 6 catalytic subunit OS=Rattus norvegicus OX=10116 GN=Ppp6c PE=2 SV=2	136853	108626	91188.4	91624.2	109554	73850.9	45126	34266.4	27789.8	53078.5	39709.7	59096.6
tr|F1M3A4|F1M3A4_RAT	1	1	24.1	0.00015222	0.0765501	1.56715	0.999527	Condition 2	Condition 1	78341.2	Neuronal tyrosine-phosphorylated phosphoinositide-3-kinase adaptor 2 OS=Rattus norvegicus OX=10116 GN=Nyap2 PE=1 SV=2	63662.1	64078.6	58229.9	55906.7	49957.9	72150.7	74946.7	86723.2	103009	104149	94981	106610
Q9WTT7|BZW2_RAT	4	2	215.98	0.000170725	0.0765501	1.52329	0.999385	Condition 1	Condition 2	48049.3	Basic leucine zipper and W2 domain-containing protein 2 OS=Rattus norvegicus OX=10116 GN=Bzw2 PE=1 SV=1	120775	125856	107262	97403.6	96023	87565.5	69296.8	66429.5	59227.2	81269.6	67535.7	73026.9
P14942|GSTA4_RAT;tr|A9UMW1|A9UMW1_RAT	7	7	442.99	0.000238198	0.0824833	1.61602	0.998731	Condition 1	Condition 2	25509.8	Glutathione S-transferase alpha-4 OS=Rattus norvegicus OX=10116 GN=Gsta4 PE=1 SV=2	895651	851445	927566	1.10215e+06	1.07124e+06	705187	507090	526316	485203	635106	626559	656099
Q5M818|RM16_RAT	2	2	100.06	0.000239674	0.0824833	1.79101	0.998715	Condition 2	Condition 1	28894.9	39S ribosomal protein L16, mitochondrial OS=Rattus norvegicus OX=10116 GN=Mrpl16 PE=2 SV=1	38431.5	38438.6	45640.2	43622.7	44338.3	46517.3	98219.7	54232.6	92872.5	83273	68418.7	63252
Q5XI78|ODO1_RAT	40	29	2131.22	0.000273337	0.0824833	1.74142	0.998318	Condition 2	Condition 1	116296	2-oxoglutarate dehydrogenase, mitochondrial OS=Rattus norvegicus OX=10116 GN=Ogdh PE=1 SV=1	1.9476e+06	2.76919e+06	1.71969e+06	1.66722e+06	1.83018e+06	2.67539e+06	3.46453e+06	3.94808e+06	2.93734e+06	4.12068e+06	3.9054e+06	3.58197e+06
tr|D4AAX6|D4AAX6_RAT	1	1	29.91	0.000303846	0.0824833	2.58121	0.997924	Condition 1	Condition 2	125790	Phosphoinositide phospholipase C OS=Rattus norvegicus OX=10116 GN=Plch2 PE=1 SV=3	83755.6	115338	80933.3	71938.3	97093.5	50183.9	25323.6	53497.4	26843.5	33191.8	20183.4	34374.8
P41565|IDHG1_RAT;tr|Q5XIJ3|Q5XIJ3_RAT	6	5	400.7	0.000315841	0.0824833	1.77438	0.997761	Condition 2	Condition 1	42851.5	Isocitrate dehydrogenase [NAD] subunit gamma 1, mitochondrial OS=Rattus norvegicus OX=10116 GN=Idh3g PE=1 SV=2	658351	766324	560141	535738	608049	617517	844967	1.53853e+06	1.20107e+06	1.07951e+06	867919	1.11504e+06
P07633|PCCB_RAT;tr|Q68FZ8|Q68FZ8_RAT	1	1	68.62	0.000383214	0.0824833	1.94737	0.996768	Condition 2	Condition 1	58626.3	Propionyl-CoA carboxylase beta chain, mitochondrial OS=Rattus norvegicus OX=10116 GN=Pccb PE=2 SV=1	41039.2	33252.8	28009.6	40302.6	30961.1	54927.6	56946	79693.7	100687	76059.5	61897.6	69676.7
P63174|RL38_RAT;tr|D4AD70|D4AD70_RAT	4	3	160.59	0.000387356	0.0824833	1.77491	0.996704	Condition 1	Condition 2	8217.88	60S ribosomal protein L38 OS=Rattus norvegicus OX=10116 GN=Rpl38 PE=1 SV=2	2.53757e+06	2.88721e+06	2.1961e+06	2.36396e+06	1.88293e+06	1.82058e+06	1.16199e+06	1.31889e+06	907673	1.48552e+06	1.20982e+06	1.62827e+06
tr|M0RCP9|M0RCP9_RAT	3	2	137.78	0.000394194	0.0824833	1.55726	0.996595	Condition 1	Condition 2	13814.9	Peptidyl-prolyl cis-trans isomerase OS=Rattus norvegicus OX=10116 GN=Pin4 PE=1 SV=1	184979	159596	174607	231793	165101	139475	134136	104543	112234	115490	115907	95516.5
tr|Q6P503|Q6P503_RAT	20	15	1124.78	0.000472759	0.087353	1.29811	0.99528	Condition 2	Condition 1	28308.9	ATPase H+-transporting V1 subunit D OS=Rattus norvegicus OX=10116 GN=Atp6v1d PE=1 SV=1	5.81997e+06	5.41879e+06	6.63356e+06	6.62723e+06	5.5593e+06	6.23139e+06	8.30407e+06	6.96495e+06	8.06749e+06	7.86722e+06	7.11846e+06	8.78648e+06
tr|D3ZJR1|D3ZJR1_RAT	17	16	919.27	0.000475314	0.087353	1.55628	0.995235	Condition 2	Condition 1	99487	Epidermal growth factor receptor pathway substrate 15-like 1 OS=Rattus norvegicus OX=10116 GN=Eps15l1 PE=1 SV=3	490345	388917	394744	385809	393384	420252	712419	480453	736346	603504	547464	769188
tr|D4ABK1|D4ABK1_RAT	10	9	621.07	0.000500961	0.087353	1.82385	0.994778	Condition 2	Condition 1	21369.6	Synaptogyrin 3 OS=Rattus norvegicus OX=10116 GN=Syngr3 PE=1 SV=1	3.25374e+06	2.63975e+06	2.88764e+06	2.3542e+06	2.0725e+06	3.06425e+06	5.73782e+06	6.05643e+06	5.89072e+06	3.45797e+06	4.45937e+06	4.07557e+06
tr|A0A0G2K9J2|A0A0G2K9J2_RAT	25	22	1599.47	0.000558187	0.0887178	2.7392	0.993719	Condition 2	Condition 1	55869.2	V-type proton ATPase subunit H OS=Rattus norvegicus OX=10116 GN=Atp6v1h PE=1 SV=1	2.82677e+07	3.59276e+07	3.24163e+07	4.58879e+07	3.44966e+07	4.77988e+07	7.07779e+07	1.53775e+08	1.64068e+08	7.72649e+07	9.06176e+07	5.92548e+07
tr|D3ZWV8|D3ZWV8_RAT	2	2	72.59	0.000584555	0.0887178	1.81866	0.993214	Condition 2	Condition 1	176950	T-cell lymphoma invasion and metastasis 1 OS=Rattus norvegicus OX=10116 GN=Tiam1 PE=1 SV=3	106669	83660.4	103545	62992	73698.8	114757	161016	230108	137214	146631	169079	147708
Q63135|CR1L_RAT	8	7	431.3	0.000593586	0.0887178	1.31417	0.993039	Condition 1	Condition 2	61680.3	Complement component receptor 1-like protein OS=Rattus norvegicus OX=10116 GN=Cr1l PE=1 SV=1	1.37119e+06	1.36869e+06	1.56488e+06	1.26302e+06	1.33442e+06	1.18488e+06	1.07531e+06	1.17614e+06	880171	1.00901e+06	1.04733e+06	965808
tr|B2GV94|B2GV94_RAT	4	4	198.97	0.000644364	0.0919296	1.24413	0.992036	Condition 2	Condition 1	51528.4	Fam134c protein OS=Rattus norvegicus OX=10116 GN=Retreg3 PE=1 SV=1	256324	254500	256301	223828	261917	289098	296512	353143	292029	338688	319208	318825
Q68FQ2|JAM3_RAT	4	4	167.28	0.000736763	0.0988863	3.87508	0.990138	Condition 1	Condition 2	34782.6	Junctional adhesion molecule C OS=Rattus norvegicus OX=10116 GN=Jam3 PE=1 SV=1	114526	99938.7	100951	33593.7	64397.3	42562.9	20727	18484.9	8211.81	30409.7	15473.6	24360.2
tr|Q0D2L2|Q0D2L2_RAT	3	3	97.55	0.000763864	0.0988863	2.11217	0.989565	Condition 2	Condition 1	41235.1	Mitochondrial ribosomal protein S22 OS=Rattus norvegicus OX=10116 GN=Mrps22 PE=1 SV=1	28862.5	30326.5	19400.4	25040.8	26938.1	49075.8	47612.6	47255	78767.2	77825.6	53785.8	74192.4
tr|D3Z898|D3Z898_RAT	3	3	136.27	0.000854223	0.0988863	1.28456	0.987617	Condition 1	Condition 2	71654.4	SAM and HD domain-containing deoxynucleoside triphosphate triphosphohydrolase 1 OS=Rattus norvegicus OX=10116 GN=Samhd1 PE=1 SV=3	113590	124809	101176	101236	108791	106447	80289.9	91536.8	80373.6	101390	78273.8	78853.1
Q5BJX1|RM41_RAT;tr|D3ZH23|D3ZH23_RAT	2	2	68.31	0.000874779	0.0988863	2.22912	0.987166	Condition 2	Condition 1	15192.6	39S ribosomal protein L41, mitochondrial OS=Rattus norvegicus OX=10116 GN=Mrpl41 PE=1 SV=1	48706.9	39833.5	36933	45195.4	42832.6	39245.6	89927.5	46864	149685	106086	88659.4	82181.3
Q6P0K8|PLAK_RAT;tr|P70565|P70565_RAT	17	7	883.25	0.000959057	0.0988863	1.90046	0.985292	Condition 1	Condition 2	81800.8	Junction plakoglobin OS=Rattus norvegicus OX=10116 GN=Jup PE=1 SV=1	161891	191942	215336	169729	279991	364055	127633	114331	128216	116880	126210	114420
P0C2C4|RM10_RAT;tr|D3ZX69|D3ZX69_RAT	1	1	72.74	0.00101342	0.0988863	2.38367	0.984064	Condition 2	Condition 1	29940.1	39S ribosomal protein L10, mitochondrial OS=Rattus norvegicus OX=10116 GN=Mrpl10 PE=1 SV=1	89869.2	108347	94248	79287.3	169321	225691	201201	224401	319838	355643	336780	389846
tr|A0A0G2K5Q8|A0A0G2K5Q8_RAT	13	1	848.27	0.00105991	0.0988863	1.29673	0.983005	Condition 2	Condition 1	92554.9	Secretory carrier-associated membrane protein OS=Rattus norvegicus OX=10116 GN=Clk2 PE=1 SV=1	1.0374e+06	997279	1.0956e+06	965630	1.00634e+06	969528	1.65567e+06	1.32125e+06	1.19015e+06	1.25015e+06	1.15481e+06	1.3014e+06
tr|E9PTA4|E9PTA4_RAT;tr|Q58GH6|Q58GH6_RAT	3	2	99.73	0.00108074	0.0988863	1.56839	0.982528	Condition 1	Condition 2	92367.8	ADAM metallopeptidase domain 9 OS=Rattus norvegicus OX=10116 GN=Adam9 PE=1 SV=2	114471	100576	76514.3	98506.8	68244.8	89005.9	50539.1	61690.6	64899	62122	45762.8	63954.3
Q63356|MYO1E_RAT;tr|A0A0G2K9E8|A0A0G2K9E8_RAT	2	1	77.03	0.00110318	0.0988863	7.72913	0.982012	Condition 1	Condition 2	126827	Unconventional myosin-Ie OS=Rattus norvegicus OX=10116 GN=Myo1e PE=1 SV=1	26191.1	21774.7	21482.8	16151.7	18840.6	12946.3	5264.36	4554.98	306.168	1058.75	3778.76	224.634
tr|A0A0G2JTA7|A0A0G2JTA7_RAT	6	2	219.96	0.00112542	0.0988863	1.58927	0.981499	Condition 2	Condition 1	143676	RAS protein activator-like 2 OS=Rattus norvegicus OX=10116 GN=Rasal2 PE=1 SV=1	56044.5	51464.7	63581.8	74669.8	61245.5	90442.5	83075.6	94687.2	115739	127952	99790.7	110410
tr|B5DFL0|B5DFL0_RAT	4	2	137.16	0.00113955	0.0988863	2.18053	0.981173	Condition 1	Condition 2	53362.8	Snta1 protein OS=Rattus norvegicus OX=10116 GN=Snta1 PE=1 SV=1	315028	325313	268119	208049	257021	182886	131864	168019	86635.3	146170	120977	60114
tr|D3ZHG0|D3ZHG0_RAT	3	3	113.31	0.00114187	0.0988863	1.53412	0.981119	Condition 1	Condition 2	28351.3	Very-long-chain (3R)-3-hydroxyacyl-CoA dehydratase OS=Rattus norvegicus OX=10116 GN=Hacd2 PE=1 SV=3	376132	380662	444436	378131	293739	270992	248642	251905	194172	227007	201321	274556
tr|D4A104|D4A104_RAT	4	4	144.31	0.0011649	0.0988863	1.46328	0.980586	Condition 2	Condition 1	35439.9	Mitochondrial ribosomal protein L45 OS=Rattus norvegicus OX=10116 GN=Mrpl45 PE=1 SV=1	57158.8	67869.3	56506.5	46292.8	61618.4	75078.9	91272	78889.6	73400.6	93371.4	91648.2	104821
P47820|ACE_RAT	8	8	396.72	0.00123462	0.0988863	1.78177	0.978964	Condition 1	Condition 2	150908	Angiotensin-converting enzyme OS=Rattus norvegicus OX=10116 GN=Ace PE=1 SV=1	286515	319269	229173	320123	278181	158398	134740	165150	129332	190293	138793	134995
tr|D3Z9Z0|D3Z9Z0_RAT	8	4	382.03	0.00128528	0.0988863	2.25067	0.977779	Condition 1	Condition 2	187123	Ankyrin 1 OS=Rattus norvegicus OX=10116 GN=Ank1 PE=1 SV=1	82539.6	98684.9	114315	42224.1	69479.7	65135.9	24850.6	44201.2	25373.5	43740.1	32477.4	39241.4
tr|A0A0G2JUR5|A0A0G2JUR5_RAT;tr|G3V9F3|G3V9F3_RAT	16	12	638.48	0.00129053	0.0988863	1.9307	0.977656	Condition 2	Condition 1	240073	Myosin phosphatase Rho-interacting protein OS=Rattus norvegicus OX=10116 GN=Mprip PE=1 SV=1	266123	232022	232893	319267	292907	256805	431594	384261	847800	362063	467030	596412
tr|Q5BK33|Q5BK33_RAT;tr|Q6F6B2|Q6F6B2_RAT	2	1	69.75	0.0013021	0.0988863	1.62135	0.977384	Condition 1	Condition 2	50918.4	p55 protein OS=Rattus norvegicus OX=10116 GN=LOC652956 PE=2 SV=1	179937	162449	203928	169892	175008	101211	93747.8	98807.4	117804	93143.6	105505	103090
tr|B1H257|B1H257_RAT	1	1	36.66	0.00130593	0.0988863	4.61778	0.977295	Condition 2	Condition 1	22176.3	BLOC-1-related complex subunit 5 OS=Rattus norvegicus OX=10116 GN=Borcs5 PE=1 SV=1	5082.44	10900.4	5486.53	21534.8	13255.6	35005.4	111676	65089.7	66152.2	104040	26960.4	47524.8
P62628|DLRB1_RAT	3	2	128.85	0.00131193	0.0988863	2.17594	0.977154	Condition 1	Condition 2	10989.7	Dynein light chain roadblock-type 1 OS=Rattus norvegicus OX=10116 GN=Dynlrb1 PE=1 SV=3	699372	692573	677942	671415	848549	341902	233721	191031	441621	311377	276734	352440
Q6BBI8|UFC1_RAT	1	1	52.43	0.00132324	0.0988863	1.41121	0.976888	Condition 1	Condition 2	19492.4	Ubiquitin-fold modifier-conjugating enzyme 1 OS=Rattus norvegicus OX=10116 GN=Ufc1 PE=2 SV=1	402085	398852	474263	320488	406644	352728	216199	321292	299790	274465	290326	266752
tr|D4A544|D4A544_RAT	1	1	37.12	0.0013567	0.0990286	2.06498	0.976101	Condition 1	Condition 2	68852.9	DENN domain-containing 6A OS=Rattus norvegicus OX=10116 GN=Dennd6a PE=1 SV=1	20697.8	45218.8	42623	40689.5	36271.8	22481.9	13324.7	15824.6	13867.1	17030.1	19693.2	20979.5
Q3ZBA0|TCPR1_RAT	8	8	396.22	0.00148099	0.104316	1.61707	0.973168	Condition 2	Condition 1	130187	Tectonin beta-propeller repeat-containing protein 1 OS=Rattus norvegicus OX=10116 GN=Tecpr1 PE=2 SV=1	267524	274908	285915	325045	303550	335718	485849	562493	668616	414942	432223	334742
Q9JMD7|SC5A7_RAT;tr|G3V7G1|G3V7G1_RAT	2	2	58.15	0.00149745	0.104316	1.58129	0.972779	Condition 2	Condition 1	63407	High affinity choline transporter 1 OS=Rattus norvegicus OX=10116 GN=Slc5a7 PE=1 SV=1	83923	117746	92547.4	59631.2	90197.4	116352	159422	132620	128510	143372	156010	166218
P00507|AATM_RAT	29	26	1685.27	0.00158986	0.104316	1.59722	0.970591	Condition 2	Condition 1	47314.3	Aspartate aminotransferase, mitochondrial OS=Rattus norvegicus OX=10116 GN=Got2 PE=1 SV=2	4.9711e+06	6.04161e+06	4.75658e+06	3.30639e+06	4.50057e+06	5.4837e+06	6.27785e+06	8.50318e+06	7.24559e+06	7.34258e+06	6.85336e+06	1.01925e+07
P31977|EZRI_RAT;tr|A0A0G2K890|A0A0G2K890_RAT	18	10	1184.24	0.00163397	0.104316	1.63024	0.969546	Condition 1	Condition 2	69390.9	Ezrin OS=Rattus norvegicus OX=10116 GN=Ezr PE=1 SV=3	2.58912e+06	3.77111e+06	3.36442e+06	2.43174e+06	3.26458e+06	2.64375e+06	1.28802e+06	2.51222e+06	1.85779e+06	1.84053e+06	1.99823e+06	1.58419e+06
Q5FVI6|VATC1_RAT;Q6AYE4|VATC2_RAT	31	24	1820.37	0.00165041	0.104316	1.40419	0.969157	Condition 2	Condition 1	43900.6	V-type proton ATPase subunit C 1 OS=Rattus norvegicus OX=10116 GN=Atp6v1c1 PE=2 SV=1	4.9741e+06	4.76925e+06	5.25893e+06	4.1752e+06	4.32173e+06	5.09042e+06	6.28698e+06	8.12482e+06	5.51704e+06	6.24309e+06	5.85334e+06	8.12006e+06
tr|A0A0G2K7X0|A0A0G2K7X0_RAT	2	1	129.45	0.00165355	0.104316	3.54248	0.969082	Condition 1	Condition 2	26316	Acidic leucine-rich nuclear phosphoprotein 32 family member A OS=Rattus norvegicus OX=10116 GN=Anp32a PE=1 SV=1	404197	457037	151911	260473	313639	366018	182602	52287	61574	149253	27405	78266.3
P31720|C1QA_RAT;tr|A0A3B0J380|A0A3B0J380_RAT	1	1	97.63	0.00166178	0.104316	1.48137	0.968887	Condition 2	Condition 1	25917.4	Complement C1q subcomponent subunit A OS=Rattus norvegicus OX=10116 GN=C1qa PE=1 SV=2	381650	369910	503992	403585	367072	448830	661301	831342	533886	516635	532610	590669
P62815|VATB2_RAT;tr|D3ZZS8|D3ZZS8_RAT	85	76	5654.29	0.00177352	0.10871	1.43391	0.966241	Condition 2	Condition 1	56550.9	V-type proton ATPase subunit B, brain isoform OS=Rattus norvegicus OX=10116 GN=Atp6v1b2 PE=1 SV=1	1.60793e+07	1.50548e+07	1.54458e+07	1.18595e+07	1.3717e+07	1.64692e+07	1.8136e+07	1.91314e+07	1.7729e+07	2.16337e+07	2.32322e+07	2.72192e+07
tr|Q2MCP5|Q2MCP5_RAT	7	5	377.41	0.00181541	0.10871	1.64803	0.96525	Condition 1	Condition 2	38020.7	WD repeat domain 45B OS=Rattus norvegicus OX=10116 GN=Wdr45b PE=1 SV=1	317176	276541	275644	371624	239229	181736	211996	181948	151067	157504	159243	146688
tr|D3ZCI5|D3ZCI5_RAT	6	5	263.62	0.00183569	0.10871	1.42062	0.96477	Condition 1	Condition 2	23671	Syntaxin-binding protein 6 OS=Rattus norvegicus OX=10116 GN=Stxbp6 PE=1 SV=2	402628	434786	471646	374897	404657	361530	248319	328023	217535	271137	295212	364472
tr|G3V936|G3V936_RAT	44	36	2160.19	0.00187166	0.108788	1.50759	0.96392	Condition 2	Condition 1	51830.7	Citrate synthase OS=Rattus norvegicus OX=10116 GN=Cs PE=1 SV=1	5.39641e+06	6.28167e+06	5.10091e+06	3.91137e+06	4.28478e+06	6.22544e+06	6.85473e+06	6.74632e+06	9.80449e+06	7.316e+06	7.51837e+06	8.79785e+06
P10499|KCNA1_RAT	8	4	290.18	0.00207969	0.117556	1.8224	0.959022	Condition 1	Condition 2	56379.5	Potassium voltage-gated channel subfamily A member 1 OS=Rattus norvegicus OX=10116 GN=Kcna1 PE=1 SV=1	213516	177072	191002	119997	126580	111305	112584	94728.5	78015	79426.8	91170.5	59588.6
P49620|DGKG_RAT	1	1	16.62	0.00210408	0.117556	69.117	0.95845	Condition 2	Condition 1	88521.5	Diacylglycerol kinase gamma OS=Rattus norvegicus OX=10116 GN=Dgkg PE=2 SV=1	0.427287	0	582.845	820.358	8.73997	415.306	10362.7	10934	51209.2	39087	13062.4	1668.06
tr|G3V7L8|G3V7L8_RAT	30	22	1659.15	0.00213488	0.117556	1.45638	0.957728	Condition 2	Condition 1	26143.4	ATPase, H+ transporting, V1 subunit E isoform 1, isoform CRA_a OS=Rattus norvegicus OX=10116 GN=Atp6v1e1 PE=1 SV=1	5.35036e+06	6.22044e+06	6.90688e+06	5.71058e+06	5.47459e+06	8.34786e+06	9.68399e+06	7.79443e+06	9.60094e+06	7.50199e+06	9.61759e+06	1.1159e+07
P40146|ADCY8_RAT;tr|A0A2Z4LIM7|A0A2Z4LIM7_RAT;tr|A0A2Z4LIN0|A0A2Z4LIN0_RAT;tr|A0A2Z4LIN1|A0A2Z4LIN1_RAT;tr|A0A2Z4LIN4|A0A2Z4LIN4_RAT;tr|G3V6N0|G3V6N0_RAT	8	7	361.31	0.00220659	0.118214	1.4179	0.956052	Condition 1	Condition 2	139822	Adenylate cyclase type 8 OS=Rattus norvegicus OX=10116 GN=Adcy8 PE=1 SV=1	172523	274152	168117	187233	208828	212589	126501	144124	137570	167424	136986	150251
Q9R1T1|BAF_RAT	6	6	256.11	0.00224436	0.118214	1.83396	0.955172	Condition 1	Condition 2	10044.5	Barrier-to-autointegration factor OS=Rattus norvegicus OX=10116 GN=Banf1 PE=1 SV=1	1.69763e+06	1.92194e+06	2.71445e+06	2.17934e+06	2.38108e+06	1.46311e+06	1.10858e+06	744952	892459	925184	1.52282e+06	1.5442e+06
tr|B2GUZ3|B2GUZ3_RAT	8	6	344.7	0.00225981	0.118214	1.58092	0.954812	Condition 2	Condition 1	105842	Methylenetetrahydrofolate dehydrogenase (NADP+-dependent) 1-like OS=Rattus norvegicus OX=10116 GN=Mthfd1l PE=1 SV=1	90564.7	102170	70445.2	85251.9	65633	89954	153917	117327	129379	160337	90206	145646
Q5XII8|CA043_RAT;tr|Q4KMA3|Q4KMA3_RAT	1	1	18.81	0.00239631	0.121092	2.11893	0.951646	Condition 1	Condition 2	26641.6	Uncharacterized protein C1orf43 homolog OS=Rattus norvegicus OX=10116 PE=1 SV=1	38440.3	43347.4	47818.3	36389	31902.8	23332	14417	19507.6	19050.8	20859.5	22872.6	7698.55
Q9QYV1|TEFF1_RAT	6	6	264.62	0.00244468	0.121092	1.8152	0.950529	Condition 1	Condition 2	40143.1	Tomoregulin-1 OS=Rattus norvegicus OX=10116 GN=Tmeff1 PE=2 SV=1	394066	413123	582364	412598	496194	262616	331686	228762	157738	232426	209711	250518
P63045|VAMP2_RAT;tr|Q9WUW2|Q9WUW2_RAT	21	13	1453.05	0.00246531	0.121092	1.47878	0.950054	Condition 2	Condition 1	12690.8	Vesicle-associated membrane protein 2 OS=Rattus norvegicus OX=10116 GN=Vamp2 PE=1 SV=2	5.00978e+07	5.74965e+07	5.23126e+07	5.3073e+07	5.35351e+07	4.983e+07	9.80867e+07	9.88125e+07	6.01709e+07	6.0755e+07	7.11943e+07	7.8785e+07
tr|A0A0G2K6H8|A0A0G2K6H8_RAT;tr|Q5PQQ3|Q5PQQ3_RAT	1	1	43.15	0.00254729	0.121092	1.99067	0.948171	Condition 1	Condition 2	28956	Anterior pharynx defective 1a homolog (C. elegans), isoform CRA_a OS=Rattus norvegicus OX=10116 GN=Aph1a PE=1 SV=1	220143	241014	317439	225493	231434	172372	188890	55827.3	92156.8	127314	114976	128083
tr|D3ZII1|D3ZII1_RAT	9	8	590.68	0.00256374	0.121092	1.67254	0.947794	Condition 1	Condition 2	54747.3	Raftlin family member 2 OS=Rattus norvegicus OX=10116 GN=Rftn2 PE=1 SV=1	547928	575456	518235	445973	511435	288957	337447	226071	238750	277831	297590	349020
tr|A0A0G2KAW2|A0A0G2KAW2_RAT	7	6	199.45	0.00260185	0.121092	1.64299	0.946923	Condition 2	Condition 1	197123	Signal-induced proliferation-associated 1 like 1, isoform CRA_b OS=Rattus norvegicus OX=10116 GN=Sipa1l1 PE=1 SV=1	65829.9	66651.6	78914.6	78480.1	78949.5	101633	174759	107928	150853	92992.4	102749	143678
P62982|RS27A_RAT;tr|Q6PED0|Q6PED0_RAT	9	2	425.1	0.00262349	0.121092	1.37209	0.946429	Condition 1	Condition 2	17950.9	Ubiquitin-40S ribosomal protein S27a OS=Rattus norvegicus OX=10116 GN=Rps27a PE=1 SV=2	1.0295e+07	1.00797e+07	1.03831e+07	1.16692e+07	9.51324e+06	7.3328e+06	7.21509e+06	8.6514e+06	6.83737e+06	6.1353e+06	7.02223e+06	7.33769e+06
P62986|RL40_RAT;tr|Q6P7R7|Q6P7R7_RAT	8	1	343.03	0.00262349	0.121092	1.37209	0.946429	Condition 1	Condition 2	14728.3	Ubiquitin-60S ribosomal protein L40 OS=Rattus norvegicus OX=10116 GN=Uba52 PE=1 SV=2	3.28815e+07	3.21937e+07	3.31628e+07	3.72703e+07	3.03845e+07	2.34203e+07	2.30444e+07	2.76318e+07	2.1838e+07	1.95956e+07	2.24284e+07	2.3436e+07
P69682|NECP1_RAT	11	8	711.37	0.00266372	0.121167	1.4907	0.945513	Condition 2	Condition 1	29792.4	Adaptin ear-binding coat-associated protein 1 OS=Rattus norvegicus OX=10116 GN=Necap1 PE=1 SV=1	2.75135e+06	2.93286e+06	2.65801e+06	2.78951e+06	2.16568e+06	3.77459e+06	3.39382e+06	5.4919e+06	4.54093e+06	4.41488e+06	3.83236e+06	3.77529e+06
tr|G3V8P3|G3V8P3_RAT	11	10	577.54	0.00273187	0.121483	1.38082	0.943965	Condition 1	Condition 2	317122	Cadherin EGF LAG seven-pass G-type receptor 2 OS=Rattus norvegicus OX=10116 GN=Celsr2 PE=1 SV=1	266304	333792	331057	281773	261816	214017	200627	218265	172413	198491	198695	234521
tr|D3ZSA9|D3ZSA9_RAT	44	41	2840.03	0.00274806	0.121483	1.69325	0.943599	Condition 1	Condition 2	133443	Nodal modulator 1 OS=Rattus norvegicus OX=10116 GN=Nomo1 PE=1 SV=1	2.60396e+06	2.93495e+06	2.66568e+06	1.97729e+06	2.57939e+06	1.61814e+06	1.399e+06	1.63649e+06	888478	1.49078e+06	1.74297e+06	1.33449e+06
tr|Q45NC2|Q45NC2_RAT	8	8	324.24	0.00288208	0.122807	1.52214	0.940579	Condition 1	Condition 2	387856	Multiple domain complement regulator 1 OS=Rattus norvegicus OX=10116 GN=Csmd1 PE=2 SV=1	130512	135952	151363	121083	139454	81793	101023	85149.8	71448.7	75645.8	74872.7	91259.8
Q9Z1X1|ESYT1_RAT	19	1	896.69	0.00289826	0.122807	6.33958	0.940216	Condition 2	Condition 1	121159	Extended synaptotagmin-1 OS=Rattus norvegicus OX=10116 GN=Esyt1 PE=1 SV=1	12230.3	16639.5	4207.56	1283.23	81271.7	109634	193763	144187	313643	242737	273567	260198
P50904|RASA1_RAT;tr|G3V9H0|G3V9H0_RAT	4	3	149.27	0.00291006	0.122807	1.42662	0.939951	Condition 1	Condition 2	115440	Ras GTPase-activating protein 1 OS=Rattus norvegicus OX=10116 GN=Rasa1 PE=3 SV=1	87683.3	124477	95130.3	93418.7	88667.9	87962.6	57266.6	56969.8	87672	75288.3	70597.3	56897.7
P32215|PACR_RAT	7	7	318.32	0.00300203	0.122807	1.55793	0.937898	Condition 1	Condition 2	59637.2	Pituitary adenylate cyclase-activating polypeptide type I receptor OS=Rattus norvegicus OX=10116 GN=Adcyap1r1 PE=2 SV=2	878096	765312	796803	727597	1.10775e+06	731677	724524	471571	355523	521182	556514	584720
Q9QZC4|PCY1B_RAT;tr|G3V7M5|G3V7M5_RAT	4	1	182.45	0.00301797	0.122807	1.55041	0.937543	Condition 2	Condition 1	41900.1	Choline-phosphate cytidylyltransferase B OS=Rattus norvegicus OX=10116 GN=Pcyt1b PE=1 SV=1	92775.5	98814.8	89715.3	116472	109892	121034	193998	109968	177606	133744	156262	203167
Q62915|CSKP_RAT;tr|A0A0G2K2L8|A0A0G2K2L8_RAT	25	4	1295.11	0.00303797	0.122807	1.53743	0.937099	Condition 1	Condition 2	103259	Peripheral plasma membrane protein CASK OS=Rattus norvegicus OX=10116 GN=Cask PE=1 SV=1	387719	418637	415129	363961	361377	224646	217485	220828	239491	263217	198216	273169
Q63258|ITA7_RAT;tr|D4A051|D4A051_RAT	3	3	116.22	0.0030519	0.122807	1.93429	0.93679	Condition 1	Condition 2	124194	Integrin alpha-7 OS=Rattus norvegicus OX=10116 GN=Itga7 PE=1 SV=2	74011.8	90230.3	111866	88472.6	86597.3	50198.8	41601.1	41483.4	25369.5	41134.2	37710.1	71906.7
Q6P6S9|ENTP5_RAT;tr|F1LPB8|F1LPB8_RAT	2	1	50.63	0.00317931	0.125485	1.59	0.933976	Condition 1	Condition 2	47372.8	Ectonucleoside triphosphate diphosphohydrolase 5 OS=Rattus norvegicus OX=10116 GN=Entpd5 PE=2 SV=1	255228	358975	199570	197163	254726	216262	134077	196689	124006	135141	174064	168052
tr|D3ZQN7|D3ZQN7_RAT	6	5	272.87	0.00319843	0.125485	1.44602	0.933556	Condition 1	Condition 2	197391	Laminin subunit beta 1 OS=Rattus norvegicus OX=10116 GN=Lamb1 PE=1 SV=3	139052	165404	170922	146698	181113	109984	100754	118350	104342	106515	120617	80927.9
Q9EQV6|TPP1_RAT;tr|Q642E6|Q642E6_RAT	3	3	171.2	0.00327317	0.126832	2.0153	0.931919	Condition 1	Condition 2	61332.3	Tripeptidyl-peptidase 1 OS=Rattus norvegicus OX=10116 GN=Tpp1 PE=1 SV=1	309044	481489	174844	175065	236697	256812	138291	114832	172254	145611	122591	117196
Q4QQU5|YIPF6_RAT	1	1	52.08	0.00336109	0.12685	3.02411	0.930005	Condition 1	Condition 2	26106.7	Protein YIPF6 OS=Rattus norvegicus OX=10116 GN=Yipf6 PE=1 SV=1	254926	343644	312370	194432	239231	139203	65651.4	84834.4	17767.7	95454.2	108181	118770
Q6P6R2|DLDH_RAT	18	16	1140	0.00337381	0.12685	1.65969	0.929729	Condition 2	Condition 1	54038.2	Dihydrolipoyl dehydrogenase, mitochondrial OS=Rattus norvegicus OX=10116 GN=Dld PE=1 SV=1	2.36461e+06	2.86628e+06	2.03712e+06	1.40784e+06	2.04986e+06	2.80617e+06	2.92572e+06	2.99515e+06	3.72754e+06	4.63216e+06	3.53053e+06	4.64758e+06
tr|D3ZSY8|D3ZSY8_RAT	9	7	402.56	0.00339486	0.12685	1.4809	0.929273	Condition 1	Condition 2	86649.3	TBC1 domain family, member 10b OS=Rattus norvegicus OX=10116 GN=Tbc1d10b PE=1 SV=1	460524	481741	541243	404819	538061	387812	273516	389033	361957	332860	328950	214014
Q01205|ODO2_RAT;tr|G3V6P2|G3V6P2_RAT	18	16	1265.64	0.0034466	0.127012	1.49369	0.928154	Condition 2	Condition 1	48925.4	Dihydrolipoyllysine-residue succinyltransferase component of 2-oxoglutarate dehydrogenase complex, mitochondrial OS=Rattus norvegicus OX=10116 GN=Dlst PE=1 SV=2	1.60634e+06	2.56436e+06	1.95424e+06	1.52736e+06	1.6919e+06	2.50654e+06	3.20565e+06	2.52496e+06	2.61256e+06	3.44972e+06	3.318e+06	2.59049e+06
P53987|MOT1_RAT	6	5	392.34	0.00348013	0.127012	1.51561	0.927432	Condition 1	Condition 2	53238.3	Monocarboxylate transporter 1 OS=Rattus norvegicus OX=10116 GN=Slc16a1 PE=1 SV=1	1.03913e+06	1.11916e+06	1.29407e+06	816274	1.22986e+06	867320	854915	634511	510490	627618	808865	763766
tr|A0A0G2JT89|A0A0G2JT89_RAT;tr|A0A0G2JWD0|A0A0G2JWD0_RAT;tr|A0A0G2K044|A0A0G2K044_RAT;tr|Q7TSL4|Q7TSL4_RAT;tr|Q91XN5|Q91XN5_RAT	1	1	48.14	0.00354859	0.127792	1.91176	0.925962	Condition 1	Condition 2	93109.6	Prominin 1 OS=Rattus norvegicus OX=10116 GN=Prom1 PE=4 SV=1	21391.7	21705	24092	26514.1	23526.8	12130.8	7886.07	15893.2	6896.52	13158.7	13102.9	10728.2
tr|D3ZFY7|D3ZFY7_RAT;tr|D4A2Q3|D4A2Q3_RAT	13	4	623.42	0.00358293	0.127792	1.39712	0.925228	Condition 1	Condition 2	112085	Pleckstrin and Sec7 domain-containing 3 OS=Rattus norvegicus OX=10116 GN=Psd3 PE=1 SV=3	3.26223e+06	3.53811e+06	4.65236e+06	3.38034e+06	3.58459e+06	3.17696e+06	2.43948e+06	2.43163e+06	2.63052e+06	1.9203e+06	2.9153e+06	3.11924e+06
O70377|SNP23_RAT;tr|M0R4V3|M0R4V3_RAT	6	3	249.97	0.0036813	0.129825	2.00123	0.923133	Condition 1	Condition 2	23234.8	Synaptosomal-associated protein 23 OS=Rattus norvegicus OX=10116 GN=Snap23 PE=1 SV=1	371095	263416	248716	249418	223657	127674	162057	117805	76093.1	129535	107337	148707
tr|D4AAR7|D4AAR7_RAT	15	11	965.67	0.00400225	0.13853	1.24634	0.916405	Condition 2	Condition 1	137484	Coiled-coil domain-containing 136 OS=Rattus norvegicus OX=10116 GN=Ccdc136 PE=1 SV=3	721051	950334	746621	798293	739670	748065	913351	1.09146e+06	954854	839938	967765	1.09547e+06
tr|F1LPT0|F1LPT0_RAT	2	2	90.27	0.00401886	0.13853	1.66355	0.916061	Condition 1	Condition 2	29032.1	Gap junction protein OS=Rattus norvegicus OX=10116 GN=Gjc3 PE=1 SV=1	183985	157636	155811	94444.5	87980.7	135500	89299.3	90900.9	83016.9	80451.7	69421.2	77041.2
tr|A0A0G2K1Q9|A0A0G2K1Q9_RAT;tr|Q9JMB3|Q9JMB3_RAT;tr|G3V874|G3V874_RAT	38	32	2402	0.00406057	0.13853	1.50037	0.915199	Condition 1	Condition 2	102692	Erythrocyte membrane protein band 4.1-like 3 OS=Rattus norvegicus OX=10116 GN=Epb41l3 PE=1 SV=1	3.64256e+06	3.9671e+06	4.16968e+06	3.29895e+06	3.38423e+06	2.3604e+06	2.21555e+06	3.04328e+06	2.58924e+06	2.07355e+06	1.95545e+06	2.00149e+06
tr|D4A6H8|D4A6H8_RAT	24	13	1558.27	0.00414837	0.140004	1.8821	0.913393	Condition 1	Condition 2	52789.2	Catenin alpha 2 OS=Rattus norvegicus OX=10116 GN=Ctnna2 PE=1 SV=3	2.96739e+06	4.59416e+06	3.33442e+06	1.97074e+06	3.43738e+06	2.20762e+06	1.55119e+06	2.19398e+06	969272	1.76551e+06	1.67625e+06	1.67946e+06
tr|D3ZU86|D3ZU86_RAT	3	3	119.2	0.0042625	0.140088	1.92208	0.911063	Condition 1	Condition 2	46004.9	Ceramide synthase 4 OS=Rattus norvegicus OX=10116 GN=Cers4 PE=4 SV=1	70991.5	90258.9	70807.2	33654.1	62861.9	44434	33619.8	41290.5	23333.7	35612.3	27382.7	32825.9
tr|B2RYT0|B2RYT0_RAT;tr|M0R3S1|M0R3S1_RAT	1	1	41.57	0.00426521	0.140088	2.68362	0.911008	Condition 2	Condition 1	10600.5	Mitochondrial ribosomal protein S21 OS=Rattus norvegicus OX=10116 GN=Mrps21 PE=2 SV=1	9832.83	37725.5	15947.4	29642.9	30479.9	48319.4	53117.4	46559	115562	81080.3	58240.4	106883
tr|D3ZBC7|D3ZBC7_RAT	5	5	203.97	0.00429176	0.140088	3.09933	0.910469	Condition 2	Condition 1	40304.1	Dehydrogenase/reductase 13 OS=Rattus norvegicus OX=10116 GN=Dhrs13 PE=1 SV=3	1.78752e+06	1.87278e+06	1.89272e+06	6.7452e+06	1.95302e+06	1.97929e+06	6.72466e+06	1.03417e+07	1.82107e+07	5.59465e+06	5.62355e+06	3.80854e+06
tr|D3ZHA1|D3ZHA1_RAT	7	4	224.61	0.0043561	0.140088	1.58226	0.909167	Condition 1	Condition 2	47470.5	Beta-1,4-glucuronyltransferase 1 OS=Rattus norvegicus OX=10116 GN=B4gat1 PE=1 SV=1	166991	143607	180750	119437	155519	111961	109602	93840.7	60173.3	96295	119102	76058.7
tr|A0A0G2JVW6|A0A0G2JVW6_RAT	1	1	24.93	0.00440604	0.140088	5.10595	0.908161	Condition 1	Condition 2	184500	Sterile alpha motif domain-containing 9 OS=Rattus norvegicus OX=10116 GN=Samd9 PE=4 SV=1	23156.5	78201.2	112518	53506.3	78937	24876.2	7880.7	10479.4	36024.9	12234.3	4757.25	1322
tr|Q6P7B6|Q6P7B6_RAT	4	3	206.66	0.00441865	0.140088	1.87623	0.907907	Condition 1	Condition 2	37893.4	Ephrin B1, isoform CRA_a OS=Rattus norvegicus OX=10116 GN=Efnb1 PE=2 SV=1	238352	252264	344180	319688	310550	144270	206319	119392	94367.3	161898	145001	130758
tr|F1LUD3|F1LUD3_RAT	9	9	459.59	0.00449264	0.141009	1.39926	0.906424	Condition 1	Condition 2	585173	Uncharacterized protein OS=Rattus norvegicus OX=10116 PE=1 SV=2	612327	484959	584644	622228	603057	497577	428090	392688	525098	443580	356994	286830
tr|A0A0G2K3Q5|A0A0G2K3Q5_RAT	46	1	2642.93	0.00462481	0.141225	2.18365	0.903795	Condition 1	Condition 2	144267	Neuronal cell adhesion molecule OS=Rattus norvegicus OX=10116 GN=Nrcam PE=1 SV=1	331357	338026	423832	308699	206373	172227	131855	155380	70307.3	137375	85644.1	234822
P20781|GLRB_RAT	3	1	144.2	0.00479542	0.141225	4.86255	0.900438	Condition 2	Condition 1	55927.1	Glycine receptor subunit beta OS=Rattus norvegicus OX=10116 GN=Glrb PE=1 SV=1	8554.2	4678.05	1933.2	5570.51	10520.3	14436.5	41772.8	7039.28	22038.4	41560.1	51507.7	58265.3
tr|A0A0G2K1I7|A0A0G2K1I7_RAT	4	1	233.41	0.00483159	0.141225	2.13679	0.899731	Condition 1	Condition 2	11247	FXYD domain-containing ion transport regulator OS=Rattus norvegicus OX=10116 GN=Fxyd6 PE=3 SV=1	83721.3	66610.5	127602	58606.8	97405.1	64744.9	52461	28114.2	23905.4	25918.6	26208.3	76776
tr|A0A0G2JZ27|A0A0G2JZ27_RAT	9	9	471.93	0.00484825	0.141225	1.29726	0.899407	Condition 2	Condition 1	126839	Uncharacterized protein OS=Rattus norvegicus OX=10116 PE=1 SV=1	360520	314686	407152	352697	314839	283917	509290	361568	448843	406878	427254	484539
tr|B1WC02|B1WC02_RAT	2	2	111.95	0.00486283	0.141225	1.50206	0.899123	Condition 1	Condition 2	66640.5	CTP synthase OS=Rattus norvegicus OX=10116 GN=Ctps1 PE=1 SV=1	121936	102413	92261.9	108065	102334	84397.9	69781	69949.7	86563.3	70892.4	69842.5	40017.3
Q8K4M9|OSBL1_RAT;tr|A0A0G2K327|A0A0G2K327_RAT	3	3	201.69	0.00486424	0.141225	1.2391	0.899095	Condition 1	Condition 2	107765	Oxysterol-binding protein-related protein 1 OS=Rattus norvegicus OX=10116 GN=Osbpl1a PE=1 SV=1	393292	406970	348521	394806	422481	419677	307492	304671	363817	254748	355868	338795
Q2YDU8|SPNS1_RAT	11	9	687.89	0.00486977	0.141225	1.47084	0.898988	Condition 1	Condition 2	56796.1	Protein spinster homolog 1 OS=Rattus norvegicus OX=10116 GN=Spns1 PE=2 SV=2	1.39026e+06	1.4618e+06	1.64675e+06	1.21154e+06	1.47671e+06	976261	1.25528e+06	976476	716594	841482	847511	912741
F1LYQ8|FARP1_RAT	30	27	1751.19	0.00494749	0.141225	1.66136	0.897481	Condition 1	Condition 2	118842	FERM, ARHGEF and pleckstrin domain-containing protein 1 OS=Rattus norvegicus OX=10116 GN=Farp1 PE=1 SV=2	2.21594e+06	2.24142e+06	2.75672e+06	1.67026e+06	2.81241e+06	1.76835e+06	971316	2.05395e+06	985880	1.27901e+06	1.2653e+06	1.5494e+06
tr|A0A0G2K9J0|A0A0G2K9J0_RAT	12	9	378.86	0.00497433	0.141225	1.54446	0.896962	Condition 1	Condition 2	229011	Tetratricopeptide repeat, ankyrin repeat and coiled-coil-containing 2 OS=Rattus norvegicus OX=10116 GN=Tanc2 PE=1 SV=1	162320	217748	169990	150680	173874	165781	120575	95150.7	85468.3	174511	119592	78329.7
P19836|PCY1A_RAT	3	1	125.47	0.00497663	0.141225	1.47084	0.896917	Condition 2	Condition 1	41681	Choline-phosphate cytidylyltransferase A OS=Rattus norvegicus OX=10116 GN=Pcyt1a PE=1 SV=2	29215.6	34686.7	32306.3	55935	34336.9	39766.7	60182	48191.5	70648.3	49813.3	48747.2	55191.9
P05369|FPPS_RAT;tr|A0A0G2JXT3|A0A0G2JXT3_RAT;tr|F1LND7|F1LND7_RAT	4	3	173.53	0.00516356	0.141225	1.4626	0.893334	Condition 1	Condition 2	40829.8	Farnesyl pyrophosphate synthase OS=Rattus norvegicus OX=10116 GN=Fdps PE=2 SV=2	304823	315364	288357	311725	320793	335955	135347	244094	299599	206921	225018	172359
Q5M7A3|S35G2_RAT	3	3	103.19	0.00521907	0.141225	1.51284	0.892279	Condition 2	Condition 1	46595.7	Solute carrier family 35 member G2 OS=Rattus norvegicus OX=10116 GN=Slc35g2 PE=1 SV=1	109488	106183	121618	108804	114224	122300	168077	142818	163860	152117	131990	273826
tr|B0BN68|B0BN68_RAT;tr|Q5I0K4|Q5I0K4_RAT	1	1	20	0.00522137	0.141225	1.55	0.892235	Condition 2	Condition 1	45010.6	Mitochondrial ribosomal protein S9 OS=Rattus norvegicus OX=10116 GN=Mrps9 PE=1 SV=1	109075	95632.4	70895	92806.6	92618.5	101969	138431	99375.6	159552	170634	113589	191065
tr|F1M392|F1M392_RAT	3	3	132.91	0.00522388	0.141225	1.67522	0.892188	Condition 2	Condition 1	121500	LIM and calponin homology domains 1 OS=Rattus norvegicus OX=10116 GN=Limch1 PE=1 SV=2	41141.2	43271.3	57654.5	43711	87399.9	70637.3	93229.7	84971.3	93406.5	75505	89955.2	138899
Q810F4|FAM3C_RAT;tr|A0A0G2JUB0|A0A0G2JUB0_RAT	6	6	400.48	0.00528395	0.141225	1.83712	0.891051	Condition 1	Condition 2	24713.6	Protein FAM3C OS=Rattus norvegicus OX=10116 GN=Fam3c PE=2 SV=1	831983	1.11709e+06	1.0837e+06	897440	985115	641495	563378	629123	218950	476387	617298	519614
tr|F1LPM3|F1LPM3_RAT	8	7	423.98	0.00534022	0.141225	1.47188	0.889991	Condition 2	Condition 1	134138	Sorbin and SH3 domain-containing protein 2 OS=Rattus norvegicus OX=10116 GN=Sorbs2 PE=1 SV=2	229972	334499	307795	224036	200634	351825	424823	360674	440882	329886	381709	488802
tr|G3V7P3|G3V7P3_RAT	3	3	75.72	0.00534192	0.141225	1.83213	0.889959	Condition 2	Condition 1	38492.2	39S ribosomal protein L3, mitochondrial OS=Rattus norvegicus OX=10116 GN=Mrpl3 PE=1 SV=1	44371.6	43069.6	28280.5	16662.1	28910.8	47594	74215.8	43363.7	68165.8	75456.8	62026.2	59482.7
tr|D3ZRM5|D3ZRM5_RAT	4	4	248.79	0.00536533	0.141225	1.32261	0.889519	Condition 1	Condition 2	26633.2	RAB23, member RAS oncogene family OS=Rattus norvegicus OX=10116 GN=Rab23 PE=4 SV=1	432825	405106	457102	421306	451431	305535	310497	276466	318821	279387	299881	384967
tr|Q56R18|Q56R18_RAT	5	2	227.37	0.00541889	0.141225	1.5841	0.888515	Condition 1	Condition 2	57772.9	Importin subunit alpha OS=Rattus norvegicus OX=10116 GN=Kpna3 PE=1 SV=1	103148	82188.8	78582	86357.4	54997.7	73729.8	31325.1	56274.6	58116.4	59360.2	43807.8	53497.6
Q6JE36|NDRG1_RAT	15	15	862.15	0.00543943	0.141225	1.57549	0.888131	Condition 2	Condition 1	42954.7	Protein NDRG1 OS=Rattus norvegicus OX=10116 GN=Ndrg1 PE=1 SV=1	496247	704212	857874	790170	665045	606983	1.37453e+06	1.11129e+06	674302	1.03446e+06	1.20279e+06	1.09451e+06
tr|D3Z8D8|D3Z8D8_RAT	3	3	156.11	0.00548207	0.141225	1.70007	0.887336	Condition 1	Condition 2	77799.2	SLIT and NTRK-like family, member 1 OS=Rattus norvegicus OX=10116 GN=Slitrk1 PE=4 SV=1	80426.8	132269	105495	68101.7	127544	75271.1	71860.2	52351.7	53604.2	65473.6	64329	38901.3
Q4V7D2|ROGDI_RAT	7	7	337.88	0.00548941	0.141225	1.38887	0.8872	Condition 2	Condition 1	32205.1	Protein rogdi homolog OS=Rattus norvegicus OX=10116 GN=Rogdi PE=1 SV=1	254796	297534	225195	307332	213658	324128	348026	440949	431388	398759	303760	330762
P56574|IDHP_RAT	14	9	641.34	0.00555544	0.141528	1.31808	0.885974	Condition 2	Condition 1	50967.3	Isocitrate dehydrogenase [NADP], mitochondrial OS=Rattus norvegicus OX=10116 GN=Idh2 PE=1 SV=2	802587	810558	699816	879481	603904	759644	974966	904442	927438	1.26452e+06	867223	1.06659e+06
Q9ERQ6|CSPG5_RAT;tr|F1M4R7|F1M4R7_RAT	17	15	993.55	0.00560518	0.141528	1.43258	0.885054	Condition 1	Condition 2	60958.7	Chondroitin sulfate proteoglycan 5 OS=Rattus norvegicus OX=10116 GN=Cspg5 PE=1 SV=1	3.82835e+06	3.56537e+06	4.85936e+06	4.00931e+06	4.42939e+06	2.78198e+06	3.18218e+06	2.87226e+06	2.07395e+06	2.54185e+06	2.68413e+06	3.03128e+06
P10536|RAB1B_RAT;tr|G3V6H0|G3V6H0_RAT	12	4	715.87	0.00563951	0.141528	1.19841	0.884421	Condition 1	Condition 2	22163.1	Ras-related protein Rab-1B OS=Rattus norvegicus OX=10116 GN=Rab1b PE=1 SV=1	3.56324e+06	4.10932e+06	3.6259e+06	3.2615e+06	4.17599e+06	3.4732e+06	3.2281e+06	3.51245e+06	2.89686e+06	2.83314e+06	2.97851e+06	3.08314e+06
Q5RJL0|ERMIN_RAT;tr|A0A0G2K774|A0A0G2K774_RAT	2	1	83.76	0.00568155	0.141528	2.91212	0.883648	Condition 1	Condition 2	32227.9	Ermin OS=Rattus norvegicus OX=10116 GN=Ermn PE=1 SV=1	184471	88877.9	90580.2	63746.7	61199.6	91427.2	14344.1	43240.3	55781.5	52449.7	9515.55	23940.6
P0C6T3|PRR7_RAT	1	1	32.32	0.0059876	0.147978	2.39141	0.878088	Condition 1	Condition 2	30376.9	Proline-rich protein 7 OS=Rattus norvegicus OX=10116 GN=Prr7 PE=1 SV=1	14864.8	14232.7	21858	19444.8	16760.8	13257.2	2544.32	12063.2	6979.7	11978.7	2420.3	6005.03
Q9ESH6|GLRX1_RAT	4	4	264.99	0.00614669	0.148391	1.59869	0.875244	Condition 1	Condition 2	11878.9	Glutaredoxin-1 OS=Rattus norvegicus OX=10116 GN=Glrx PE=3 SV=3	996442	1.21727e+06	605529	645924	934709	787466	429281	443155	638358	649308	528049	556597
Q9JHU6|STMN3_RAT;tr|D3ZI49|D3ZI49_RAT	6	4	167.76	0.00617199	0.148391	1.63356	0.874795	Condition 1	Condition 2	20894.7	Stathmin-3 OS=Rattus norvegicus OX=10116 GN=Stmn3 PE=1 SV=1	336352	319549	474895	500166	450537	269309	322915	212086	160075	226398	264947	252647
Q9QYC5|G37L1_RAT;tr|B4F7C1|B4F7C1_RAT	7	7	279.77	0.00624181	0.148391	1.59088	0.873559	Condition 1	Condition 2	52859.8	G-protein coupled receptor 37-like 1 OS=Rattus norvegicus OX=10116 GN=Gpr37l1 PE=1 SV=1	389324	382279	446681	262616	355096	443654	233620	214757	152968	297557	200255	333791
Q6AYT8|MPZL1_RAT	2	2	49.53	0.00627797	0.148391	1.59641	0.872921	Condition 1	Condition 2	29501.8	Myelin protein zero-like protein 1 OS=Rattus norvegicus OX=10116 GN=Mpzl1 PE=2 SV=1	282217	268924	289438	239827	304479	203711	186930	127821	96312	162459	175986	245599
tr|A0A0G2JSM8|A0A0G2JSM8_RAT	20	1	1186.06	0.006288	0.148391	1.39964	0.872744	Condition 1	Condition 2	21310.6	Cell division control protein 42 homolog OS=Rattus norvegicus OX=10116 GN=Cdc42 PE=1 SV=1	401702	466656	455950	377437	409313	268970	242143	347841	279528	288784	274602	267565
Q8CFN2|CDC42_RAT	19	1	1152.67	0.006288	0.148391	1.39964	0.872744	Condition 1	Condition 2	21258.6	Cell division control protein 42 homolog OS=Rattus norvegicus OX=10116 GN=Cdc42 PE=1 SV=2	7.21905e+06	8.38634e+06	8.19394e+06	6.78298e+06	7.35582e+06	4.8337e+06	4.3516e+06	6.2511e+06	5.02344e+06	5.18977e+06	4.93491e+06	4.80846e+06
tr|B2GV96|B2GV96_RAT	5	5	297.15	0.00639776	0.149854	1.60114	0.870818	Condition 1	Condition 2	19814.6	Coiled-coil domain-containing 115 OS=Rattus norvegicus OX=10116 GN=Ccdc115 PE=1 SV=1	347445	517170	517713	305826	367620	322523	241091	269086	157444	225997	273622	318138
O88277|FAT2_RAT;tr|F1LPM1|F1LPM1_RAT	1	1	20.53	0.00647253	0.150074	3.29081	0.869514	Condition 2	Condition 1	480657	Protocadherin Fat 2 OS=Rattus norvegicus OX=10116 GN=Fat2 PE=1 SV=1	13290.2	36693	24052.6	17864.4	35822.9	31784.7	107443	85560	115907	33186.3	150855	31957
Q71RJ2|CCG2_RAT;tr|Q99PR9|Q99PR9_RAT	1	1	35.54	0.00650276	0.150074	2.8674	0.868989	Condition 1	Condition 2	35894.8	Voltage-dependent calcium channel gamma-2 subunit OS=Rattus norvegicus OX=10116 GN=Cacng2 PE=1 SV=1	91795.4	147472	127982	61504.3	190071	54078.5	31144.1	17215.8	16607.2	68008.1	39085.7	62613.1
tr|C6JUM5|C6JUM5_RAT;tr|I6LBX7|I6LBX7_RAT	10	7	540.79	0.00667322	0.152884	1.40944	0.866047	Condition 1	Condition 2	102104	Protocadherin gamma C5 OS=Rattus norvegicus OX=10116 GN=Pcdhgc5 PE=2 SV=1	156850	218134	248918	202514	166646	176813	160329	168676	112240	117081	123683	148017
Q62786|FPRP_RAT;tr|F1M790|F1M790_RAT	15	14	700.83	0.00681935	0.15358	1.56894	0.863551	Condition 1	Condition 2	98730.7	Prostaglandin F2 receptor negative regulator OS=Rattus norvegicus OX=10116 GN=Ptgfrn PE=1 SV=1	1.05629e+06	1.02963e+06	767936	601236	932608	531167	596929	504695	462333	493953	505022	572219
Q5U211|SNX3_RAT	9	5	350.25	0.00685229	0.15358	1.39205	0.862992	Condition 1	Condition 2	18762.3	Sorting nexin-3 OS=Rattus norvegicus OX=10116 GN=Snx3 PE=1 SV=1	1.09515e+06	1.07065e+06	1.43612e+06	1.29414e+06	1.22624e+06	1.04114e+06	1.21031e+06	686235	952903	797924	800789	697787
Q9JHZ9|S38A3_RAT	9	9	554.01	0.0069194	0.15358	1.33625	0.861856	Condition 1	Condition 2	55636.7	Sodium-coupled neutral amino acid transporter 3 OS=Rattus norvegicus OX=10116 GN=Slc38a3 PE=2 SV=1	1.59593e+06	1.58538e+06	2.15563e+06	1.79426e+06	1.89407e+06	1.43089e+06	1.4792e+06	1.5154e+06	1.40447e+06	1.05794e+06	1.24552e+06	1.12246e+06
Q62844|FYN_RAT;P35426|CDK4_RAT;Q62726|ICK_RAT;tr|F1LM54|F1LM54_RAT;tr|G3V760|G3V760_RAT	29	2	1659.25	0.00696167	0.15358	1.50463	0.861143	Condition 1	Condition 2	60701.9	Tyrosine-protein kinase Fyn OS=Rattus norvegicus OX=10116 GN=Fyn PE=1 SV=1	1.11402e+06	1.02529e+06	1.24991e+06	836656	1.09372e+06	763577	801120	745903	421810	616155	728224	729766
tr|Q4V8H7|Q4V8H7_RAT	4	2	120.9	0.00704306	0.15358	1.75262	0.859776	Condition 1	Condition 2	104600	E3 ubiquitin-protein ligase OS=Rattus norvegicus OX=10116 GN=Wwp1 PE=1 SV=1	42097.7	44895.7	31799.8	33507.8	33941.9	20989.4	26549	13944.3	20412.4	14799.5	14253.9	28282.7
P11275|KCC2A_RAT	35	17	2679.79	0.00706549	0.15358	1.49952	0.8594	Condition 2	Condition 1	54114.8	Calcium/calmodulin-dependent protein kinase type II subunit alpha OS=Rattus norvegicus OX=10116 GN=Camk2a PE=1 SV=1	9.82112e+06	1.06512e+07	9.29947e+06	8.55065e+06	6.70649e+06	1.07102e+07	1.14662e+07	1.17989e+07	1.60934e+07	1.54899e+07	1.03675e+07	1.83661e+07
tr|D4ADU2|D4ADU2_RAT	1	1	64.89	0.00708658	0.15358	1.64725	0.859048	Condition 1	Condition 2	55442	Solute carrier family 7 member 11 OS=Rattus norvegicus OX=10116 GN=Slc7a11 PE=1 SV=1	751202	1.22728e+06	1.15699e+06	674727	973213	706991	566941	755953	356722	531568	506272	615616
O08557|DDAH1_RAT	12	11	654.17	0.00713416	0.15358	1.44823	0.858254	Condition 1	Condition 2	31426	N(G),N(G)-dimethylarginine dimethylaminohydrolase 1 OS=Rattus norvegicus OX=10116 GN=Ddah1 PE=1 SV=3	1.46711e+06	1.12662e+06	966524	1.21454e+06	1.02334e+06	866594	669499	650042	1.11191e+06	760112	690163	720246
tr|B0K030|B0K030_RAT	5	3	226.96	0.00714401	0.15358	1.28053	0.85809	Condition 2	Condition 1	38147.3	DnaJ (Hsp40) homolog, subfamily B, member 1 (Predicted), isoform CRA_b OS=Rattus norvegicus OX=10116 GN=Dnajb1 PE=1 SV=1	124550	107884	104938	120947	97623	96360.1	121282	154715	125992	134549	125448	173302
tr|D3ZEH3|D3ZEH3_RAT	15	6	849.35	0.00755159	0.155369	1.88065	0.851395	Condition 1	Condition 2	52247.8	Sec61 translocon alpha 2 subunit OS=Rattus norvegicus OX=10116 GN=Sec61a2 PE=1 SV=1	1.15446e+06	1.66853e+06	1.42311e+06	696652	1.09589e+06	701835	569573	593825	354579	634915	722987	708248
P47245|NRDC_RAT;tr|D3ZQ59|D3ZQ59_RAT;tr|G3V700|G3V700_RAT	14	13	629.23	0.007563	0.155369	1.34402	0.85121	Condition 1	Condition 2	132975	Nardilysin OS=Rattus norvegicus OX=10116 GN=Nrdc PE=1 SV=1	532019	668898	403686	478039	584424	499684	347921	391774	468337	374901	431654	341583
Q6MG60|DDAH2_RAT	5	5	318.05	0.00760387	0.155369	1.66675	0.850548	Condition 1	Condition 2	29687.9	N(G),N(G)-dimethylarginine dimethylaminohydrolase 2 OS=Rattus norvegicus OX=10116 GN=Ddah2 PE=1 SV=1	1.20177e+06	872393	1.00359e+06	748286	982273	566799	387499	499195	723048	730593	418461	466108
F1M625|UBP46_RAT;tr|A0A0G2K2V1|A0A0G2K2V1_RAT	5	3	189.67	0.00761694	0.155369	1.2829	0.850337	Condition 2	Condition 1	42415.4	Ubiquitin carboxyl-terminal hydrolase 46 OS=Rattus norvegicus OX=10116 GN=Usp46 PE=1 SV=2	137480	124677	155630	144441	121601	145532	135374	179167	202841	175556	166531	204515
tr|Q6AY18|Q6AY18_RAT	3	1	136.14	0.00770649	0.155369	1.65379	0.848895	Condition 1	Condition 2	22398.9	SAR1 gene homolog A (S. cerevisiae), isoform CRA_b OS=Rattus norvegicus OX=10116 GN=Sar1a PE=1 SV=1	449850	268076	391566	347947	270470	241708	229694	117388	246530	163287	204120	229950
tr|D3ZBM3|D3ZBM3_RAT	3	3	127.89	0.00772263	0.155369	1.42829	0.848636	Condition 2	Condition 1	47551.8	Ferrochelatase OS=Rattus norvegicus OX=10116 GN=Fech PE=1 SV=1	132001	162997	151733	113314	109237	138102	230422	143815	207761	200303	148992	221884
O35509|RB11B_RAT	16	5	1025.91	0.00774683	0.155369	1.31654	0.848248	Condition 1	Condition 2	24488.5	Ras-related protein Rab-11B OS=Rattus norvegicus OX=10116 GN=Rab11b PE=1 SV=4	6.23308e+06	7.00282e+06	8.3611e+06	7.47296e+06	8.44745e+06	6.06847e+06	6.3297e+06	5.5598e+06	4.56868e+06	4.58532e+06	5.82369e+06	6.23909e+06
P62494|RB11A_RAT	15	5	1017.81	0.00774683	0.155369	1.31654	0.848248	Condition 1	Condition 2	24393.5	Ras-related protein Rab-11A OS=Rattus norvegicus OX=10116 GN=Rab11a PE=1 SV=3	2.72728e+06	3.06408e+06	3.65839e+06	3.26979e+06	3.69617e+06	2.65525e+06	2.76956e+06	2.43268e+06	1.99902e+06	2.0063e+06	2.54815e+06	2.72991e+06
O88506|STK39_RAT;tr|A0A0G2K007|A0A0G2K007_RAT	9	6	395.82	0.00779707	0.155369	1.53485	0.847444	Condition 1	Condition 2	60050.8	STE20/SPS1-related proline-alanine-rich protein kinase OS=Rattus norvegicus OX=10116 GN=Stk39 PE=1 SV=2	240554	192477	204974	177597	157163	131222	100537	145578	123108	136778	135505	77776.7
Q64591|DECR_RAT;tr|G3V734|G3V734_RAT	7	7	303.25	0.00790504	0.155369	1.8784	0.845726	Condition 2	Condition 1	36132.8	2,4-dienoyl-CoA reductase, mitochondrial OS=Rattus norvegicus OX=10116 GN=Decr1 PE=1 SV=2	361018	506173	221166	317500	187886	272681	741078	716236	487157	729798	334738	496878
B2RZC9|KTAP2_RAT;tr|F1LMZ2|F1LMZ2_RAT	1	1	64.76	0.00794953	0.155369	2.17519	0.845021	Condition 1	Condition 2	14662.5	Keratinocyte-associated protein 2 OS=Rattus norvegicus OX=10116 GN=Krtcap2 PE=2 SV=2	1.2595e+06	1.1144e+06	1.25532e+06	634737	959174	421539	517302	317512	248248	424538	430745	656681
O35831|CDK17_RAT;tr|G3V6J5|G3V6J5_RAT	4	2	179.68	0.00795731	0.155369	1.37841	0.844898	Condition 1	Condition 2	59432.1	Cyclin-dependent kinase 17 OS=Rattus norvegicus OX=10116 GN=Cdk17 PE=1 SV=1	240667	292062	249213	279081	223824	169419	214739	157846	154898	183210	160019	184323
tr|Q3B8R4|Q3B8R4_RAT;tr|Q569B3|Q569B3_RAT	2	2	89.87	0.00803867	0.155369	2.91281	0.843615	Condition 2	Condition 1	65548.7	Igh-6 protein OS=Rattus norvegicus OX=10116 GN=Igh-6 PE=2 SV=1	373808	421994	374707	1.0253e+06	271385	347886	1.04026e+06	1.76965e+06	3.02121e+06	886221	935652	546782
tr|D4A198|D4A198_RAT	2	2	62.09	0.00813473	0.155369	1.32781	0.842108	Condition 2	Condition 1	167353	G protein pathway suppressor 2 (Predicted) OS=Rattus norvegicus OX=10116 GN=Neurl4 PE=1 SV=2	51799.4	55400	36697.4	62642.5	54941.8	59993.7	66059	81295.5	76511.3	61953.6	66134.9	74903.9
tr|D4A4M0|D4A4M0_RAT	2	2	45.42	0.00825358	0.155369	1.52556	0.840256	Condition 1	Condition 2	58182.6	Shisa family member 6 OS=Rattus norvegicus OX=10116 GN=Shisa6 PE=1 SV=3	28123.5	27934.6	25960.8	23555.9	26994.9	19750.5	16476.3	12072.8	11487.7	15945.9	16049	27813.6
tr|M0RCH6|M0RCH6_RAT	5	4	314.9	0.00836443	0.155369	1.42191	0.83854	Condition 2	Condition 1	24812	Uncharacterized protein OS=Rattus norvegicus OX=10116 GN=Chmp4b PE=1 SV=2	576681	431938	311306	433359	412478	370332	560465	646393	624107	436749	609017	729357
P04937|FINC_RAT;tr|A0A096P6L8|A0A096P6L8_RAT;tr|F1LST1|F1LST1_RAT	3	3	149.73	0.00839926	0.155369	1.53214	0.838004	Condition 1	Condition 2	272509	Fibronectin OS=Rattus norvegicus OX=10116 GN=Fn1 PE=1 SV=2	116318	168065	100034	174405	111582	108196	93008	81817.2	63633.7	67720.8	96715.1	105282
tr|A0A0G2K132|A0A0G2K132_RAT;tr|A0A0G2JYU6|A0A0G2JYU6_RAT	17	9	659.57	0.0084188	0.155369	1.33319	0.837703	Condition 1	Condition 2	117971	Formin-like 2 OS=Rattus norvegicus OX=10116 GN=Fmnl2 PE=1 SV=1	519082	526614	440647	348627	396620	388256	295698	375543	261881	350244	338855	342870
Q62656|PTPRZ_RAT	33	25	1988.8	0.00844056	0.155369	1.64881	0.837369	Condition 2	Condition 1	255340	Receptor-type tyrosine-protein phosphatase zeta OS=Rattus norvegicus OX=10116 GN=Ptprz1 PE=1 SV=1	2.41197e+06	1.76116e+06	2.2669e+06	3.93515e+06	2.31577e+06	4.13679e+06	4.34675e+06	4.89819e+06	5.90135e+06	4.41894e+06	5.02563e+06	3.15489e+06
tr|Q5RJN0|Q5RJN0_RAT	4	3	184.24	0.008448	0.155369	1.42391	0.837255	Condition 1	Condition 2	23945	NADH dehydrogenase (Ubiquinone) Fe-S protein 7 OS=Rattus norvegicus OX=10116 GN=Ndufs7 PE=1 SV=1	241896	382658	346173	324382	390322	268234	212974	197980	309603	220333	187459	243695
tr|D3ZAN4|D3ZAN4_RAT	2	2	70.3	0.00850813	0.155369	2.20665	0.836333	Condition 1	Condition 2	37438.5	Solute carrier family 35 member B4 OS=Rattus norvegicus OX=10116 GN=Slc35b4 PE=1 SV=1	219509	587490	329412	145321	304378	236780	136453	95129.4	139596	135949	103582	215379
tr|F1M8H6|F1M8H6_RAT;tr|Q3MID5|Q3MID5_RAT	7	6	306.87	0.00851183	0.155369	1.40068	0.836277	Condition 1	Condition 2	75613.1	Phosphatidylinositol 4-phosphate 5-kinase type-1 gamma OS=Rattus norvegicus OX=10116 GN=Pip5k1c PE=1 SV=1	350090	306154	346038	350322	304841	241280	240885	182454	182237	221766	202174	326059
tr|A0A0G2JUD4|A0A0G2JUD4_RAT;tr|A0A0G2K5C9|A0A0G2K5C9_RAT;tr|B4F7D7|B4F7D7_RAT	6	4	373.31	0.00868603	0.155369	1.35171	0.833627	Condition 2	Condition 1	43991.5	Selenoprotein I OS=Rattus norvegicus OX=10116 GN=Selenoi PE=1 SV=1	896610	1.02847e+06	1.18933e+06	763912	845436	997316	1.2991e+06	1.12307e+06	1.16101e+06	1.26857e+06	1.14566e+06	1.73585e+06
P57769|SNX16_RAT;tr|A0A0G2JT47|A0A0G2JT47_RAT;tr|Q80WX6|Q80WX6_RAT	2	2	127.05	0.00873013	0.155369	1.68281	0.832961	Condition 1	Condition 2	38848.3	Sorting nexin-16 OS=Rattus norvegicus OX=10116 GN=Snx16 PE=1 SV=2	140947	145861	220762	229108	213505	125508	144951	150777	92960.4	74743.7	94397	81393.7
tr|D3ZHA7|D3ZHA7_RAT	2	1	103.64	0.00878124	0.155369	2.3505	0.83219	Condition 2	Condition 1	22807	Similar to Myosin light chain 1 slow a (Predicted) OS=Rattus norvegicus OX=10116 GN=RGD1560334_predicted PE=4 SV=1	16318.6	14409.5	20856.8	6681.43	22902.8	25056.8	23752.5	75068.5	28533	29801.9	41639.9	50888.1
D3ZG83|M3K10_RAT	1	1	24.4	0.00883609	0.155369	1.42722	0.831366	Condition 2	Condition 1	103060	Mitogen-activated protein kinase kinase kinase 10 OS=Rattus norvegicus OX=10116 GN=Map3k10 PE=1 SV=3	11852.1	9285.6	16432.7	14291.4	10555.5	18338.8	21297.5	19656	17288.9	19930.2	16069.3	21014.5
tr|F1LVT5|F1LVT5_RAT	3	2	104.07	0.00886866	0.155369	3.12071	0.830878	Condition 1	Condition 2	68134.5	RUN domain-containing 1 OS=Rattus norvegicus OX=10116 GN=Rundc1 PE=4 SV=2	39209.5	31539.3	32423.7	45140.9	26064.3	9316.77	12378.5	4189.41	3026.02	13707.9	4641.37	20919.7
tr|A0A0G2K1G8|A0A0G2K1G8_RAT	7	3	313.36	0.00891374	0.155369	1.21158	0.830204	Condition 2	Condition 1	84009.8	Solute carrier family 7, member 14 OS=Rattus norvegicus OX=10116 GN=Slc7a14 PE=1 SV=1	110264	101380	126326	105091	114121	130477	134384	123623	133953	131930	141411	167853
Q3MIE4|VAT1_RAT	18	18	937.52	0.009009	0.155369	1.30131	0.828786	Condition 1	Condition 2	43118.7	Synaptic vesicle membrane protein VAT-1 homolog OS=Rattus norvegicus OX=10116 GN=Vat1 PE=1 SV=1	1.33239e+06	1.18296e+06	1.42532e+06	1.28107e+06	1.44066e+06	1.21251e+06	834871	1.05404e+06	1.09841e+06	1.11286e+06	1.21296e+06	738408
tr|F1LRI7|F1LRI7_RAT	29	26	2075	0.00901353	0.155369	1.48686	0.828719	Condition 2	Condition 1	103859	AP2-associated protein kinase 1 OS=Rattus norvegicus OX=10116 GN=Aak1 PE=1 SV=2	2.18088e+06	2.78291e+06	2.57217e+06	1.58691e+06	1.94444e+06	2.7372e+06	3.99863e+06	3.47827e+06	2.25285e+06	3.74988e+06	3.72789e+06	3.31789e+06
Q5BJM8|ZNT7_RAT	3	3	127.57	0.00910007	0.155369	1.4419	0.827437	Condition 1	Condition 2	41773.9	Zinc transporter 7 OS=Rattus norvegicus OX=10116 GN=Slc30a7 PE=2 SV=2	278617	192305	233914	173102	243476	177046	177327	118960	120634	146177	141459	195966
Q5U2U6|CDIP1_RAT	1	1	116.63	0.0091175	0.155369	1.26805	0.82718	Condition 2	Condition 1	21858.3	Cell death-inducing p53-target protein 1 OS=Rattus norvegicus OX=10116 GN=Cdip1 PE=2 SV=1	875246	784332	1.09606e+06	852501	1.14176e+06	813764	1.39453e+06	1.15185e+06	1.13067e+06	1.12084e+06	1.2049e+06	1.05219e+06
P40241|CD9_RAT;tr|B1WBM0|B1WBM0_RAT	6	6	469.1	0.00912607	0.155369	1.51199	0.827054	Condition 1	Condition 2	25214.9	CD9 antigen OS=Rattus norvegicus OX=10116 GN=Cd9 PE=1 SV=2	3.0979e+06	2.42005e+06	2.39086e+06	2.10439e+06	2.05405e+06	1.82777e+06	1.64494e+06	1.11639e+06	1.22513e+06	1.58205e+06	1.26309e+06	2.35827e+06
Q68FU3|ETFB_RAT	3	3	127.74	0.00915872	0.155369	1.66411	0.826573	Condition 2	Condition 1	27687.4	Electron transfer flavoprotein subunit beta OS=Rattus norvegicus OX=10116 GN=Etfb PE=1 SV=3	62521.9	64659.8	69098.4	94275.2	84547.3	105177	119967	83135.7	191103	112863	118880	173287
Q5RJR8|LRC59_RAT	14	12	891.82	0.00916205	0.155369	1.38693	0.826524	Condition 1	Condition 2	34869.3	Leucine-rich repeat-containing protein 59 OS=Rattus norvegicus OX=10116 GN=Lrrc59 PE=1 SV=1	3.65238e+06	3.48242e+06	3.77002e+06	2.71265e+06	3.99051e+06	2.43305e+06	2.52176e+06	2.20297e+06	1.9175e+06	2.51177e+06	2.8878e+06	2.40818e+06
tr|F1M6F4|F1M6F4_RAT	5	3	165.42	0.00922803	0.155369	1.69734	0.825554	Condition 1	Condition 2	13643.9	Uncharacterized protein OS=Rattus norvegicus OX=10116 PE=4 SV=1	2.01892e+06	1.02244e+06	2.01133e+06	1.46295e+06	2.22105e+06	1.53967e+06	730977	736461	946498	944944	1.1511e+06	1.54442e+06
tr|D3ZRE7|D3ZRE7_RAT	2	2	93.55	0.00923073	0.155369	1.47295	0.825515	Condition 1	Condition 2	68773.6	SWAP complex protein (Predicted), isoform CRA_b OS=Rattus norvegicus OX=10116 GN=Swap70 PE=1 SV=1	77276.1	56324.6	52885.9	51675.4	45309.6	44313.8	38314.1	25479.7	47015.5	43436	34527.1	33763.9
Q08013|SSRG_RAT	1	1	130.55	0.00927459	0.155369	1.58645	0.824873	Condition 1	Condition 2	21064.5	Translocon-associated protein subunit gamma OS=Rattus norvegicus OX=10116 GN=Ssr3 PE=1 SV=2	2.71784e+06	2.16274e+06	2.50945e+06	2.6069e+06	2.42011e+06	1.24204e+06	1.65042e+06	1.21783e+06	1.09094e+06	1.56245e+06	1.50992e+06	1.5783e+06
tr|A0A0H2UHM0|A0A0H2UHM0_RAT	5	5	323.55	0.00930617	0.155369	1.50193	0.824411	Condition 1	Condition 2	25468.2	Vacuolar protein sorting-associated protein 28 homolog OS=Rattus norvegicus OX=10116 GN=Vps28 PE=1 SV=1	386804	471475	355821	424538	322192	279527	368906	188215	265129	190426	268795	210183
tr|D4A1V8|D4A1V8_RAT	1	1	15.75	0.00931338	0.155369	1.79949	0.824306	Condition 1	Condition 2	133945	DAZ-interacting zinc finger protein 3 OS=Rattus norvegicus OX=10116 GN=Dzip3 PE=1 SV=3	31574.8	25803.3	29521.8	20551.6	13034.6	23666.1	17661.6	18780.7	9797.39	11636.8	13713.6	8516.99
tr|D3ZH41|D3ZH41_RAT	15	15	937.36	0.00933465	0.155369	1.81525	0.823996	Condition 1	Condition 2	36315.8	Cytoskeleton-associated protein 4 OS=Rattus norvegicus OX=10116 GN=Ckap4 PE=1 SV=2	2.47521e+06	3.61827e+06	3.55365e+06	1.82854e+06	3.5044e+06	1.83561e+06	1.18552e+06	1.68518e+06	947742	1.88325e+06	2.19662e+06	1.36527e+06
tr|D3ZTP8|D3ZTP8_RAT	3	3	97	0.00935797	0.155369	2.59382	0.823656	Condition 1	Condition 2	119686	Phosphatidylinositol glycan anchor biosynthesis, class O OS=Rattus norvegicus OX=10116 GN=Pigo PE=1 SV=1	27879.9	37880.6	44556	28164.8	29332.8	13729.8	18103.2	12722.7	15441.1	9147.96	11853.3	2722.8
P13086|SUCA_RAT;tr|A0A0H2UHE1|A0A0H2UHE1_RAT	14	10	1031.92	0.0094128	0.155369	1.46753	0.82286	Condition 2	Condition 1	36148	Succinate--CoA ligase [ADP/GDP-forming] subunit alpha, mitochondrial OS=Rattus norvegicus OX=10116 GN=Suclg1 PE=2 SV=2	788572	1.093e+06	806964	674901	673288	1.15709e+06	942312	1.32665e+06	1.33083e+06	1.64226e+06	1.26839e+06	1.11163e+06
P61589|RHOA_RAT;tr|Q4KLY1|Q4KLY1_RAT	26	2	1388.34	0.00947191	0.155369	1.26326	0.822004	Condition 1	Condition 2	21782.1	Transforming protein RhoA OS=Rattus norvegicus OX=10116 GN=Rhoa PE=1 SV=1	6.89492e+06	7.08002e+06	7.57811e+06	6.0831e+06	8.47962e+06	5.88492e+06	5.10835e+06	5.15731e+06	5.81049e+06	5.07719e+06	5.3145e+06	6.78013e+06
Q4FZZ1|PXK_RAT;tr|A0A140TAA2|A0A140TAA2_RAT	3	3	94.08	0.00949545	0.155369	1.77364	0.821663	Condition 1	Condition 2	65098.3	PX domain-containing protein kinase-like protein OS=Rattus norvegicus OX=10116 GN=Pxk PE=2 SV=1	117920	44998.3	45182	53219	55726.1	59786.6	36875.2	28720.7	30763.7	45376.9	29909	40817.3
O70351|HCD2_RAT;tr|B0BMW2|B0BMW2_RAT	6	5	373.92	0.00950429	0.155369	1.53332	0.821536	Condition 2	Condition 1	27245.6	3-hydroxyacyl-CoA dehydrogenase type-2 OS=Rattus norvegicus OX=10116 GN=Hsd17b10 PE=1 SV=3	277859	314625	190427	183826	163602	244117	307103	320952	457834	410497	253342	357757
tr|D4A9J3|D4A9J3_RAT	1	1	30.8	0.00979619	0.158177	28.5524	0.817357	Condition 1	Condition 2	92542.9	Sema domain, immunoglobulin domain (Ig), transmembrane domain (TM) and short cytoplasmic domain, (Semaphorin) 4C (Predicted) OS=Rattus norvegicus OX=10116 GN=Sema4c PE=3 SV=1	46550.7	38010.8	49421.8	46039.8	47090.4	2170.12	1386.61	439.532	1286.47	4544.07	0	373.592
tr|A0A0G2JSI1|A0A0G2JSI1_RAT	8	8	392.32	0.00980499	0.158177	1.3469	0.817232	Condition 1	Condition 2	54050.2	4-trimethylaminobutyraldehyde dehydrogenase OS=Rattus norvegicus OX=10116 GN=Aldh9a1 PE=1 SV=1	428935	273960	308514	274580	333278	292598	213619	200586	307630	234350	216376	246891
O54924|EXOC8_RAT	3	2	110.97	0.00982727	0.158177	1.58477	0.816916	Condition 1	Condition 2	81043.3	Exocyst complex component 8 OS=Rattus norvegicus OX=10116 GN=Exoc8 PE=1 SV=1	78004.9	92215.6	128153	89266.6	109070	66639.2	52172.8	36200.4	56547.9	79189.4	72067.6	59300.2
tr|F7EQ81|F7EQ81_RAT;tr|Q32KJ5|Q32KJ5_RAT;tr|Q5M918|Q5M918_RAT	2	2	63.85	0.010006	0.159952	1.7614	0.814395	Condition 1	Condition 2	55414.1	N-acetylglucosamine-6-sulfatase OS=Rattus norvegicus OX=10116 GN=Gns PE=1 SV=1	277239	442225	223665	199770	191065	164366	168868	109053	171778	138882	150629	111438
tr|A0A0G2JU15|A0A0G2JU15_RAT;tr|D3ZGM1|D3ZGM1_RAT	2	1	51.03	0.0100883	0.159952	4.49637	0.813244	Condition 2	Condition 1	84557	Pentatricopeptide repeat domain 3 OS=Rattus norvegicus OX=10116 GN=Ptcd3 PE=1 SV=1	81.4878	65.079	43.7321	1596.57	6183.9	20298.9	19959.4	6628.28	28073.2	26483.6	19653	26313.7
P85171|MDGA1_RAT;tr|A0A140TAF4|A0A140TAF4_RAT	7	5	364.38	0.0102039	0.159952	1.42858	0.811634	Condition 1	Condition 2	105976	MAM domain-containing glycosylphosphatidylinositol anchor protein 1 OS=Rattus norvegicus OX=10116 GN=Mdga1 PE=1 SV=1	208250	166042	190615	146132	169362	120555	103239	133206	82771.6	124996	113915	142536
tr|D4ABB2|D4ABB2_RAT	2	1	108.14	0.0102232	0.159952	1.32656	0.811365	Condition 1	Condition 2	44305.8	Megalencephalic leukoencephalopathy with subcortical cysts 1 OS=Rattus norvegicus OX=10116 GN=Mlc1 PE=1 SV=1	1.10388e+06	1.03385e+06	1.33657e+06	1.1161e+06	1.08571e+06	804080	941241	833312	763362	691139	699642	956249
Q66H15|RMD3_RAT	3	2	242.3	0.0102311	0.159952	1.45047	0.811256	Condition 1	Condition 2	52312.1	Regulator of microtubule dynamics protein 3 OS=Rattus norvegicus OX=10116 GN=Rmdn3 PE=1 SV=1	163169	133528	159745	130110	110587	89465.8	83754.7	89294.1	67166.1	106674	100584	94838
tr|A0A0G2K726|A0A0G2K726_RAT;tr|F1MAQ6|F1MAQ6_RAT	4	2	184.22	0.0102433	0.159952	1.53716	0.811087	Condition 1	Condition 2	89206.1	Transmembrane and tetratricopeptide repeat-containing 4 OS=Rattus norvegicus OX=10116 GN=Tmtc4 PE=1 SV=1	53384.4	57502.7	71803.7	59908.4	60901	52617.9	38691.9	53048.2	19308.9	35395.9	41523.1	43704.5
tr|A0A0G2K931|A0A0G2K931_RAT;tr|E9PSV5|E9PSV5_RAT;tr|Q80YG1|Q80YG1_RAT	11	9	539.37	0.0103758	0.161219	1.50952	0.809258	Condition 1	Condition 2	40549.2	Phosphoserine aminotransferase OS=Rattus norvegicus OX=10116 GN=Psat1 PE=1 SV=1	1.29343e+06	965383	770391	914604	766929	876474	477174	571191	917888	754122	487111	493832
tr|A1A5L2|A1A5L2_RAT;tr|Q499Q4|Q499Q4_RAT	20	18	1167.94	0.0105742	0.163493	1.36811	0.806543	Condition 2	Condition 1	63349.3	Pgm1 protein (Fragment) OS=Rattus norvegicus OX=10116 GN=Pgm1 PE=2 SV=1	839236	778043	752451	769517	669700	760260	952636	999607	1.47234e+06	846199	820614	1.15978e+06
Q64610|ENPP2_RAT;tr|D3ZES5|D3ZES5_RAT;tr|F1LSF4|F1LSF4_RAT	2	2	107.41	0.0107343	0.164094	1.4931	0.804374	Condition 1	Condition 2	101576	Ectonucleotide pyrophosphatase/phosphodiesterase family member 2 OS=Rattus norvegicus OX=10116 GN=Enpp2 PE=1 SV=2	68435	34360.2	48289	47243.3	49680.3	53949.6	35375.9	24949.6	26551.8	44359.5	38736.9	32261.2
Q9ET64|NSMA_RAT	3	3	114.36	0.0107775	0.164094	1.81526	0.803791	Condition 1	Condition 2	47644.7	Sphingomyelin phosphodiesterase 2 OS=Rattus norvegicus OX=10116 GN=Smpd2 PE=1 SV=1	168968	192855	209961	215054	152892	120297	183242	115685	70796.1	92057.2	77847.7	44323.8
tr|B2RZD1|B2RZD1_RAT	1	1	50.68	0.0107977	0.164094	1.42643	0.80352	Condition 1	Condition 2	9988.47	Protein transport protein Sec61 subunit beta OS=Rattus norvegicus OX=10116 GN=Sec61b PE=1 SV=1	2.06747e+06	2.20874e+06	2.376e+06	2.48213e+06	2.34433e+06	1.57009e+06	1.72323e+06	1.20685e+06	1.14035e+06	1.42962e+06	1.48634e+06	2.16148e+06
Q9ES67|ARHGB_RAT;tr|A0A0G2JZC6|A0A0G2JZC6_RAT;tr|F1LQS9|F1LQS9_RAT	4	3	141.11	0.0109393	0.164094	1.21609	0.801622	Condition 2	Condition 1	168533	Rho guanine nucleotide exchange factor 11 OS=Rattus norvegicus OX=10116 GN=Arhgef11 PE=1 SV=1	37061.7	30865.6	33129.8	40523.7	38275.7	39036.2	42093.6	44602.8	54439	39846.8	41102.1	44107.8
Q6WAY2|PLPR1_RAT;tr|F1LR11|F1LR11_RAT	2	2	66.58	0.0109957	0.164094	1.86642	0.800871	Condition 1	Condition 2	35886.7	Phospholipid phosphatase-related protein type 1 OS=Rattus norvegicus OX=10116 GN=Plppr1 PE=2 SV=1	191965	179235	242583	193453	221684	87944.5	117817	109148	51919.8	127809	97308.2	94397.5
Q1WIM1|CADM4_RAT;tr|F1M7V6|F1M7V6_RAT	19	15	1268.47	0.0110865	0.164094	1.40194	0.799666	Condition 1	Condition 2	42781.4	Cell adhesion molecule 4 OS=Rattus norvegicus OX=10116 GN=Cadm4 PE=1 SV=1	2.45534e+06	2.75111e+06	2.56951e+06	1.81215e+06	2.14676e+06	1.64464e+06	1.79263e+06	1.68267e+06	1.15226e+06	1.63359e+06	1.74641e+06	1.53598e+06
Q3C2P8|SPRE2_RAT	2	2	68.99	0.0111263	0.164094	1.85084	0.799139	Condition 1	Condition 2	46805.5	Sprouty-related, EVH1 domain-containing protein 2 OS=Rattus norvegicus OX=10116 GN=Spred2 PE=2 SV=1	45463.2	44545.5	42864.4	46435.8	60550.9	26734.1	42993	20272.2	10592	19141.8	24561	26479.4
P19944|RLA1_RAT	19	17	1240.82	0.0111851	0.164094	1.53208	0.798363	Condition 2	Condition 1	11497.9	60S acidic ribosomal protein P1 OS=Rattus norvegicus OX=10116 GN=Rplp1 PE=3 SV=1	1.42598e+07	9.01745e+06	7.54466e+06	1.45488e+07	6.25855e+06	8.35943e+06	1.33662e+07	1.55158e+07	1.80463e+07	1.75745e+07	1.42637e+07	1.31408e+07
tr|D4A1C1|D4A1C1_RAT	6	5	253.18	0.0111894	0.164094	1.40867	0.798307	Condition 1	Condition 2	26293.6	RAB, member of RAS oncogene family-like 3 OS=Rattus norvegicus OX=10116 GN=Rabl3 PE=1 SV=1	245948	283645	273882	237694	233277	154468	203060	149003	185378	178125	163023	135784
P61805|DAD1_RAT	3	2	186.23	0.0112096	0.164094	1.54888	0.79804	Condition 1	Condition 2	12496.7	Dolichyl-diphosphooligosaccharide--protein glycosyltransferase subunit DAD1 OS=Rattus norvegicus OX=10116 GN=Dad1 PE=3 SV=3	2.4501e+06	2.34193e+06	2.21699e+06	2.12208e+06	2.31595e+06	1.26466e+06	1.62579e+06	1.05367e+06	936922	1.3604e+06	1.55296e+06	1.67728e+06
Q6AXT0|RM37_RAT	2	2	134.22	0.0112132	0.164094	1.95991	0.797993	Condition 2	Condition 1	48366	39S ribosomal protein L37, mitochondrial OS=Rattus norvegicus OX=10116 GN=Mrpl37 PE=2 SV=1	67345.6	68369.6	55263.5	60484	60472	69603.1	152983	46172.9	144024	146924	108809	148865
Q63092|CAMKV_RAT	32	29	2180.93	0.0112421	0.164094	1.41098	0.797612	Condition 1	Condition 2	54105.5	CaM kinase-like vesicle-associated protein OS=Rattus norvegicus OX=10116 GN=Camkv PE=1 SV=1	5.64194e+06	6.03567e+06	8.65942e+06	6.38048e+06	6.50287e+06	4.22293e+06	5.47708e+06	4.04053e+06	4.41324e+06	4.11879e+06	4.09699e+06	4.39053e+06
P11348|DHPR_RAT	16	16	978.1	0.0112989	0.164094	1.60031	0.796868	Condition 1	Condition 2	25552.2	Dihydropteridine reductase OS=Rattus norvegicus OX=10116 GN=Qdpr PE=1 SV=1	2.28105e+06	2.02012e+06	2.08122e+06	3.38504e+06	1.57807e+06	1.586e+06	1.56881e+06	1.34418e+06	1.34959e+06	1.66159e+06	878949	1.2775e+06
Q07984|SSRD_RAT	7	5	458.53	0.011345	0.164094	1.34348	0.796264	Condition 1	Condition 2	18979.6	Translocon-associated protein subunit delta OS=Rattus norvegicus OX=10116 GN=Ssr4 PE=2 SV=1	4.13446e+06	3.88441e+06	3.86812e+06	3.14613e+06	3.88445e+06	2.6088e+06	2.4854e+06	3.07779e+06	2.19388e+06	2.92267e+06	3.0428e+06	2.30032e+06
tr|D3ZKR8|D3ZKR8_RAT	2	1	78.65	0.0114473	0.164205	1.47274	0.794931	Condition 2	Condition 1	7928.65	Protein kish OS=Rattus norvegicus OX=10116 GN=Tmem167a PE=3 SV=2	375918	372406	500671	269735	354820	384769	598220	604121	477072	373055	546264	727188
P0C7J6|LRFN1_RAT	6	4	259.69	0.0114574	0.164205	1.68424	0.7948	Condition 1	Condition 2	81969.5	Leucine-rich repeat and fibronectin type III domain-containing protein 1 OS=Rattus norvegicus OX=10116 GN=Lrfn1 PE=1 SV=1	144239	191550	171742	132261	159450	81946.8	85006	124437	51660.6	87540.4	92249.3	82302.5
Q8VHX0|CCG3_RAT	1	1	73.16	0.0115861	0.165051	1.71387	0.793132	Condition 1	Condition 2	35515.5	Voltage-dependent calcium channel gamma-3 subunit OS=Rattus norvegicus OX=10116 GN=Cacng3 PE=1 SV=1	247012	296397	303259	171358	290788	174114	188987	164210	71286	159070	121968	159731
tr|M0R7A6|M0R7A6_RAT	4	1	193.2	0.0116506	0.165051	1.49284	0.792301	Condition 2	Condition 1	195576	Intersectin 2 OS=Rattus norvegicus OX=10116 GN=Itsn2 PE=1 SV=2	17076.2	17582.8	13768	13177.7	13274.8	14957.7	28300.1	27096.1	24290.1	22716.1	13894.5	17815.5
Q9WVJ4|SYJ2B_RAT	3	2	156.8	0.0117261	0.165051	1.49647	0.791332	Condition 1	Condition 2	15824.9	Synaptojanin-2-binding protein OS=Rattus norvegicus OX=10116 GN=Synj2bp PE=1 SV=2	41072.7	40231	41966.2	36189.3	45893.1	26779.1	38693.2	19979.9	21227	23001.4	32216.4	20001.9
P11654|PO210_RAT	1	1	47.73	0.0117405	0.165051	1.45983	0.791148	Condition 1	Condition 2	204157	Nuclear pore membrane glycoprotein 210 OS=Rattus norvegicus OX=10116 GN=Nup210 PE=1 SV=1	12374.9	12809.4	17274.4	11361.1	13306.5	10935.2	7621.6	5663.17	8647.67	8372.14	11386	11782.5
tr|G3V774|G3V774_RAT;tr|Q9Z1X8|Q9Z1X8_RAT	5	4	251.32	0.0117793	0.165051	1.94456	0.790651	Condition 2	Condition 1	33672.9	F-box only protein 2 OS=Rattus norvegicus OX=10116 GN=Fbxo2 PE=4 SV=1	140194	79135.8	119225	123021	96539.4	205786	258113	123981	371483	225642	181474	324761
P61972|NTF2_RAT	2	2	114.32	0.0118638	0.165496	1.64509	0.789573	Condition 1	Condition 2	14478.5	Nuclear transport factor 2 OS=Rattus norvegicus OX=10116 GN=Nutf2 PE=1 SV=1	269296	254307	333775	148700	269006	364975	119553	139386	223660	178495	153245	182600
P29975|AQP1_RAT	2	2	141.63	0.0120309	0.166179	1.92025	0.787455	Condition 1	Condition 2	28856.6	Aquaporin-1 OS=Rattus norvegicus OX=10116 GN=Aqp1 PE=1 SV=4	415336	737410	459860	617423	745983	253700	286493	321409	164027	324347	322006	263644
P19814|TGON3_RAT;tr|Q63575|Q63575_RAT	2	2	111	0.0120615	0.166179	1.57173	0.787069	Condition 1	Condition 2	38304.9	Trans-Golgi network integral membrane protein TGN38 OS=Rattus norvegicus OX=10116 GN=Ttgn1 PE=1 SV=1	286531	271209	319955	358041	283471	150193	202658	179916	136688	152660	206947	183271
P31652|SC6A4_RAT	2	2	115.65	0.0120842	0.166179	1.49131	0.786782	Condition 1	Condition 2	70171.8	Sodium-dependent serotonin transporter OS=Rattus norvegicus OX=10116 GN=Slc6a4 PE=1 SV=1	213630	243238	309404	213751	281114	170334	199676	143946	106868	140308	202570	166506
O88884|AKAP1_RAT;tr|D4A9M6|D4A9M6_RAT	9	8	309.24	0.0121576	0.166179	1.9745	0.78586	Condition 1	Condition 2	91747.4	A-kinase anchor protein 1, mitochondrial OS=Rattus norvegicus OX=10116 GN=Akap1 PE=1 SV=1	116248	131965	102971	68635.5	83681.7	36549.6	48433.8	43161.2	36298.1	48270.6	56429.9	40918.2
P45479|PPT1_RAT	4	4	188.91	0.0121775	0.166179	1.43422	0.785611	Condition 1	Condition 2	34455	Palmitoyl-protein thioesterase 1 OS=Rattus norvegicus OX=10116 GN=Ppt1 PE=1 SV=1	255562	279940	348194	258671	273837	182389	230614	132627	190254	173958	170408	216750
tr|D3ZQG3|D3ZQG3_RAT	2	1	90.29	0.0124496	0.166275	1.48676	0.782223	Condition 2	Condition 1	39068.3	Rhomboid domain-containing 2 OS=Rattus norvegicus OX=10116 GN=Rhbdd2 PE=4 SV=1	162019	136680	219354	221206	229483	192964	339621	247688	186554	286961	313834	352518
tr|D3ZCQ2|D3ZCQ2_RAT	10	10	539.84	0.012474	0.166275	1.24251	0.781922	Condition 2	Condition 1	48344	ALG11, alpha-1,2-mannosyltransferase OS=Rattus norvegicus OX=10116 GN=Alg11 PE=1 SV=2	238797	213208	296101	294939	291238	273151	329060	311831	308183	292822	356199	399163
tr|D3ZT47|D3ZT47_RAT	17	14	1142.08	0.0125056	0.166275	1.67155	0.781532	Condition 1	Condition 2	87420	Family with sequence similarity 171, member A2 OS=Rattus norvegicus OX=10116 GN=Fam171a2 PE=1 SV=2	848828	950012	1.01055e+06	828666	1.20855e+06	525959	516086	640902	280852	595453	572022	608797
Q9JJ46|EBP_RAT	1	1	31.05	0.0125241	0.166275	1.57147	0.781304	Condition 1	Condition 2	26737.5	3-beta-hydroxysteroid-Delta(8),Delta(7)-isomerase OS=Rattus norvegicus OX=10116 GN=Ebp PE=2 SV=3	206196	211216	218189	187012	176094	146796	165747	70503.8	73976.5	138348	127589	152771
P14056|ARAF_RAT;tr|Q6P9W2|Q6P9W2_RAT	2	2	68.97	0.0125725	0.166275	1.70151	0.780708	Condition 1	Condition 2	67551.5	Serine/threonine-protein kinase A-Raf OS=Rattus norvegicus OX=10116 GN=Araf PE=1 SV=1	58877.8	48485.9	87291.2	56660.8	52220.5	40473.1	50584.1	20357.6	23386.4	26635.5	34834.6	46380.8
P45953|ACADV_RAT;tr|Q5M9H2|Q5M9H2_RAT	6	6	257.37	0.012586	0.166275	1.31026	0.780542	Condition 2	Condition 1	70749.3	Very long-chain specific acyl-CoA dehydrogenase, mitochondrial OS=Rattus norvegicus OX=10116 GN=Acadvl PE=1 SV=1	125328	105258	107331	87312.2	131413	108342	170947	158198	158531	135204	109015	139407
tr|A0A0G2K0Q8|A0A0G2K0Q8_RAT;tr|A0A0G2K518|A0A0G2K518_RAT;tr|B5DEX6|B5DEX6_RAT;tr|D3ZEV8|D3ZEV8_RAT	5	4	194.07	0.0125922	0.166275	1.52044	0.780466	Condition 1	Condition 2	90675.4	Sushi domain-containing 2 OS=Rattus norvegicus OX=10116 GN=Susd2 PE=1 SV=1	153506	167882	157057	92416.5	103802	101169	103648	76372.7	76581.2	105849	83188.8	64629.2
Q5RJQ0|CHST1_RAT	2	2	41.37	0.0126667	0.166275	1.65071	0.779553	Condition 1	Condition 2	46885	Carbohydrate sulfotransferase 1 OS=Rattus norvegicus OX=10116 GN=Chst1 PE=2 SV=1	67177.7	47432.2	53838.5	52348	45600.2	31728.8	48690.7	35906.8	19140.9	22226	31178.4	23461.2
P08461|ODP2_RAT	15	14	635.99	0.0127307	0.166275	1.67555	0.778771	Condition 2	Condition 1	67165.9	Dihydrolipoyllysine-residue acetyltransferase component of pyruvate dehydrogenase complex, mitochondrial OS=Rattus norvegicus OX=10116 GN=Dlat PE=1 SV=3	763042	1.09425e+06	619135	549405	766964	871559	1.08515e+06	1.4527e+06	1.48402e+06	1.75871e+06	702569	1.33219e+06
Q5U220|TM254_RAT	2	1	91.24	0.0127589	0.166275	1.84378	0.778427	Condition 1	Condition 2	14289.6	Transmembrane protein 254 OS=Rattus norvegicus OX=10116 GN=Tmem254 PE=2 SV=1	358055	425761	446683	460010	412497	274089	357569	265220	170451	216165	204972	74876.6
tr|D3ZUY0|D3ZUY0_RAT	9	9	508.05	0.0127749	0.166275	1.41183	0.778232	Condition 1	Condition 2	36195.6	Retinol dehydrogenase 14 OS=Rattus norvegicus OX=10116 GN=Rdh14 PE=1 SV=1	318270	553509	459434	326833	375856	320322	343307	294823	230663	247908	283440	267364
tr|D4A7E9|D4A7E9_RAT	3	2	199.31	0.0128512	0.166275	1.38953	0.777305	Condition 1	Condition 2	42913	Stomatin-like 1 OS=Rattus norvegicus OX=10116 GN=Stoml1 PE=4 SV=1	180272	176696	174216	209127	170862	120373	159990	119048	150633	102012	102130	108556
Q0HA29|NMNA2_RAT;tr|F1LPZ7|F1LPZ7_RAT	1	1	30.35	0.0128732	0.166275	2.33894	0.777038	Condition 1	Condition 2	34444.6	Nicotinamide/nicotinic acid mononucleotide adenylyltransferase 2 OS=Rattus norvegicus OX=10116 GN=Nmnat2 PE=2 SV=1	123779	84706.6	70863.6	64771.5	69954.2	75980.4	47794	30479.4	6799.7	60469.9	44564.7	19412.5
tr|F1M9G9|F1M9G9_RAT	40	1	1966.78	0.0130464	0.166526	1.70956	0.774948	Condition 1	Condition 2	220895	Sodium channel protein OS=Rattus norvegicus OX=10116 GN=Scn2a PE=1 SV=3	66601.9	96405.4	88809.5	61352.6	90091.1	61919.2	44453.2	68279	35787.3	35313.3	66682.5	21590.3
tr|D3ZZW1|D3ZZW1_RAT	6	5	232.55	0.0130801	0.166526	1.39229	0.774544	Condition 1	Condition 2	214963	Dedicator of cyto-kinesis 1 OS=Rattus norvegicus OX=10116 GN=Dock1 PE=1 SV=1	89029.4	112814	126691	82472.8	128388	105324	64534.5	73488.8	61778	71702.6	83627.4	107933
tr|F1LQP8|F1LQP8_RAT	5	3	294.76	0.0131119	0.166526	1.41361	0.774163	Condition 1	Condition 2	88450.5	Cadherin-6 OS=Rattus norvegicus OX=10116 GN=Cdh6 PE=1 SV=3	102354	110318	138226	89547.2	118281	80988.9	91108.4	77616.5	50229.6	76769.1	72804.1	84012.4
Q5U2R7|MESD_RAT	8	8	407.16	0.0131211	0.166526	1.63725	0.774053	Condition 1	Condition 2	25215.6	LRP chaperone MESD OS=Rattus norvegicus OX=10116 GN=Mesd PE=2 SV=1	898051	1.06039e+06	1.26309e+06	1.12207e+06	1.07045e+06	746261	1.02154e+06	475751	466752	456508	398189	943868
tr|A0A0G2JWC7|A0A0G2JWC7_RAT;tr|Q5XI19|Q5XI19_RAT	5	4	273.13	0.0131579	0.166526	1.36084	0.773612	Condition 1	Condition 2	79623.7	Fermitin family member 2 OS=Rattus norvegicus OX=10116 GN=Fermt2 PE=1 SV=1	410102	436940	379404	331033	302720	387299	186794	322668	289718	347213	259679	245477
Q8VID1|DHRS4_RAT	1	1	47.79	0.013252	0.167043	2.82158	0.77249	Condition 2	Condition 1	29821.8	Dehydrogenase/reductase SDR family member 4 OS=Rattus norvegicus OX=10116 GN=Dhrs4 PE=2 SV=2	2651.39	1774.81	3513.29	17857.5	64262	20139.1	52355.4	31347	44152.7	47262.4	74180.1	61635.5
tr|D3Z981|D3Z981_RAT	59	43	3937.91	0.0134081	0.168335	1.42666	0.770638	Condition 1	Condition 2	213190	Plexin A1 OS=Rattus norvegicus OX=10116 GN=Plxna1 PE=1 SV=3	2.47792e+06	2.85231e+06	3.12179e+06	2.69561e+06	3.11013e+06	1.67931e+06	2.04151e+06	1.91406e+06	1.35462e+06	1.95244e+06	2.1068e+06	1.80146e+06
tr|Q8R2H0|Q8R2H0_RAT;tr|A0A0G2KAG3|A0A0G2KAG3_RAT	13	10	976.95	0.0136288	0.170424	1.32063	0.768045	Condition 2	Condition 1	13667.4	V-type proton ATPase subunit G OS=Rattus norvegicus OX=10116 GN=Atp6v1g2 PE=3 SV=1	7.31692e+06	6.21336e+06	8.00105e+06	6.61462e+06	5.93385e+06	6.40199e+06	1.13155e+07	8.04874e+06	8.26517e+06	7.1043e+06	7.83942e+06	1.08883e+07
tr|A0A0G2JSM4|A0A0G2JSM4_RAT	1	1	41.85	0.0137099	0.170757	1.58556	0.767099	Condition 1	Condition 2	12410.2	BET1-like protein OS=Rattus norvegicus OX=10116 GN=Bet1l PE=1 SV=1	147832	155224	120328	150581	202808	138034	125269	81718.9	49204	78605.8	104311	137853
tr|A0A0G2JY11|A0A0G2JY11_RAT;tr|D4AAV9|D4AAV9_RAT	2	2	98.39	0.013778	0.170927	2.04522	0.766307	Condition 1	Condition 2	26773.8	Tetraspanin OS=Rattus norvegicus OX=10116 GN=Tspan9 PE=1 SV=1	163688	158405	190011	130114	190799	214772	124672	66417.9	93097.7	102696	105032	20395.9
Q5I0E7|TMED9_RAT	14	8	1131.75	0.0139398	0.171235	1.55798	0.764434	Condition 1	Condition 2	27028.1	Transmembrane emp24 domain-containing protein 9 OS=Rattus norvegicus OX=10116 GN=Tmed9 PE=1 SV=1	5.9619e+06	3.95243e+06	5.15984e+06	5.18166e+06	5.30758e+06	3.5877e+06	3.7808e+06	3.33191e+06	1.55905e+06	3.11353e+06	3.77476e+06	3.15078e+06
P29534|VCAM1_RAT	13	9	587.93	0.0139841	0.171235	1.26964	0.763924	Condition 1	Condition 2	81246.3	Vascular cell adhesion protein 1 OS=Rattus norvegicus OX=10116 GN=Vcam1 PE=2 SV=1	405798	407669	509790	368827	380306	330135	323111	369840	257186	285045	312716	344388
tr|F1M853|F1M853_RAT	28	24	1887.39	0.0139957	0.171235	1.53554	0.763791	Condition 1	Condition 2	157503	Ribosome-binding protein 1 OS=Rattus norvegicus OX=10116 GN=Rrbp1 PE=1 SV=3	2.43884e+06	2.97551e+06	3.16643e+06	2.1217e+06	3.09763e+06	1.7841e+06	1.6321e+06	1.71029e+06	1.02872e+06	1.64174e+06	2.44047e+06	1.69572e+06
Q4V7D3|MACOI_RAT	2	1	88.04	0.014021	0.171235	2.73945	0.7635	Condition 1	Condition 2	76082.5	Macoilin OS=Rattus norvegicus OX=10116 GN=Maco1 PE=1 SV=1	49986.7	54051.5	49040	48819.8	54187.7	27509	45340.1	3824.26	5267.99	21019.8	25990.5	2079.91
P31722|C1QC_RAT;tr|A0A0H2UHK1|A0A0H2UHK1_RAT;tr|A0A3B0IYY4|A0A3B0IYY4_RAT	2	2	116.87	0.0140756	0.171236	1.69082	0.762873	Condition 1	Condition 2	25686	Complement C1q subcomponent subunit C OS=Rattus norvegicus OX=10116 GN=C1qc PE=1 SV=2	171513	155304	125036	245450	116868	107130	116230	63820.8	79281.9	103190	60910.5	121451
tr|A0A0G2K4Y1|A0A0G2K4Y1_RAT;tr|A0A0G2K5E4|A0A0G2K5E4_RAT;tr|A1KXF7|A1KXF7_RAT;tr|G3V6I5|G3V6I5_RAT;tr|Q2TVU3|Q2TVU3_RAT;tr|Q2UZS7|Q2UZS7_RAT	4	4	243.58	0.0143275	0.173603	1.537	0.760004	Condition 2	Condition 1	49416.1	DnaJ heat shock protein family (Hsp40) member A3 OS=Rattus norvegicus OX=10116 GN=Dnaja3 PE=1 SV=1	127201	217667	142155	86520.2	131864	160231	227619	184999	170322	243384	196929	307233
tr|A3FM27|A3FM27_RAT;tr|G3V8C4|G3V8C4_RAT	2	1	83.21	0.0144578	0.173603	1.35498	0.758532	Condition 1	Condition 2	28636.9	Chloride intracellular channel protein OS=Rattus norvegicus OX=10116 GN=Clic4 PE=2 SV=1	228521	205703	267562	225375	306292	247942	124102	202719	154689	188281	227809	195699
Q64535|ATP7B_RAT;tr|A0A0G2JWJ5|A0A0G2JWJ5_RAT;tr|Q9QUG4|Q9QUG4_RAT;tr|Q9R0T2|Q9R0T2_RAT	1	1	20.65	0.0145214	0.173603	1.99195	0.757817	Condition 2	Condition 1	155990	Copper-transporting ATPase 2 OS=Rattus norvegicus OX=10116 GN=Atp7b PE=1 SV=1	233220	123332	153511	216663	277898	391138	240846	352981	527649	431106	429090	798612
tr|A0A096MJ78|A0A096MJ78_RAT;tr|A0A0G2K3F4|A0A0G2K3F4_RAT;tr|B2GV40|B2GV40_RAT	1	1	45.26	0.0146158	0.173603	1.61381	0.75676	Condition 1	Condition 2	42918.6	Similar to SPRED-3 (Predicted), isoform CRA_a OS=Rattus norvegicus OX=10116 GN=Spred3 PE=4 SV=1	108517	133131	129528	87572.5	133959	75180.1	79982.2	76061.2	37141.7	98395.9	61976.1	60301.6
tr|A0A0G2K561|A0A0G2K561_RAT;tr|F1LP13|F1LP13_RAT;tr|Q8CIN2|Q8CIN2_RAT;tr|Q8CIN3|Q8CIN3_RAT	7	6	334.98	0.0146427	0.173603	1.47129	0.756459	Condition 1	Condition 2	149924	Protein tyrosine phosphatase, receptor type, G OS=Rattus norvegicus OX=10116 GN=Ptprg PE=1 SV=1	306363	307950	315309	195524	284286	209478	202841	230419	113114	175666	178245	200048
Q811U3|RB6I2_RAT;tr|A0A0G2JYT1|A0A0G2JYT1_RAT;tr|F1LPE9|F1LPE9_RAT	12	8	492.62	0.0147343	0.173603	1.19825	0.755437	Condition 2	Condition 1	108818	ELKS/Rab6-interacting/CAST family member 1 OS=Rattus norvegicus OX=10116 GN=Erc1 PE=1 SV=1	884517	962029	875869	941945	737529	743934	1.12605e+06	1.11403e+06	967344	887223	966881	1.10448e+06
tr|A0A0G2K0F3|A0A0G2K0F3_RAT	29	19	1815.41	0.0147552	0.173603	1.52702	0.755205	Condition 1	Condition 2	171068	Erythrocyte membrane protein band 4.1-like 1 OS=Rattus norvegicus OX=10116 GN=Epb41l1 PE=1 SV=1	3.19108e+06	3.0551e+06	3.24496e+06	2.34886e+06	3.98194e+06	2.02353e+06	1.32257e+06	2.80724e+06	1.99175e+06	2.18691e+06	1.72319e+06	1.65482e+06
Q80WK7|S29A3_RAT	1	1	29.92	0.0147988	0.173603	2.23645	0.754721	Condition 2	Condition 1	51676.6	Equilibrative nucleoside transporter 3 OS=Rattus norvegicus OX=10116 GN=Slc29a3 PE=1 SV=2	9550.02	4627.02	14784.6	13779.3	21087.6	13895.5	47523.4	13636.8	23506.6	30822.2	37364	20972.8
tr|G3V7J3|G3V7J3_RAT	6	6	173.91	0.0148131	0.173603	1.52925	0.754562	Condition 1	Condition 2	84918	Leucine rich repeat and fibronectin type III domain containing 2 OS=Rattus norvegicus OX=10116 GN=Lrfn2 PE=4 SV=1	49861.4	59866.6	69084.6	72855.1	86723.7	40528.8	50693.1	38358.8	29016.4	39150.2	49704.7	40858.7
P97887|PSN1_RAT	3	2	235.67	0.0148611	0.173603	1.49264	0.754031	Condition 1	Condition 2	52790	Presenilin-1 OS=Rattus norvegicus OX=10116 GN=Psen1 PE=1 SV=1	410341	494541	503037	488933	467172	286744	405593	293325	185826	251175	304702	335271
P62747|RHOB_RAT	31	15	1583.79	0.014905	0.173603	1.48905	0.753546	Condition 1	Condition 2	22123.4	Rho-related GTP-binding protein RhoB OS=Rattus norvegicus OX=10116 GN=Rhob PE=1 SV=1	7.72919e+06	9.48151e+06	8.22664e+06	5.00136e+06	8.07274e+06	5.54785e+06	4.71041e+06	6.43023e+06	3.37476e+06	4.81069e+06	5.27651e+06	4.9863e+06
P20171|RASH_RAT	19	2	1290.87	0.014934	0.173603	1.6495	0.753226	Condition 1	Condition 2	21298.1	GTPase HRas OS=Rattus norvegicus OX=10116 GN=Hras PE=1 SV=2	7.73908e+06	1.01038e+07	8.96614e+06	4.67409e+06	6.13327e+06	5.22597e+06	4.73684e+06	6.43244e+06	3.98486e+06	3.60918e+06	4.3789e+06	2.83066e+06
tr|G3V8D0|G3V8D0_RAT;tr|P97877|P97877_RAT	9	8	426.17	0.0151058	0.174953	1.3444	0.751339	Condition 1	Condition 2	43901.8	ST8 alpha-N-acetyl-neuraminide alpha-2,8-sialyltransferase 3 OS=Rattus norvegicus OX=10116 GN=St8sia3 PE=1 SV=1	517883	445233	436823	382651	402392	311911	364642	362620	269156	228908	305903	326020
tr|M0RDD7|M0RDD7_RAT	3	3	118.98	0.0152086	0.175496	1.66776	0.750215	Condition 1	Condition 2	22136.7	Chromatin target of PRMT1-like 1 OS=Rattus norvegicus OX=10116 GN=Chtopl1 PE=4 SV=1	180901	123650	188257	276604	146008	156829	141312	115968	86405.8	94145.7	145991	59104.6
tr|D3ZUJ7|D3ZUJ7_RAT	1	1	49.46	0.015339	0.176352	69.4726	0.748799	Condition 2	Condition 1	68108	Ankyrin repeat domain 13 family, member D (Predicted) OS=Rattus norvegicus OX=10116 GN=Ankrd13d PE=1 SV=1	235.909	0	0	0	0	43.7778	1905.08	0	1636.36	4389.39	1404.2	10095.5
P31647|S6A11_RAT;P31643|SC6A6_RAT;tr|A0A0G2K227|A0A0G2K227_RAT	10	9	564.75	0.0155141	0.17676	1.31668	0.746908	Condition 1	Condition 2	69947.1	Sodium- and chloride-dependent GABA transporter 3 OS=Rattus norvegicus OX=10116 GN=Slc6a11 PE=1 SV=1	4.38566e+06	4.77427e+06	5.94014e+06	4.00212e+06	5.98457e+06	4.50777e+06	4.60514e+06	3.76061e+06	2.87544e+06	3.97021e+06	3.89076e+06	3.37446e+06
tr|D4A604|D4A604_RAT	12	12	616.93	0.0155316	0.17676	1.25892	0.746721	Condition 1	Condition 2	67502.6	Phosphatidylinositol glycan anchor biosynthesis, class T OS=Rattus norvegicus OX=10116 GN=Pigt PE=1 SV=2	1.1278e+06	1.21996e+06	1.26518e+06	1.07548e+06	1.16962e+06	1.09353e+06	1.05516e+06	836892	667679	924445	866384	1.17126e+06
tr|D3ZME3|D3ZME3_RAT	9	2	400.65	0.0155453	0.17676	1.41887	0.746573	Condition 2	Condition 1	33427.6	Uncharacterized protein OS=Rattus norvegicus OX=10116 PE=1 SV=1	39994.2	44931.8	31746.2	48492.3	49816.1	55782.4	48091.7	57078.2	65656.6	58321.6	63904.1	91124.2
Q63364|PJA2_RAT;tr|A0A0H2UHM9|A0A0H2UHM9_RAT	1	1	49.1	0.0155997	0.17676	3.01202	0.745989	Condition 1	Condition 2	77920.9	E3 ubiquitin-protein ligase Praja-2 OS=Rattus norvegicus OX=10116 GN=Pja2 PE=2 SV=1	36278.7	40627.3	37536.3	107915	72112	16676.7	50245.9	5986.07	7078.93	26553.7	7806.9	5630.11
tr|M0R3X3|M0R3X3_RAT	1	1	50.5	0.0159231	0.178911	1.63203	0.742548	Condition 1	Condition 2	126075	Rho guanine nucleotide exchange factor 10 OS=Rattus norvegicus OX=10116 GN=Arhgef10 PE=4 SV=2	23256	32191	38471.8	20211.4	29106.9	42575.4	11858	14909.5	16916.9	24041.1	19206.2	26921.9
P23347|B3A2_RAT	2	1	81.93	0.0159568	0.178911	1.62	0.742192	Condition 1	Condition 2	136636	Anion exchange protein 2 OS=Rattus norvegicus OX=10116 GN=Slc4a2 PE=1 SV=1	52179	46859.8	49003.4	47336.5	61300.6	27615	36458.4	39730.1	26556.7	19204.9	34299.8	19240.3
Q9QZG1|S22AN_RAT	8	6	324.66	0.0159864	0.178911	1.83802	0.74188	Condition 2	Condition 1	74207.8	Solute carrier family 22 member 23 OS=Rattus norvegicus OX=10116 GN=Slc22a23 PE=2 SV=2	906768	717255	602246	497659	627225	674100	924453	1.45666e+06	2.38402e+06	881670	821487	930216
Q9R0E0|CEGT_RAT	2	2	91.42	0.0160176	0.178911	1.91405	0.741551	Condition 1	Condition 2	44822.6	Ceramide glucosyltransferase OS=Rattus norvegicus OX=10116 GN=Ugcg PE=1 SV=1	367575	582255	458357	199897	414010	259555	149393	352636	123476	177203	250213	139136
Q68FS1|NUBP2_RAT	1	1	42.13	0.0161286	0.179512	5.16417	0.740385	Condition 1	Condition 2	28926.3	Cytosolic Fe-S cluster assembly factor NUBP2 OS=Rattus norvegicus OX=10116 GN=Nubp2 PE=1 SV=1	65695.1	21508	59357.9	60952.8	56583.5	10396.9	23528.7	13084.8	180.789	2646.06	1437.29	12275.9
Q07936|ANXA2_RAT	19	18	1525.16	0.0163307	0.179871	1.49295	0.738276	Condition 1	Condition 2	38678.2	Annexin A2 OS=Rattus norvegicus OX=10116 GN=Anxa2 PE=1 SV=2	3.85902e+06	3.16944e+06	4.52068e+06	5.02861e+06	4.32421e+06	2.77375e+06	2.70797e+06	4.02919e+06	2.26525e+06	1.99691e+06	2.84824e+06	2.0108e+06
D4ACN8|PLRKT_RAT	2	2	92.33	0.01634	0.179871	1.44696	0.738179	Condition 1	Condition 2	17312.3	Plasminogen receptor (KT) OS=Rattus norvegicus OX=10116 GN=Plgrkt PE=1 SV=1	162446	222937	232725	164611	222267	126963	183325	126652	103859	125982	123839	118639
Q8VHW9|CCG4_RAT	1	1	47.54	0.0163825	0.179871	1.5658	0.737738	Condition 1	Condition 2	36522.7	Voltage-dependent calcium channel gamma-4 subunit OS=Rattus norvegicus OX=10116 GN=Cacng4 PE=1 SV=1	260156	365529	260120	269357	336906	265814	200040	226312	86666.7	250342	212165	147149
B2GUY0|MA1B1_RAT	4	4	118.19	0.0163901	0.179871	1.45262	0.73766	Condition 1	Condition 2	74894.6	Endoplasmic reticulum mannosyl-oligosaccharide 1,2-alpha-mannosidase OS=Rattus norvegicus OX=10116 GN=Man1b1 PE=2 SV=2	130216	134085	132180	94692.3	186194	113530	120480	98848.2	61567.5	84381.4	96639.2	82547.2
Q9JK71|MAGI3_RAT;tr|F1M7S0|F1M7S0_RAT	3	2	96.76	0.0165314	0.180239	1.72459	0.736199	Condition 2	Condition 1	160562	Membrane-associated guanylate kinase, WW and PDZ domain-containing protein 3 OS=Rattus norvegicus OX=10116 GN=Magi3 PE=1 SV=2	80978.6	91689.7	120746	231421	95217.6	94524.2	182923	183828	333267	136458	168812	227064
tr|A0A0G2K5J5|A0A0G2K5J5_RAT;tr|D4A9F4|D4A9F4_RAT	3	2	104.36	0.0165385	0.180239	1.34859	0.736126	Condition 1	Condition 2	56095.4	Netrin G2 OS=Rattus norvegicus OX=10116 GN=Ntng2 PE=4 SV=1	83824.2	88932.2	87358.4	89687.7	86352.5	66502.1	70292.6	67389.2	38385.8	59473	60018.7	77168.8
tr|G3V7N0|G3V7N0_RAT	4	4	207.49	0.0166588	0.180434	1.4778	0.734889	Condition 1	Condition 2	41851.2	Heparan sulfate 2-O-sulfotransferase 1 OS=Rattus norvegicus OX=10116 GN=Hs2st1 PE=1 SV=1	288270	310079	367262	265354	378379	214740	280073	194829	153096	151801	181035	273494
P63281|UBC9_RAT;tr|A0A0G2KB55|A0A0G2KB55_RAT	5	5	219.19	0.0166713	0.180434	1.19884	0.734761	Condition 1	Condition 2	18006.8	SUMO-conjugating enzyme UBC9 OS=Rattus norvegicus OX=10116 GN=Ube2i PE=1 SV=1	577589	471684	468720	575789	436302	464344	352058	467771	401860	426014	419231	430833
tr|A0A096MJ90|A0A096MJ90_RAT;tr|B5DFM3|B5DFM3_RAT;tr|F1LNW6|F1LNW6_RAT	11	11	619.64	0.0167923	0.180539	1.63288	0.733524	Condition 1	Condition 2	13181.2	Lymphocyte antigen 6 family member H (Fragment) OS=Rattus norvegicus OX=10116 GN=Ly6h PE=4 SV=6	8.42669e+06	1.08504e+07	1.07697e+07	9.2001e+06	1.02292e+07	7.30456e+06	7.34911e+06	6.75047e+06	5.16553e+06	5.23185e+06	2.3576e+06	7.91883e+06
tr|B2RYP0|B2RYP0_RAT	21	1	1109.74	0.016796	0.180539	1.26786	0.733486	Condition 1	Condition 2	22036.4	Ras homolog family member C OS=Rattus norvegicus OX=10116 GN=Rhoc PE=1 SV=1	200989	186030	192704	177286	236432	173846	131001	129824	188566	152333	131644	187306
Q99MG9|KCIP4_RAT;Q9JM47|CSEN_RAT;tr|A0A140TAG1|A0A140TAG1_RAT	6	4	196.9	0.0168821	0.180845	1.35485	0.73261	Condition 1	Condition 2	28755.7	Kv channel-interacting protein 4 OS=Rattus norvegicus OX=10116 GN=Kcnip4 PE=1 SV=1	166275	176904	170728	122155	131644	106246	109499	109664	84244.5	107885	103946	129815
Q4TU93|MRC2_RAT;tr|F1LMA7|F1LMA7_RAT	7	7	372.92	0.0169434	0.180883	1.39768	0.731988	Condition 1	Condition 2	167021	C-type mannose receptor 2 OS=Rattus norvegicus OX=10116 GN=Mrc2 PE=1 SV=1	131272	160196	140774	120067	194917	111751	96412.2	108361	77824.5	102764	88256.8	140953
Q63564|SV2B_RAT	31	27	1820.68	0.0173342	0.183055	1.36702	0.728058	Condition 2	Condition 1	77502.5	Synaptic vesicle glycoprotein 2B OS=Rattus norvegicus OX=10116 GN=Sv2b PE=1 SV=1	3.91468e+06	4.29105e+06	4.73591e+06	3.48123e+06	3.85107e+06	4.59017e+06	7.18106e+06	4.85866e+06	4.31613e+06	4.88476e+06	5.256e+06	7.49321e+06
tr|Q5XI34|Q5XI34_RAT	44	29	2602.54	0.0173468	0.183055	1.42456	0.727932	Condition 2	Condition 1	65322.7	Protein phosphatase 2 (Formerly 2A), regulatory subunit A (PR 65), alpha isoform, isoform CRA_a OS=Rattus norvegicus OX=10116 GN=Ppp2r1a PE=1 SV=1	3.53501e+06	3.05083e+06	2.76015e+06	2.83135e+06	3.60243e+06	4.93854e+06	3.24e+06	5.00207e+06	6.13354e+06	5.34321e+06	5.20855e+06	4.58718e+06
Q5BK85|TMED1_RAT	1	1	49.73	0.0175581	0.183055	1.65075	0.725834	Condition 2	Condition 1	25209.7	Transmembrane emp24 domain-containing protein 1 OS=Rattus norvegicus OX=10116 GN=Tmed1 PE=2 SV=1	74493.5	35224.9	29495.5	40806.6	57754.5	30429.3	82626.1	75340.3	107453	58394	68947	49976.5
Q5FVJ4|RELL2_RAT	4	4	216.93	0.0175949	0.183055	2.15067	0.72547	Condition 1	Condition 2	32133.9	RELT-like protein 2 OS=Rattus norvegicus OX=10116 GN=Rell2 PE=2 SV=1	66535.3	111422	150986	118632	159413	91687.3	119623	15307.3	23588.6	43659.5	52449.1	70236.1
P11884|ALDH2_RAT;tr|F1LN88|F1LN88_RAT	7	5	437.12	0.017598	0.183055	1.60542	0.725439	Condition 2	Condition 1	56488.5	Aldehyde dehydrogenase, mitochondrial OS=Rattus norvegicus OX=10116 GN=Aldh2 PE=1 SV=1	408813	251146	226467	300742	180612	296568	326893	411535	723956	483257	346431	379902
G3V9D0|PGLT1_RAT;tr|A0A140TAF7|A0A140TAF7_RAT	7	7	308.26	0.017622	0.183055	1.49207	0.725203	Condition 1	Condition 2	46509.7	Protein O-glucosyltransferase 1 OS=Rattus norvegicus OX=10116 GN=Poglut1 PE=3 SV=1	354422	432366	359898	228493	370794	334590	237306	256152	127688	254764	243736	274767
P63081|VATL_RAT	18	17	794.35	0.0176723	0.183055	1.35106	0.724707	Condition 2	Condition 1	15807.9	V-type proton ATPase 16 kDa proteolipid subunit OS=Rattus norvegicus OX=10116 GN=Atp6v0c PE=2 SV=1	6.65294e+06	4.95449e+06	6.17266e+06	7.5878e+06	4.18392e+06	6.19491e+06	8.2063e+06	8.26829e+06	7.8371e+06	7.29236e+06	6.38693e+06	1.03051e+07
Q9Z2L9|NDRG4_RAT;tr|G3V7P8|G3V7P8_RAT	12	1	612.86	0.0176782	0.183055	1.35483	0.724649	Condition 2	Condition 1	38486.8	Protein NDRG4 OS=Rattus norvegicus OX=10116 GN=Ndrg4 PE=1 SV=1	100021	152029	120052	103530	114202	93461.9	127054	152714	177053	197972	152626	118331
tr|A0A096MKE2|A0A096MKE2_RAT;tr|D4A719|D4A719_RAT	5	2	220.23	0.0177255	0.183055	1.24531	0.724183	Condition 1	Condition 2	18884.5	Sorting nexin 12 OS=Rattus norvegicus OX=10116 GN=Snx12 PE=1 SV=1	226186	245914	278573	255719	249142	211972	188501	208954	223488	203634	214193	139651
tr|D3ZDT1|D3ZDT1_RAT;tr|D3ZM69|D3ZM69_RAT	25	17	1416.57	0.01773	0.183055	1.49996	0.72414	Condition 1	Condition 2	102594	Erythrocyte membrane protein band 4.1-like 2 OS=Rattus norvegicus OX=10116 GN=Epb41l2 PE=1 SV=3	2.86451e+06	2.20497e+06	2.10316e+06	1.41871e+06	1.87523e+06	1.44172e+06	962624	1.77593e+06	1.24882e+06	1.49227e+06	1.2621e+06	1.19735e+06
Q5FVL3|DIK1B_RAT	3	2	142.37	0.0181707	0.184395	1.48791	0.719847	Condition 2	Condition 1	48837.8	Divergent protein kinase domain 1B OS=Rattus norvegicus OX=10116 GN=Dipk1b PE=3 SV=2	263075	316615	240991	188322	287020	274113	415372	593850	318509	322853	411087	274545
O08957|NRN1_RAT;tr|M0RBE5|M0RBE5_RAT	3	3	152.54	0.0182047	0.184395	1.71008	0.719519	Condition 1	Condition 2	15288.7	Neuritin OS=Rattus norvegicus OX=10116 GN=Nrn1 PE=1 SV=1	315168	255888	414471	213732	255233	205782	275519	188560	92579.3	177660	146812	89747.4
tr|D4A8G7|D4A8G7_RAT	3	2	161.83	0.0183019	0.184395	1.52419	0.718583	Condition 1	Condition 2	61463.5	SNW domain-containing 1 OS=Rattus norvegicus OX=10116 GN=Snw1 PE=1 SV=1	99821.5	87386.9	87584.6	97103.5	54448.7	65861.6	41232.9	38006.9	55240.9	77321.7	42652.4	68474.9
P51871|CP4F6_RAT;P51870|CP4F5_RAT;tr|A0A0G2K3K4|A0A0G2K3K4_RAT;tr|D4AB65|D4AB65_RAT	2	1	93.99	0.0183201	0.184395	1.49923	0.718409	Condition 1	Condition 2	61541.6	Cytochrome P450 4F6 OS=Rattus norvegicus OX=10116 GN=Cyp4f6 PE=2 SV=1	53343.2	65792.8	65359.3	52917.1	92804	70486.8	49457.9	50181.5	26034.4	34618.5	59862.4	47118.3
P02401|RLA2_RAT;tr|D4A4D5|D4A4D5_RAT	7	6	649.58	0.0183232	0.184395	1.47604	0.718378	Condition 2	Condition 1	11692	60S acidic ribosomal protein P2 OS=Rattus norvegicus OX=10116 GN=Rplp2 PE=1 SV=2	1.9035e+07	1.09482e+07	1.07567e+07	2.16022e+07	9.01786e+06	1.24783e+07	1.96803e+07	1.70551e+07	2.57517e+07	2.23805e+07	2.04083e+07	1.84731e+07
P97524|S27A2_RAT;tr|Q66HN6|Q66HN6_RAT	1	1	31.89	0.0183809	0.184395	5.6724	0.717826	Condition 1	Condition 2	70693.9	Very long-chain acyl-CoA synthetase OS=Rattus norvegicus OX=10116 GN=Slc27a2 PE=1 SV=1	15264	128792	7308.82	60041.5	91461.1	29689	28185.2	6770.37	2497	1645.83	12372.9	7155.81
D4A1J9|LRFN5_RAT;tr|A0A0G2K532|A0A0G2K532_RAT	4	3	174.74	0.0184173	0.184395	1.47089	0.717477	Condition 1	Condition 2	79339.4	Leucine-rich repeat and fibronectin type-III domain-containing protein 5 OS=Rattus norvegicus OX=10116 GN=Lrfn5 PE=1 SV=1	295299	404651	404959	265120	325140	225602	230866	237967	132803	218436	221026	264758
tr|F1LNF3|F1LNF3_RAT	1	1	45.97	0.0185363	0.184395	2.87256	0.716341	Condition 2	Condition 1	101919	Nuclear transcription factor, X-box-binding-like 1 OS=Rattus norvegicus OX=10116 GN=Nfxl1 PE=1 SV=1	6612.8	7109.34	12196.1	30074.8	35482.3	29748.3	50381.7	26603.1	24721.3	57356	61807.5	127352
tr|G3V7N6|G3V7N6_RAT	12	1	737.98	0.0186454	0.184395	2.15596	0.715305	Condition 1	Condition 2	53379.6	Membrane-bound O-acyltransferase domain-containing 7-like 1 OS=Rattus norvegicus OX=10116 GN=Mboat7l1 PE=1 SV=1	1.00945e+06	1.98429e+06	1.18068e+06	386656	1.22118e+06	874077	433619	686126	418946	724671	436220	387832
tr|A0A0G2JWI0|A0A0G2JWI0_RAT	1	1	22.05	0.0187432	0.184395	8.9497	0.714379	Condition 2	Condition 1	35460.3	SIX homeobox 3 OS=Rattus norvegicus OX=10116 GN=Six3 PE=4 SV=1	10978.1	6701.31	10149.6	348.721	4419.46	6382.94	6153.86	11238.7	25112	69366.4	101333	135656
Q6MG11|ATAT_RAT	7	5	291.29	0.0187445	0.184395	1.42034	0.714367	Condition 1	Condition 2	47326.8	Alpha-tubulin N-acetyltransferase 1 OS=Rattus norvegicus OX=10116 GN=Atat1 PE=1 SV=1	645526	796094	463569	861058	522066	476096	389737	457043	401514	506060	423966	472039
tr|M0R9U3|M0R9U3_RAT	4	2	104.26	0.0187984	0.184395	1.48627	0.713858	Condition 1	Condition 2	107304	RCG37061 OS=Rattus norvegicus OX=10116 GN=Slitrk5 PE=4 SV=1	69633.5	55679.9	68922.4	58712.9	67020.8	36091.6	52566.3	44534.8	30521.4	46901.5	29183.5	35860
tr|A0A0G2JW85|A0A0G2JW85_RAT	9	9	396.87	0.0188546	0.184395	1.75511	0.713328	Condition 1	Condition 2	95992.4	Ras GTPase-activating protein 3 OS=Rattus norvegicus OX=10116 GN=Rasa3 PE=1 SV=1	300591	270257	265484	137685	187291	147360	108453	203759	112186	162082	81253.6	77900.7
Q8VII6|CTL1_RAT;tr|A0A0G2K0P8|A0A0G2K0P8_RAT;tr|A0A0G2K7R8|A0A0G2K7R8_RAT	4	4	168.1	0.018897	0.184395	1.60955	0.71293	Condition 1	Condition 2	73092	Choline transporter-like protein 1 OS=Rattus norvegicus OX=10116 GN=Slc44a1 PE=1 SV=1	378918	213112	305316	212553	258506	183503	168023	222653	130655	138615	91484.3	212758
Q63259|PTPRN_RAT	11	11	768.72	0.0189027	0.184395	1.33348	0.712876	Condition 2	Condition 1	106228	Receptor-type tyrosine-protein phosphatase-like N OS=Rattus norvegicus OX=10116 GN=Ptprn PE=1 SV=2	545647	537248	720100	654173	725551	607254	964061	798536	602643	774497	816716	1.09741e+06
tr|D3ZLA3|D3ZLA3_RAT	11	5	457.22	0.0189297	0.184395	1.31592	0.712623	Condition 1	Condition 2	59686.2	Copine 3 OS=Rattus norvegicus OX=10116 GN=Cpne3 PE=1 SV=1	498269	422250	387428	392192	393567	303463	275015	369157	236433	266623	301492	372947
tr|Q6IRL3|Q6IRL3_RAT	20	1	1786.9	0.0189612	0.184395	1.24333	0.712327	Condition 1	Condition 2	38822.3	Reticulon OS=Rattus norvegicus OX=10116 GN=Rtn4 PE=2 SV=1	955520	853649	735043	749403	939940	780800	730664	684877	484735	693462	713784	725480
Q62639|RHEB_RAT	5	4	218.48	0.0189844	0.184395	1.42614	0.71211	Condition 1	Condition 2	20479.4	GTP-binding protein Rheb OS=Rattus norvegicus OX=10116 GN=Rheb PE=1 SV=1	350431	271010	186339	243250	272211	195709	186534	146996	228929	162750	202342	137529
D3Z8L7|RRAS_RAT	5	2	187.16	0.0190296	0.184395	1.30783	0.711688	Condition 1	Condition 2	23909.1	Ras-related protein R-Ras OS=Rattus norvegicus OX=10116 GN=Rras PE=1 SV=1	250377	283821	223742	218199	290808	192591	199881	185394	141091	170003	180850	238777
Q0V8T3|CTP5D_RAT;Q0V8T6|CTP5A_RAT;tr|F1LMS4|F1LMS4_RAT	3	2	65.36	0.019083	0.184395	2.92299	0.711189	Condition 1	Condition 2	145919	Contactin-associated protein like 5-4 OS=Rattus norvegicus OX=10116 GN=Cntnap5d PE=2 SV=1	18132.6	4817.17	17508.7	7434.69	6662.91	5613.69	5892.56	752.497	1195.82	5132.85	4148.39	3462.9
Q5M887|TPC13_RAT	1	1	31.38	0.0190936	0.184395	1.63225	0.71109	Condition 2	Condition 1	46519.6	Trafficking protein particle complex subunit 13 OS=Rattus norvegicus OX=10116 GN=Trappc13 PE=2 SV=2	30812.8	32850.7	28256	46770.4	21878.9	52565.3	43154.6	53884.9	79566	77596.3	39201.9	54483.6
tr|G3V960|G3V960_RAT	4	4	151.53	0.0192852	0.185245	1.51923	0.709309	Condition 1	Condition 2	26377.2	Guanidinoacetate N-methyltransferase OS=Rattus norvegicus OX=10116 GN=Gamt PE=1 SV=1	167038	119431	111094	84826	104465	96851.8	65684.1	43047.6	105292	83512.5	74376.9	78122.1
tr|A0A0G2K9M4|A0A0G2K9M4_RAT	6	4	172.22	0.0192996	0.185245	1.83284	0.709176	Condition 2	Condition 1	391572	WD repeat and FYVE domain-containing 3 OS=Rattus norvegicus OX=10116 GN=Wdfy3 PE=1 SV=1	45176.6	29843.2	35191.9	40980.3	26120.9	64507.2	50837	56863	129854	85655.1	43949.9	76058.1
P01015|ANGT_RAT	8	7	358.95	0.0194455	0.185408	1.34818	0.70783	Condition 2	Condition 1	51981.6	Angiotensinogen OS=Rattus norvegicus OX=10116 GN=Agt PE=1 SV=1	220223	191534	179533	142823	188460	193082	189010	197546	320606	240626	290512	265810
tr|A1L1L6|A1L1L6_RAT	5	3	321.06	0.019519	0.185408	1.80871	0.707155	Condition 1	Condition 2	72156.8	Mitochondrial Rho GTPase OS=Rattus norvegicus OX=10116 GN=Rhot1 PE=1 SV=1	217562	405652	346178	138708	287914	196913	152463	175478	86005.4	163119	190489	113143
Q04970|RASN_RAT	18	1	1213.68	0.0195624	0.185408	1.47673	0.706756	Condition 1	Condition 2	21243.2	GTPase NRas OS=Rattus norvegicus OX=10116 GN=Nras PE=1 SV=1	4.19967e+06	5.15387e+06	4.82541e+06	2.64657e+06	3.66058e+06	2.90446e+06	2.80487e+06	3.62162e+06	2.46786e+06	2.1681e+06	2.62509e+06	2.15183e+06
Q9R066|CXAR_RAT	31	28	1714.88	0.0196351	0.185408	1.4842	0.706091	Condition 1	Condition 2	39948.6	Coxsackievirus and adenovirus receptor homolog OS=Rattus norvegicus OX=10116 GN=Cxadr PE=1 SV=2	1.29489e+07	1.68017e+07	1.84973e+07	1.27147e+07	1.70314e+07	9.59014e+06	9.30716e+06	1.3066e+07	6.33522e+06	9.56448e+06	1.14364e+07	9.30183e+06
Q812E9|GPM6A_RAT	11	9	531.19	0.0196935	0.185408	1.52067	0.705558	Condition 1	Condition 2	31195.5	Neuronal membrane glycoprotein M6-a OS=Rattus norvegicus OX=10116 GN=Gpm6a PE=1 SV=1	4.08543e+07	3.81532e+07	4.24248e+07	2.35265e+07	3.18918e+07	2.45033e+07	2.49253e+07	2.76239e+07	1.40113e+07	1.9878e+07	1.84977e+07	2.74749e+07
tr|Q56R17|Q56R17_RAT	4	1	151.86	0.0198765	0.185408	1.33909	0.703894	Condition 1	Condition 2	57922.9	Importin subunit alpha OS=Rattus norvegicus OX=10116 GN=Kpna4 PE=1 SV=1	173719	135485	108035	124916	124134	139525	73052.9	91856.3	137237	108373	88149.7	103092
P0C5X8|TTYH1_RAT;tr|B4F773|B4F773_RAT	13	12	675.84	0.0198865	0.185408	1.35306	0.703804	Condition 1	Condition 2	49032.3	Protein tweety homolog 1 OS=Rattus norvegicus OX=10116 GN=Ttyh1 PE=1 SV=1	2.41901e+06	3.12427e+06	3.28662e+06	2.11618e+06	2.77417e+06	2.29283e+06	2.78974e+06	2.03429e+06	1.71447e+06	1.93839e+06	1.50051e+06	1.85728e+06
Q6AYR2|NDRG3_RAT	20	18	1468.33	0.0198872	0.185408	1.32852	0.703797	Condition 2	Condition 1	41506.9	Protein NDRG3 OS=Rattus norvegicus OX=10116 GN=Ndrg3 PE=1 SV=1	1.58763e+06	2.02227e+06	1.67343e+06	1.74431e+06	1.40255e+06	1.33315e+06	2.51602e+06	1.78804e+06	1.59021e+06	2.31828e+06	2.17126e+06	2.58694e+06
tr|Q4KM57|Q4KM57_RAT	5	4	227.77	0.0199687	0.185408	1.48219	0.70306	Condition 1	Condition 2	36243.2	LEM domain containing 2 OS=Rattus norvegicus OX=10116 GN=Lemd2 PE=1 SV=1	410458	341897	440792	421605	392627	236817	406261	210279	179665	252874	220024	245000
Q5BQE6|DHC24_RAT	17	17	855.66	0.0200467	0.185408	1.65866	0.702357	Condition 1	Condition 2	60047.2	Delta(24)-sterol reductase OS=Rattus norvegicus OX=10116 GN=Dhcr24 PE=2 SV=2	1.30827e+06	1.55024e+06	1.28265e+06	559733	1.11007e+06	1.05161e+06	607747	746320	450224	651243	799707	882180
tr|D3ZJK8|D3ZJK8_RAT	2	1	112.7	0.0200559	0.185408	1.26577	0.702274	Condition 2	Condition 1	12117	Uncharacterized protein OS=Rattus norvegicus OX=10116 PE=1 SV=3	748606	621543	799618	713527	612098	595059	1.05698e+06	720678	837489	789832	744076	1.02852e+06
tr|D3ZUP5|D3ZUP5_RAT	1	1	56.32	0.0200735	0.185408	1.51817	0.702116	Condition 1	Condition 2	8760.91	BRICK1, SCAR/WAVE actin-nucleating complex subunit OS=Rattus norvegicus OX=10116 GN=Brk1 PE=1 SV=1	793946	855245	421646	588111	495412	644218	329698	384666	595797	506840	360840	324243
Q5HZX7|LDAH_RAT	4	4	130.59	0.0202343	0.185408	1.54337	0.700673	Condition 2	Condition 1	36881.3	Lipid droplet-associated hydrolase OS=Rattus norvegicus OX=10116 GN=Ldah PE=2 SV=1	184270	193709	114899	206653	130142	132655	307293	202546	210831	324697	156156	283700
O54923|EXOC6_RAT;tr|F1M0F4|F1M0F4_RAT	5	2	149.52	0.0203248	0.185408	1.43675	0.699866	Condition 1	Condition 2	93177.7	Exocyst complex component 6 OS=Rattus norvegicus OX=10116 GN=Exoc6 PE=1 SV=2	60906.4	50142.3	51120.6	49063	35479.5	40502.2	38274.6	27528.9	47177.6	33602	32361.3	20960.9
tr|Q52KJ9|Q52KJ9_RAT	7	6	295.6	0.0203455	0.185408	1.18729	0.699681	Condition 1	Condition 2	31434.8	Thioredoxin domain containing 1 OS=Rattus norvegicus OX=10116 GN=Tmx1 PE=1 SV=1	3.1965e+06	3.07438e+06	3.72364e+06	3.35361e+06	4.05493e+06	3.08922e+06	2.92835e+06	2.5339e+06	2.7265e+06	2.645e+06	3.10287e+06	3.32306e+06
tr|Q32KJ4|Q32KJ4_RAT	1	1	64.56	0.0203716	0.185408	1.87943	0.699449	Condition 1	Condition 2	61455.7	Iduronate-2-sulfatase (Fragment) OS=Rattus norvegicus OX=10116 GN=Ids PE=2 SV=1	67090.7	133612	89409.9	31513.9	70441	70283.4	43087.2	44080	32829.9	45873.3	44193	35942.2
tr|F1M6E5|F1M6E5_RAT	16	15	995.86	0.020518	0.185408	1.2395	0.698149	Condition 2	Condition 1	147602	NAC alpha domain-containing OS=Rattus norvegicus OX=10116 GN=Nacad PE=1 SV=2	462540	529215	440468	511556	404649	537440	551564	533777	699462	725580	558578	508086
tr|B2RYI2|B2RYI2_RAT	2	2	105.61	0.0205473	0.185408	1.4304	0.69789	Condition 2	Condition 1	70492.3	Signal recognition particle subunit SRP68 OS=Rattus norvegicus OX=10116 GN=Srp68 PE=1 SV=1	122136	107343	63330.9	101912	76484.7	127432	124027	178568	165974	149925	128177	109623
tr|D4A830|D4A830_RAT	2	2	54	0.0206275	0.185408	1.46378	0.697182	Condition 2	Condition 1	35046.8	Pyrophosphatase (inorganic) 2 OS=Rattus norvegicus OX=10116 GN=Ppa2 PE=1 SV=2	34095.5	32219.8	14695.5	30417.2	23292.8	35572.5	37860.4	37771.3	53118.9	39260.2	35740.5	45521.5
Q9JIR4|RIMS1_RAT	12	10	497.09	0.0206582	0.185408	1.30064	0.696911	Condition 2	Condition 1	179654	Regulating synaptic membrane exocytosis protein 1 OS=Rattus norvegicus OX=10116 GN=Rims1 PE=1 SV=1	392080	314946	340200	274787	249561	267458	414544	443041	449694	413415	288218	383015
tr|A0A0G2JTX9|A0A0G2JTX9_RAT	3	3	164.25	0.0207717	0.185408	1.43569	0.695913	Condition 1	Condition 2	27639.5	Derlin OS=Rattus norvegicus OX=10116 GN=Derl2 PE=1 SV=1	341662	348049	378360	353552	364471	229247	322054	189299	141982	236104	265164	249143
tr|A0JN17|A0JN17_RAT	21	2	1396.3	0.0207884	0.185408	1.48779	0.695767	Condition 1	Condition 2	21494.6	V-Ki-ras2 Kirsten rat sarcoma viral oncogene homolog OS=Rattus norvegicus OX=10116 GN=Kras PE=2 SV=1	1.29826e+06	1.63506e+06	1.50362e+06	791415	1.22076e+06	923088	869175	1.10848e+06	761623	662165	877411	676294
Q08406|CNTFR_RAT	8	1	481.34	0.020822	0.185408	1.37994	0.695472	Condition 1	Condition 2	40822.4	Ciliary neurotrophic factor receptor subunit alpha OS=Rattus norvegicus OX=10116 GN=Cntfr PE=2 SV=2	586508	869906	615583	509492	671731	438573	442717	524963	343575	469789	435173	459103
tr|Q66H91|Q66H91_RAT	5	3	237.3	0.0208263	0.185408	1.33785	0.695435	Condition 2	Condition 1	84524.5	G protein-coupled receptor kinase interacting ArfGAP 2 OS=Rattus norvegicus OX=10116 GN=Git2 PE=1 SV=1	78534.8	95472.8	87780.3	97239.9	60579.1	91501.3	89891.8	153556	104773	105350	104608	125607
tr|B1WBV1|B1WBV1_RAT	2	2	64.15	0.0208322	0.185408	1.59455	0.695383	Condition 1	Condition 2	34860	Axin interactor, dorsalization-associated OS=Rattus norvegicus OX=10116 GN=Aida PE=1 SV=1	136501	141968	144067	105689	123433	80899.9	73306.6	90697.6	103440	88130	68959	34882.1
tr|D3ZAD6|D3ZAD6_RAT	28	18	1406.02	0.0208525	0.185408	1.34962	0.695206	Condition 1	Condition 2	185272	Neurexin-2 OS=Rattus norvegicus OX=10116 GN=Nrxn2 PE=4 SV=3	1.26769e+06	1.24578e+06	1.55779e+06	1.37111e+06	1.4742e+06	1.02132e+06	926265	1.08111e+06	607335	1.04799e+06	1.14309e+06	1.0758e+06
P51146|RAB4B_RAT	12	5	607.19	0.020995	0.186149	1.29013	0.693961	Condition 1	Condition 2	23628.8	Ras-related protein Rab-4B OS=Rattus norvegicus OX=10116 GN=Rab4b PE=2 SV=1	844757	881804	701247	516819	686216	732792	512019	604835	489258	551748	559172	665284
tr|M0RAP6|M0RAP6_RAT	1	1	17.41	0.0211452	0.186952	1.72832	0.692658	Condition 1	Condition 2	169628	Family with sequence similarity 208, member A OS=Rattus norvegicus OX=10116 GN=Tasor PE=1 SV=2	752971	582764	605813	364924	541502	327685	381742	435787	175243	177265	315286	352106
Q5U2V8|EMC3_RAT	8	8	549.28	0.0212529	0.187376	1.31494	0.691727	Condition 1	Condition 2	29980	ER membrane protein complex subunit 3 OS=Rattus norvegicus OX=10116 GN=Emc3 PE=2 SV=3	2.96543e+06	3.51041e+06	3.08059e+06	2.71766e+06	3.63234e+06	2.53048e+06	2.71706e+06	2.21902e+06	1.56801e+06	2.18976e+06	2.7522e+06	2.57503e+06
tr|Q5U2U4|Q5U2U4_RAT;tr|Q9ERM7|Q9ERM7_RAT	2	2	191.85	0.0213872	0.187721	1.9516	0.69057	Condition 1	Condition 2	36549.9	Secretory carrier-associated membrane protein OS=Rattus norvegicus OX=10116 GN=Scamp2 PE=1 SV=1	449106	509445	451335	307898	542650	189557	316605	123964	99543.8	214169	158479	342614
P0CD96|OCC1_RAT;tr|A0A0G2KB69|A0A0G2KB69_RAT	1	1	144.93	0.021445	0.187721	1.87152	0.690075	Condition 1	Condition 2	6374.97	Overexpressed in colon carcinoma 1 protein homolog OS=Rattus norvegicus OX=10116 PE=3 SV=1	1.01738e+06	1.03978e+06	1.1453e+06	663345	1.01081e+06	447355	660425	543679	228967	355604	763497	292566
P62749|HPCL1_RAT	14	4	901.32	0.0215168	0.187721	1.23142	0.689461	Condition 1	Condition 2	22338.2	Hippocalcin-like protein 1 OS=Rattus norvegicus OX=10116 GN=Hpcal1 PE=1 SV=2	2.084e+06	2.08515e+06	1.83859e+06	1.83299e+06	1.86037e+06	1.61417e+06	1.40233e+06	1.99002e+06	1.75441e+06	1.35992e+06	1.3765e+06	1.30562e+06
Q08849|STX3_RAT;tr|B4F7E6|B4F7E6_RAT	1	1	47.46	0.0215544	0.187721	1.59151	0.689139	Condition 1	Condition 2	33257.2	Syntaxin-3 OS=Rattus norvegicus OX=10116 GN=Stx3 PE=1 SV=1	39911.3	38589.7	47118	36601.7	40564	59213.2	35492.1	38374.3	12051.5	21682.1	23744.2	33277.6
tr|D3ZW58|D3ZW58_RAT	8	5	405.2	0.0216328	0.187721	1.41973	0.68847	Condition 1	Condition 2	52325.9	Cancer susceptibility 4 OS=Rattus norvegicus OX=10116 GN=Casc4 PE=4 SV=3	662368	573274	618562	620553	601999	359195	530827	433641	288989	320329	446387	399979
P22771|GLRA2_RAT;tr|A0A0G2JSH7|A0A0G2JSH7_RAT	3	1	163.05	0.0217044	0.187721	1.57948	0.687862	Condition 1	Condition 2	52053.2	Glycine receptor subunit alpha-2 OS=Rattus norvegicus OX=10116 GN=Glra2 PE=1 SV=1	55726.6	43964.6	80216.8	39820.9	68696.2	38195.7	48616	25283.1	26786.4	38706.7	39425.7	27972.1
Q5XIE6|HIBCH_RAT	1	1	25.23	0.0218088	0.187721	6.48591	0.686976	Condition 2	Condition 1	43024.7	3-hydroxyisobutyryl-CoA hydrolase, mitochondrial OS=Rattus norvegicus OX=10116 GN=Hibch PE=1 SV=2	0	230.741	48.2052	1194.23	3464.05	6840.29	14675.7	9003.75	18649.3	18273.3	10003.4	5782.52
tr|G3V6N2|G3V6N2_RAT	9	3	638.51	0.0218664	0.187721	1.30815	0.686489	Condition 1	Condition 2	26117.1	Transmembrane emp24 protein transport domain containing 4 (Predicted), isoform CRA_b OS=Rattus norvegicus OX=10116 GN=Tmed4 PE=1 SV=3	1.18158e+06	991562	1.06501e+06	943951	1.07192e+06	758882	763433	707855	545505	732025	923658	924020
Q2TA63|TM147_RAT	1	1	22.75	0.0218845	0.187721	1.87369	0.686337	Condition 1	Condition 2	25290.9	Transmembrane protein 147 OS=Rattus norvegicus OX=10116 GN=Tmem147 PE=2 SV=1	131410	147437	189726	96509.2	144497	101308	97528.5	79916.6	55621.8	80084.2	99010.3	20613.7
Q75Q41|TOM22_RAT	2	2	116.87	0.0219128	0.187721	1.91946	0.686098	Condition 1	Condition 2	15490.6	Mitochondrial import receptor subunit TOM22 homolog OS=Rattus norvegicus OX=10116 GN=Tomm22 PE=1 SV=1	255810	318467	268671	161338	210905	121078	154551	103574	80311.7	174764	139795	43173.4
B0K020|CISD1_RAT	7	6	417.44	0.0219499	0.187721	1.46199	0.685785	Condition 1	Condition 2	12096.9	CDGSH iron-sulfur domain-containing protein 1 OS=Rattus norvegicus OX=10116 GN=Cisd1 PE=3 SV=1	2.06276e+06	1.91562e+06	2.31031e+06	1.9093e+06	1.79791e+06	1.33157e+06	1.75446e+06	1.01686e+06	740207	1.40185e+06	1.26042e+06	1.57416e+06
tr|B5DFK5|B5DFK5_RAT;tr|F1LML7|F1LML7_RAT	12	12	538.61	0.0223586	0.189813	1.37239	0.682366	Condition 1	Condition 2	119424	Hip1r protein OS=Rattus norvegicus OX=10116 GN=Hip1r PE=2 SV=1	340291	233937	202824	267295	194260	190091	175793	143029	214587	185574	179468	142581
tr|F1LSM8|F1LSM8_RAT	23	22	1036.8	0.0223628	0.189813	1.27161	0.682331	Condition 1	Condition 2	234803	Dedicator of cytokinesis protein 9 OS=Rattus norvegicus OX=10116 GN=Dock9 PE=1 SV=2	510406	489697	350758	357330	350713	349933	275200	307002	304518	339545	298332	369730
B5DF51|MMGT1_RAT	7	7	451.19	0.0224958	0.189813	1.87054	0.681229	Condition 1	Condition 2	14676.8	Membrane magnesium transporter 1 OS=Rattus norvegicus OX=10116 GN=Mmgt1 PE=2 SV=1	675065	621838	1.44634e+06	772561	702581	468884	613221	383764	383855	395751	551731	177517
tr|D3Z9D0|D3Z9D0_RAT	12	10	548.23	0.0226446	0.189813	1.48597	0.680001	Condition 1	Condition 2	201944	Similar to KIAA1549 protein OS=Rattus norvegicus OX=10116 GN=RGD1306271 PE=1 SV=3	224553	237953	365279	293190	291034	156045	223251	206426	144231	152927	172904	155498
D4A770|CL004_RAT	1	1	52.86	0.022681	0.189813	11.9652	0.679702	Condition 2	Condition 1	63619.2	Protein C12orf4 homolog OS=Rattus norvegicus OX=10116 PE=1 SV=1	0	0	0	1845.18	3453.37	5957.84	4286.86	5526.2	1597.16	13212.1	35198.7	74863.7
P08289|PPBT_RAT	3	2	135.49	0.0227334	0.189813	1.93789	0.679271	Condition 1	Condition 2	57659.4	Alkaline phosphatase, tissue-nonspecific isozyme OS=Rattus norvegicus OX=10116 GN=Alpl PE=1 SV=2	146070	163708	145357	90323	105741	51774.6	33609	129418	41264.3	58335.5	44889.2	55236.6
P60522|GBRL2_RAT	4	4	191.63	0.0228045	0.189813	1.42295	0.678689	Condition 1	Condition 2	13666.8	Gamma-aminobutyric acid receptor-associated protein-like 2 OS=Rattus norvegicus OX=10116 GN=Gabarapl2 PE=3 SV=1	772965	955671	1.15332e+06	928593	758020	658247	546877	425613	857691	587047	490908	765093
tr|D4A831|D4A831_RAT	6	5	272.8	0.0228372	0.189813	1.5112	0.678421	Condition 1	Condition 2	171235	Adhesion G protein-coupled receptor B3 OS=Rattus norvegicus OX=10116 GN=Adgrb3 PE=1 SV=1	205168	189937	289613	168473	203459	129536	169643	114902	91710	109836	114983	183855
tr|D3ZUQ8|D3ZUQ8_RAT	1	1	64.3	0.0228676	0.189813	1.578	0.678173	Condition 2	Condition 1	377435	SZT2, KICSTOR complex subunit OS=Rattus norvegicus OX=10116 GN=Szt2 PE=1 SV=3	21551.4	22935.3	17377.4	27778.9	20686.9	15716.7	34947	39508.4	27157.7	51510.7	20796.4	24981.3
tr|Q5U3Z5|Q5U3Z5_RAT	4	4	249.06	0.0228979	0.189813	1.225	0.677926	Condition 1	Condition 2	28316.1	BRI3-binding protein OS=Rattus norvegicus OX=10116 GN=Bri3bp PE=1 SV=1	2.11982e+06	2.22679e+06	1.921e+06	1.89193e+06	1.92242e+06	1.45463e+06	1.81553e+06	1.62312e+06	1.34948e+06	1.46379e+06	1.49603e+06	1.66964e+06
Q63016|LAT1_RAT;tr|D3ZMM8|D3ZMM8_RAT	3	2	115.19	0.0229114	0.189813	1.44576	0.677816	Condition 1	Condition 2	55903.4	Large neutral amino acids transporter small subunit 1 OS=Rattus norvegicus OX=10116 GN=Slc7a5 PE=1 SV=2	992623	1.00319e+06	1.40556e+06	1.19477e+06	1.14112e+06	720303	959348	701938	473465	645371	792836	893593
P29117|PPIF_RAT	1	1	56.93	0.0229203	0.189813	1.45742	0.677743	Condition 2	Condition 1	21810	Peptidyl-prolyl cis-trans isomerase F, mitochondrial OS=Rattus norvegicus OX=10116 GN=Ppif PE=1 SV=2	121663	153156	94049.5	82119.6	140233	135645	152517	183187	238706	211540	147318	126078
tr|B2RYU3|B2RYU3_RAT	1	1	142.79	0.0232595	0.191385	1.57512	0.674993	Condition 1	Condition 2	24321.1	All-trans retinoic acid-induced differentiation factor OS=Rattus norvegicus OX=10116 GN=Atraid PE=2 SV=1	295128	399263	477873	237826	452295	317025	249714	352097	128113	196103	214426	243195
Q6NX65|PDC10_RAT	1	1	38.03	0.0233052	0.191385	1.49959	0.674625	Condition 1	Condition 2	24355.2	Programmed cell death protein 10 OS=Rattus norvegicus OX=10116 GN=Pdcd10 PE=2 SV=1	430092	309884	272197	317708	208722	209073	155920	155792	232961	248764	149824	222176
tr|F1LUE2|F1LUE2_RAT	38	11	2634.84	0.0233633	0.191385	1.41302	0.674157	Condition 2	Condition 1	72828.2	Calcium/calmodulin-dependent protein kinase II, beta, isoform CRA_c OS=Rattus norvegicus OX=10116 GN=Camk2b PE=1 SV=2	5.47353e+06	5.20447e+06	4.70128e+06	5.60851e+06	4.37681e+06	4.87418e+06	6.97779e+06	5.08072e+06	9.95249e+06	7.52906e+06	4.93347e+06	8.25464e+06
tr|D3ZUW0|D3ZUW0_RAT	10	1	462.04	0.0235699	0.191385	1.62371	0.672502	Condition 1	Condition 2	43121.2	Pleckstrin and Sec7 domain-containing 3 OS=Rattus norvegicus OX=10116 GN=Psd3 PE=1 SV=2	27825.1	77371.3	43720.1	31462	35433.9	34733.3	23746.4	25887.8	27820.2	19374.8	27286	30189.5
tr|A0A0G2K0B4|A0A0G2K0B4_RAT;tr|A0A0G2K8P3|A0A0G2K8P3_RAT	18	11	877.83	0.0236163	0.191385	1.28941	0.672132	Condition 1	Condition 2	102435	E3 ubiquitin-protein ligase OS=Rattus norvegicus OX=10116 GN=Nedd4 PE=1 SV=1	574498	761235	534897	717464	729012	589454	440132	634924	461072	513995	591944	387659
tr|D4A3S6|D4A3S6_RAT	2	1	56.17	0.0237025	0.191385	1.47547	0.671446	Condition 1	Condition 2	76810.1	MTSS1L, I-BAR domain-containing OS=Rattus norvegicus OX=10116 GN=Mtss1l PE=1 SV=3	53688.2	45018	44804.2	58508.3	57955.7	28450.5	36941.5	21448.7	33810.7	33070.2	29709.3	40499.4
tr|D4ACG2|D4ACG2_RAT	18	18	995.49	0.0237239	0.191385	1.20892	0.671276	Condition 2	Condition 1	72270	IlvB (Bacterial acetolactate synthase)-like (Predicted), isoform CRA_c OS=Rattus norvegicus OX=10116 GN=Ilvbl PE=1 SV=1	672648	553310	624205	648893	686410	518405	894997	797440	613371	679003	763169	729709
Q6AYG3|PRUN1_RAT	3	2	333.56	0.0237711	0.191385	1.34608	0.670901	Condition 1	Condition 2	49998.4	Exopolyphosphatase PRUNE1 OS=Rattus norvegicus OX=10116 GN=Prune1 PE=1 SV=1	258917	230830	269843	236887	213259	216540	120088	151381	278911	186129	178434	144637
tr|D3ZBU7|D3ZBU7_RAT	2	2	71.79	0.0238565	0.191385	1.80772	0.670224	Condition 2	Condition 1	123213	Similar to putative protein (5S487) OS=Rattus norvegicus OX=10116 GN=RGD1310819 PE=1 SV=3	6463.92	16924.3	13781.7	27174.8	9418.08	19031.3	21177.8	20726.3	37141.3	30748.4	19242.2	38709.9
tr|A0A0G2K214|A0A0G2K214_RAT	1	1	41.81	0.023883	0.191385	1.71147	0.670015	Condition 2	Condition 1	110405	Zinc finger CCCH-type-containing 7B OS=Rattus norvegicus OX=10116 GN=Zc3h7b PE=1 SV=1	43198	37249.3	25994.2	44393	21526.3	36590.8	38393.3	50040.4	98341.9	77483.5	40660.5	52695.1
Q02589|ADPRH_RAT	2	1	33.18	0.0238917	0.191385	3.76365	0.669947	Condition 1	Condition 2	39961.1	[Protein ADP-ribosylarginine] hydrolase OS=Rattus norvegicus OX=10116 GN=Adprh PE=1 SV=2	3184.75	24736.9	51649	34332.3	16825.2	6456.33	3196.24	2094.7	27243.9	905.056	627.912	2382.03
tr|D3ZQ77|D3ZQ77_RAT	4	4	173.59	0.0238978	0.191385	1.51663	0.669898	Condition 1	Condition 2	28263.5	Similar to HTGN29 protein; keratinocytes associated transmembrane protein 2, isoform CRA_a OS=Rattus norvegicus OX=10116 GN=RGD1310352 PE=1 SV=1	213571	198308	262612	235760	191272	150042	211746	112012	75386.9	127796	186686	111600
Q9JKS6|PCLO_RAT	45	9	1985.65	0.0239027	0.191385	1.55559	0.66986	Condition 2	Condition 1	552723	Protein piccolo OS=Rattus norvegicus OX=10116 GN=Pclo PE=1 SV=1	372817	460695	429904	306418	414506	414606	689329	552716	958248	404030	408468	718979
P57113|MAAI_RAT;tr|A0A0G2K6H2|A0A0G2K6H2_RAT	2	2	109.47	0.0240027	0.191696	2.86413	0.669071	Condition 1	Condition 2	23960.8	Maleylacetoacetate isomerase OS=Rattus norvegicus OX=10116 GN=Gstz1 PE=1 SV=2	37874.4	67219.5	46510.7	25636.4	26610.5	87957.2	15197.3	21270.4	7561.75	1794.83	27410	28649.5
P97689|UT1_RAT;tr|M0R8C6|M0R8C6_RAT	3	2	211.96	0.0242227	0.192963	1.50721	0.667345	Condition 1	Condition 2	42033.8	Urea transporter 1 OS=Rattus norvegicus OX=10116 GN=Slc14a1 PE=2 SV=2	159363	283117	213442	132731	200748	161394	99113.2	183883	90607.5	118191	116940	154794
tr|D3ZN19|D3ZN19_RAT	4	4	201.06	0.0244635	0.194387	1.4581	0.66547	Condition 1	Condition 2	37972.6	Ring finger protein 121 OS=Rattus norvegicus OX=10116 GN=Rnf121 PE=1 SV=1	143694	122706	123513	166653	104869	84253.7	88923.3	96811.9	57094.7	94404.6	63691.8	110486
Q9ES53|UFD1_RAT	2	2	76.23	0.0246131	0.194495	1.43369	0.664312	Condition 1	Condition 2	34485.4	Ubiquitin recognition factor in ER-associated degradation protein 1 OS=Rattus norvegicus OX=10116 GN=Ufd1 PE=1 SV=1	106586	116485	68833.5	126354	94625.8	88825.4	54712.1	48604.6	94281.6	90889.7	65116.4	66087.9
tr|A0A0G2KAE6|A0A0G2KAE6_RAT;tr|D3Z899|D3Z899_RAT	3	2	134.01	0.0246724	0.194495	1.72215	0.663854	Condition 1	Condition 2	65659.9	Mitoguardin 2 OS=Rattus norvegicus OX=10116 GN=Miga2 PE=1 SV=1	52693.3	41906.6	46407.3	19612.4	35465.7	28530.5	17413.1	28713.7	14161.9	31661.9	24110.7	14366.1
tr|M0R781|M0R781_RAT;tr|D3ZHQ1|D3ZHQ1_RAT	2	1	116.29	0.0247247	0.194495	1.63246	0.663452	Condition 1	Condition 2	98081.4	Dipeptidyl peptidase 9 OS=Rattus norvegicus OX=10116 GN=Dpp9 PE=1 SV=1	152420	166664	92603.5	71530.2	117264	162674	48770.3	88795.1	62740.7	104514	77553.9	85115
Q9WVI4|GCYA2_RAT;tr|Q8CH90|Q8CH90_RAT	5	5	176.08	0.0247249	0.194495	1.3198	0.66345	Condition 1	Condition 2	81787	Guanylate cyclase soluble subunit alpha-2 OS=Rattus norvegicus OX=10116 GN=Gucy1a2 PE=1 SV=2	183087	254651	207436	130946	176514	161431	140491	127886	129670	149611	137098	159360
P28840|NEC1_RAT;tr|A0A0G2JX54|A0A0G2JX54_RAT	3	3	132.41	0.024932	0.194756	1.86765	0.661862	Condition 2	Condition 1	84120.8	Neuroendocrine convertase 1 OS=Rattus norvegicus OX=10116 GN=Pcsk1 PE=2 SV=1	8683.48	10482.7	27092.3	15818	20969.4	22258.1	37884.3	15442.6	32340.9	27630.3	32933	50439.6
Q3B7D2|SPTC2_RAT	10	9	556.61	0.0249801	0.194756	1.34208	0.661494	Condition 1	Condition 2	62961.6	Serine palmitoyltransferase 2 OS=Rattus norvegicus OX=10116 GN=Sptlc2 PE=1 SV=1	719326	900319	962675	727205	853595	623334	790917	653192	396822	563405	626721	535374
P14141|CAH3_RAT	2	2	108.04	0.0252705	0.194756	1.58856	0.659287	Condition 1	Condition 2	29431.4	Carbonic anhydrase 3 OS=Rattus norvegicus OX=10116 GN=Ca3 PE=1 SV=3	127196	140124	106122	162001	160818	116824	100631	119192	32721.9	82954.8	86881.1	89458.7
P0DJJ3|SGIP1_RAT;tr|F1M1Y0|F1M1Y0_RAT	6	6	369.72	0.025273	0.194756	1.41515	0.659268	Condition 2	Condition 1	88584.9	SH3-containing GRB2-like protein 3-interacting protein 1 OS=Rattus norvegicus OX=10116 GN=Sgip1 PE=1 SV=1	590684	578487	388776	501876	338971	392534	595153	703524	937033	679350	500380	534700
tr|A0A0U1ZF16|A0A0U1ZF16_RAT;tr|A0A0U1ZFN5|A0A0U1ZFN5_RAT;tr|D3ZV15|D3ZV15_RAT	2	2	67.22	0.0253076	0.194756	1.62233	0.659007	Condition 1	Condition 2	89173.1	E3 ubiquitin-protein ligase CBL OS=Rattus norvegicus OX=10116 GN=c-Cbl PE=2 SV=1	81228	63233.2	39102.9	48117.3	54261.4	30650.3	32988.4	31671	46002.3	34521.7	29031	20932.5
tr|G3V6I8|G3V6I8_RAT	3	1	120.22	0.0253398	0.194756	1.50239	0.658763	Condition 1	Condition 2	67451.5	Cationic amino acid transporter 3 OS=Rattus norvegicus OX=10116 GN=Slc7a3 PE=4 SV=1	379378	293930	227944	279945	468863	290733	212059	209353	146153	190948	178153	355135
tr|D4AA31|D4AA31_RAT	4	2	233.17	0.0253448	0.194756	1.64748	0.658726	Condition 1	Condition 2	55562.4	Prolylcarboxypeptidase OS=Rattus norvegicus OX=10116 GN=Prcp PE=1 SV=1	95489	73999	86989.4	112304	59233.3	57736.6	49944	35192.9	26211.3	76299.2	33933.4	73264.1
tr|A0A0G2JVM2|A0A0G2JVM2_RAT	15	15	772.99	0.0254048	0.194756	1.45153	0.658273	Condition 1	Condition 2	153468	Uncharacterized protein OS=Rattus norvegicus OX=10116 GN=Mia3 PE=1 SV=1	880852	909126	1.26222e+06	905864	983598	540494	764353	614061	452843	568228	695997	681336
D4AD37|IMPA3_RAT	8	5	391.73	0.0256895	0.194756	1.36379	0.656137	Condition 1	Condition 2	38569.4	Inositol monophosphatase 3 OS=Rattus norvegicus OX=10116 GN=Impad1 PE=3 SV=1	1.40506e+06	1.30853e+06	1.40758e+06	1.24307e+06	1.33108e+06	868394	854786	1.1476e+06	588862	896180	995235	1.06343e+06
P62957|CCG7_RAT	1	1	45.35	0.025692	0.194756	1.69964	0.656119	Condition 2	Condition 1	31002.6	Voltage-dependent calcium channel gamma-7 subunit OS=Rattus norvegicus OX=10116 GN=Cacng7 PE=1 SV=1	219234	270265	369743	179758	233657	338203	739968	244225	360922	560545	446068	386158
tr|B2RZ27|B2RZ27_RAT	2	2	84.6	0.0257414	0.194756	1.41785	0.65575	Condition 1	Condition 2	10476.7	SH3 domain binding glutamic acid-rich protein-like 3 OS=Rattus norvegicus OX=10116 GN=Sh3bgrl3 PE=1 SV=1	640180	557855	417963	578225	428224	540060	268224	300794	639351	363070	288713	370348
tr|D3ZQ21|D3ZQ21_RAT	1	1	58.19	0.0257434	0.194756	2.36381	0.655735	Condition 1	Condition 2	20564.4	SAYSVFN motif domain containing 1 OS=Rattus norvegicus OX=10116 GN=Saysd1 PE=1 SV=3	69620.2	63431.3	80449.4	80458.1	90888.3	44424.7	48030.7	8708.6	3601.3	24846.7	44557.6	51856.7
Q9EPZ7|SO1C1_RAT;tr|G3V795|G3V795_RAT	2	2	69.16	0.0259047	0.194756	1.74317	0.654535	Condition 1	Condition 2	78627.4	Solute carrier organic anion transporter family member 1C1 OS=Rattus norvegicus OX=10116 GN=Slco1c1 PE=1 SV=1	76487.7	90517.6	103582	38365.1	80953.5	53874.3	49106.9	37238	23298	31432.8	43638.4	69867.7
tr|A0A096MJZ2|A0A096MJZ2_RAT	10	9	480.98	0.0259189	0.194756	1.35229	0.65443	Condition 1	Condition 2	49613.8	RCG21429, isoform CRA_b OS=Rattus norvegicus OX=10116 GN=Tbl2 PE=1 SV=1	854665	886433	725059	699484	651826	530747	581441	468486	375650	513651	557138	719071
tr|A0A0H2UHX1|A0A0H2UHX1_RAT;tr|A1L1I6|A1L1I6_RAT	22	4	1491.65	0.0260142	0.194756	1.53957	0.653724	Condition 2	Condition 1	28227.2	Reticulon OS=Rattus norvegicus OX=10116 GN=Rtn3 PE=1 SV=1	3.73842e+06	2.67055e+06	5.3891e+06	5.47674e+06	6.40896e+06	6.78769e+06	8.35488e+06	4.9749e+06	9.36437e+06	6.78655e+06	8.42279e+06	9.00937e+06
O35763|MOES_RAT;tr|A0A096MK30|A0A096MK30_RAT;tr|A0A1W2Q6E9|A0A1W2Q6E9_RAT	11	6	455.64	0.0260377	0.194756	1.41172	0.65355	Condition 1	Condition 2	67739	Moesin OS=Rattus norvegicus OX=10116 GN=Msn PE=1 SV=3	391798	294759	342190	374118	356382	296068	191182	337178	343045	229667	214458	140360
Q5XIP6|FEN1_RAT	1	1	15.58	0.026073	0.194756	1.85526	0.653289	Condition 1	Condition 2	42609	Flap endonuclease 1 OS=Rattus norvegicus OX=10116 GN=Fen1 PE=2 SV=1	118975	78351.2	61238.2	122081	80351.8	45127.9	63688.6	77930.6	26976.1	35587.2	22970.3	45653
O88279|SLIT1_RAT;tr|F1LS74|F1LS74_RAT;tr|F1M450|F1M450_RAT	4	3	166.23	0.026074	0.194756	1.43769	0.653282	Condition 1	Condition 2	167498	Slit homolog 1 protein OS=Rattus norvegicus OX=10116 GN=Slit1 PE=1 SV=1	47916.8	31265.3	40387.7	26206.6	44374	30192	33246.1	26025.7	16187	24394.2	25525.4	27882.8
tr|A0A0G2K5L4|A0A0G2K5L4_RAT;tr|E9PTD7|E9PTD7_RAT;tr|Q09GS6|Q09GS6_RAT	4	3	200.35	0.0261292	0.194756	1.62833	0.652875	Condition 1	Condition 2	82642.6	Kirre-like nephrin family adhesion molecule 3 OS=Rattus norvegicus OX=10116 GN=Kirrel3 PE=4 SV=1	201576	198589	203943	119799	167458	105423	81568	150417	50526	94626.9	127499	107515
Q6AYT7|ABD12_RAT	22	18	1311	0.0261727	0.194756	1.4066	0.652555	Condition 1	Condition 2	45295.9	Lysophosphatidylserine lipase ABHD12 OS=Rattus norvegicus OX=10116 GN=Abhd12 PE=2 SV=1	2.90055e+06	4.05269e+06	3.19395e+06	2.11079e+06	2.87829e+06	2.50843e+06	2.49181e+06	2.13971e+06	1.31408e+06	2.07225e+06	2.06549e+06	2.46094e+06
Q498C8|RER1_RAT	7	6	335.3	0.0262662	0.194756	1.46	0.651867	Condition 1	Condition 2	22988	Protein RER1 OS=Rattus norvegicus OX=10116 GN=Rer1 PE=1 SV=1	4.46213e+06	3.21366e+06	5.14133e+06	5.01358e+06	3.84052e+06	3.1572e+06	4.09578e+06	2.55138e+06	1.63809e+06	2.60233e+06	3.24303e+06	2.87514e+06
tr|A0A0G2K7L2|A0A0G2K7L2_RAT	20	19	956.07	0.0262733	0.194756	1.59684	0.651815	Condition 1	Condition 2	134127	Immunoglobulin superfamily, member 3 OS=Rattus norvegicus OX=10116 GN=Igsf3 PE=4 SV=1	591049	684835	865774	898684	827607	411728	560348	471635	223449	449553	497220	477890
tr|A0A0G2JXN8|A0A0G2JXN8_RAT	26	22	1517.68	0.0262854	0.194756	1.24905	0.651727	Condition 2	Condition 1	101159	Oxysterol-binding protein OS=Rattus norvegicus OX=10116 GN=Osbpl8 PE=1 SV=1	1.15889e+06	1.2373e+06	1.23827e+06	1.37968e+06	1.50176e+06	1.19866e+06	2.07213e+06	1.72746e+06	1.45269e+06	1.46393e+06	1.67354e+06	1.24609e+06
Q8R426|KCIP1_RAT;tr|A0A0G2K0U3|A0A0G2K0U3_RAT;tr|A0A0G2K701|A0A0G2K701_RAT;tr|A0A0H2UHE0|A0A0H2UHE0_RAT;tr|A0A0H2UHY1|A0A0H2UHY1_RAT	6	4	282.01	0.0264489	0.194756	1.39265	0.65053	Condition 1	Condition 2	26817.4	Kv channel-interacting protein 1 OS=Rattus norvegicus OX=10116 GN=Kcnip1 PE=1 SV=2	210358	222456	229557	135938	223218	152814	119726	161907	107142	143303	121551	189613
P47863|AQP4_RAT	8	8	702.52	0.0264603	0.194756	1.37526	0.650447	Condition 1	Condition 2	34480.2	Aquaporin-4 OS=Rattus norvegicus OX=10116 GN=Aqp4 PE=1 SV=1	4.85747e+06	4.00044e+06	5.34885e+06	4.61751e+06	3.86808e+06	2.85792e+06	4.07258e+06	2.45753e+06	2.5221e+06	2.93357e+06	2.98274e+06	3.60999e+06
Q6AYH6|EMC10_RAT	7	6	396.52	0.0264935	0.194756	1.42132	0.650205	Condition 1	Condition 2	26968.4	ER membrane protein complex subunit 10 OS=Rattus norvegicus OX=10116 GN=Emc10 PE=1 SV=1	1.49072e+06	1.69295e+06	1.79576e+06	1.61401e+06	1.49071e+06	935695	1.21924e+06	700418	972076	1.1298e+06	1.37945e+06	945113
tr|D3ZSZ4|D3ZSZ4_RAT	2	2	56.06	0.0265326	0.194756	1.23253	0.64992	Condition 1	Condition 2	46479.6	PiggyBac transposable element derived 5 (Predicted) OS=Rattus norvegicus OX=10116 GN=Pgbd5 PE=1 SV=1	125455	119258	170954	130628	115600	110157	110919	95838.4	106576	86305.5	112905	113849
Q68FX0|IDH3B_RAT	7	6	411.72	0.0265935	0.194756	1.32219	0.649477	Condition 2	Condition 1	42353.9	Isocitrate dehydrogenase [NAD] subunit beta, mitochondrial OS=Rattus norvegicus OX=10116 GN=Idh3B PE=2 SV=1	344673	363462	346292	246332	244219	360022	307680	504985	439153	449167	358922	458858
tr|A0A0G2K8N7|A0A0G2K8N7_RAT;tr|A0A1B0GWP1|A0A1B0GWP1_RAT;tr|Q5U2Z8|Q5U2Z8_RAT	3	2	150.59	0.0267271	0.194756	1.74945	0.648508	Condition 1	Condition 2	24900.7	Elongation of very long chain fatty acids protein (Fragment) OS=Rattus norvegicus OX=10116 GN=Elovl1 PE=3 SV=1	200132	208155	156050	97388.1	242226	272729	81505	136955	63760.1	193317	86271.1	110790
tr|B5DF95|B5DF95_RAT	5	5	218.67	0.0267721	0.194756	1.4658	0.648182	Condition 2	Condition 1	35209.1	Family with sequence similarity 164, member A OS=Rattus norvegicus OX=10116 GN=Zc2hc1a PE=1 SV=1	302969	353152	259640	579290	314486	362069	583766	430291	727802	615108	437231	388939
Q63357|MYO1D_RAT	6	5	213.86	0.026784	0.194756	1.60382	0.648096	Condition 1	Condition 2	116095	Unconventional myosin-Id OS=Rattus norvegicus OX=10116 GN=Myo1d PE=1 SV=3	41041.5	38301.1	47794.8	18947.9	30177.8	39219.8	16434.4	16207.1	19585.3	27984.8	19993.9	34150.4
tr|F1LMQ3|F1LMQ3_RAT;tr|Q3B8P5|Q3B8P5_RAT	9	6	318.41	0.0268767	0.194756	1.343	0.647427	Condition 1	Condition 2	39877.1	Proteasome 26S subunit, non-ATPase 8 OS=Rattus norvegicus OX=10116 GN=Psmd8 PE=1 SV=1	289822	431062	289901	330961	254129	306438	186015	204175	312594	262420	183619	267643
Q9Z250|LIN7A_RAT;tr|F1LQV9|F1LQV9_RAT;tr|M0R7K1|M0R7K1_RAT	6	2	267.04	0.0270726	0.194756	1.38893	0.646019	Condition 1	Condition 2	25864.6	Protein lin-7 homolog A OS=Rattus norvegicus OX=10116 GN=Lin7a PE=1 SV=2	358766	391409	653169	349588	375231	315109	282702	348660	242465	326772	270227	288273
P48679|LMNA_RAT;tr|A0A0G2JTC5|A0A0G2JTC5_RAT;tr|G3V8L3|G3V8L3_RAT;tr|P70482|P70482_RAT	5	3	164.24	0.0271498	0.194756	2.08732	0.645466	Condition 1	Condition 2	74323.8	Prelamin-A/C OS=Rattus norvegicus OX=10116 GN=Lmna PE=1 SV=1	56045.6	63699.2	151277	46673	114825	112112	28995.4	18447.2	29794.9	29577	66425.8	87684
P35435|ATPG_RAT;tr|Q6PCU0|Q6PCU0_RAT	8	1	520.09	0.0272236	0.194756	1.78986	0.644939	Condition 1	Condition 2	30190.7	ATP synthase subunit gamma, mitochondrial OS=Rattus norvegicus OX=10116 GN=Atp5f1c PE=1 SV=2	1.10679e+06	1.99167e+06	884025	617400	1.35352e+06	677624	877746	631466	454447	622976	559277	558873
tr|Q6QI09|Q6QI09_RAT	8	1	497.57	0.0272236	0.194756	1.78986	0.644939	Condition 1	Condition 2	67720.6	ATP synthase subunit gamma, mitochondrial OS=Rattus norvegicus OX=10116 GN=Taf3 PE=1 SV=1	561299	1.01006e+06	448326	313110	686428	343652	445142	320243	230469	315937	283633	283428
tr|B0BNL2|B0BNL2_RAT	9	8	583.2	0.0272532	0.194756	1.46264	0.644728	Condition 2	Condition 1	18332.4	Peptidyl-prolyl cis-trans isomerase OS=Rattus norvegicus OX=10116 GN=Pin1 PE=1 SV=1	633691	407438	819347	1.02275e+06	1.0081e+06	951963	1.2004e+06	894414	1.17304e+06	1.38707e+06	1.05919e+06	1.36986e+06
Q9ER34|ACON_RAT	34	30	1814.35	0.0272633	0.194756	1.42118	0.644656	Condition 2	Condition 1	85433.5	Aconitate hydratase, mitochondrial OS=Rattus norvegicus OX=10116 GN=Aco2 PE=1 SV=2	2.11217e+06	1.8159e+06	1.68981e+06	1.47555e+06	1.20221e+06	1.81273e+06	2.50427e+06	1.71608e+06	3.2117e+06	2.37955e+06	1.72946e+06	2.82477e+06
Q63584|TMEDA_RAT	13	12	797.14	0.027384	0.194756	1.43083	0.643797	Condition 1	Condition 2	24857.7	Transmembrane emp24 domain-containing protein 10 OS=Rattus norvegicus OX=10116 GN=Tmed10 PE=1 SV=2	8.78967e+06	6.23333e+06	7.00146e+06	7.26146e+06	7.1436e+06	4.6954e+06	5.48737e+06	4.82019e+06	2.69668e+06	4.52118e+06	5.88907e+06	5.32748e+06
Q6MG48|PRC2A_RAT;tr|A0A0U1RRZ5|A0A0U1RRZ5_RAT	7	5	260.93	0.0274394	0.194756	1.41909	0.643405	Condition 2	Condition 1	229045	Protein PRRC2A OS=Rattus norvegicus OX=10116 GN=Prrc2a PE=1 SV=1	132646	114279	93567.6	161060	99505.5	99895.7	162445	111081	237890	174939	142687	165675
P97528|CNTN6_RAT;tr|A0A0G2JYM4|A0A0G2JYM4_RAT;tr|F1LRK7|F1LRK7_RAT	11	8	525.83	0.0275401	0.194756	1.38106	0.642691	Condition 1	Condition 2	114065	Contactin-6 OS=Rattus norvegicus OX=10116 GN=Cntn6 PE=1 SV=1	201646	217407	279125	196926	235232	150300	174166	163570	98934.6	162077	139459	189076
tr|F1M4I1|F1M4I1_RAT	3	1	100.8	0.0275892	0.194756	2.77941	0.642345	Condition 1	Condition 2	61119.5	Uncharacterized protein OS=Rattus norvegicus OX=10116 PE=1 SV=3	19195.5	19573.2	20752.9	8715.32	26628.9	29924.6	4677.78	14645.1	506.257	8259.55	3458.6	13350.9
tr|F1M5J3|F1M5J3_RAT	2	2	71.37	0.0276248	0.194756	1.63439	0.642094	Condition 1	Condition 2	33997.3	Uncharacterized protein OS=Rattus norvegicus OX=10116 GN=Nipa1 PE=4 SV=2	58160.2	86427.7	73139.8	70322.5	62228.5	55217.6	51920.7	28091.3	14981.9	41778.8	56515.4	54814.5
tr|G3V864|G3V864_RAT	18	15	1227.43	0.0276893	0.194756	1.29018	0.641639	Condition 1	Condition 2	83332.3	Phospholipid phosphatase-related protein type 4 OS=Rattus norvegicus OX=10116 GN=Plppr4 PE=1 SV=1	5.17178e+06	4.54375e+06	4.05388e+06	3.72165e+06	4.68673e+06	3.65517e+06	4.03462e+06	3.40935e+06	2.36376e+06	2.7432e+06	3.5486e+06	3.92318e+06
tr|G3V8V3|G3V8V3_RAT	18	9	821.91	0.0276914	0.194756	1.45209	0.641624	Condition 2	Condition 1	97288.4	Alpha-1,4 glucan phosphorylase OS=Rattus norvegicus OX=10116 GN=Pygm PE=1 SV=1	140669	149174	107335	166838	97938.7	160861	146542	260580	254883	171875	144382	216543
Q6QI25|ORML3_RAT;tr|A0A0G2JSW1|A0A0G2JSW1_RAT	1	1	28.77	0.0277044	0.194756	5.01227	0.641533	Condition 1	Condition 2	17462.6	ORM1-like protein 3 OS=Rattus norvegicus OX=10116 GN=Ormdl3 PE=2 SV=2	2200.82	18989	52443.8	6676.04	14544.1	14806	4006.61	6820.17	2796.18	1688.21	5964.06	603.019
D3ZTX0|TMED7_RAT	10	8	637.03	0.0277864	0.194756	1.39285	0.640957	Condition 1	Condition 2	25479	Transmembrane emp24 domain-containing protein 7 OS=Rattus norvegicus OX=10116 GN=Tmed7 PE=1 SV=1	6.9492e+06	5.24403e+06	5.74623e+06	4.24912e+06	5.78184e+06	4.20297e+06	4.01905e+06	4.34555e+06	2.59301e+06	3.82854e+06	5.35451e+06	2.95824e+06
Q8K1P8|MOT8_RAT;tr|G3V9C2|G3V9C2_RAT	4	4	104.01	0.0277963	0.194756	1.56413	0.640887	Condition 1	Condition 2	60118.3	Monocarboxylate transporter 8 OS=Rattus norvegicus OX=10116 GN=SLC16A2 PE=1 SV=1	50048.3	49981.2	82387.8	66277.5	58183.6	40006.8	56776.8	25887.7	27832.8	27685	26123.4	57469.8
tr|Q497A2|Q497A2_RAT	1	1	53.18	0.0278442	0.194756	1.70487	0.640551	Condition 1	Condition 2	47297.5	D-serine modulator-1 OS=Rattus norvegicus OX=10116 GN=Slc35b2 PE=1 SV=1	79350.9	60075.8	65437	48032.7	79472.4	45817.2	35765.5	13022.3	33269.4	36012.7	30913.2	72843.9
P09951|SYN1_RAT	71	54	4724.43	0.0278607	0.194756	1.32258	0.640436	Condition 2	Condition 1	73988.3	Synapsin-1 OS=Rattus norvegicus OX=10116 GN=Syn1 PE=1 SV=3	1.30209e+07	1.40526e+07	1.06345e+07	1.09846e+07	8.08247e+06	9.62939e+06	1.67306e+07	1.44475e+07	1.86012e+07	1.15052e+07	1.23961e+07	1.41446e+07
Q6AXT5|RAB21_RAT	9	9	570.44	0.0279638	0.194947	1.43646	0.639714	Condition 2	Condition 1	24163.4	Ras-related protein Rab-21 OS=Rattus norvegicus OX=10116 GN=Rab21 PE=2 SV=1	1.12218e+06	1.13123e+06	1.21283e+06	1.5687e+06	1.14234e+06	1.08788e+06	1.29647e+06	2.81023e+06	1.92817e+06	1.41659e+06	1.55655e+06	1.42811e+06
tr|M0R7B4|M0R7B4_RAT	5	2	261.3	0.0281957	0.194947	1.51887	0.6381	Condition 2	Condition 1	22233.6	Histone cluster 1 H1 family member d OS=Rattus norvegicus OX=10116 GN=Hist1h1d PE=1 SV=2	334091	341791	331438	661468	265796	563103	581181	629309	964467	484644	532908	601158
tr|A0A0G2JWF4|A0A0G2JWF4_RAT;tr|B1WC71|B1WC71_RAT;tr|F1LR71|F1LR71_RAT	1	1	114.92	0.0283049	0.194947	1.63221	0.637344	Condition 2	Condition 1	48177.5	ASPSCR1, UBX domain-containing tether for SLC2A4 OS=Rattus norvegicus OX=10116 GN=Aspscr1 PE=1 SV=1	149816	81274.2	70670.2	88012.8	98805.6	130303	77958.2	169101	192183	190168	192895	187840
Q5XIG4|OCAD1_RAT	5	5	269.89	0.0283849	0.194947	1.44516	0.636791	Condition 1	Condition 2	27659.1	OCIA domain-containing protein 1 OS=Rattus norvegicus OX=10116 GN=Ociad1 PE=1 SV=1	760160	765235	911742	651049	880471	427703	654530	395718	425668	557999	442478	565742
Q5M862|CC134_RAT	2	2	88.97	0.0284869	0.194947	1.86943	0.636089	Condition 1	Condition 2	26436.5	Coiled-coil domain-containing protein 134 OS=Rattus norvegicus OX=10116 GN=Ccdc134 PE=2 SV=1	91734	104014	143594	85674.3	93373.2	38007.1	56219.9	23443.1	44318.7	72913.7	48902.5	51831.4
tr|F1LQ27|F1LQ27_RAT	1	1	62.19	0.0285155	0.194947	1.45041	0.635892	Condition 2	Condition 1	37168.8	Family with sequence similarity 98, member C OS=Rattus norvegicus OX=10116 GN=Fam98c PE=1 SV=1	52959.8	46879.7	64023.6	44091.4	48905.9	97672.8	58544.3	84453.2	88812.3	109375	101370	71663.8
P63095|GNAS2_RAT;tr|B0BMW4|B0BMW4_RAT;Q63803|GNAS1_RAT	28	18	1725.96	0.0286369	0.194947	1.42301	0.635058	Condition 1	Condition 2	45663.6	Guanine nucleotide-binding protein G(s) subunit alpha isoforms short OS=Rattus norvegicus OX=10116 GN=Gnas PE=1 SV=1	4.1426e+06	4.82246e+06	4.12098e+06	3.10385e+06	4.07687e+06	2.82586e+06	2.62069e+06	3.72302e+06	1.59076e+06	2.48585e+06	2.54777e+06	3.25996e+06
Q71TY3|RS27_RAT;tr|M0RA26|M0RA26_RAT	5	1	275.38	0.0287885	0.194947	1.4054	0.634022	Condition 1	Condition 2	9461.12	40S ribosomal protein S27 OS=Rattus norvegicus OX=10116 GN=Rps27 PE=1 SV=3	2.29185e+06	2.49038e+06	1.9574e+06	1.95682e+06	1.3404e+06	1.48926e+06	1.70306e+06	1.31986e+06	933310	1.49222e+06	1.22276e+06	1.53009e+06
P49432|ODPB_RAT;tr|A0A0G2KAM3|A0A0G2KAM3_RAT	9	8	543.04	0.0287993	0.194947	1.63884	0.633949	Condition 2	Condition 1	38982.2	Pyruvate dehydrogenase E1 component subunit beta, mitochondrial OS=Rattus norvegicus OX=10116 GN=Pdhb PE=1 SV=2	908059	1.11607e+06	624986	647352	383014	722477	1.27528e+06	1.14423e+06	1.41724e+06	1.72162e+06	685828	969917
Q5XI29|CPSF7_RAT	1	1	15.76	0.0288173	0.194947	11.6869	0.633826	Condition 1	Condition 2	51073	Cleavage and polyadenylation specificity factor subunit 7 OS=Rattus norvegicus OX=10116 GN=Cpsf7 PE=1 SV=1	25695	14302.8	3814.25	31522.2	1274.22	939.808	0	225.822	4981.68	708.919	0	719.074
O08678|MARK1_RAT	15	5	720.27	0.0289097	0.194947	1.21632	0.633196	Condition 2	Condition 1	88234.6	Serine/threonine-protein kinase MARK1 OS=Rattus norvegicus OX=10116 GN=Mark1 PE=1 SV=1	574820	443622	395271	603728	436813	422351	627769	507770	654290	589686	550569	568776
tr|A0A0H2UHD9|A0A0H2UHD9_RAT	12	1	839.57	0.0289673	0.194947	1.392	0.632806	Condition 1	Condition 2	62864.3	Nicalin OS=Rattus norvegicus OX=10116 GN=Ncln PE=1 SV=1	259703	291494	239831	215920	238165	149096	162143	181242	109287	161162	198809	188941
Q5XIA1|NCLN_RAT	12	1	767.26	0.0289673	0.194947	1.392	0.632806	Condition 1	Condition 2	62992.4	Nicalin OS=Rattus norvegicus OX=10116 GN=Ncln PE=2 SV=1	1.02507e+06	1.15055e+06	946633	852254	940059	588493	639993	715376	431364	636121	784717	745767
Q63155|DCC_RAT;tr|F1LRN5|F1LRN5_RAT	16	15	704.56	0.0289807	0.194947	1.47635	0.632715	Condition 1	Condition 2	157940	Netrin receptor DCC OS=Rattus norvegicus OX=10116 GN=Dcc PE=1 SV=2	198705	228728	340563	322519	319165	164957	215479	182434	130313	164702	164903	208746
tr|E9PT91|E9PT91_RAT;tr|Q497D1|Q497D1_RAT	1	1	29.11	0.0290715	0.194947	1.35655	0.6321	Condition 1	Condition 2	59712.8	Alpha-1,3-glucosyltransferase OS=Rattus norvegicus OX=10116 GN=Alg8 PE=1 SV=1	248837	176408	218309	213334	167896	145232	195884	120204	116590	128371	124157	177289
tr|A0A0G2K400|A0A0G2K400_RAT;tr|D3ZXX4|D3ZXX4_RAT	3	1	142.93	0.0291078	0.194947	1.20426	0.631854	Condition 2	Condition 1	90750.7	Janus kinase and microtubule-interacting protein 3 OS=Rattus norvegicus OX=10116 GN=Jakmip3 PE=1 SV=1	63464.3	73417	63816	66340.6	43877.7	62992.8	70199.6	71203.4	72763.5	80094.2	72936.3	83085.3
tr|M0RCZ9|M0RCZ9_RAT	24	3	1241.34	0.0291185	0.194947	1.43643	0.631781	Condition 1	Condition 2	17627.1	Peptidyl-prolyl cis-trans isomerase OS=Rattus norvegicus OX=10116 GN=Ppial4g PE=1 SV=2	1.93359e+06	1.96559e+06	1.61763e+06	1.43143e+06	1.12043e+06	1.59594e+06	609277	1.24907e+06	1.07558e+06	1.39926e+06	1.25669e+06	1.13835e+06
Q9Z142|TMM33_RAT;tr|A0A0H2UHA6|A0A0H2UHA6_RAT	15	14	542.81	0.0291856	0.194947	1.33598	0.631328	Condition 1	Condition 2	27983.1	Transmembrane protein 33 OS=Rattus norvegicus OX=10116 GN=Tmem33 PE=2 SV=1	875796	1.19924e+06	1.17246e+06	995061	1.04129e+06	873412	1.13295e+06	888163	532943	613146	714093	727512
O54699|S29A2_RAT	1	1	25.96	0.0293738	0.194947	1.98734	0.630062	Condition 1	Condition 2	50265.3	Equilibrative nucleoside transporter 2 OS=Rattus norvegicus OX=10116 GN=Slc29a2 PE=2 SV=1	173833	358881	210799	115611	218054	321391	97091.4	182574	37093.5	126076	166361	94543.9
tr|I6LBX0|I6LBX0_RAT	5	1	226.99	0.029553	0.194947	1.52265	0.628862	Condition 1	Condition 2	101509	Protocadherin gamma a2 OS=Rattus norvegicus OX=10116 GN=Pcdhga2 PE=2 SV=1	102303	147296	121525	77157.3	121098	74033.4	77977.7	47298.3	45155.1	74104.7	81334.8	96690.2
tr|Q5XIA5|Q5XIA5_RAT	2	2	64.05	0.0296278	0.194947	1.26131	0.628363	Condition 1	Condition 2	62187.6	Coenzyme A synthase OS=Rattus norvegicus OX=10116 GN=Coasy PE=1 SV=1	300720	364239	263469	297822	304029	239336	204788	283476	270898	235570	233327	174941
tr|D3ZTP3|D3ZTP3_RAT	2	2	97.74	0.0296556	0.194947	1.52202	0.628178	Condition 1	Condition 2	36241.4	RCG50292, isoform CRA_a OS=Rattus norvegicus OX=10116 GN=Tmem59 PE=1 SV=1	128186	104336	108508	115509	112135	55520.5	91787.1	87093.3	54967.9	63271.5	45212.7	67777.8
tr|M0R6Q0|M0R6Q0_RAT	2	2	135.96	0.0296794	0.194947	1.77563	0.628019	Condition 1	Condition 2	90869.5	Uncharacterized protein OS=Rattus norvegicus OX=10116 GN=Casd1 PE=4 SV=2	170432	248012	215934	93329.8	176921	81698.9	80222.8	121913	70740.9	83476.8	109900	89228.8
D3ZBN0|H15_RAT	3	3	138.04	0.0296922	0.194947	1.38226	0.627934	Condition 2	Condition 1	22649.2	Histone H1.5 OS=Rattus norvegicus OX=10116 GN=Hist1h1b PE=1 SV=1	836199	755964	853893	1.49137e+06	798531	1.02319e+06	1.20701e+06	1.59433e+06	1.38682e+06	968937	1.15314e+06	1.65041e+06
P81155|VDAC2_RAT	19	14	1027.86	0.0297093	0.194947	1.48918	0.627821	Condition 1	Condition 2	31745.8	Voltage-dependent anion-selective channel protein 2 OS=Rattus norvegicus OX=10116 GN=Vdac2 PE=1 SV=2	6.63854e+06	7.01329e+06	7.32159e+06	3.93851e+06	5.74669e+06	3.90576e+06	4.52703e+06	4.90987e+06	2.754e+06	4.33581e+06	3.87188e+06	2.81171e+06
tr|B2RZ66|B2RZ66_RAT	1	1	63.61	0.0297336	0.194947	2.16023	0.627659	Condition 2	Condition 1	16137.7	Signal recognition particle 19 OS=Rattus norvegicus OX=10116 GN=Srp19 PE=1 SV=1	93446.2	52283.9	74970.9	109932	54176.2	160009	120757	237037	339195	219886	190558	69502
tr|D4A4A9|D4A4A9_RAT	1	1	51.94	0.0297575	0.194947	1.60398	0.6275	Condition 2	Condition 1	33632.9	Mitochondrial ribosomal protein L19 OS=Rattus norvegicus OX=10116 GN=Mrpl19 PE=1 SV=1	35315.8	46573.5	40856.5	21359.7	46937.1	58641.3	48049.8	55336.1	47674.1	101815	66182.4	81430.9
tr|B0BNG7|B0BNG7_RAT;tr|Q3B8R8|Q3B8R8_RAT	3	2	104.89	0.0297897	0.194947	1.74158	0.627287	Condition 1	Condition 2	23388.1	Nudix hydrolase 16-like 1 OS=Rattus norvegicus OX=10116 GN=Nudt16l1 PE=1 SV=1	44992.1	35615.9	20601.1	38194.9	17334.8	22119	21183.8	15646.3	11903.9	9846.74	23067.7	21050
O70141|SEM6B_RAT	1	1	44.9	0.0298116	0.194947	2.39695	0.627141	Condition 1	Condition 2	95752	Semaphorin-6B OS=Rattus norvegicus OX=10116 GN=Sema6b PE=2 SV=1	90296.6	67074.5	125507	74734.4	66216.8	32427	52483.4	31918.6	44910.5	21128.5	35219.4	4688.83
P26772|CH10_RAT;tr|A0A0G2JTG1|A0A0G2JTG1_RAT;tr|P97601|P97601_RAT	2	2	85.65	0.0298719	0.194947	1.35989	0.626742	Condition 2	Condition 1	10901.7	10 kDa heat shock protein, mitochondrial OS=Rattus norvegicus OX=10116 GN=Hspe1 PE=1 SV=3	783421	783387	631367	591528	546037	782003	854805	673446	1.27208e+06	883000	787045	1.12928e+06
tr|G3V6T7|G3V6T7_RAT	21	2	1456.83	0.0298971	0.194947	1.33949	0.626575	Condition 1	Condition 2	72748.3	Protein disulfide-isomerase A4 OS=Rattus norvegicus OX=10116 GN=Pdia4 PE=1 SV=1	1.23121e+06	1.1976e+06	1.27387e+06	1.00636e+06	1.60688e+06	907693	988345	632626	793149	1.04734e+06	1.06964e+06	861724
P38659|PDIA4_RAT	20	1	1370.82	0.0298971	0.194947	1.33949	0.626575	Condition 1	Condition 2	72720.3	Protein disulfide-isomerase A4 OS=Rattus norvegicus OX=10116 GN=Pdia4 PE=1 SV=2	1.29109e+06	1.25585e+06	1.33583e+06	1.05531e+06	1.68504e+06	951842	1.03642e+06	663396	831727	1.09828e+06	1.12167e+06	903638
tr|A0A0G2K9R9|A0A0G2K9R9_RAT;tr|A0A0G2KAX0|A0A0G2KAX0_RAT	5	4	189.7	0.030002	0.194947	1.40174	0.625882	Condition 1	Condition 2	211236	Proteasome activator subunit 4 OS=Rattus norvegicus OX=10116 GN=Psme4 PE=1 SV=1	162408	176430	240092	225751	183842	137112	125308	88402.4	180794	120683	115762	172078
Q9Z136|TSC1_RAT	2	2	72.98	0.0300311	0.194947	2.60549	0.62569	Condition 1	Condition 2	129022	Hamartin OS=Rattus norvegicus OX=10116 GN=Tsc1 PE=1 SV=1	72287.4	102987	27713.6	20526.6	73211.8	22633.6	13329	25251.5	24776.6	22871.2	24497.5	11845.8
tr|F1M652|F1M652_RAT	1	1	22.37	0.0301432	0.194947	2.03357	0.624953	Condition 1	Condition 2	55835	Fc receptor-like 2 OS=Rattus norvegicus OX=10116 GN=Fcrl2 PE=4 SV=2	29420	26585.3	16123	27272.2	17211.5	13094.2	7234.25	17862	13358.7	16654.4	6316.73	2356.45
tr|A0A0G2K283|A0A0G2K283_RAT;tr|Q6TXG4|Q6TXG4_RAT	1	1	39.93	0.0301924	0.194947	1.54403	0.624629	Condition 2	Condition 1	142290	DEAH (Asp-Glu-Ala-His) box polypeptide 8 OS=Rattus norvegicus OX=10116 GN=Dhx8 PE=1 SV=1	33581.5	30244.4	22306.7	35233.1	25258.7	41450.4	26857.8	61409.4	68001	43166.6	49377.9	41581.5
tr|D4A9A3|D4A9A3_RAT	1	1	54.6	0.0302288	0.194947	1.94058	0.624391	Condition 2	Condition 1	27503	Centromere protein V OS=Rattus norvegicus OX=10116 GN=Cenpv PE=1 SV=3	6062.75	21747.1	33925.6	48615.7	17578.2	23838.2	61798.5	76039.2	41449.4	40703.6	33830.3	40695.5
tr|D4A769|D4A769_RAT	1	1	123.08	0.0302481	0.194947	5.91273	0.624264	Condition 2	Condition 1	74911.8	Sterile alpha motif domain-containing 4B OS=Rattus norvegicus OX=10116 GN=Samd4b PE=1 SV=1	4593.75	1244.29	131.601	0	597.581	8701.14	7430.48	19782.8	23220.8	14250.1	9358.94	16234.5
tr|D4ACM8|D4ACM8_RAT	1	1	36.89	0.0304984	0.195831	1.83039	0.622629	Condition 1	Condition 2	63765.2	Frizzled class receptor 7 OS=Rattus norvegicus OX=10116 GN=Fzd7 PE=3 SV=1	29450.9	22830.7	35940.2	40869.8	37383.7	20121.6	28739.4	8353.71	13640.1	25991.7	19583	5635.69
A2VCX1|TIPRL_RAT	1	1	44.25	0.0305341	0.195831	1.94307	0.622397	Condition 2	Condition 1	31224.6	TIP41-like protein OS=Rattus norvegicus OX=10116 GN=Tiprl PE=1 SV=1	34758.4	6849.92	16489.9	33327.9	16401.6	41095.7	36256.7	29782.5	80789.3	47193.7	49103.4	46243.2
tr|D3ZXT1|D3ZXT1_RAT	3	1	163.1	0.0305739	0.195831	1.32577	0.622139	Condition 1	Condition 2	71991.8	Leucine rich repeat containing 4C (Predicted), isoform CRA_a OS=Rattus norvegicus OX=10116 GN=Lrrc4c PE=4 SV=1	29627.1	26974	34849.3	23181	33209.7	24570.6	27332.2	17098.2	16176.1	21609.5	19442.4	28388.3
tr|D4A507|D4A507_RAT	9	7	389.77	0.0307532	0.195831	1.62256	0.620977	Condition 1	Condition 2	59587	CAP-GLY domain-containing linker protein 3 OS=Rattus norvegicus OX=10116 GN=Clip3 PE=1 SV=1	402507	263733	337106	554360	314536	194611	252618	184109	134379	202992	203523	296201
tr|D3ZU83|D3ZU83_RAT	7	7	363.13	0.0307788	0.195831	1.40967	0.620812	Condition 1	Condition 2	43223.5	ERGIC and golgi 3 OS=Rattus norvegicus OX=10116 GN=Ergic3 PE=1 SV=1	2.84919e+06	2.51852e+06	2.3139e+06	1.92851e+06	1.8612e+06	1.51771e+06	1.6407e+06	1.67926e+06	948237	1.36685e+06	1.77015e+06	1.80907e+06
O88788|AG10B_RAT	5	5	240.31	0.0308771	0.195831	1.43825	0.620178	Condition 1	Condition 2	55574	Putative Dol-P-Glc:Glc(2)Man(9)GlcNAc(2)-PP-Dol alpha-1,2-glucosyltransferase OS=Rattus norvegicus OX=10116 GN=Alg10b PE=1 SV=1	346358	374233	556893	422374	444256	272243	290373	257614	171181	326994	269392	364515
tr|B0BMZ1|B0BMZ1_RAT;tr|M0R549|M0R549_RAT	2	2	114.17	0.0309162	0.195831	1.28205	0.619926	Condition 1	Condition 2	13185.2	Family with sequence similarity 241 member B OS=Rattus norvegicus OX=10116 GN=Fam241b PE=1 SV=1	806354	941580	813142	723360	598983	600363	698668	557779	441158	563875	640555	595322
tr|E9PT53|E9PT53_RAT;tr|Q9JLT5|Q9JLT5_RAT	19	16	980.59	0.0309246	0.195831	1.37707	0.619872	Condition 2	Condition 1	100563	Wolfram syndrome 1 homolog (Human) OS=Rattus norvegicus OX=10116 GN=Wfs1 PE=1 SV=2	2.3819e+06	3.04491e+06	2.43725e+06	1.72445e+06	1.64632e+06	2.27874e+06	4.4043e+06	3.02282e+06	3.1713e+06	2.37527e+06	2.57738e+06	3.058e+06
tr|F1LNL3|F1LNL3_RAT	3	2	117.04	0.0309563	0.195831	1.24749	0.619668	Condition 1	Condition 2	253987	ATP-binding cassette subfamily A member 1 OS=Rattus norvegicus OX=10116 GN=Abca1 PE=1 SV=3	50657.7	60114.8	65296.3	58566.5	77851.8	56268.9	43892.4	57113.6	37625.6	49551.8	50507.3	56908.1
Q921A4|CYGB_RAT;tr|A0A1K0GY57|A0A1K0GY57_RAT	1	1	47.88	0.0310395	0.195831	2.02854	0.619134	Condition 1	Condition 2	21496.7	Cytoglobin OS=Rattus norvegicus OX=10116 GN=Cygb PE=1 SV=1	140719	159645	66503.3	72604	92529	109370	49169.8	66768.1	11354.6	77189.4	59884.9	51806.6
A6ZIQ8|TM38A_RAT;tr|G3V9T4|G3V9T4_RAT	7	7	208.41	0.0310996	0.195831	1.52271	0.618748	Condition 1	Condition 2	33276.1	Trimeric intracellular cation channel type A OS=Rattus norvegicus OX=10116 GN=Tmem38a PE=2 SV=1	273078	357688	335425	164560	291408	248153	275458	195361	102615	172284	173191	178023
Q63430|CSDC2_RAT	1	1	33.4	0.0311846	0.195831	2.45591	0.618205	Condition 1	Condition 2	16877	Cold shock domain-containing protein C2 OS=Rattus norvegicus OX=10116 GN=Csdc2 PE=1 SV=3	43393.3	43397.1	23581.6	60635.7	40315.4	13963.5	21717.1	5376.08	30464.5	21659	9703.6	2812.29
Q01956|KCNC3_RAT;tr|F1LP15|F1LP15_RAT;tr|Q5PXK5|Q5PXK5_RAT;tr|Q5PXK6|Q5PXK6_RAT;tr|Q811T2|Q811T2_RAT;tr|Q811T3|Q811T3_RAT	2	1	52.92	0.0312405	0.195831	1.4366	0.617847	Condition 1	Condition 2	94393.5	Potassium voltage-gated channel subfamily C member 3 OS=Rattus norvegicus OX=10116 GN=Kcnc3 PE=1 SV=1	41865.6	48132.9	51627	28241.7	38432.5	40848.5	30007.6	33439.3	15631.1	27787.7	28865.1	37698.4
tr|A0A0G2JW80|A0A0G2JW80_RAT	5	5	222.18	0.0312589	0.195831	1.65171	0.617731	Condition 2	Condition 1	55163.2	COP9 signalosome complex subunit 1 OS=Rattus norvegicus OX=10116 GN=Gps1 PE=1 SV=1	209135	162593	134664	137362	105441	254261	196750	155049	368610	323445	239628	373935
P97943|SCRB1_RAT;tr|F8WFG6|F8WFG6_RAT;tr|G3V636|G3V636_RAT;tr|O88548|O88548_RAT;tr|Q6B4I7|Q6B4I7_RAT;tr|Q6SR89|Q6SR89_RAT	2	2	117.62	0.0314824	0.196053	1.79409	0.61631	Condition 1	Condition 2	56957.2	Scavenger receptor class B member 1 OS=Rattus norvegicus OX=10116 GN=Scarb1 PE=1 SV=1	95414.9	108617	121328	52414.7	117517	80709.2	74774.9	56854.6	17098.5	48268.5	44889.1	79168.4
P84076|HPCA_RAT	12	3	697.62	0.0314926	0.196053	1.24717	0.616244	Condition 1	Condition 2	22427.4	Neuron-specific calcium-binding protein hippocalcin OS=Rattus norvegicus OX=10116 GN=Hpca PE=1 SV=2	2.84028e+06	3.10151e+06	2.60242e+06	2.51453e+06	2.48748e+06	2.12453e+06	1.86311e+06	2.7777e+06	2.34806e+06	1.68044e+06	1.86632e+06	2.02946e+06
P41498|PPAC_RAT;tr|Z4YNF4|Z4YNF4_RAT;tr|A0A0G2K394|A0A0G2K394_RAT;tr|B0BNC1|B0BNC1_RAT	3	3	176.23	0.0315846	0.196053	1.46401	0.615662	Condition 1	Condition 2	18151.6	Low molecular weight phosphotyrosine protein phosphatase OS=Rattus norvegicus OX=10116 GN=Acp1 PE=1 SV=3	225010	168340	165322	203915	142689	120642	128506	86092	204972	99580.7	91567.6	90039.7
Q91ZN1|COR1A_RAT	12	11	590.83	0.0317757	0.196053	1.81385	0.614457	Condition 1	Condition 2	51065.3	Coronin-1A OS=Rattus norvegicus OX=10116 GN=Coro1a PE=1 SV=3	1.82486e+06	3.95861e+06	1.44555e+06	1.12795e+06	2.77341e+06	2.34593e+06	1.24408e+06	1.17409e+06	1.77325e+06	759431	1.22634e+06	1.25247e+06
tr|Q499T5|Q499T5_RAT	1	1	24.68	0.0317897	0.196053	3.28777	0.614369	Condition 2	Condition 1	92516.3	Calpain 7 OS=Rattus norvegicus OX=10116 GN=Capn7 PE=1 SV=1	52.6005	48.9211	8.85817	13688.9	7980.1	23599.8	24163.5	12548.3	21365.3	46154.3	33356	11608.8
tr|G3V8E4|G3V8E4_RAT;tr|Q3MIF1|Q3MIF1_RAT	1	1	20.01	0.0317919	0.196053	1.44454	0.614355	Condition 1	Condition 2	40117	Similar to D7Wsu128e protein OS=Rattus norvegicus OX=10116 GN=Ubfd1 PE=1 SV=3	141093	112502	148197	191244	150528	115970	86261.1	52218.4	115040	91414.5	119317	130773
Q499N6|UBXN1_RAT	2	1	106.91	0.0318258	0.196053	2.07141	0.614142	Condition 1	Condition 2	33581.5	UBX domain-containing protein 1 OS=Rattus norvegicus OX=10116 GN=Ubxn1 PE=3 SV=2	181260	87969	97165.9	139766	97332.1	41918.2	58539.6	33242.7	112000	57069.6	28217.8	22510.4
tr|A0A0G2JZZ5|A0A0G2JZZ5_RAT;tr|D4A244|D4A244_RAT	1	1	29.12	0.0319028	0.196053	1.40041	0.613659	Condition 1	Condition 2	57844.2	Fibroblast growth factor receptor substrate 2 OS=Rattus norvegicus OX=10116 GN=Frs2 PE=1 SV=1	74397.8	47398	69130.9	74695.4	70202.3	47851.6	50870.4	40216.7	30045.8	37937.3	53317.9	61585.7
Q566E5|PLGT3_RAT	8	5	351.17	0.031934	0.196053	1.2821	0.613463	Condition 1	Condition 2	58701.4	Protein O-glucosyltransferase 3 OS=Rattus norvegicus OX=10116 GN=Poglut3 PE=2 SV=1	239196	352211	304569	236880	339319	209523	225838	214578	200559	208863	213208	248624
A0MZ67|SHOT1_RAT	5	3	183.43	0.0320037	0.196053	1.32809	0.613027	Condition 1	Condition 2	71445.7	Shootin-1 OS=Rattus norvegicus OX=10116 GN=Shtn1 PE=1 SV=1	155378	180814	154571	201008	146801	126859	109691	84386.3	173760	125933	102854	130306
tr|B0BNJ1|B0BNJ1_RAT	4	3	154.13	0.0320449	0.196053	1.46699	0.612769	Condition 1	Condition 2	21624.3	LOC683667 protein OS=Rattus norvegicus OX=10116 GN=Sri PE=1 SV=1	68119	40317.8	79653.7	81342.3	67327.2	60894.9	65717.5	44206.9	26813.8	47481.9	41798.4	45050.1
Q5HZV9|PP1R7_RAT	13	12	738.09	0.0320623	0.196053	1.29413	0.612661	Condition 1	Condition 2	41297	Protein phosphatase 1 regulatory subunit 7 OS=Rattus norvegicus OX=10116 GN=Ppp1r7 PE=1 SV=1	1.01186e+06	939141	832594	917036	735345	699927	536110	496873	934475	710078	656489	634588
tr|D4ACM1|D4ACM1_RAT	11	10	475.19	0.0321063	0.196053	1.25025	0.612386	Condition 1	Condition 2	62361.1	Elongator complex protein 3 OS=Rattus norvegicus OX=10116 GN=Elp3 PE=1 SV=2	1.35111e+06	1.32002e+06	1.12e+06	1.10749e+06	1.3218e+06	937382	699579	925201	1.02132e+06	1.14e+06	1.04502e+06	893957
tr|Q66H06|Q66H06_RAT	1	1	48.58	0.0321789	0.196115	1.32382	0.611934	Condition 1	Condition 2	28094.7	Tetraspanin OS=Rattus norvegicus OX=10116 GN=Tspan3 PE=1 SV=1	2.64719e+06	2.5373e+06	2.51139e+06	1.90427e+06	2.29764e+06	1.48113e+06	1.69686e+06	1.62323e+06	1.37392e+06	1.90849e+06	1.50259e+06	2.0012e+06
tr|A0A0G2QC21|A0A0G2QC21_RAT	14	14	835.53	0.0324428	0.196997	1.22675	0.610297	Condition 2	Condition 1	97165.8	Rho guanine nucleotide exchange factor 7 OS=Rattus norvegicus OX=10116 GN=Arhgef7 PE=1 SV=1	717151	745289	502561	613858	498153	600670	630962	804108	862601	813815	712383	687744
P28573|SC6A7_RAT;tr|A0A0G2K7A6|A0A0G2K7A6_RAT;tr|G3V8F1|G3V8F1_RAT	11	10	664.52	0.0324492	0.196997	1.1916	0.610257	Condition 2	Condition 1	71090.7	Sodium-dependent proline transporter OS=Rattus norvegicus OX=10116 GN=Slc6a7 PE=1 SV=2	1.61661e+06	1.67236e+06	2.05983e+06	1.65133e+06	1.60472e+06	1.7572e+06	2.11605e+06	2.09861e+06	1.76402e+06	2.42453e+06	2.25396e+06	1.69023e+06
tr|Q6AY49|Q6AY49_RAT	3	3	117.83	0.0325764	0.197387	1.26413	0.609472	Condition 1	Condition 2	39538.2	Tumor suppressor candidate 3 OS=Rattus norvegicus OX=10116 GN=Tusc3 PE=1 SV=1	656326	708779	774326	687652	695442	519025	574915	654176	418060	480702	428350	640900
tr|D4A4K4|D4A4K4_RAT	3	3	82.2	0.0326956	0.197728	1.74058	0.608739	Condition 1	Condition 2	418626	Vacuolar protein sorting 13 homolog C OS=Rattus norvegicus OX=10116 GN=Vps13c PE=1 SV=2	34707.7	38160.8	84533.6	36064.8	71865.5	67191.1	27266.1	35757.6	23710.1	37104.6	18340.9	48862.9
Q3T1I5|SRBP2_RAT;tr|A0A0G2K0G4|A0A0G2K0G4_RAT;tr|F1MA23|F1MA23_RAT	2	2	66.45	0.0329059	0.198559	1.44493	0.60745	Condition 1	Condition 2	122976	Sterol regulatory element-binding protein 2 OS=Rattus norvegicus OX=10116 GN=Srebf2 PE=2 SV=1	153740	155889	213266	162541	163069	107392	159318	75093.7	109556	73753.1	101243	142587
Q68FR6|EF1G_RAT	34	31	2094.65	0.0329595	0.198559	1.44128	0.607123	Condition 2	Condition 1	50060.8	Elongation factor 1-gamma OS=Rattus norvegicus OX=10116 GN=Eef1g PE=2 SV=3	4.12518e+06	4.45332e+06	2.87073e+06	4.15377e+06	2.29895e+06	5.45547e+06	4.92827e+06	6.21992e+06	7.31672e+06	6.38188e+06	4.30622e+06	4.51148e+06
P12369|KAP3_RAT	33	24	2429.07	0.0330693	0.198721	1.28228	0.606454	Condition 1	Condition 2	46123	cAMP-dependent protein kinase type II-beta regulatory subunit OS=Rattus norvegicus OX=10116 GN=Prkar2b PE=1 SV=3	7.11819e+06	8.54177e+06	1.00572e+07	7.62124e+06	8.96337e+06	6.05159e+06	6.70037e+06	7.07505e+06	4.81319e+06	6.35468e+06	7.33951e+06	5.42615e+06
Q9WVE9|ITSN1_RAT	30	23	1179.47	0.0331131	0.198721	1.10865	0.606188	Condition 2	Condition 1	194196	Intersectin-1 OS=Rattus norvegicus OX=10116 GN=Itsn1 PE=1 SV=2	425049	400173	482786	479939	390236	411999	460586	456191	464542	504803	471453	514030
tr|D3ZG54|D3ZG54_RAT	1	1	65.34	0.0332414	0.19911	1.81861	0.605409	Condition 1	Condition 2	16189.8	Uncharacterized protein OS=Rattus norvegicus OX=10116 PE=1 SV=3	127653	98525.9	186268	150136	164728	75712.4	110243	37805.3	28499.7	71442.4	54691.1	138877
Q5FVQ9|TBCE_RAT;tr|A0A0G2K191|A0A0G2K191_RAT	2	1	92.92	0.033359	0.199189	1.52788	0.604698	Condition 1	Condition 2	59042.9	Tubulin-specific chaperone E OS=Rattus norvegicus OX=10116 GN=Tbce PE=2 SV=1	64436.4	68543.8	34085.8	55938.9	54318	45138.9	36510	31670.8	67610.6	23164.3	26586.5	25509
tr|Q7TSX6|Q7TSX6_RAT	9	2	406.96	0.0333944	0.199189	1.55598	0.604484	Condition 1	Condition 2	60716.2	Amino acid transporter OS=Rattus norvegicus OX=10116 GN=Slc1a6 PE=2 SV=1	121916	112290	150500	184285	211534	109739	121738	136739	47378.2	86112.6	90919.1	89270.1
tr|G3V920|G3V920_RAT	1	1	62.15	0.0335075	0.199189	2.18256	0.603802	Condition 1	Condition 2	74805.9	RCG61879 OS=Rattus norvegicus OX=10116 GN=Wdr43 PE=1 SV=1	16779.8	20573.9	17521.1	28118.9	12244.4	15037	2223.95	18259.1	3021.45	8545.96	17586	889.079
tr|F1LN34|F1LN34_RAT	17	17	900.48	0.0335083	0.199189	1.52955	0.603798	Condition 1	Condition 2	54295.1	Progressive ankylosis protein homolog OS=Rattus norvegicus OX=10116 GN=Ankh PE=1 SV=2	838254	1.49904e+06	1.23326e+06	715072	992352	904039	706028	614805	342319	692078	731107	955380
tr|A0A0G2K329|A0A0G2K329_RAT	43	1	2418.96	0.0337658	0.20034	1.84717	0.602253	Condition 1	Condition 2	130903	Neuronal cell adhesion molecule OS=Rattus norvegicus OX=10116 GN=Nrcam PE=1 SV=1	327607	235709	364338	240513	146328	103317	128614	80560.6	137063	144476	172525	104323
tr|B4F7D5|B4F7D5_RAT	4	4	183.35	0.0341621	0.202088	1.62737	0.599896	Condition 1	Condition 2	55181.5	RGD1566403 protein OS=Rattus norvegicus OX=10116 GN=Tmem181 PE=1 SV=1	220051	174350	265090	267249	204500	143443	209677	76296.8	58904.6	115588	112881	209929
tr|A0A0G2K459|A0A0G2K459_RAT;tr|B0BN52|B0BN52_RAT	15	15	870.54	0.034218	0.202088	1.37808	0.599565	Condition 1	Condition 2	33757.8	Mitochondrial carrier 2 OS=Rattus norvegicus OX=10116 GN=Mtch2 PE=1 SV=1	2.12429e+06	2.28597e+06	2.14191e+06	1.36706e+06	1.68167e+06	1.33009e+06	1.2783e+06	1.52584e+06	920357	1.38797e+06	1.19518e+06	1.62442e+06
P56819|BACE1_RAT	2	2	38.29	0.0342536	0.202088	1.34268	0.599355	Condition 2	Condition 1	55806.9	Beta-secretase 1 OS=Rattus norvegicus OX=10116 GN=Bace1 PE=2 SV=1	109081	77684.5	96335.1	140880	100042	89613.2	187455	162413	123383	110935	112367	127363
tr|F1MAB2|F1MAB2_RAT	5	5	161.51	0.0343857	0.202457	1.58909	0.598576	Condition 1	Condition 2	110577	RIKEN cDNA 5330417C22 gene OS=Rattus norvegicus OX=10116 GN=RGD1310209 PE=4 SV=2	138074	82453.1	136172	137252	122847	74910.9	106951	64852.3	32614.8	70578.8	68098.4	92191.9
tr|I2FHN3|I2FHN3_RAT	4	4	120.59	0.0344704	0.202457	1.23618	0.598078	Condition 1	Condition 2	37660.5	Cathepsin L OS=Rattus norvegicus OX=10116 GN=CatL PE=2 SV=1	91800.2	102304	94230.2	111661	100622	79052.6	95019.2	60381.2	89919.7	62660.5	78592.7	82348.8
tr|Q66H09|Q66H09_RAT	3	3	111.9	0.0345096	0.202457	1.51347	0.597848	Condition 1	Condition 2	33309.8	Tetratricopeptide repeat domain 1 OS=Rattus norvegicus OX=10116 GN=Ttc1 PE=1 SV=1	36711.8	38156.6	37065.1	48973.9	31871.2	29837.6	25842.5	20230.4	52604.1	13445.1	15612.6	19355.5
tr|A0A0G2K9R6|A0A0G2K9R6_RAT	1	1	37.33	0.0346745	0.203045	3.63329	0.596882	Condition 1	Condition 2	37091.8	Fc fragment of IgG receptor IIb OS=Rattus norvegicus OX=10116 GN=Fcgr2b PE=1 SV=1	20352.8	12166.5	13837.8	18071.7	6715.94	1388.2	2929.44	5282.25	2661.47	5155.12	2169.37	1765.74
Q6RJR6|RTN3_RAT	56	31	3574.75	0.0349998	0.204489	1.4884	0.594988	Condition 2	Condition 1	101517	Reticulon-3 OS=Rattus norvegicus OX=10116 GN=Rtn3 PE=1 SV=1	9.68957e+06	9.14076e+06	1.50801e+07	1.61144e+07	1.80492e+07	1.86895e+07	2.482e+07	1.35939e+07	2.22668e+07	1.81727e+07	2.10532e+07	2.92324e+07
P51593|HUWE1_RAT	2	2	68.68	0.0350514	0.204489	1.15738	0.594689	Condition 1	Condition 2	37360.5	E3 ubiquitin-protein ligase HUWE1 (Fragment) OS=Rattus norvegicus OX=10116 GN=Huwe1 PE=1 SV=2	179418	147053	160580	166354	151127	181360	135799	113409	150110	140867	150469	161179
P61621|S61A1_RAT	13	5	717.59	0.0351733	0.204819	1.46592	0.593984	Condition 1	Condition 2	52264.8	Protein transport protein Sec61 subunit alpha isoform 1 OS=Rattus norvegicus OX=10116 GN=Sec61a1 PE=2 SV=2	927374	983805	963168	547730	990927	647337	493742	515856	347142	552741	752450	790057
tr|D4A9P8|D4A9P8_RAT	1	1	31.16	0.0353851	0.205301	1.29811	0.592764	Condition 2	Condition 1	46858	Sulfotransferase OS=Rattus norvegicus OX=10116 GN=Chst5 PE=3 SV=1	24866.9	23973.9	30906.8	32792.9	39897	26829	51473	34183.1	43069.9	32446.9	38591.5	32943.4
tr|B1WC06|B1WC06_RAT	4	4	160.26	0.0353868	0.205301	1.73055	0.592754	Condition 1	Condition 2	62154.5	MON1 homolog A, secretory-trafficking-associated OS=Rattus norvegicus OX=10116 GN=Mon1a PE=1 SV=1	60101.3	71032.7	61153.4	30727	61838.2	47798.7	48360.8	22832.3	10838.8	31018.1	39141.9	40030.7
Q66H47|RM24_RAT	2	2	53.87	0.0354606	0.20535	2.40747	0.59233	Condition 2	Condition 1	25000.7	39S ribosomal protein L24, mitochondrial OS=Rattus norvegicus OX=10116 GN=Mrpl24 PE=2 SV=1	7916.8	2487.73	3196.39	1618.53	1309.42	11494.9	11543.9	13354.4	17851.4	7306.94	14246.7	3163.1
tr|A0A0G2JZB8|A0A0G2JZB8_RAT	11	9	683.48	0.0355365	0.20541	1.38518	0.591896	Condition 1	Condition 2	31531.4	Neuronal membrane glycoprotein M6-b OS=Rattus norvegicus OX=10116 GN=Gpm6b PE=4 SV=1	6.9557e+06	6.26966e+06	7.92253e+06	4.73016e+06	6.45717e+06	4.57739e+06	5.39861e+06	4.25039e+06	3.00454e+06	3.95202e+06	3.84952e+06	6.19312e+06
tr|F1M3T8|F1M3T8_RAT	3	3	119.97	0.0356597	0.205547	1.30971	0.591192	Condition 1	Condition 2	125056	Attractin-like 1 OS=Rattus norvegicus OX=10116 GN=Atrnl1 PE=4 SV=3	157097	137364	181787	158001	137045	109645	141718	97070.7	76613.2	108798	127675	120750
P0C089|PTPM1_RAT;tr|G3V7B6|G3V7B6_RAT	1	1	42.47	0.0357049	0.205547	2.5941	0.590934	Condition 2	Condition 1	21886.4	Phosphatidylglycerophosphatase and protein-tyrosine phosphatase 1 OS=Rattus norvegicus OX=10116 GN=Ptpmt1 PE=1 SV=1	959.079	683.553	11191.6	12035.6	25214.3	19171.9	40393.3	25266.8	25347.3	25032.9	20652.6	42964.2
tr|A0A0G2K5B0|A0A0G2K5B0_RAT;tr|D4A3Z3|D4A3Z3_RAT	12	11	518.84	0.0357567	0.205547	1.32827	0.590639	Condition 1	Condition 2	63410	TBC1 domain family, member 24 OS=Rattus norvegicus OX=10116 GN=Tbc1d24 PE=1 SV=1	647685	507073	594346	349853	585380	396330	334129	359924	386451	412100	379013	447690
P0CE43|GRB10_RAT;tr|A0A0G2JYJ1|A0A0G2JYJ1_RAT;tr|D3ZEA3|D3ZEA3_RAT	2	2	55.26	0.035833	0.205609	2.03855	0.590205	Condition 2	Condition 1	67882.5	Growth factor receptor-bound protein 10 OS=Rattus norvegicus OX=10116 GN=Grb10 PE=3 SV=1	15604.8	18095	8193.84	24963.5	9499.98	18178.3	21544.7	40632	61374.7	26840.9	29103.5	13219.5
tr|B2RYD0|B2RYD0_RAT	1	1	44.37	0.0359617	0.205971	1.28891	0.589474	Condition 2	Condition 1	18566.3	Ube2g2 protein OS=Rattus norvegicus OX=10116 GN=Ube2g2 PE=1 SV=1	127982	111316	115757	147470	101536	92416	188652	175446	153223	115547	124685	140143
tr|D4A772|D4A772_RAT	5	4	251.01	0.0361781	0.206833	1.24187	0.588252	Condition 1	Condition 2	70926.5	Dystrobrevin OS=Rattus norvegicus OX=10116 GN=Dtna PE=1 SV=3	395017	395956	358130	297865	304390	256867	218632	302667	258557	301548	256977	278718
tr|Q5BJU0|Q5BJU0_RAT	10	6	502.32	0.0364362	0.20793	1.31121	0.586801	Condition 1	Condition 2	23399.6	RAS-related 2 OS=Rattus norvegicus OX=10116 GN=Rras2 PE=1 SV=1	860632	673175	775269	707444	611211	476358	665667	547325	389727	489474	493732	544089
B0BN86|TMM11_RAT;tr|A0A0G2JUS7|A0A0G2JUS7_RAT	1	1	18.74	0.0366257	0.207955	1.48561	0.585742	Condition 1	Condition 2	21341.6	Transmembrane protein 11, mitochondrial OS=Rattus norvegicus OX=10116 GN=Tmem11 PE=2 SV=1	89192.3	110343	152756	133135	84853.3	72100.9	80507.9	63890.6	43506.1	72717.5	72625.5	99155.6
tr|Q64715|Q64715_RAT	95	1	6481	0.0367264	0.207955	1.33904	0.585181	Condition 2	Condition 1	198565	Microtubule-associated protein OS=Rattus norvegicus OX=10116 GN=Map2 PE=2 SV=1	89683.7	91170.4	66974.3	101893	55549.8	77719.7	95796.2	103465	139294	131417	87490.8	89284
tr|F1LNK0|F1LNK0_RAT	103	7	6958.11	0.0367264	0.207955	1.33904	0.585181	Condition 2	Condition 1	210707	Microtubule-associated protein OS=Rattus norvegicus OX=10116 GN=Map2 PE=1 SV=3	9.42476e+06	9.581e+06	7.03826e+06	1.07078e+07	5.83768e+06	8.16748e+06	1.00671e+07	1.0873e+07	1.46382e+07	1.38105e+07	9.19432e+06	9.38276e+06
tr|D4AB70|D4AB70_RAT	4	4	176.85	0.0367754	0.207955	1.25862	0.584909	Condition 1	Condition 2	99661.6	alpha-1,2-Mannosidase OS=Rattus norvegicus OX=10116 GN=Edem3 PE=1 SV=3	126061	111157	136999	156518	156105	114067	81644.2	117837	83609.2	115447	112642	125160
B0BN56|RT31_RAT	2	2	41.37	0.0368595	0.207955	1.95358	0.584442	Condition 2	Condition 1	43961.9	28S ribosomal protein S31, mitochondrial OS=Rattus norvegicus OX=10116 GN=Mrps31 PE=2 SV=1	4529.16	4977.92	5039.03	778.817	2629.23	7104.83	8038.69	4732.64	9156.69	9567.36	10523.6	6935.68
tr|A0A0G2JW21|A0A0G2JW21_RAT;tr|F1LQI2|F1LQI2_RAT	16	14	740.37	0.036902	0.207955	1.33193	0.584206	Condition 1	Condition 2	179053	Roundabout homolog 1 OS=Rattus norvegicus OX=10116 GN=Robo1 PE=1 SV=1	607480	590537	576668	558959	667547	359137	399577	496776	293054	415027	473571	444893
P30713|GSTT2_RAT;tr|B6DYQ9|B6DYQ9_RAT	1	1	27.84	0.0371819	0.207955	1.64181	0.58266	Condition 1	Condition 2	27439	Glutathione S-transferase theta-2 OS=Rattus norvegicus OX=10116 GN=Gstt2 PE=1 SV=3	39764.6	36332.7	27218.6	15796.3	26010.9	30998.1	12075	16630.2	8928.55	26059.6	16871.1	26708.3
Q63054|ICA69_RAT;tr|Q6AZ05|Q6AZ05_RAT	2	2	77.48	0.0373162	0.207955	1.66328	0.581922	Condition 1	Condition 2	54663	Islet cell autoantigen 1 OS=Rattus norvegicus OX=10116 GN=Ica1 PE=2 SV=2	86001.9	87957	42972.5	51564.2	34937.9	43629.5	46341.6	41478.9	21561.5	39580.3	24820.7	34878.4
tr|D4A8N1|D4A8N1_RAT	14	11	745.81	0.0373419	0.207955	1.27394	0.581782	Condition 1	Condition 2	29249.8	Dolichol-phosphate mannosyltransferase subunit 1 OS=Rattus norvegicus OX=10116 GN=Dpm1 PE=1 SV=1	998051	1.03117e+06	1.03391e+06	939943	871623	759042	858039	543861	638941	642447	688431	1.05056e+06
P84060|DTNB_RAT;tr|A0A0G2JVM6|A0A0G2JVM6_RAT	2	1	173.32	0.0373852	0.207955	1.50145	0.581544	Condition 1	Condition 2	73877.9	Dystrobrevin beta OS=Rattus norvegicus OX=10116 GN=Dtnb PE=1 SV=2	231499	350501	260382	173891	230694	155804	144971	189633	86106.8	180920	170675	161970
P09495|TPM4_RAT;P58775|TPM2_RAT;tr|A0A0G2K2G8|A0A0G2K2G8_RAT;tr|Q5FVG5|Q5FVG5_RAT	2	1	64.16	0.0374212	0.207955	2.79578	0.581347	Condition 2	Condition 1	28509.7	Tropomyosin alpha-4 chain OS=Rattus norvegicus OX=10116 GN=Tpm4 PE=1 SV=3	1130.28	8348.37	2871.01	24822	21825	61358.5	24310	30988.2	134674	57155.2	52256	37103.5
tr|A0A0G2JUZ5|A0A0G2JUZ5_RAT;tr|D4A5Q9|D4A5Q9_RAT	1	1	18.16	0.0374285	0.207955	1.55976	0.581307	Condition 2	Condition 1	105180	Glycine cleavage system P protein OS=Rattus norvegicus OX=10116 GN=Gldc PE=1 SV=1	22654.1	14139.8	29215	45034.7	29730	25553	59657.9	26641	38718.1	49410.9	35242	49758.8
Q80WD1|R4RL2_RAT	4	3	155.41	0.037454	0.207955	1.30193	0.581167	Condition 1	Condition 2	46183.6	Reticulon-4 receptor-like 2 OS=Rattus norvegicus OX=10116 GN=Rtn4rl2 PE=1 SV=1	74214.3	90097.7	106053	81647	102837	77744.9	79144.5	68258.5	60416.3	43029.4	80471.4	77759.7
tr|A0A0G2K6F2|A0A0G2K6F2_RAT	7	6	274.42	0.0374684	0.207955	1.71018	0.581089	Condition 1	Condition 2	373423	CUB and Sushi multiple domains 2 OS=Rattus norvegicus OX=10116 GN=Csmd2 PE=4 SV=1	48712.4	48572.1	81384.1	65669.9	82018.1	33682.5	47331.2	51292.7	25304.8	41067.8	30679.2	14851.4
P05712|RAB2A_RAT	23	1	1357.75	0.0374975	0.207955	1.39353	0.58093	Condition 1	Condition 2	23535.5	Ras-related protein Rab-2A OS=Rattus norvegicus OX=10116 GN=Rab2a PE=2 SV=1	1.01476e+06	1.08204e+06	1.28861e+06	660960	1.01328e+06	971445	709797	636139	465738	635299	837450	1.04351e+06
tr|F1LN59|F1LN59_RAT;tr|Q1RP76|Q1RP76_RAT	22	19	982.95	0.0376598	0.207955	2.26048	0.580045	Condition 2	Condition 1	102114	Eukaryotic translation initiation factor 4, gamma 2 OS=Rattus norvegicus OX=10116 GN=Eif4g2 PE=1 SV=2	915040	839179	531880	2.10982e+06	497324	542996	1.51041e+06	2.82031e+06	4.46794e+06	1.30177e+06	1.35507e+06	833000
tr|A0A0G2JVW5|A0A0G2JVW5_RAT	30	24	1241.22	0.0376609	0.207955	1.33171	0.580039	Condition 1	Condition 2	447662	E3 ubiquitin-protein ligase HUWE1 OS=Rattus norvegicus OX=10116 GN=Huwe1 PE=1 SV=1	243781	270609	230434	284263	231774	417522	156711	224726	217350	260294	211675	189566
O08617|PTPRR_RAT;tr|A0A0G2JYG7|A0A0G2JYG7_RAT;tr|G3V6L5|G3V6L5_RAT	3	1	91.96	0.037688	0.207955	1.82351	0.579891	Condition 2	Condition 1	73907.4	Receptor-type tyrosine-protein phosphatase R OS=Rattus norvegicus OX=10116 GN=Ptprr PE=1 SV=2	24775.6	26665.6	69390.3	55027.6	82736.9	58586.9	109162	51950.9	81688	69610.1	99768.7	166208
Q4FZU8|RIPR1_RAT;tr|A0A0G2JVR9|A0A0G2JVR9_RAT	4	4	198.01	0.0377277	0.207955	1.55632	0.579675	Condition 1	Condition 2	131731	Rho family-interacting cell polarization regulator 1 OS=Rattus norvegicus OX=10116 GN=Ripor1 PE=1 SV=2	59208.1	94730	122472	139245	98600	59438.2	70987.2	44111.3	70882.3	73361.4	60597.6	48682.5
tr|D3ZZ44|D3ZZ44_RAT	6	3	231.57	0.0377657	0.207955	1.37987	0.579469	Condition 1	Condition 2	90871.3	Extracellular leucine-rich repeat and fibronectin type III domain-containing 1 OS=Rattus norvegicus OX=10116 GN=Elfn1 PE=4 SV=1	81211.4	122681	80334.6	63654.2	101506	64327.6	78634.1	56387	54293	50370.2	57546.2	75062.9
tr|D3ZDR2|D3ZDR2_RAT	4	3	190.12	0.0378335	0.207964	1.22589	0.579101	Condition 1	Condition 2	23288.4	Charged multivesicular body protein 6 OS=Rattus norvegicus OX=10116 GN=Chmp6 PE=1 SV=1	558814	666520	692198	505419	622326	499426	537588	528869	390626	410004	451301	573138
tr|A0A0G2K4N7|A0A0G2K4N7_RAT;tr|B5DFE0|B5DFE0_RAT	21	17	915.79	0.0379415	0.208192	1.4523	0.578516	Condition 1	Condition 2	63001.3	Membrane palmitoylated protein 6 OS=Rattus norvegicus OX=10116 GN=Mpp6 PE=1 SV=1	849044	763242	702050	423455	638554	392347	435930	500846	481052	445505	337872	393775
Q9Z2Q1|SC31A_RAT;tr|A0A0G2K0X9|A0A0G2K0X9_RAT;tr|G3V699|G3V699_RAT	23	21	1219.74	0.0380679	0.208522	1.40486	0.577833	Condition 2	Condition 1	135272	Protein transport protein Sec31A OS=Rattus norvegicus OX=10116 GN=Sec31a PE=1 SV=2	648882	603835	429848	694749	413804	527599	758031	748264	860964	731538	483698	1.07984e+06
tr|A0A096MJW2|A0A096MJW2_RAT	11	10	536.55	0.0382335	0.209064	1.3522	0.576942	Condition 1	Condition 2	59375.8	Fatty acyl-CoA reductase OS=Rattus norvegicus OX=10116 GN=Far1 PE=3 SV=1	900417	868494	976757	963168	1.12729e+06	682290	986263	689713	430591	610263	803762	560484
tr|D4A4T0|D4A4T0_RAT	7	5	373.1	0.0383292	0.209173	1.23623	0.576428	Condition 1	Condition 2	34886.3	STIP1 homology and U-Box containing protein 1, isoform CRA_b OS=Rattus norvegicus OX=10116 GN=Stub1 PE=1 SV=1	510429	402204	581527	569052	570781	468891	396965	318243	417227	473288	390665	513576
P04636|MDHM_RAT	29	27	1737.58	0.0385099	0.209173	1.24562	0.575461	Condition 2	Condition 1	35683.6	Malate dehydrogenase, mitochondrial OS=Rattus norvegicus OX=10116 GN=Mdh2 PE=1 SV=2	7.39986e+06	9.26724e+06	8.42756e+06	5.3551e+06	8.21648e+06	7.56258e+06	7.63976e+06	1.11623e+07	1.02001e+07	9.26101e+06	8.9204e+06	1.04e+07
tr|F1M2M6|F1M2M6_RAT	2	1	57.75	0.0385572	0.209173	1.87291	0.575209	Condition 1	Condition 2	49312.6	Uncharacterized protein OS=Rattus norvegicus OX=10116 PE=4 SV=2	305203	544070	183839	349806	159418	159012	232064	123847	141918	145673	108766	156130
Q05175|BASP1_RAT	11	1	1159.58	0.0385866	0.209173	1.28151	0.575052	Condition 2	Condition 1	21790.3	Brain acid soluble protein 1 OS=Rattus norvegicus OX=10116 GN=Basp1 PE=1 SV=2	2.53061e+07	1.92327e+07	2.06723e+07	2.10381e+07	1.93942e+07	1.93896e+07	2.19469e+07	3.03807e+07	3.47395e+07	2.13945e+07	3.02541e+07	2.15153e+07
tr|A0A0G2K1L8|A0A0G2K1L8_RAT	11	1	1107.58	0.0385866	0.209173	1.28151	0.575052	Condition 2	Condition 1	21719.2	Brain acid soluble protein 1 OS=Rattus norvegicus OX=10116 GN=Basp1 PE=1 SV=1	4.2238e+06	3.21009e+06	3.45038e+06	3.51144e+06	3.23705e+06	3.23629e+06	3.66312e+06	5.07079e+06	5.79831e+06	3.57091e+06	5.04966e+06	3.59108e+06
Q9ER31|ENTP6_RAT	4	4	201.4	0.0388614	0.209658	1.46922	0.573593	Condition 1	Condition 2	49899.5	Ectonucleoside triphosphate diphosphohydrolase 6 OS=Rattus norvegicus OX=10116 GN=Entpd6 PE=1 SV=1	489239	566471	443895	305146	552657	416390	274811	365461	154728	394672	396686	301580
tr|A0A0G2K8V1|A0A0G2K8V1_RAT;tr|D4A7K5|D4A7K5_RAT	4	2	103.28	0.0389562	0.209658	2.45922	0.573091	Condition 1	Condition 2	130938	Phospholipid-transporting ATPase OS=Rattus norvegicus OX=10116 GN=Atp11a PE=1 SV=1	12773.5	12870.5	15952.3	8883.8	5810.53	4074.21	7659.58	3981.7	481.262	494.671	1895.46	10033.7
Q5QJC9|BAG5_RAT	2	2	102.13	0.038975	0.209658	1.57774	0.572992	Condition 1	Condition 2	51030.6	BAG family molecular chaperone regulator 5 OS=Rattus norvegicus OX=10116 GN=Bag5 PE=1 SV=1	119269	62370.4	55367.2	69931.5	78396.9	85077.3	68457.8	32962.7	84472.2	43400.1	43821.6	25041.9
tr|A0A0G2JTW1|A0A0G2JTW1_RAT	11	3	716.22	0.0389987	0.209658	1.32703	0.572867	Condition 1	Condition 2	20642.5	RAS related protein 2a OS=Rattus norvegicus OX=10116 GN=Rap2a PE=4 SV=1	905411	871028	981070	701244	885094	621909	635415	801403	392423	593570	579817	739389
tr|E9PU11|E9PU11_RAT	1	1	26.5	0.039101	0.209658	2.08952	0.572327	Condition 2	Condition 1	62747	YTH N(6)-methyladenosine RNA-binding protein 2 OS=Rattus norvegicus OX=10116 GN=Ythdf2 PE=1 SV=3	6156.04	16196.8	5038.05	52064.4	2760.97	27033.1	21513.1	33373.5	63795.5	42200.5	23123.5	44272.7
Q04400|ADCY5_RAT	9	6	596.55	0.0391011	0.209658	1.36273	0.572326	Condition 1	Condition 2	139179	Adenylate cyclase type 5 OS=Rattus norvegicus OX=10116 GN=Adcy5 PE=1 SV=2	604696	890345	579488	478440	679609	448553	504409	496500	360284	428213	548687	363206
P26284|ODPA_RAT;tr|D4A5G8|D4A5G8_RAT;tr|Q4FZZ4|Q4FZZ4_RAT	11	10	460.76	0.0392497	0.209658	1.54373	0.571545	Condition 2	Condition 1	43226.6	Pyruvate dehydrogenase E1 component subunit alpha, somatic form, mitochondrial OS=Rattus norvegicus OX=10116 GN=Pdha1 PE=1 SV=2	1.01365e+06	1.08367e+06	666999	750967	490147	660427	1.39302e+06	1.51056e+06	1.18238e+06	1.58054e+06	784593	751734
O54922|EXOC7_RAT	5	4	210.7	0.03928	0.209658	1.28981	0.571386	Condition 1	Condition 2	75045.6	Exocyst complex component 7 OS=Rattus norvegicus OX=10116 GN=Exoc7 PE=1 SV=1	247050	238247	251168	319466	188562	185649	207537	143405	206017	209972	164673	177198
P06766|DPOLB_RAT	3	2	127.79	0.0393277	0.209658	2.28358	0.571136	Condition 1	Condition 2	38326.8	DNA polymerase beta OS=Rattus norvegicus OX=10116 GN=Polb PE=1 SV=4	13441.5	22771.6	25352.5	71147.3	18888.5	19263.1	7919.61	4075.98	16176.7	10585.7	10125.8	25939.2
tr|Q63011|Q63011_RAT;tr|Q6PDU6|Q6PDU6_RAT	18	2	975.14	0.0393666	0.209658	1.66569	0.570932	Condition 1	Condition 2	15906.3	Zero beta-globin (Fragment) OS=Rattus norvegicus OX=10116 PE=3 SV=1	1.26806e+07	1.97423e+07	9.85903e+06	1.48609e+07	7.64102e+06	7.42861e+06	8.0562e+06	7.51033e+06	4.18334e+06	1.12732e+07	6.37239e+06	5.95756e+06
tr|B0BN30|B0BN30_RAT	2	2	64.69	0.0395257	0.209658	1.93867	0.5701	Condition 1	Condition 2	41592.4	Mitochondrial carrier 1 OS=Rattus norvegicus OX=10116 GN=Mtch1 PE=1 SV=1	159190	248106	353305	88614.8	295007	228143	109510	87122.8	51460.6	153098	129901	176798
D4AEC2|CAMP2_RAT	7	6	293.35	0.0396287	0.209658	1.32381	0.569564	Condition 2	Condition 1	165611	Calmodulin-regulated spectrin-associated protein 2 OS=Rattus norvegicus OX=10116 GN=Camsap2 PE=1 SV=1	91168.4	72003.1	59952.3	100502	59938.5	85623.9	101277	73635.3	128537	120856	94546.9	102266
Q1AAU6|ASAP1_RAT	4	2	147.39	0.0396339	0.209658	1.70651	0.569537	Condition 2	Condition 1	127088	Arf-GAP with SH3 domain, ANK repeat and PH domain-containing protein 1 OS=Rattus norvegicus OX=10116 GN=Asap1 PE=1 SV=2	31657.7	85537.6	58334	61898.1	38415.2	73550.7	68509.5	76411.2	152290	153792	72800.7	72438.6
tr|D4A3V2|D4A3V2_RAT	2	1	49.52	0.0396755	0.209658	1.35157	0.56932	Condition 1	Condition 2	15223.8	NADH dehydrogenase [ubiquinone] 1 alpha subcomplex subunit 6 OS=Rattus norvegicus OX=10116 GN=Ndufa6 PE=1 SV=1	172760	220831	188719	241912	224659	117251	163147	122929	149733	162233	130329	134424
tr|G3V6P8|G3V6P8_RAT	2	2	109.46	0.0396782	0.209658	1.26022	0.569306	Condition 1	Condition 2	7985.17	Guanine nucleotide-binding protein subunit gamma OS=Rattus norvegicus OX=10116 GN=Gng12 PE=1 SV=1	1.00745e+06	824032	957557	733165	741096	681850	708132	548167	516060	684941	606558	860188
tr|Q6AYQ9|Q6AYQ9_RAT	4	2	162.55	0.0399206	0.210585	1.37662	0.568049	Condition 1	Condition 2	23009.4	Peptidyl-prolyl cis-trans isomerase OS=Rattus norvegicus OX=10116 GN=Ppic PE=1 SV=1	29705	29451.4	40890	38957.6	48214.6	30370.7	29915.2	19137.1	18710.7	24268.7	27072.9	38956.4
tr|D4ADX8|D4ADX8_RAT	4	3	147.75	0.0400316	0.210816	1.44484	0.567475	Condition 2	Condition 1	136631	Ras association (RalGDS/AF-6) and pleckstrin homology domains 1 OS=Rattus norvegicus OX=10116 GN=Raph1 PE=1 SV=2	58020.3	60383	55277.8	49703.3	54602.4	70991.2	116651	63919.6	124500	67903.9	71495.6	59746.5
tr|D3ZQ57|D3ZQ57_RAT	47	39	2808.68	0.040219	0.21139	1.46372	0.566511	Condition 1	Condition 2	205948	Plexin B2 OS=Rattus norvegicus OX=10116 GN=Plxnb2 PE=1 SV=1	1.10212e+06	1.28605e+06	1.47929e+06	901039	1.36106e+06	887434	780027	1.14463e+06	377710	806483	865691	819413
tr|F1M2K6|F1M2K6_RAT	6	3	235.15	0.0402753	0.21139	1.43856	0.566221	Condition 1	Condition 2	131463	Plakophilin 4 OS=Rattus norvegicus OX=10116 GN=Pkp4 PE=1 SV=2	71956.6	70099.8	116818	58911.6	73739.5	57012.2	59322.2	60717.3	29904.8	47747.8	52472.9	61631.4
Q920L7|ELOV5_RAT	4	4	181.68	0.0403685	0.211525	1.42249	0.565744	Condition 1	Condition 2	35235.1	Elongation of very long chain fatty acids protein 5 OS=Rattus norvegicus OX=10116 GN=Elovl5 PE=1 SV=1	646233	862601	796517	551084	808374	478003	522348	530307	262216	534418	505247	557832
Q8CHJ1|PIGU_RAT	6	5	336.75	0.0404722	0.211715	1.3303	0.565213	Condition 1	Condition 2	49952.7	Phosphatidylinositol glycan anchor biosynthesis class U protein OS=Rattus norvegicus OX=10116 GN=Pigu PE=1 SV=3	892840	1.35209e+06	957346	853417	944449	787683	639338	1.04418e+06	492803	748269	712812	713361
tr|D4AE63|D4AE63_RAT	5	4	181.26	0.0405789	0.21192	1.60021	0.564668	Condition 1	Condition 2	81342.6	Myogenesis-regulating glycosidase OS=Rattus norvegicus OX=10116 GN=Myorg PE=1 SV=1	53721.7	76512.4	124446	75050.1	99630.4	73300.2	77135.1	49140.9	21517.6	47661.8	63166.9	55499.4
tr|Q811X3|Q811X3_RAT	2	2	75.44	0.0409379	0.213005	1.38274	0.562846	Condition 1	Condition 2	36050	Carbonic anhydrase 11 OS=Rattus norvegicus OX=10116 GN=Car11 PE=2 SV=1	54368.5	42777.7	53503.8	48163.3	43385	34472.1	52917.1	25281.3	20532.1	29212.1	32111.7	40033.8
P57790|KEAP1_RAT;tr|G3V8U2|G3V8U2_RAT	1	1	36.09	0.0409657	0.213005	2.72159	0.562705	Condition 2	Condition 1	69398.7	Kelch-like ECH-associated protein 1 OS=Rattus norvegicus OX=10116 GN=Keap1 PE=2 SV=1	1213.06	1504.49	58.6246	13072.5	6060.16	17999.9	17510.6	16469.6	14771.7	26889.6	13635	19338.8
tr|M0RBJ0|M0RBJ0_RAT;tr|Q45QK6|Q45QK6_RAT	7	7	462.39	0.0409903	0.213005	1.33185	0.562581	Condition 1	Condition 2	4882.7	Guanine nucleotide-binding protein subunit gamma OS=Rattus norvegicus OX=10116 GN=Gng2 PE=1 SV=2	2.95165e+07	2.16017e+07	3.35678e+07	2.41585e+07	3.02671e+07	1.73711e+07	2.27088e+07	1.9381e+07	1.76033e+07	1.90265e+07	1.61054e+07	2.26673e+07
P04644|RS17_RAT;tr|A0A0H2UHQ8|A0A0H2UHQ8_RAT;tr|D3ZFA8|D3ZFA8_RAT	5	4	431.9	0.0411252	0.213353	1.6479	0.5619	Condition 2	Condition 1	15510	40S ribosomal protein S17 OS=Rattus norvegicus OX=10116 GN=Rps17 PE=1 SV=3	1.04819e+06	553978	1.0648e+06	1.82308e+06	1.06296e+06	1.54898e+06	1.03748e+06	2.57016e+06	2.33175e+06	2.43597e+06	1.49138e+06	1.83663e+06
tr|D4A038|D4A038_RAT	1	1	51.47	0.0412403	0.213534	3.55961	0.561321	Condition 1	Condition 2	41011.2	Translocating chain-associated membrane protein OS=Rattus norvegicus OX=10116 GN=Tram1l1 PE=3 SV=1	9956.2	14546.5	36587	1773.32	19790.8	15658	847.804	3519.61	1560.91	2568.06	5218.16	13904.2
tr|D3ZQE7|D3ZQE7_RAT	9	7	389.76	0.0413275	0.213534	1.20648	0.560883	Condition 2	Condition 1	100077	Janus kinase and microtubule-interacting protein 2 OS=Rattus norvegicus OX=10116 GN=Jakmip2 PE=1 SV=3	145727	142585	161020	217870	142056	146232	220237	159915	211891	196618	186199	177919
Q80WE1|FMR1_RAT;tr|A0A0G2JZV8|A0A0G2JZV8_RAT	6	4	246.19	0.0413641	0.213534	1.42213	0.5607	Condition 2	Condition 1	66780.4	Synaptic functional regulator FMR1 OS=Rattus norvegicus OX=10116 GN=Fmr1 PE=1 SV=2	73742.6	66524.3	47691.6	64830.8	49458.9	60927.7	61380.9	88598.1	130039	98311	78474.1	59680.6
Q7TMB0|PLPR3_RAT;tr|B3DM92|B3DM92_RAT	18	16	1070.16	0.0416661	0.214382	1.43315	0.559191	Condition 1	Condition 2	76786.2	Phospholipid phosphatase-related protein type 3 OS=Rattus norvegicus OX=10116 GN=Plppr3 PE=2 SV=1	1.43622e+06	1.87428e+06	1.98773e+06	1.53588e+06	3.02379e+06	1.44769e+06	1.09883e+06	1.33965e+06	970072	1.51916e+06	1.78488e+06	1.17604e+06
tr|A0A0G2JVC2|A0A0G2JVC2_RAT;tr|D4A1Y0|D4A1Y0_RAT	1	1	43.46	0.0416847	0.214382	1.33422	0.559099	Condition 2	Condition 1	103769	SCY1-like pseudokinase 2 OS=Rattus norvegicus OX=10116 GN=Scyl2 PE=1 SV=1	62260	47848.7	60681.6	102324	54771.6	69678.2	114165	75988.5	99058.9	93232.1	71201.5	76791.6
tr|A0A0G2JWK6|A0A0G2JWK6_RAT	4	4	237.57	0.0417334	0.214382	1.57275	0.558856	Condition 1	Condition 2	53714.3	APC membrane recruitment protein 2 OS=Rattus norvegicus OX=10116 GN=Amer2 PE=1 SV=1	211338	181810	196493	218523	238165	118803	143089	147093	147950	116846	140332	45515.5
Q4KLH5|AGFG1_RAT;tr|F1M9N7|F1M9N7_RAT	2	2	95.09	0.0418773	0.214501	1.42784	0.558142	Condition 2	Condition 1	58169.9	Arf-GAP domain and FG repeat-containing protein 1 OS=Rattus norvegicus OX=10116 GN=Agfg1 PE=1 SV=1	97929.8	76561.8	90123.1	74945.2	54533.7	68622.9	100021	72937.2	111110	101394	98714.1	176509
P11497|ACACA_RAT;tr|A0A0G2K5G8|A0A0G2K5G8_RAT;tr|D3ZRA3|D3ZRA3_RAT;tr|A0A0G2K1F2|A0A0G2K1F2_RAT;tr|A0A0G2K5L6|A0A0G2K5L6_RAT;tr|Q1HEC0|Q1HEC0_RAT	22	18	1064.15	0.0418931	0.214501	1.36313	0.558064	Condition 1	Condition 2	265191	Acetyl-CoA carboxylase 1 OS=Rattus norvegicus OX=10116 GN=Acaca PE=1 SV=1	494605	454929	347429	431161	272101	311187	281226	264380	406669	286587	205804	250998
Q5U2X6|CCD47_RAT	15	11	906.46	0.0420478	0.214942	1.33226	0.557298	Condition 1	Condition 2	55732.7	Coiled-coil domain-containing protein 47 OS=Rattus norvegicus OX=10116 GN=Ccdc47 PE=2 SV=1	1.95424e+06	2.1411e+06	2.72074e+06	2.08325e+06	1.9952e+06	1.46004e+06	1.51824e+06	1.70716e+06	976448	1.47408e+06	1.84271e+06	1.75478e+06
Q9Z214|HOME1_RAT	8	7	358.32	0.0421327	0.215026	1.21206	0.556879	Condition 2	Condition 1	41304.9	Homer protein homolog 1 OS=Rattus norvegicus OX=10116 GN=Homer1 PE=1 SV=2	553910	555301	592743	549683	563754	512199	633941	883945	709478	518476	589023	698361
Q9JJS5|SH3B4_RAT;tr|G3V8J0|G3V8J0_RAT	4	4	161.12	0.0424371	0.215997	1.6144	0.555384	Condition 1	Condition 2	107512	SH3 domain-binding protein 4 OS=Rattus norvegicus OX=10116 GN=Sh3bp4 PE=1 SV=2	52436.2	41747.8	51328.9	41930.9	67346.1	34043.1	25377.7	51925.8	27919.7	38097.4	25335.9	10254.4
tr|D3ZKY6|D3ZKY6_RAT	3	2	91.21	0.0424606	0.215997	1.30937	0.555269	Condition 2	Condition 1	40997.5	Ankyrin repeat domain 63 OS=Rattus norvegicus OX=10116 GN=Ankrd63 PE=1 SV=1	107930	129873	65091.6	92383.1	61379.7	79798	136178	107890	125509	103312	102838	126695
P10960|SAP_RAT;tr|F7EPE0|F7EPE0_RAT;tr|Q6P7A4|Q6P7A4_RAT	9	7	392.51	0.0425762	0.216175	1.26267	0.554703	Condition 1	Condition 2	61124.1	Prosaposin OS=Rattus norvegicus OX=10116 GN=Psap PE=1 SV=1	1.21979e+06	1.15097e+06	1.43346e+06	1.16898e+06	1.26981e+06	1.00876e+06	1.1625e+06	857315	656129	820235	1.01172e+06	1.23531e+06
tr|E7CXR8|E7CXR8_RAT;tr|E7CXR9|E7CXR9_RAT;tr|G3V6K6|G3V6K6_RAT;tr|Q9QX70|Q9QX70_RAT	8	4	306.71	0.0427293	0.216175	1.53369	0.553957	Condition 1	Condition 2	134926	Receptor protein-tyrosine kinase OS=Rattus norvegicus OX=10116 GN=Egfr PE=2 SV=1	96011.5	71854.6	106094	82109	106181	50801.9	86121.4	43999.1	30845.4	44840.9	47053	81661
P63086|MK01_RAT	24	15	1478.23	0.0427537	0.216175	1.69215	0.553838	Condition 2	Condition 1	41275.6	Mitogen-activated protein kinase 1 OS=Rattus norvegicus OX=10116 GN=Mapk1 PE=1 SV=3	6.9006e+06	7.98996e+06	6.27249e+06	1.53519e+07	5.88866e+06	7.22936e+06	1.00665e+07	1.65422e+07	2.67686e+07	1.06521e+07	1.00085e+07	9.94868e+06
tr|A0A0G2K1Y8|A0A0G2K1Y8_RAT;tr|D4A678|D4A678_RAT;tr|Q6XDA1|Q6XDA1_RAT	183	1	11930.5	0.0428475	0.216175	1.25739	0.553382	Condition 2	Condition 1	287702	Spectrin alpha chain, non-erythrocytic 1 OS=Rattus norvegicus OX=10116 GN=Sptan1 PE=1 SV=1	462317	465230	342398	488635	383532	514666	510024	601248	714598	455115	457047	602584
P17764|THIL_RAT	13	12	877.83	0.0428776	0.216175	1.33137	0.553236	Condition 2	Condition 1	44695	Acetyl-CoA acetyltransferase, mitochondrial OS=Rattus norvegicus OX=10116 GN=Acat1 PE=1 SV=1	1.84227e+06	2.2689e+06	2.66327e+06	1.19757e+06	2.88186e+06	1.93159e+06	2.6936e+06	2.56889e+06	2.65272e+06	2.55979e+06	3.19859e+06	3.34856e+06
Q6JP77|AKA7G_RAT;tr|A0A0A0MXX1|A0A0A0MXX1_RAT	3	3	141.66	0.0429089	0.216175	1.41853	0.553084	Condition 1	Condition 2	39417.8	A-kinase anchor protein 7 isoforms delta and gamma OS=Rattus norvegicus OX=10116 GN=Akap7 PE=1 SV=1	681460	902849	929182	703706	737456	533191	750408	762696	319209	503029	425272	403124
P04904|GSTA3_RAT;tr|B6DYP8|B6DYP8_RAT;tr|Q9JLX3|Q9JLX3_RAT	6	6	326.6	0.0430762	0.21667	1.36481	0.552274	Condition 1	Condition 2	25319.4	Glutathione S-transferase alpha-3 OS=Rattus norvegicus OX=10116 GN=Gsta3 PE=1 SV=3	701013	1.0419e+06	695801	1.10369e+06	674390	545176	482149	572081	544423	644729	559033	686693
tr|A0A0G2K2V2|A0A0G2K2V2_RAT;tr|G3V9N8|G3V9N8_RAT	61	5	3499.31	0.0431881	0.216886	1.19238	0.551734	Condition 2	Condition 1	103824	AP complex subunit beta OS=Rattus norvegicus OX=10116 GN=Ap1b1 PE=1 SV=1	2.00714e+06	1.7866e+06	1.62221e+06	1.81924e+06	1.60419e+06	2.33175e+06	1.72789e+06	2.18992e+06	2.40594e+06	2.40231e+06	2.24746e+06	2.34671e+06
tr|G3V9N7|G3V9N7_RAT;tr|Q5I2Z0|Q5I2Z0_RAT	1	1	70.82	0.0435258	0.218232	1.71019	0.550112	Condition 1	Condition 2	48598.9	Protein kinase C and casein kinase substrate in neurons 3 OS=Rattus norvegicus OX=10116 GN=Pacsin3 PE=1 SV=3	184967	163310	179138	156315	153624	117522	107266	131063	87370.4	124556	87547.9	20541.1
Q641Y2|NDUS2_RAT	12	10	499.49	0.0437174	0.218727	1.56311	0.549196	Condition 1	Condition 2	52561.6	NADH dehydrogenase [ubiquinone] iron-sulfur protein 2, mitochondrial OS=Rattus norvegicus OX=10116 GN=Ndufs2 PE=1 SV=1	524288	1.05251e+06	977454	440602	760472	459904	515407	476770	424850	498754	459363	321558
P43138|APEX1_RAT	7	6	350.32	0.0437639	0.218727	1.29461	0.548975	Condition 2	Condition 1	35538.5	DNA-(apurinic or apyrimidinic site) lyase OS=Rattus norvegicus OX=10116 GN=Apex1 PE=1 SV=2	772518	618229	783676	938981	569969	667209	837397	749681	1.28419e+06	880762	814884	1.06539e+06
Q2THW7|ZDHC5_RAT	5	4	246.7	0.0439542	0.218792	1.61258	0.54807	Condition 1	Condition 2	77429.6	Palmitoyltransferase ZDHHC5 OS=Rattus norvegicus OX=10116 GN=Zdhhc5 PE=1 SV=1	139346	125047	168371	122938	150075	57985.4	119539	60462.9	46160.6	77567.2	87788	82111.2
tr|D4A7Y4|D4A7Y4_RAT	8	6	413.64	0.0439778	0.218792	1.61746	0.547958	Condition 1	Condition 2	95202.4	Family with sequence similarity 171, member A1 OS=Rattus norvegicus OX=10116 GN=Fam171a1 PE=1 SV=3	166903	147700	153484	107783	182030	68263.1	110540	84248.6	42123.1	81087.2	84081	108698
tr|D4A2I9|D4A2I9_RAT	7	5	200.93	0.0440433	0.218792	1.62998	0.547647	Condition 1	Condition 2	114449	Sortilin-related VPS10 domain-containing receptor 3 OS=Rattus norvegicus OX=10116 GN=Sorcs3 PE=4 SV=3	61229.1	99001.5	122915	74261.3	129736	73659.1	83200.9	31134.4	26657.6	57263	78421	67377.8
tr|Q99PW1|Q99PW1_RAT	14	4	686.32	0.0440746	0.218792	1.33626	0.547499	Condition 1	Condition 2	60587.9	Tyrosine-protein kinase (Fragment) OS=Rattus norvegicus OX=10116 GN=Yes1 PE=2 SV=1	468648	505658	541748	430390	483588	346570	353931	475190	195063	373588	347878	332242
tr|D3ZEE9|D3ZEE9_RAT	3	3	88.56	0.0441916	0.218792	1.57956	0.546946	Condition 1	Condition 2	38757.8	Fatty acid desaturase 6 OS=Rattus norvegicus OX=10116 GN=Fads6 PE=1 SV=1	164075	162977	146551	77978.4	164738	142846	79834.4	82127.2	37630.6	91742.7	117441	135151
Q5FVL2|EMC8_RAT	8	6	447.77	0.0441951	0.218792	1.27921	0.54693	Condition 1	Condition 2	23405.5	ER membrane protein complex subunit 8 OS=Rattus norvegicus OX=10116 GN=Emc8 PE=2 SV=1	2.46988e+06	2.32019e+06	2.51684e+06	2.38807e+06	2.39118e+06	1.55229e+06	2.13663e+06	1.94406e+06	1.25837e+06	1.71695e+06	1.98234e+06	1.62329e+06
Q761X5|UNC5C_RAT;tr|A0A0G2JTK0|A0A0G2JTK0_RAT;tr|F1LM73|F1LM73_RAT	4	3	101.3	0.0442836	0.218885	1.72298	0.546512	Condition 1	Condition 2	103135	Netrin receptor UNC5C OS=Rattus norvegicus OX=10116 GN=Unc5c PE=1 SV=1	38616.3	38908.8	73236	48322.8	54350.9	19884.2	33636.7	23517.9	22461.9	21418.7	16396.4	41199.8
P11167|GTR1_RAT;tr|A0A0G2K2S2|A0A0G2K2S2_RAT	5	4	222.35	0.0446277	0.220026	1.22943	0.544896	Condition 1	Condition 2	53962.5	Solute carrier family 2, facilitated glucose transporter member 1 OS=Rattus norvegicus OX=10116 GN=Slc2a1 PE=1 SV=1	1.34545e+06	1.22823e+06	1.75275e+06	1.24889e+06	1.34315e+06	1.27683e+06	1.24903e+06	1.20715e+06	809910	971728	1.33541e+06	1.0927e+06
tr|A0A0G2JV51|A0A0G2JV51_RAT;tr|B5DFI0|B5DFI0_RAT;tr|G3V752|G3V752_RAT	2	1	70.81	0.0446546	0.220026	1.65248	0.54477	Condition 1	Condition 2	115366	RNA cytidine acetyltransferase OS=Rattus norvegicus OX=10116 GN=Nat10 PE=1 SV=1	173988	292099	129732	200440	92497.2	188857	59348.1	133341	97821.6	153200	92742.2	115664
Q8R1R5|C99L2_RAT	6	3	389.36	0.0447454	0.220127	1.34046	0.544346	Condition 1	Condition 2	26073.9	CD99 antigen-like protein 2 OS=Rattus norvegicus OX=10116 GN=Cd99l2 PE=2 SV=1	950903	1.06114e+06	1.40241e+06	850003	1.03404e+06	711109	984305	778242	619599	807484	745839	547779
Q9EPX4|P2Y12_RAT	3	2	127.88	0.0451032	0.220699	1.56265	0.542681	Condition 1	Condition 2	39047.3	P2Y purinoceptor 12 OS=Rattus norvegicus OX=10116 GN=P2ry12 PE=1 SV=1	231566	187894	195697	91694.5	140409	131674	81107.5	117769	61132	131463	151888	83101.4
tr|F1LWB9|F1LWB9_RAT	2	1	58.07	0.0451366	0.220699	36.2405	0.542526	Condition 1	Condition 2	155593	Ankyrin repeat domain 50 OS=Rattus norvegicus OX=10116 GN=Ankrd50 PE=1 SV=2	15019	5896.2	4117.72	2247.11	467.962	10.5498	294.651	188.637	44.0384	65.9874	127.762	44.8791
Q9JK41|COPT1_RAT	3	2	81.39	0.0452368	0.220699	1.65057	0.542063	Condition 1	Condition 2	21128.9	High affinity copper uptake protein 1 OS=Rattus norvegicus OX=10116 GN=Slc31a1 PE=2 SV=1	848953	545780	1.19543e+06	1.19823e+06	734100	458438	507674	298136	385043	599417	461086	766345
tr|F1M0J7|F1M0J7_RAT	3	3	115.94	0.0452516	0.220699	1.22963	0.541994	Condition 2	Condition 1	96094.3	Prickle planar cell polarity protein 2 OS=Rattus norvegicus OX=10116 GN=Prickle2 PE=1 SV=2	92799.8	89530.4	66788.8	82653.1	65963	64570.6	107647	78946.1	108968	82213.1	84878.7	105813
O35276|NRP2_RAT	13	11	551.71	0.0453196	0.220699	1.42936	0.54168	Condition 1	Condition 2	103897	Neuropilin-2 OS=Rattus norvegicus OX=10116 GN=Nrp2 PE=2 SV=1	487620	745969	624780	582748	687409	349179	423183	473867	256316	436366	516059	327252
Q66H42|LYPD1_RAT;tr|A9CMA2|A9CMA2_RAT	1	1	39.58	0.0453447	0.220699	1.38374	0.541565	Condition 1	Condition 2	15329.9	Ly6/PLAUR domain-containing protein 1 OS=Rattus norvegicus OX=10116 GN=Lypd1 PE=2 SV=1	149252	124506	179013	160607	144911	110698	156321	64282	83284.6	114741	76158.7	133211
Q62733|LAP2_RAT	5	5	263.73	0.0454487	0.220699	1.47599	0.541085	Condition 1	Condition 2	50277.7	Lamina-associated polypeptide 2, isoform beta OS=Rattus norvegicus OX=10116 GN=Tmpo PE=1 SV=3	170057	281020	274439	163818	249802	178031	134955	112346	79274.3	154260	208840	202722
Q587K4|LRC73_RAT	1	1	41.59	0.0454494	0.220699	1.3763	0.541082	Condition 1	Condition 2	33377.1	Leucine-rich repeat-containing protein 73 OS=Rattus norvegicus OX=10116 GN=Lrrc73 PE=2 SV=1	284587	203001	320053	191917	250340	162471	209226	214008	122353	157272	151622	171727
Q63355|MYO1C_RAT	10	7	443.89	0.0454943	0.220699	1.30857	0.540875	Condition 1	Condition 2	119811	Unconventional myosin-Ic OS=Rattus norvegicus OX=10116 GN=Myo1c PE=1 SV=2	126502	182233	123801	98456.7	158054	124129	85958.1	129491	83770	99637.9	97800.9	124763
Q9R237|JIP1_RAT	1	1	33.55	0.0456571	0.22099	1.7837	0.540128	Condition 2	Condition 1	77318.2	C-Jun-amino-terminal kinase-interacting protein 1 OS=Rattus norvegicus OX=10116 GN=Mapk8ip1 PE=1 SV=2	6773.99	2682.74	2492.07	36459.6	1484.35	22127.7	21130.5	20407.5	21645.4	20050.3	14548.1	30681.1
Q62658|FKB1A_RAT	6	6	240.69	0.0457447	0.22099	1.36441	0.539727	Condition 1	Condition 2	11922.6	Peptidyl-prolyl cis-trans isomerase FKBP1A OS=Rattus norvegicus OX=10116 GN=Fkbp1a PE=1 SV=3	575040	384916	353720	329946	449222	371012	211043	200549	395690	334713	301051	362756
Q6P7B9|ACOD2_RAT;tr|M0RDU8|M0RDU8_RAT	12	12	597.06	0.0457657	0.22099	1.38293	0.53963	Condition 1	Condition 2	41013.2	Acyl-CoA desaturase 2 OS=Rattus norvegicus OX=10116 GN=Scd2 PE=2 SV=1	1.45121e+06	1.44964e+06	1.77023e+06	1.76916e+06	1.52862e+06	1.00648e+06	1.4401e+06	850033	687301	963086	999330	1.55023e+06
tr|Q7TP77|Q7TP77_RAT	2	2	81.82	0.0459317	0.221139	1.51666	0.538873	Condition 2	Condition 1	19406.3	Aa2-277 OS=Rattus norvegicus OX=10116 GN=Mrpl49 PE=1 SV=1	74327.6	68142.9	40075.4	47262.6	54605.2	63808.8	108391	44849.5	85513.4	83368.6	81659.2	124355
P10362|SCG2_RAT	3	1	109.46	0.0459594	0.221139	1.41516	0.538746	Condition 2	Condition 1	71031.3	Secretogranin-2 OS=Rattus norvegicus OX=10116 GN=Scg2 PE=1 SV=1	149528	193756	201735	128032	340361	184490	294989	222729	279359	308004	384186	205953
tr|F1LPG5|F1LPG5_RAT	2	2	42.23	0.046008	0.221139	1.79004	0.538525	Condition 1	Condition 2	15064.4	NADH:ubiquinone oxidoreductase subunit B4 OS=Rattus norvegicus OX=10116 GN=Ndufb4 PE=1 SV=1	79041.2	161036	116952	53649.3	99912.9	42256.2	70007.9	43567	38880.4	55380.3	47642.6	53368.3
tr|D3ZQD3|D3ZQD3_RAT	16	7	766.55	0.0461207	0.221342	1.45912	0.538013	Condition 2	Condition 1	114637	Oxoglutarate dehydrogenase-like OS=Rattus norvegicus OX=10116 GN=Ogdhl PE=1 SV=2	239745	447307	432504	282508	388336	480620	482502	460099	351564	704807	770101	544620
tr|Q4JFC6|Q4JFC6_RAT	20	1	1074.39	0.0465999	0.223022	1.28528	0.535847	Condition 1	Condition 2	145468	Leucocyte common antigen-related protein (LAR) (Fragment) OS=Rattus norvegicus OX=10116 PE=2 SV=1	38387	38525.7	49925.3	48049	55005.1	33104.3	43976.6	29810.3	25302.4	35292.9	34149.4	36090.5
B1H234|FLRT3_RAT	3	2	94.02	0.0469347	0.223022	1.39938	0.534345	Condition 1	Condition 2	72910.7	Leucine-rich repeat transmembrane protein FLRT3 OS=Rattus norvegicus OX=10116 GN=Flrt3 PE=1 SV=1	45455	42841.6	66032.8	54056.5	52492.8	35208.2	47028.6	26787.3	20363.7	40381	34536.6	42487.4
Q925N6|IGSF1_RAT	8	8	392.89	0.0469435	0.223022	1.39443	0.534306	Condition 1	Condition 2	147293	Immunoglobulin superfamily member 1 OS=Rattus norvegicus OX=10116 GN=Igsf1 PE=1 SV=1	697995	873028	877898	774289	753689	474083	406762	775597	344852	537734	665105	461912
Q64361|LXN_RAT	9	8	553.13	0.0469666	0.223022	1.27156	0.534203	Condition 1	Condition 2	25579.9	Latexin OS=Rattus norvegicus OX=10116 GN=Lxn PE=1 SV=1	1.39132e+06	1.14022e+06	1.25798e+06	1.21299e+06	1.05887e+06	797603	765502	1.08238e+06	1.08327e+06	896378	842612	724027
Q5PQM0|TM168_RAT;tr|A0A096MIS5|A0A096MIS5_RAT	2	2	116.68	0.0470187	0.223022	1.4048	0.53397	Condition 1	Condition 2	79771.7	Transmembrane protein 168 OS=Rattus norvegicus OX=10116 GN=Tmem168 PE=1 SV=1	80139.5	97938	117071	112365	113348	71182.2	103966	66691.6	46743.9	47732.3	57938.5	98369.8
tr|A0A0G2JUG7|A0A0G2JUG7_RAT	16	8	726.8	0.0470834	0.223022	1.14637	0.533681	Condition 2	Condition 1	108080	IQ motif and Sec7 domain 1 OS=Rattus norvegicus OX=10116 GN=Iqsec1 PE=1 SV=1	958672	885729	1.01835e+06	874644	828666	764355	933103	926068	1.096e+06	1.09106e+06	906774	1.15763e+06
Q6AXN4|NDC1_RAT;tr|A0A140TAA8|A0A140TAA8_RAT	2	1	72.32	0.047088	0.223022	2.12489	0.533661	Condition 1	Condition 2	75712.9	Nucleoporin NDC1 OS=Rattus norvegicus OX=10116 GN=Ndc1 PE=1 SV=1	63501.2	55311.2	65201.9	51475.4	56831.1	36305.2	55971.7	14883.1	11812.4	25699.9	44668.9	1619.16
Q99PD4|ARC1A_RAT;O88656|ARC1B_RAT	22	20	1369.19	0.0471697	0.223022	1.34818	0.533298	Condition 2	Condition 1	41599.3	Actin-related protein 2/3 complex subunit 1A OS=Rattus norvegicus OX=10116 GN=Arpc1a PE=2 SV=1	1.44326e+06	908175	843455	1.1458e+06	856398	1.24974e+06	1.33422e+06	1.22168e+06	2.13348e+06	1.2963e+06	1.12745e+06	1.57836e+06
P41740|ANPRC_RAT	1	1	46.37	0.0471757	0.223022	2.79283	0.533271	Condition 1	Condition 2	59727.8	Atrial natriuretic peptide receptor 3 OS=Rattus norvegicus OX=10116 GN=Npr3 PE=2 SV=1	10476.8	2164.54	21418.4	10785.7	19542	9734.36	6658.08	11090.3	793.112	4174.85	2171.39	1652.41
tr|D4A2D8|D4A2D8_RAT	1	1	53.16	0.047331	0.223022	1.35648	0.532581	Condition 1	Condition 2	11618.4	LSM7 homolog, U6 small nuclear RNA and mRNA degradation-associated OS=Rattus norvegicus OX=10116 GN=Lsm7 PE=1 SV=1	138194	142060	122630	141827	109636	172678	51745.3	107748	106783	135512	101862	106035
P16446|PIPNA_RAT	8	4	367.85	0.047405	0.223022	1.27295	0.532253	Condition 1	Condition 2	31907.4	Phosphatidylinositol transfer protein alpha isoform OS=Rattus norvegicus OX=10116 GN=Pitpna PE=1 SV=2	720969	688183	766446	711279	535747	470709	451638	397633	617125	510587	478064	603457
tr|G3V7G0|G3V7G0_RAT	24	22	1325.34	0.0474211	0.223022	1.24344	0.532182	Condition 2	Condition 1	56670.3	Cytoplasmic dynein 1 light intermediate chain 1 OS=Rattus norvegicus OX=10116 GN=Dync1li1 PE=1 SV=1	1.5628e+06	1.29974e+06	1.27261e+06	1.67374e+06	1.11984e+06	1.49372e+06	1.34891e+06	1.67464e+06	2.27174e+06	1.70801e+06	1.5648e+06	1.90469e+06
P24051|RS27L_RAT	5	1	246.79	0.047462	0.223022	1.33459	0.532001	Condition 1	Condition 2	9477.16	40S ribosomal protein S27-like OS=Rattus norvegicus OX=10116 GN=Rps27l PE=1 SV=3	490714	476652	412593	410931	302868	313386	350146	274131	203960	350968	242515	381933
Q62962|ASIC2_RAT;tr|A0A0G2JTM0|A0A0G2JTM0_RAT;tr|A0A0G3F2N6|A0A0G3F2N6_RAT	1	1	54.06	0.0476678	0.223022	1.34215	0.531092	Condition 1	Condition 2	57739.2	Acid-sensing ion channel 2 OS=Rattus norvegicus OX=10116 GN=Asic2 PE=1 SV=1	188210	144208	266928	192602	160412	144687	136954	107722	105735	127196	166937	172839
tr|F1LW69|F1LW69_RAT	1	1	36.27	0.0477695	0.223022	106.272	0.530645	Condition 1	Condition 2	70746.8	WW domain containing adaptor with coiled-coil OS=Rattus norvegicus OX=10116 GN=Wac PE=1 SV=3	8424.33	7027.79	0	26171.3	1683.68	0	407.512	0	0	0	0	0
tr|F1LMV9|F1LMV9_RAT	7	6	368.91	0.0477835	0.223022	1.42606	0.530583	Condition 2	Condition 1	54964.5	Coronin OS=Rattus norvegicus OX=10116 GN=Coro2b PE=3 SV=3	526452	454766	477802	385318	569254	667604	391596	775272	943116	810155	666927	806891
Q5M821|PPM1H_RAT	9	6	467.37	0.04785	0.223022	1.38627	0.530291	Condition 2	Condition 1	56380.2	Protein phosphatase 1H OS=Rattus norvegicus OX=10116 GN=Ppm1h PE=1 SV=2	225840	197509	199281	215217	175074	219281	430153	340369	226825	294665	192571	223577
tr|D4ABK7|D4ABK7_RAT	1	1	50.48	0.0478674	0.223022	2.88773	0.530215	Condition 2	Condition 1	36869.4	Heterogeneous nuclear ribonucleoprotein H3 (2H9) (Predicted), isoform CRA_c OS=Rattus norvegicus OX=10116 GN=Hnrnph3 PE=1 SV=1	6870.24	6058.25	7113.93	21533.7	5241.15	24376.4	14502.2	19604	105764	31159.6	11629.2	22928.4
tr|A0A0G2JU96|A0A0G2JU96_RAT;tr|A0A0G2JUA5|A0A0G2JUA5_RAT;tr|Q38PG1|Q38PG1_RAT	26	22	1068.53	0.0479543	0.223022	1.35483	0.529833	Condition 1	Condition 2	571866	AHNAK nucleoprotein OS=Rattus norvegicus OX=10116 GN=Ahnak PE=1 SV=1	885512	836744	1.01696e+06	894272	1.33753e+06	647783	564565	974081	703302	629858	520801	754620
tr|Q5CD99|Q5CD99_RAT	4	4	169.69	0.0479643	0.223022	1.25453	0.52979	Condition 1	Condition 2	67749.2	Polypeptide N-acetylgalactosaminyltransferase OS=Rattus norvegicus OX=10116 GN=Galnt17 PE=2 SV=1	123781	112704	99567.4	93648.3	126137	87352.3	97148.5	109160	74267.7	87359.3	83848.5	60909.5
tr|M0RC65|M0RC65_RAT	9	3	502.06	0.0479786	0.223022	1.32253	0.529727	Condition 1	Condition 2	18709.6	Cofilin 2 OS=Rattus norvegicus OX=10116 GN=Cfl2 PE=1 SV=1	907111	810453	584265	696604	622702	510293	386229	471427	751277	540677	494887	479388
tr|A0A0G2JWA5|A0A0G2JWA5_RAT;tr|B5DF63|B5DF63_RAT;tr|D3ZKE6|D3ZKE6_RAT;P0C219|SLMAP_RAT	11	8	527.66	0.0480338	0.223022	1.25056	0.529485	Condition 1	Condition 2	92952.8	Sarcolemmal membrane-associated protein OS=Rattus norvegicus OX=10116 GN=Slmap PE=1 SV=1	380010	495821	462779	367943	484588	418154	453819	334017	233788	357942	392128	314806
P62882|GNB5_RAT	10	9	503.95	0.048199	0.223458	1.22147	0.528764	Condition 1	Condition 2	38731.6	Guanine nucleotide-binding protein subunit beta-5 OS=Rattus norvegicus OX=10116 GN=Gnb5 PE=2 SV=1	1.5267e+06	1.45168e+06	1.35185e+06	1.173e+06	1.09431e+06	926634	997322	1.09092e+06	961189	1.08652e+06	917106	1.1069e+06
Q53UA7|TAOK3_RAT;tr|F1LRI6|F1LRI6_RAT	3	1	127.09	0.048314	0.223564	1.32699	0.528263	Condition 1	Condition 2	105474	Serine/threonine-protein kinase TAO3 OS=Rattus norvegicus OX=10116 GN=Taok3 PE=1 SV=1	64325.3	37841.6	56750.2	55955.4	49754.8	33589.6	39023.9	41256.6	43119.5	29859.3	33557.9	37915.2
Q6AXM5|CEPT1_RAT	2	2	126.47	0.0483643	0.223564	1.58823	0.528044	Condition 1	Condition 2	46498.5	Choline/ethanolaminephosphotransferase 1 OS=Rattus norvegicus OX=10116 GN=Cept1 PE=2 SV=1	129557	233096	236904	108763	235587	242703	119642	127074	62074.2	137424	135602	165312
tr|F1LTP8|F1LTP8_RAT	1	1	31.21	0.0485027	0.223598	1.43388	0.527443	Condition 1	Condition 2	45749	Ceramide synthase 6 OS=Rattus norvegicus OX=10116 GN=Cers6 PE=1 SV=3	279048	315465	306953	332481	299601	200231	284156	151027	98766.4	178532	195301	301372
tr|D3ZBN4|D3ZBN4_RAT	3	3	132.68	0.0485142	0.223598	1.58947	0.527393	Condition 1	Condition 2	15805.8	Ergosterol biosynthesis 28 homolog OS=Rattus norvegicus OX=10116 GN=Erg28 PE=1 SV=1	181442	371020	514193	437940	410389	378302	396702	245399	136387	177761	210983	275564
P47868|SCG3_RAT;tr|F1M7L6|F1M7L6_RAT	5	4	201.47	0.0487058	0.22378	1.2412	0.526564	Condition 2	Condition 1	53183.2	Secretogranin-3 OS=Rattus norvegicus OX=10116 GN=Scg3 PE=1 SV=1	792561	552150	633359	683939	510448	626762	704753	900160	829645	656320	646448	978280
tr|D3ZWZ9|D3ZWZ9_RAT	6	5	276.77	0.048851	0.22378	1.3627	0.525938	Condition 1	Condition 2	62002	G protein-coupled receptor 107 OS=Rattus norvegicus OX=10116 GN=Gpr107 PE=1 SV=1	310121	374219	322437	261489	259388	210429	214206	235990	127886	171659	223103	302631
P07722|MAG_RAT	19	17	1099.96	0.0489029	0.22378	1.55751	0.525715	Condition 1	Condition 2	69352.9	Myelin-associated glycoprotein OS=Rattus norvegicus OX=10116 GN=Mag PE=1 SV=1	3.00999e+06	1.78165e+06	2.46703e+06	985445	1.41948e+06	1.82641e+06	1.15855e+06	1.13866e+06	1.17734e+06	1.3193e+06	987712	1.59561e+06
Q6P7S1|ASAH1_RAT;tr|A0A0G2K8T0|A0A0G2K8T0_RAT	8	6	299.7	0.0489932	0.22378	1.24116	0.525327	Condition 1	Condition 2	44443.3	Acid ceramidase OS=Rattus norvegicus OX=10116 GN=Asah1 PE=1 SV=1	581859	598749	428903	464933	477625	439106	357551	517242	414294	456836	369353	294707
Q3T1K5|CAZA2_RAT	21	15	1071.63	0.049004	0.22378	1.31294	0.525281	Condition 2	Condition 1	32967.1	F-actin-capping protein subunit alpha-2 OS=Rattus norvegicus OX=10116 GN=Capza2 PE=1 SV=1	2.13431e+06	2.07151e+06	1.55718e+06	2.51437e+06	1.96413e+06	1.9803e+06	2.12854e+06	3.43326e+06	3.44932e+06	2.75011e+06	2.05276e+06	2.23256e+06
Q5XID0|YIPF5_RAT	6	6	328.85	0.0490578	0.22378	1.2288	0.525049	Condition 1	Condition 2	27903.2	Protein YIPF5 OS=Rattus norvegicus OX=10116 GN=Yipf5 PE=2 SV=1	673822	875545	995295	1.00745e+06	755913	689892	795128	549271	673552	642825	731542	674996
tr|Q6IN22|Q6IN22_RAT	11	9	651.31	0.0491209	0.22378	1.17843	0.524779	Condition 1	Condition 2	37544.2	Cathepsin B OS=Rattus norvegicus OX=10116 GN=Ctsb PE=1 SV=1	1.01047e+06	973338	1.19762e+06	1.24232e+06	1.06517e+06	828624	1.02534e+06	829859	926215	788119	879061	912375
B4F7B7|DUS15_RAT;tr|M0RD87|M0RD87_RAT	3	2	131.25	0.0493558	0.22378	1.32846	0.523775	Condition 1	Condition 2	26309.4	Dual specificity protein phosphatase 15 OS=Rattus norvegicus OX=10116 GN=Dusp15 PE=2 SV=1	277613	251233	254307	168810	197096	181075	167922	153713	124593	210194	125625	219214
P51796|CLCN5_RAT;tr|A0A0G2K839|A0A0G2K839_RAT	7	3	359.58	0.0494866	0.22378	1.3453	0.523217	Condition 1	Condition 2	83067.7	H(+)/Cl(-) exchange transporter 5 OS=Rattus norvegicus OX=10116 GN=Clcn5 PE=2 SV=1	189389	190490	220322	168384	229300	172213	106189	182672	77779	164411	176393	162321
Q63621|IL1AP_RAT;tr|F1M9B9|F1M9B9_RAT	3	2	189.21	0.0495324	0.22378	1.60888	0.523022	Condition 1	Condition 2	65598.7	Interleukin-1 receptor accessory protein OS=Rattus norvegicus OX=10116 GN=Il1rap PE=2 SV=1	59345.7	79719.1	77850.2	26521.7	46591.9	59388.3	21829.9	39262.8	31962.7	40374.4	40337.7	43413.1
D3ZPG5|UBP30_RAT;tr|A0A0G2K3K1|A0A0G2K3K1_RAT	1	1	37.52	0.0495565	0.22378	2.09511	0.52292	Condition 1	Condition 2	58206.5	Ubiquitin carboxyl-terminal hydrolase 30 OS=Rattus norvegicus OX=10116 GN=Usp30 PE=3 SV=1	40073.1	45430.2	80409.3	41853.1	33244.3	14874.8	43836.6	7474.68	6715.33	27726.1	13157.2	23224.2
Q9Z1W6|LYRIC_RAT	17	16	1155.62	0.0495616	0.22378	1.33374	0.522899	Condition 1	Condition 2	63969.2	Protein LYRIC OS=Rattus norvegicus OX=10116 GN=Mtdh PE=1 SV=2	2.70515e+06	3.33527e+06	3.02973e+06	2.22842e+06	3.35146e+06	2.01703e+06	1.74173e+06	2.3175e+06	1.33927e+06	2.36067e+06	2.44332e+06	2.29404e+06
Q9JJ19|NHRF1_RAT	6	5	250.97	0.0495708	0.22378	1.32662	0.522859	Condition 1	Condition 2	38830.4	Na(+)/H(+) exchange regulatory cofactor NHE-RF1 OS=Rattus norvegicus OX=10116 GN=Slc9a3r1 PE=1 SV=3	1.07298e+06	915279	971767	1.07356e+06	793082	581610	664185	677061	905879	732040	588302	509275
tr|Q642B0|Q642B0_RAT	14	9	660.14	0.0497652	0.22378	1.26969	0.522035	Condition 2	Condition 1	62562.2	Glypican 4 OS=Rattus norvegicus OX=10116 GN=Gpc4 PE=1 SV=1	309690	253908	364525	302942	355162	338776	346619	589746	328974	365923	393050	419853
D3ZTV3|FLRT2_RAT	2	1	58.7	0.0498017	0.22378	1.53498	0.52188	Condition 1	Condition 2	73873.7	Leucine-rich repeat transmembrane protein FLRT2 OS=Rattus norvegicus OX=10116 GN=Flrt2 PE=1 SV=1	82859.9	96473.4	120178	81338	87240.8	56308.8	75867.7	40988.5	24405.2	44598.4	65370.9	90402.2
Q9ERE4|GOLP3_RAT;tr|Q569C9|Q569C9_RAT	5	5	289.9	0.0498624	0.22378	1.26874	0.521624	Condition 1	Condition 2	33779.5	Golgi phosphoprotein 3 OS=Rattus norvegicus OX=10116 GN=Golph3 PE=1 SV=1	576874	561975	515851	393833	638557	557197	384255	542365	300224	388600	434276	507373
tr|A0A0G2JVP5|A0A0G2JVP5_RAT;tr|B2RZ22|B2RZ22_RAT;tr|D3ZZF8|D3ZZF8_RAT	3	2	102.46	0.0498785	0.22378	1.36146	0.521556	Condition 1	Condition 2	45729.8	Poly(A)-binding protein-interacting protein 1 OS=Rattus norvegicus OX=10116 GN=Paip1 PE=1 SV=1	139576	90426	86060.4	128058	77028.1	72139.1	55406.1	76101.2	75814.4	88781.3	65020.4	74649.8
P21531|RL3_RAT	25	21	1590.36	0.0499056	0.22378	1.3933	0.521441	Condition 2	Condition 1	46136	60S ribosomal protein L3 OS=Rattus norvegicus OX=10116 GN=Rpl3 PE=1 SV=3	6.93608e+06	6.487e+06	4.89344e+06	9.71613e+06	4.87016e+06	6.60282e+06	6.69398e+06	1.01821e+07	8.07083e+06	1.38837e+07	7.63576e+06	8.57663e+06
tr|A0A0G2K8R3|A0A0G2K8R3_RAT;tr|Q6JBI7|Q6JBI7_RAT	1	1	67.59	0.0500071	0.22378	1.38904	0.521013	Condition 2	Condition 1	195685	LIM domain 7 OS=Rattus norvegicus OX=10116 GN=Lmo7 PE=1 SV=1	85891.7	109192	123792	64042.5	143359	142490	144667	126562	191192	143884	119972	202668
tr|A0A0G2K9I6|A0A0G2K9I6_RAT;tr|G3V7K3|G3V7K3_RAT;tr|Q9JL97|Q9JL97_RAT	9	8	458.1	0.0500321	0.22378	1.28354	0.520908	Condition 1	Condition 2	123673	Ceruloplasmin OS=Rattus norvegicus OX=10116 GN=Cp PE=1 SV=1	208471	257671	225559	191147	263230	204156	154953	228951	113798	161999	159309	232953
tr|B0BN99|B0BN99_RAT	3	2	128.19	0.0501326	0.22378	1.54013	0.520485	Condition 1	Condition 2	22985	Hmgb3 protein OS=Rattus norvegicus OX=10116 GN=Hmgb3 PE=1 SV=1	269076	234275	327558	415784	181252	181469	177394	88373.6	197231	166648	182052	233285
tr|D3ZFH5|D3ZFH5_RAT	2	2	86.74	0.0501673	0.22378	1.62905	0.520339	Condition 2	Condition 1	92369	Inter-alpha-trypsin inhibitor heavy chain 2 OS=Rattus norvegicus OX=10116 GN=Itih2 PE=1 SV=3	64598.2	19498.1	47631.1	52339.3	80278	87026	108160	115211	70900.5	73380.4	71108.9	133640
tr|D3ZIM7|D3ZIM7_RAT	2	2	87.82	0.0502125	0.22378	1.27751	0.520149	Condition 1	Condition 2	23638.2	Family with sequence similarity 177, member A1 OS=Rattus norvegicus OX=10116 GN=Fam177a1 PE=1 SV=1	168766	134241	157451	135140	121887	104924	124290	89885.1	92293.6	109655	81839.5	145797
tr|D3ZMR1|D3ZMR1_RAT	2	2	84.22	0.0502766	0.22378	1.84353	0.51988	Condition 1	Condition 2	6177.36	Translocase of outer mitochondrial membrane 7 OS=Rattus norvegicus OX=10116 GN=Tomm7 PE=1 SV=1	71446.4	121379	131419	34836.7	116214	58583.2	28047.9	52994.7	42612.4	66540.3	44802.5	54597.2
tr|F1LV44|F1LV44_RAT	34	26	1537.78	0.0503507	0.22378	1.40533	0.51957	Condition 1	Condition 2	283736	Teneurin transmembrane protein 3 OS=Rattus norvegicus OX=10116 GN=Tenm3 PE=1 SV=3	529836	519667	663579	547022	613047	307277	546771	451755	270019	304606	324117	365844
O88350|RBBP9_RAT	1	1	24.12	0.0504832	0.22378	1.36072	0.519016	Condition 2	Condition 1	20994.9	Putative hydrolase RBBP9 OS=Rattus norvegicus OX=10116 GN=Rbbp9 PE=1 SV=2	131268	126724	99016.9	83886.6	100424	100244	122772	149125	218125	151691	134837	96437.3
P62804|H4_RAT	3	3	135.54	0.0505192	0.22378	2.04833	0.518866	Condition 1	Condition 2	11367.3	Histone H4 OS=Rattus norvegicus OX=10116 GN=Hist1h4b PE=1 SV=2	1.13484e+06	2.3784e+06	5.62068e+06	1.32103e+06	2.05463e+06	1.84857e+06	678891	862302	854280	817457	1.95886e+06	1.83792e+06
tr|D4A5I4|D4A5I4_RAT;tr|F1LYK3|F1LYK3_RAT	21	17	941.26	0.05055	0.22378	1.32919	0.518737	Condition 2	Condition 1	231548	Neuron navigator 1 OS=Rattus norvegicus OX=10116 GN=Nav1 PE=1 SV=3	685401	726462	430008	635289	433979	519521	668842	798074	982496	875714	703117	531747
tr|F1M8V2|F1M8V2_RAT	3	2	109.75	0.0507311	0.223983	1.50875	0.517983	Condition 2	Condition 1	133300	Ubiquitination factor E4B OS=Rattus norvegicus OX=10116 GN=Ube4b PE=1 SV=3	21357.2	18379.7	25149.6	28079.2	24776.9	25412.4	19677.2	35200.8	43207.6	27738.5	32037.6	58123.2
tr|A0A0G2KAA3|A0A0G2KAA3_RAT;tr|A9UMW2|A9UMW2_RAT;tr|M0RB63|M0RB63_RAT	1	1	36.63	0.0507387	0.223983	1.5892	0.517952	Condition 1	Condition 2	10170	NADH:ubiquinone oxidoreductase subunit A3 OS=Rattus norvegicus OX=10116 GN=Ndufa3 PE=1 SV=1	263998	370664	381308	154317	321301	169883	243617	124968	125239	170313	162906	218435
tr|D3ZZB0|D3ZZB0_RAT	5	2	172.35	0.0511098	0.225305	1.48382	0.516414	Condition 1	Condition 2	173964	Disco-interacting protein 2 homolog C OS=Rattus norvegicus OX=10116 GN=Dip2c PE=1 SV=2	54836.1	55950.9	83241.4	43378.3	49887.9	55189.8	16811.9	35608.7	53740.3	55607.5	28806.1	40238.4
Q8CHN6|SGPL1_RAT	6	6	415.77	0.051311	0.225821	1.34818	0.515585	Condition 1	Condition 2	63758.3	Sphingosine-1-phosphate lyase 1 OS=Rattus norvegicus OX=10116 GN=Sgpl1 PE=2 SV=1	780542	972768	1.00191e+06	769623	950322	611614	642387	587497	373460	529048	781411	859255
tr|B1WBY7|B1WBY7_RAT	8	5	473.96	0.0514351	0.225821	1.40638	0.515075	Condition 1	Condition 2	39266.1	ER lipid raft-associated 1 OS=Rattus norvegicus OX=10116 GN=Erlin1 PE=1 SV=1	517065	388114	588541	515418	473573	332284	464783	247552	184831	297982	367041	439407
tr|B2RYC4|B2RYC4_RAT;tr|F7FG68|F7FG68_RAT	6	6	316.75	0.0514426	0.225821	1.48388	0.515044	Condition 1	Condition 2	66873	Syvn1 protein OS=Rattus norvegicus OX=10116 GN=Syvn1 PE=2 SV=1	139183	142046	245942	230908	210837	152547	166156	97589.3	59915.1	120062	158317	153723
O88763|PK3C3_RAT	4	4	189.57	0.0515643	0.225823	1.48107	0.514545	Condition 1	Condition 2	101534	Phosphatidylinositol 3-kinase catalytic subunit type 3 OS=Rattus norvegicus OX=10116 GN=Pik3c3 PE=1 SV=1	581812	542283	511664	465354	339361	245764	298633	345678	223865	241828	254941	448774
tr|Q6P7A7|Q6P7A7_RAT	39	34	2573.7	0.0516805	0.225823	1.23944	0.51407	Condition 1	Condition 2	68401.2	Dolichyl-diphosphooligosaccharide--protein glycosyltransferase subunit 1 OS=Rattus norvegicus OX=10116 GN=Rpn1 PE=1 SV=1	7.56841e+06	7.93633e+06	8.57742e+06	7.85925e+06	9.07036e+06	5.61664e+06	6.76237e+06	6.3075e+06	4.43684e+06	6.28145e+06	6.99837e+06	6.83403e+06
Q9Z1Y3|CADH2_RAT;tr|G3V803|G3V803_RAT	18	14	1259.67	0.0518256	0.225823	1.46776	0.513478	Condition 1	Condition 2	99686.1	Cadherin-2 OS=Rattus norvegicus OX=10116 GN=Cdh2 PE=1 SV=1	1.66196e+06	1.82086e+06	2.0318e+06	1.22523e+06	2.19264e+06	993524	1.17495e+06	1.58168e+06	730038	1.24059e+06	1.22005e+06	815403
P24155|THOP1_RAT	9	9	443.14	0.0519347	0.225823	1.24319	0.513034	Condition 2	Condition 1	78385.6	Thimet oligopeptidase OS=Rattus norvegicus OX=10116 GN=Thop1 PE=1 SV=4	513536	424621	461468	618254	371990	463374	502646	510522	735507	554943	531824	711688
P20272|CNR1_RAT	2	2	71.05	0.0519462	0.225823	1.32807	0.512987	Condition 1	Condition 2	52845.1	Cannabinoid receptor 1 OS=Rattus norvegicus OX=10116 GN=Cnr1 PE=1 SV=1	139896	161241	144624	80929.7	121408	114389	99886.5	94097.5	76435.6	84738.9	87865.4	131110
P85845|FSCN1_RAT	23	21	1475.95	0.0519885	0.225823	1.3512	0.512815	Condition 1	Condition 2	54491	Fascin OS=Rattus norvegicus OX=10116 GN=Fscn1 PE=1 SV=2	3.83749e+06	3.79782e+06	2.31509e+06	2.4698e+06	2.56849e+06	2.85163e+06	1.37485e+06	2.03304e+06	3.07974e+06	2.35564e+06	2.14017e+06	2.21984e+06
tr|B1WC44|B1WC44_RAT;tr|F6PUQ7|F6PUQ7_RAT;tr|F7ERL4|F7ERL4_RAT	1	1	39.18	0.0519962	0.225823	1.80739	0.512784	Condition 2	Condition 1	57720.4	60S ribosomal export protein NMD3 OS=Rattus norvegicus OX=10116 GN=Nmd3 PE=2 SV=1	27190.8	27258.1	14406.6	20142.9	10029.2	21690.4	19351.6	53072.2	59432.2	39631.9	21823.6	24872.7
tr|F1M7Y3|F1M7Y3_RAT	18	10	1093.98	0.0520189	0.225823	1.3859	0.512692	Condition 2	Condition 1	52248.9	RAP1, GTP-GDP dissociation stimulator 1 (Predicted), isoform CRA_b OS=Rattus norvegicus OX=10116 GN=Rap1gds1 PE=1 SV=2	1.15468e+06	648782	1.07663e+06	647862	856166	1.27276e+06	873131	1.37192e+06	1.74421e+06	1.19365e+06	1.18407e+06	1.47291e+06
tr|G3V728|G3V728_RAT;tr|Q5EBA4|Q5EBA4_RAT	14	11	737.06	0.0521555	0.225887	1.45407	0.512138	Condition 2	Condition 1	33346.3	4-nitrophenylphosphatase domain and non-neuronal SNAP25-like protein homolog 1 (C. elegans), isoform CRA_b OS=Rattus norvegicus OX=10116 GN=Nipsnap1 PE=1 SV=1	1.91302e+06	2.70218e+06	1.18646e+06	1.31095e+06	866424	1.7167e+06	2.68651e+06	3.23873e+06	1.90182e+06	2.40008e+06	1.68468e+06	2.18644e+06
P97577|FEZ1_RAT	2	2	79.55	0.0521937	0.225887	1.48484	0.511983	Condition 1	Condition 2	45244	Fasciculation and elongation protein zeta-1 OS=Rattus norvegicus OX=10116 GN=Fez1 PE=1 SV=1	29741.3	16154.3	22793.6	22608.8	18340	19003.4	12773	7470.8	24947.9	15619.6	7932.85	17892.7
O54800|CADH8_RAT	8	7	337.6	0.0522493	0.225887	1.43212	0.511758	Condition 1	Condition 2	88333.4	Cadherin-8 OS=Rattus norvegicus OX=10116 GN=Cdh8 PE=1 SV=1	225615	382365	307157	199914	402225	255642	211151	246706	118083	218531	240720	202773
tr|A0A0G2K5M7|A0A0G2K5M7_RAT;tr|Q63626|Q63626_RAT	1	1	30.96	0.0524993	0.226091	1.79332	0.51075	Condition 2	Condition 1	139221	Protein SCAF8 OS=Rattus norvegicus OX=10116 GN=Scaf8 PE=1 SV=1	3477.76	17804.1	14209.9	32031.5	15067.8	29415	27947.9	42512.9	44628.7	33071	21596.2	31106.2
tr|M0R6J0|M0R6J0_RAT	4	3	163.08	0.0526692	0.226091	1.3846	0.510067	Condition 2	Condition 1	38374.5	Mitochondrial ribosomal protein L39 OS=Rattus norvegicus OX=10116 GN=Mrpl39 PE=1 SV=2	80088.3	80998.6	46315.1	51025.3	77685.3	71336.2	104900	56884.3	117745	105263	97632.2	81729.1
Q9WUH4|FHL1_RAT;tr|A0A0G2K338|A0A0G2K338_RAT;tr|Q6P792|Q6P792_RAT	5	5	214.16	0.0527198	0.226091	1.29558	0.509864	Condition 1	Condition 2	31903.7	Four and a half LIM domains protein 1 OS=Rattus norvegicus OX=10116 GN=Fhl1 PE=2 SV=1	164793	139582	121015	199969	177130	114680	139031	106083	114878	131460	129099	87366.2
tr|Q5XIP0|Q5XIP0_RAT	8	7	311.2	0.0528049	0.226091	1.20678	0.509523	Condition 2	Condition 1	37822	DnaJ (Hsp40) homolog, subfamily B, member 4 OS=Rattus norvegicus OX=10116 GN=Dnajb4 PE=1 SV=1	402476	438057	398977	469321	336523	456390	443676	641445	558633	443386	420169	511747
P62260|1433E_RAT	22	15	1345.26	0.0528435	0.226091	1.21602	0.509368	Condition 1	Condition 2	29173.9	14-3-3 protein epsilon OS=Rattus norvegicus OX=10116 GN=Ywhae PE=1 SV=1	1.66688e+07	1.66495e+07	2.24082e+07	2.03175e+07	1.60031e+07	1.64726e+07	1.2115e+07	1.74631e+07	1.86447e+07	1.47186e+07	1.37664e+07	1.25343e+07
P04218|OX2G_RAT;tr|A0A5D0|A0A5D0_RAT	12	10	534.76	0.0529245	0.226091	1.30892	0.509044	Condition 1	Condition 2	31088	OX-2 membrane glycoprotein OS=Rattus norvegicus OX=10116 GN=Cd200 PE=2 SV=1	7.98579e+06	8.78859e+06	9.17605e+06	6.79026e+06	9.30609e+06	5.54765e+06	7.43149e+06	6.95585e+06	3.95553e+06	5.82662e+06	6.59639e+06	5.59563e+06
Q63796|M3K12_RAT;tr|F1LQ89|F1LQ89_RAT	1	1	45.26	0.0529437	0.226091	1.76277	0.508968	Condition 1	Condition 2	96307.6	Mitogen-activated protein kinase kinase kinase 12 OS=Rattus norvegicus OX=10116 GN=Map3k12 PE=1 SV=1	115824	69610.7	163934	163228	87534	57525.3	120485	31875.8	34993.2	62242.1	46511.9	76972.2
P36365|FMO1_RAT	14	11	647.17	0.0530618	0.226091	1.4066	0.508497	Condition 1	Condition 2	59825.4	Dimethylaniline monooxygenase [N-oxide-forming] 1 OS=Rattus norvegicus OX=10116 GN=Fmo1 PE=1 SV=2	670757	594396	721152	747306	746642	468460	623652	420767	251266	338488	412109	760999
Q63321|PLOD1_RAT;tr|D3ZQ74|D3ZQ74_RAT	1	1	43.63	0.0531347	0.226091	3.52609	0.508206	Condition 1	Condition 2	83612.3	Procollagen-lysine,2-oxoglutarate 5-dioxygenase 1 OS=Rattus norvegicus OX=10116 GN=Plod1 PE=1 SV=1	42123.7	80315.4	45738.4	36625.3	53896.9	3458.37	2869.66	4604.96	16751.8	33041.2	3203.88	13876.6
D4ABX8|LRFN4_RAT	5	2	241.46	0.0532239	0.226091	1.48708	0.507852	Condition 1	Condition 2	67258.7	Leucine-rich repeat and fibronectin type-III domain-containing protein 4 OS=Rattus norvegicus OX=10116 GN=Lrfn4 PE=1 SV=1	297881	230062	338686	313051	271656	149210	209270	122045	104042	170940	247874	222132
tr|D3ZN95|D3ZN95_RAT	9	9	409.21	0.0532589	0.226091	1.37017	0.507713	Condition 2	Condition 1	209151	Host cell factor C1 OS=Rattus norvegicus OX=10116 GN=Hcfc1 PE=1 SV=1	273910	247494	158563	312297	212940	292534	288824	338707	473185	415167	290119	246158
tr|A0A0G2JY03|A0A0G2JY03_RAT	11	8	634.41	0.0533715	0.226091	1.30186	0.507266	Condition 1	Condition 2	28253.1	Uncharacterized protein OS=Rattus norvegicus OX=10116 PE=1 SV=1	1.15511e+06	1.12182e+06	1.41783e+06	978599	1.32323e+06	820224	869013	946951	600390	808899	819311	1.19163e+06
P08699|LEG3_RAT;tr|A0A0G2JXB1|A0A0G2JXB1_RAT;tr|A0A0G2JXN6|A0A0G2JXN6_RAT;tr|V5QQP9|V5QQP9_RAT;tr|V5QQQ4|V5QQQ4_RAT;tr|V5QQW0|V5QQW0_RAT;tr|V5QR27|V5QR27_RAT;tr|V5QRT9|V5QRT9_RAT;tr|V5QSV9|V5QSV9_RAT	1	1	36.41	0.0534328	0.226091	2.87378	0.507023	Condition 1	Condition 2	27201.5	Galectin-3 OS=Rattus norvegicus OX=10116 GN=Lgals3 PE=1 SV=4	61783.2	66499.1	64248.8	12348.1	10512.9	49214.1	10636.7	9613.19	14314.8	1549.88	8642.16	47319.1
P26051|CD44_RAT;tr|D3ZGF1|D3ZGF1_RAT;tr|F1LSA1|F1LSA1_RAT;tr|O08779|O08779_RAT;tr|O70509|O70509_RAT	5	5	266.7	0.0534743	0.226091	1.45821	0.506859	Condition 1	Condition 2	55945.7	CD44 antigen OS=Rattus norvegicus OX=10116 GN=Cd44 PE=1 SV=2	192082	181881	363130	320348	320840	197261	227067	182581	111015	177471	162281	220048
Q811Q2|CLIC6_RAT;tr|A0A0G2JTB6|A0A0G2JTB6_RAT;tr|F1M9X4|F1M9X4_RAT	2	1	94.06	0.0535051	0.226091	1.94941	0.506737	Condition 1	Condition 2	64687	Chloride intracellular channel protein 6 OS=Rattus norvegicus OX=10116 GN=Clic6 PE=1 SV=1	176306	180357	162485	295968	248281	53710.8	122377	104713	68244.9	102625	99180.8	75909.7
tr|A0A0G2K302|A0A0G2K302_RAT;tr|B0BNM6|B0BNM6_RAT	3	3	102.76	0.0535249	0.226091	1.53995	0.506659	Condition 2	Condition 1	20406.5	AP complex subunit sigma OS=Rattus norvegicus OX=10116 GN=Ap3s2 PE=1 SV=1	22904.7	16991.5	27897.7	45225.5	41446.9	45618.7	36529.3	40871.3	62193.2	48909.9	39431.7	80185.6
O35346|FAK1_RAT	4	3	167.89	0.053542	0.226091	1.26271	0.506592	Condition 1	Condition 2	119717	Focal adhesion kinase 1 OS=Rattus norvegicus OX=10116 GN=Ptk2 PE=1 SV=1	111113	108061	88405.4	80091.7	75111.3	102002	50556.1	65479.6	90175.8	83833.6	73778.4	83454.4
tr|D4ACB6|D4ACB6_RAT	7	6	285.39	0.0536419	0.226091	1.37678	0.506197	Condition 1	Condition 2	84555.3	Pleckstrin and Sec7 domain containing 2 (Predicted) OS=Rattus norvegicus OX=10116 GN=Psd2 PE=1 SV=1	163142	167626	144450	115817	120914	103814	77840.1	99349.2	78338	81883.5	69073.4	186032
Q64654|CP51A_RAT	35	32	1976.37	0.0536653	0.226091	1.39002	0.506105	Condition 1	Condition 2	56706.6	Lanosterol 14-alpha demethylase OS=Rattus norvegicus OX=10116 GN=Cyp51a1 PE=1 SV=1	4.91525e+06	5.73901e+06	6.15811e+06	3.22783e+06	5.757e+06	4.44339e+06	3.42064e+06	3.22898e+06	2.05516e+06	4.08662e+06	4.23222e+06	4.73188e+06
P10860|DHE3_RAT	63	57	3753.84	0.0537687	0.22612	1.7013	0.505697	Condition 2	Condition 1	61416	Glutamate dehydrogenase 1, mitochondrial OS=Rattus norvegicus OX=10116 GN=Glud1 PE=1 SV=2	1.52996e+07	1.67067e+07	6.07778e+06	1.46235e+07	4.0772e+06	8.93305e+06	1.81355e+07	2.93144e+07	2.18032e+07	1.87135e+07	1.10602e+07	1.27789e+07
A0A0G2K2P5|ZO1_RAT;tr|F1M4A0|F1M4A0_RAT	4	3	190.9	0.0538163	0.22612	1.30084	0.50551	Condition 1	Condition 2	197147	Tight junction protein ZO-1 OS=Rattus norvegicus OX=10116 GN=Tjp1 PE=1 SV=1	217950	288908	193382	157328	212280	224401	127773	202781	120096	185572	195216	163499
Q5XIC1|GMPPA_RAT;tr|A0A0G2K824|A0A0G2K824_RAT	1	1	17.27	0.0541347	0.227154	2.70613	0.504262	Condition 2	Condition 1	46191.1	Mannose-1-phosphate guanyltransferase alpha OS=Rattus norvegicus OX=10116 GN=Gmppa PE=2 SV=1	0	919.255	0	895.815	2659.21	19736.7	11875.2	9923.73	18790.4	11847.2	11140.4	1941.31
P37136|ACES_RAT;tr|Q505J2|Q505J2_RAT	3	3	126.7	0.0545435	0.228564	1.38213	0.502669	Condition 1	Condition 2	68196.6	Acetylcholinesterase OS=Rattus norvegicus OX=10116 GN=Ache PE=2 SV=1	240111	352445	191060	191859	293006	173351	155695	185216	129209	201058	148945	223073
tr|Q56A26|Q56A26_RAT	2	2	82.64	0.0548032	0.228935	3.8998	0.501664	Condition 1	Condition 2	15672.7	Oligodendrocytic myelin paranodal and inner loop protein OS=Rattus norvegicus OX=10116 GN=Opalin PE=2 SV=1	186508	155450	109276	23161.2	12488.7	57641.4	14745.5	6721.6	24104.3	17895.5	31490.6	44671.2
Q9JK11|RTN4_RAT	103	9	7957.28	0.0548219	0.228935	1.24146	0.501591	Condition 2	Condition 1	126388	Reticulon-4 OS=Rattus norvegicus OX=10116 GN=Rtn4 PE=1 SV=1	1.61729e+06	1.81928e+06	2.6776e+06	2.47123e+06	2.44466e+06	2.6526e+06	2.8168e+06	2.61529e+06	2.32538e+06	2.65213e+06	3.44203e+06	3.13482e+06
P19686|GCYA1_RAT	6	6	186.75	0.0548509	0.228935	1.22656	0.501479	Condition 1	Condition 2	77566.6	Guanylate cyclase soluble subunit alpha-1 OS=Rattus norvegicus OX=10116 GN=Gucy1a1 PE=1 SV=1	80342.8	84869.9	72892.2	107201	98735	73969.8	54475.1	63591.2	82646.4	65047.1	70505.7	86060.9
Q5EAJ6|IKIP_RAT	1	1	69.12	0.0552384	0.229854	1.36636	0.499988	Condition 1	Condition 2	42360.6	Inhibitor of nuclear factor kappa-B kinase-interacting protein OS=Rattus norvegicus OX=10116 GN=Ikbip PE=2 SV=1	332311	250658	259761	272849	337645	193403	253747	169643	125424	147151	267883	241270
tr|G3V8W2|G3V8W2_RAT	19	3	1088.38	0.0553671	0.229854	2.32413	0.499495	Condition 1	Condition 2	51436.1	Phosphatidate cytidylyltransferase OS=Rattus norvegicus OX=10116 GN=Cds2 PE=1 SV=1	273934	575025	1.43729e+06	192986	531836	563353	202436	144280	181762	285832	210624	513029
tr|G3V7P6|G3V7P6_RAT	6	3	219.41	0.0553707	0.229854	1.57109	0.499481	Condition 2	Condition 1	21695.1	Nudix (Nucleoside diphosphate linked moiety X)-type motif 16 (Predicted), isoform CRA_a OS=Rattus norvegicus OX=10116 GN=Nudt16 PE=1 SV=1	50679	80496.9	44692.7	92083.8	42573.4	58530.4	68533.4	99540.6	87427.1	107003	54916.3	162402
tr|A0A0G2K3D9|A0A0G2K3D9_RAT	5	1	260.02	0.0555347	0.229854	1.32938	0.498855	Condition 1	Condition 2	72505.2	Transmembrane protein 132B (Fragment) OS=Rattus norvegicus OX=10116 GN=Tmem132b PE=4 SV=1	293138	351403	398748	243820	354440	261178	322016	216285	143342	225420	284286	239937
tr|A0A3Q9WS43|A0A3Q9WS43_RAT	38	25	2534.05	0.055596	0.229854	1.32435	0.498621	Condition 2	Condition 1	82148	Doublecortin-like kinase 1 OS=Rattus norvegicus OX=10116 GN=DCLK1 PE=2 SV=1	5.88006e+06	4.97149e+06	4.39571e+06	7.2123e+06	4.13385e+06	4.06494e+06	6.0291e+06	9.40973e+06	7.75533e+06	6.66316e+06	5.09167e+06	5.65333e+06
Q10468|B4GN1_RAT	2	2	46.22	0.055641	0.229854	1.49948	0.49845	Condition 1	Condition 2	59279	Beta-1,4 N-acetylgalactosaminyltransferase 1 OS=Rattus norvegicus OX=10116 GN=B4galnt1 PE=1 SV=1	62513.7	78584.2	90067.4	119747	78238.8	54325.4	110452	43418.2	29309.1	38041	47206.6	54002.8
tr|A0A0G2JZX5|A0A0G2JZX5_RAT	7	4	326.6	0.0556416	0.229854	1.41346	0.498447	Condition 1	Condition 2	105189	IQ motif and Sec7 domain 2 OS=Rattus norvegicus OX=10116 GN=Iqsec2 PE=1 SV=1	196181	225014	149446	160656	212200	205208	209417	206768	72795.4	101620	133520	88571.8
tr|F1LXJ9|F1LXJ9_RAT	9	8	392.14	0.0557555	0.229854	1.22681	0.498014	Condition 1	Condition 2	142502	Protein tyrosine phosphatase, receptor type, T OS=Rattus norvegicus OX=10116 GN=Ptprt PE=1 SV=2	418493	326895	402992	415261	363743	275677	276050	302147	394037	312484	252194	258857
Q3T1J2|MBOA2_RAT	5	5	223.67	0.0557909	0.229854	1.23779	0.497879	Condition 1	Condition 2	59001.2	Membrane-bound O-acyltransferase domain-containing protein 2 OS=Rattus norvegicus OX=10116 GN=Mboat2 PE=2 SV=2	311947	283513	338635	296019	300594	236012	266556	236204	171725	204860	213730	334241
tr|A0A0G2JWG1|A0A0G2JWG1_RAT;P28494|MA2A1_RAT	9	7	296.49	0.0558034	0.229854	1.25762	0.497832	Condition 2	Condition 1	133919	Alpha-mannosidase OS=Rattus norvegicus OX=10116 GN=Man2a2 PE=3 SV=1	88258.5	66894.6	111232	87914.6	124593	89164.8	141336	92077.3	103471	119898	124106	133512
tr|B2GUY4|B2GUY4_RAT;tr|D4A559|D4A559_RAT	1	1	31.46	0.056149	0.230755	2.28991	0.496523	Condition 2	Condition 1	39524.2	Dematin actin-binding protein OS=Rattus norvegicus OX=10116 GN=Dmtn PE=1 SV=1	8049.36	14529.7	13217.6	39072.7	22232.4	35325.6	40628.8	21009	76873.6	19003.1	45934.5	99797.9
tr|A0A0G2K728|A0A0G2K728_RAT	6	4	218.42	0.0562417	0.230755	1.55322	0.496173	Condition 1	Condition 2	94439.7	Cadherin-4 OS=Rattus norvegicus OX=10116 GN=Cdh4 PE=4 SV=1	149536	177236	218702	213335	262296	92037.4	119366	105827	65813.1	150028	144968	130666
tr|Q0ZFS7|Q0ZFS7_RAT	6	4	221.67	0.0562427	0.230755	1.32809	0.49617	Condition 1	Condition 2	52123.3	1-acylglycerol-3-phosphate O-acyltransferase 6 (Lysophosphatidic acid acyltransferase, zeta) OS=Rattus norvegicus OX=10116 GN=Gpat4 PE=1 SV=1	223599	252432	359609	264174	243159	211206	279918	161078	121838	176806	222019	208577
Q75Q40|TOM40_RAT;tr|G3V8F5|G3V8F5_RAT	7	7	327.29	0.0563466	0.23088	1.44834	0.495778	Condition 1	Condition 2	37919.2	Mitochondrial import receptor subunit TOM40 homolog OS=Rattus norvegicus OX=10116 GN=Tomm40 PE=1 SV=1	567222	782501	854154	475009	771536	477150	478551	535772	221993	604205	421129	450123
tr|A0A0H2UHL9|A0A0H2UHL9_RAT	9	1	512.81	0.0564956	0.230895	66.7867	0.495219	Condition 1	Condition 2	77343.9	Drebrin OS=Rattus norvegicus OX=10116 GN=Dbn1 PE=1 SV=1	78429.3	69408.1	54700	164330	94922.5	0	1575.34	0	1125.56	4213.5	0	0
tr|D3ZCU8|D3ZCU8_RAT	1	1	52.61	0.0564975	0.230895	1.4872	0.495211	Condition 1	Condition 2	26583.6	RAB33A, member RAS oncogene family OS=Rattus norvegicus OX=10116 GN=Rab33a PE=4 SV=1	25503	35307.5	38855.6	25926.4	37806.9	34601.9	28790.5	25563.7	21949	19251.1	29687.1	7895.68
tr|D3ZU27|D3ZU27_RAT	1	1	17.69	0.0566092	0.230967	1.33303	0.494793	Condition 2	Condition 1	119415	Ubiquitin specific protease 31 (Predicted) OS=Rattus norvegicus OX=10116 GN=Usp31 PE=3 SV=1	38031.7	41848.8	21344.1	34860.4	23009.2	45950.6	46295.9	52871.5	35498.4	49713.5	37923.7	51028
tr|F1M8P2|F1M8P2_RAT	1	1	23.92	0.0566624	0.230967	2.70037	0.494593	Condition 2	Condition 1	85518.1	Zyg-11 family member B, cell cycle regulator OS=Rattus norvegicus OX=10116 GN=Zyg11b PE=1 SV=2	0	0	165.712	20455.5	16563.3	21540.8	17822.9	16188.7	43756	30308.8	23170.1	27333.6
P53678|AP3M2_RAT	10	6	594.61	0.0567866	0.231174	1.19254	0.494129	Condition 1	Condition 2	46874.3	AP-3 complex subunit mu-2 OS=Rattus norvegicus OX=10116 GN=Ap3m2 PE=2 SV=1	506780	520301	455796	444075	403574	408811	326114	328581	500038	320638	386413	435280
tr|B0BN06|B0BN06_RAT	1	1	21.66	0.0577857	0.234378	2.22106	0.490429	Condition 2	Condition 1	52248.7	Bcas3 protein (Fragment) OS=Rattus norvegicus OX=10116 GN=Bcas3 PE=2 SV=1	374.542	6134.45	2500.94	32354.8	21743.8	28713.7	30157.1	25846.2	29942.9	40842.6	25468.8	51685.5
tr|G3V7I2|G3V7I2_RAT	4	4	154.01	0.0577932	0.234378	1.33876	0.490402	Condition 1	Condition 2	61283.8	Raftlin lipid raft linker 1 OS=Rattus norvegicus OX=10116 GN=Rftn1 PE=1 SV=1	128347	177384	184837	158636	222778	118998	153889	140393	104212	82463.5	141970	117295
P26431|SL9A1_RAT	7	5	382.93	0.0577978	0.234378	1.31	0.490385	Condition 1	Condition 2	91647.1	Sodium/hydrogen exchanger 1 OS=Rattus norvegicus OX=10116 GN=Slc9a1 PE=1 SV=2	305254	275183	380756	282716	354142	252048	337838	177692	148968	262214	215439	270141
P70549|NAC3_RAT	6	2	229.58	0.0581577	0.234874	1.26634	0.489067	Condition 1	Condition 2	103163	Sodium/calcium exchanger 3 OS=Rattus norvegicus OX=10116 GN=Slc8a3 PE=1 SV=1	102810	108532	124654	89779.6	117834	80250.5	77124.1	92885.2	52462.1	83062.5	92745	94368
tr|B2RYI6|B2RYI6_RAT;tr|E9PU13|E9PU13_RAT	7	6	235.32	0.0582457	0.234874	1.45156	0.488747	Condition 2	Condition 1	51941.9	Snx4 protein OS=Rattus norvegicus OX=10116 GN=Snx4 PE=2 SV=1	93224.6	100876	46662.4	98323.8	57164.8	76578.1	105381	151001	153354	117371	80820.4	78412.3
tr|D3KR63|D3KR63_RAT	8	5	369.72	0.0582848	0.234874	1.29033	0.488604	Condition 2	Condition 1	115528	cAMPS OS=Rattus norvegicus OX=10116 GN=Rapgef4 PE=2 SV=1	137416	163872	153562	102941	148143	165875	216385	251375	200476	155898	145096	155691
tr|D3ZJ08|D3ZJ08_RAT	3	1	93.43	0.0583077	0.234874	2.35655	0.488521	Condition 1	Condition 2	15388	Histone H3 OS=Rattus norvegicus OX=10116 GN=Hist2h3c2 PE=1 SV=1	24849.2	75901.8	120932	17184.2	57693.3	54916.6	11124.4	15923.4	15375.6	18353.7	49765.1	38606.7
Q8VHI8|SEC20_RAT	9	7	368.72	0.0584323	0.234874	1.17862	0.488068	Condition 1	Condition 2	26170.3	Vesicle transport protein SEC20 OS=Rattus norvegicus OX=10116 GN=Bnip1 PE=2 SV=1	676657	541071	614362	546507	523248	461283	503849	431150	386862	454284	525721	551582
tr|Q78DZ1|Q78DZ1_RAT	22	1	1186.15	0.0584776	0.234874	1.41583	0.487903	Condition 2	Condition 1	52639.8	Microtubule-associated protein OS=Rattus norvegicus OX=10116 GN=Map2 PE=1 SV=1	165687	159289	68133.7	138495	85023.9	111854	123379	214975	212581	194184	142393	143897
B0BNK7|LRFN3_RAT	3	2	145.22	0.0585033	0.234874	1.47008	0.48781	Condition 1	Condition 2	66067.9	Leucine-rich repeat and fibronectin type-III domain-containing protein 3 OS=Rattus norvegicus OX=10116 GN=Lrfn3 PE=1 SV=1	122630	97346.2	123210	84410.1	110564	48283.4	75025	80094.6	50971.6	75547.3	66740.1	50541.1
Q04631|FNTA_RAT;tr|Q5RKJ4|Q5RKJ4_RAT	3	1	179.79	0.0585498	0.234874	1.27939	0.487641	Condition 1	Condition 2	44049.4	Protein farnesyltransferase/geranylgeranyltransferase type-1 subunit alpha OS=Rattus norvegicus OX=10116 GN=Fnta PE=1 SV=1	260405	252638	253177	204556	236354	275243	105247	175208	224412	205566	226822	221405
P50554|GABT_RAT	14	13	904.88	0.0587278	0.234874	1.5746	0.486997	Condition 2	Condition 1	56455.8	4-aminobutyrate aminotransferase, mitochondrial OS=Rattus norvegicus OX=10116 GN=Abat PE=1 SV=3	1.15779e+06	1.25174e+06	885938	748026	811174	1.20153e+06	872938	1.2129e+06	2.71212e+06	1.98308e+06	1.17414e+06	1.58092e+06
Q6AYM9|CLN8_RAT	1	1	71.49	0.0587769	0.234874	1.63931	0.486819	Condition 1	Condition 2	33119.7	Protein CLN8 OS=Rattus norvegicus OX=10116 GN=Cln8 PE=2 SV=1	173781	170397	198280	130436	146292	101334	131004	30148.8	33164	96995.9	82981.3	187236
P35411|CX3C1_RAT	1	1	147.97	0.0587938	0.234874	1.4879	0.486758	Condition 1	Condition 2	40327.3	CX3C chemokine receptor 1 OS=Rattus norvegicus OX=10116 GN=Cx3cr1 PE=1 SV=1	679095	730566	607780	320999	533874	502656	325289	422990	176015	444253	469484	430243
tr|D4A962|D4A962_RAT	1	1	31.22	0.0588182	0.234874	1.54421	0.48667	Condition 1	Condition 2	96002.2	Heterogeneous nuclear ribonucleoprotein U-like 1 OS=Rattus norvegicus OX=10116 GN=Hnrnpul1 PE=1 SV=1	24949.6	21471	48742.3	21364	27110.6	17220.9	17836.5	11428.7	30143.5	13123.7	15383.1	16253
Q09QM4|GPR17_RAT	4	4	162.88	0.0594635	0.237087	1.24324	0.484353	Condition 1	Condition 2	37869.7	Uracil nucleotide/cysteinyl leukotriene receptor OS=Rattus norvegicus OX=10116 GN=Gpr17 PE=2 SV=1	432745	401924	441683	393185	428018	345130	347276	283274	226516	298978	301460	507263
tr|B5DES0|B5DES0_RAT;tr|M0R8K2|M0R8K2_RAT	4	1	177.9	0.0595233	0.237087	2.38743	0.48414	Condition 1	Condition 2	13526.9	Small nuclear ribonucleoprotein Sm D2 OS=Rattus norvegicus OX=10116 GN=Snrpd2 PE=1 SV=1	107393	257547	559256	912641	325594	529129	408743	278592	127935	90582.9	124542	96994.7
Q9JJ50|HGS_RAT;tr|A0A140TAH1|A0A140TAH1_RAT	4	4	147.89	0.0598062	0.237733	1.24165	0.483133	Condition 2	Condition 1	86246.2	Hepatocyte growth factor-regulated tyrosine kinase substrate OS=Rattus norvegicus OX=10116 GN=Hgs PE=1 SV=1	195030	196181	187446	140791	176479	201358	157091	209222	246657	253160	220067	276241
Q9QYP0|MEGF8_RAT;tr|R9PXW3|R9PXW3_RAT	1	1	71.51	0.0598371	0.237733	1.59597	0.483023	Condition 1	Condition 2	297554	Multiple epidermal growth factor-like domains protein 8 OS=Rattus norvegicus OX=10116 GN=Megf8 PE=1 SV=2	218400	148736	257327	204069	215530	101426	204332	79499.6	60695.1	74155.9	90818.1	208238
tr|D4ADA1|D4ADA1_RAT	1	1	67.37	0.060126	0.238549	1.30138	0.482	Condition 1	Condition 2	50463.5	Fibrinogen C domain containing 1 (Predicted) OS=Rattus norvegicus OX=10116 GN=Fibcd1 PE=4 SV=1	211355	217846	265378	170381	269772	220076	206004	201340	107335	152648	226700	147027
Q91ZV2|DCBD2_RAT;tr|A0A0G2JWS6|A0A0G2JWS6_RAT	1	1	55.8	0.0601943	0.238549	1.58831	0.481759	Condition 1	Condition 2	83915.5	Discoidin, CUB and LCCL domain-containing protein 2 OS=Rattus norvegicus OX=10116 GN=Dcbld2 PE=2 SV=1	129372	167247	173465	152466	188770	85617.4	98195.6	127551	30976.5	133707	102078	72203.2
tr|Q99PV2|Q99PV2_RAT	5	4	207.83	0.0603119	0.238713	1.36344	0.481344	Condition 1	Condition 2	68020.6	Syntaxin binding protein 3, isoform CRA_a OS=Rattus norvegicus OX=10116 GN=Stxbp3 PE=1 SV=1	86435	79276.3	146961	122474	115227	90528.7	116253	70141.5	49726.5	79903.9	67834.5	86201
Q63750|RM23_RAT	3	2	107.84	0.060392	0.238729	1.66409	0.481062	Condition 2	Condition 1	17050.5	39S ribosomal protein L23, mitochondrial OS=Rattus norvegicus OX=10116 GN=Mrpl23 PE=2 SV=1	27308.1	41483.7	32052.8	22622	49570.5	50942	73375.5	24873.1	78396	55793.1	55378.2	84906.1
G3V9H8|RET_RAT	1	1	24.18	0.0608254	0.240044	1.66775	0.479543	Condition 2	Condition 1	124237	Proto-oncogene tyrosine-protein kinase receptor Ret OS=Rattus norvegicus OX=10116 GN=Ret PE=1 SV=1	19767.5	20022	20957.5	16880.2	17619.3	24400.3	18261.7	69223.6	25043.3	35547.1	28661.1	22803.7
tr|A0A0G2JZU6|A0A0G2JZU6_RAT;tr|D3ZRB9|D3ZRB9_RAT	1	1	22.75	0.0609063	0.240044	1.65765	0.47926	Condition 1	Condition 2	41385.3	Transmembrane protein with EGF-like and two follistatin-like domains 2 OS=Rattus norvegicus OX=10116 GN=Tmeff2 PE=4 SV=1	168285	163347	337158	250550	226457	101897	218399	78662.6	68757	126871	154301	105699
tr|B0K008|B0K008_RAT	5	4	317.65	0.0610008	0.240044	1.17414	0.478931	Condition 2	Condition 1	12746.5	Eukaryotic translation initiation factor 1 OS=Rattus norvegicus OX=10116 GN=Eif1 PE=1 SV=1	383247	282645	387231	364323	385702	366064	368808	412229	526587	363305	421809	454223
tr|Q5RK08|Q5RK08_RAT	8	5	317.23	0.0610305	0.240044	1.3134	0.478828	Condition 2	Condition 1	32941.7	Glioblastoma amplified sequence OS=Rattus norvegicus OX=10116 GN=Nipsnap2 PE=1 SV=1	440876	644332	384102	317056	304591	455169	677874	592429	409529	655618	478010	530620
Q6P756|NECP2_RAT	6	6	320.52	0.0611819	0.240331	1.23513	0.478301	Condition 2	Condition 1	28404.8	Adaptin ear-binding coat-associated protein 2 OS=Rattus norvegicus OX=10116 GN=Necap2 PE=1 SV=2	337421	289648	250364	311942	266394	323050	260984	424063	306924	412510	365001	427580
tr|D3ZJG4|D3ZJG4_RAT	1	1	49.7	0.0613085	0.240331	19.0058	0.477862	Condition 1	Condition 2	95972.3	Phosphofurin acidic cluster sorting protein 2 OS=Rattus norvegicus OX=10116 GN=Pacs2 PE=1 SV=2	55314.6	40876.4	4354.28	1213.85	997.084	675.887	506.675	1482.86	1551.74	663.156	949.867	287.825
tr|A0A0G2JX25|A0A0G2JX25_RAT;tr|Q5FVP6|Q5FVP6_RAT	1	1	17.09	0.0613748	0.240331	1.59813	0.477632	Condition 2	Condition 1	38047.6	GMP reductase OS=Rattus norvegicus OX=10116 GN=Gmpr2 PE=1 SV=1	113249	145268	75660	159049	95984.1	167635	101596	224091	322784	243579	158240	159249
Q8R508|FAT3_RAT;tr|F1LMF4|F1LMF4_RAT	23	22	1162.29	0.0614969	0.240331	1.35107	0.47721	Condition 1	Condition 2	502092	Protocadherin Fat 3 OS=Rattus norvegicus OX=10116 GN=Fat3 PE=1 SV=1	443607	590182	480559	341851	484353	357462	253573	484736	196958	355043	371538	335094
tr|M0R402|M0R402_RAT	19	16	1152.56	0.0615877	0.240331	1.19322	0.476896	Condition 1	Condition 2	52100.9	Thioredoxin-related transmembrane protein 3 OS=Rattus norvegicus OX=10116 GN=Tmx3 PE=1 SV=2	2.15276e+06	2.21004e+06	2.05193e+06	1.9244e+06	1.68728e+06	1.51567e+06	2.06356e+06	1.37052e+06	1.65091e+06	1.43906e+06	1.56583e+06	1.58314e+06
tr|G3V912|G3V912_RAT	15	12	1074.66	0.0615968	0.240331	1.25647	0.476865	Condition 1	Condition 2	37540.6	Thioredoxin domain containing 13 OS=Rattus norvegicus OX=10116 GN=Tmx4 PE=1 SV=1	5.76154e+06	5.67948e+06	7.04295e+06	5.40306e+06	5.89185e+06	3.81624e+06	4.7865e+06	4.16075e+06	3.2775e+06	4.7177e+06	4.55424e+06	5.24103e+06
P17046|LAMP2_RAT	6	6	295.3	0.0616395	0.240331	1.32819	0.476718	Condition 1	Condition 2	45155.8	Lysosome-associated membrane glycoprotein 2 OS=Rattus norvegicus OX=10116 GN=Lamp2 PE=1 SV=3	1.22902e+06	1.6034e+06	1.89095e+06	970801	1.35675e+06	1.18198e+06	909846	1.1678e+06	679590	1.03101e+06	1.16213e+06	1.24822e+06
tr|Q6QI86|Q6QI86_RAT	4	3	191.31	0.0617277	0.240376	1.18634	0.476414	Condition 1	Condition 2	42475.1	Haloacid dehalogenase-like hydrolase domain-containing protein 2 OS=Rattus norvegicus OX=10116 GN=Hdhd2 PE=1 SV=1	1.49459e+06	1.31866e+06	1.5848e+06	1.77223e+06	1.42316e+06	1.20789e+06	1.43482e+06	1.05854e+06	1.40518e+06	1.21641e+06	1.00204e+06	1.30193e+06
P83941|ELOC_RAT;tr|A0A0G2K2A0|A0A0G2K2A0_RAT	1	1	79.42	0.0621447	0.241457	1.93082	0.474983	Condition 1	Condition 2	12473.2	Elongin-C OS=Rattus norvegicus OX=10116 GN=Eloc PE=1 SV=1	446344	208752	424179	607165	296674	216559	224233	34260.9	165414	247316	137541	330479
P14669|ANXA3_RAT	11	9	563.54	0.0625242	0.241457	1.60173	0.473688	Condition 1	Condition 2	36363.2	Annexin A3 OS=Rattus norvegicus OX=10116 GN=Anxa3 PE=1 SV=4	1.05909e+06	573619	592928	595164	495329	294171	391661	650148	244476	340015	308927	318771
tr|M0RAK2|M0RAK2_RAT	2	2	62.39	0.0625508	0.241457	1.38183	0.473598	Condition 2	Condition 1	22928.9	RCG22622 OS=Rattus norvegicus OX=10116 GN=LOC684270 PE=1 SV=2	216536	350084	192557	171926	210729	300298	338631	376615	187567	376862	345564	367546
P32198|CPT1A_RAT	13	13	672.08	0.0625743	0.241457	1.3987	0.473518	Condition 1	Condition 2	88125.5	Carnitine O-palmitoyltransferase 1, liver isoform OS=Rattus norvegicus OX=10116 GN=Cpt1a PE=1 SV=2	1.1e+06	1.2837e+06	1.11907e+06	771537	1.29606e+06	781966	944718	581452	393414	796234	953226	872536
Q6AYC2|IRGM_RAT;tr|J7NUQ1|J7NUQ1_RAT	1	1	18.52	0.0626322	0.241457	1.59618	0.473321	Condition 1	Condition 2	46337.8	Immunity-related GTPase family M protein OS=Rattus norvegicus OX=10116 GN=Irgm PE=2 SV=1	274042	473151	465993	193401	462748	246578	230826	273031	109330	198543	210116	303765
tr|A0A096MJ99|A0A096MJ99_RAT;tr|D4A560|D4A560_RAT	5	5	234.13	0.0626407	0.241457	1.20783	0.473293	Condition 1	Condition 2	16368.8	Vesicle-associated membrane protein 4 OS=Rattus norvegicus OX=10116 GN=Vamp4 PE=1 SV=1	380082	342984	435721	409866	451835	345450	434875	237535	293006	305273	330133	358012
tr|D4A4Q9|D4A4Q9_RAT	21	1	1094.44	0.0627138	0.241457	1.3273	0.473045	Condition 1	Condition 2	51697	Ankyrin 2 OS=Rattus norvegicus OX=10116 GN=Ank2 PE=1 SV=2	39639.3	55470.9	59340	38306	42474.7	32831	34220.3	36971.4	48420.5	25469.3	31762.3	25117
tr|Q5M7T6|Q5M7T6_RAT	45	38	2828.29	0.062748	0.241457	1.25869	0.472929	Condition 2	Condition 1	40301.1	V-type proton ATPase subunit OS=Rattus norvegicus OX=10116 GN=Atp6v0d1 PE=1 SV=1	2.0708e+07	2.67495e+07	2.42789e+07	1.61013e+07	2.02153e+07	2.28653e+07	2.65013e+07	3.40611e+07	1.95333e+07	2.6036e+07	2.60949e+07	3.25586e+07
Q75Q39|TOM70_RAT;Q9WVR3|SHIP2_RAT	11	10	607.68	0.0627977	0.241457	1.30602	0.47276	Condition 1	Condition 2	67445	Mitochondrial import receptor subunit TOM70 OS=Rattus norvegicus OX=10116 GN=Tomm70 PE=1 SV=1	518226	531034	579285	388132	545189	409440	441395	265870	237763	440998	413393	475658
tr|D4ACK7|D4ACK7_RAT	2	1	54.99	0.0628642	0.241457	7.85591	0.472536	Condition 1	Condition 2	76245.4	Cyclin and CBS domain divalent metal cation transport mediator 3 OS=Rattus norvegicus OX=10116 GN=Cnnm3 PE=1 SV=1	39555.4	44780.7	8087.74	2314.37	2229.94	1957.01	2305.24	1777.74	1946.57	2912.68	1884.18	1766.05
Q5XIS8|MID51_RAT	1	1	36.6	0.0629298	0.241457	1.47588	0.472314	Condition 2	Condition 1	51309.2	Mitochondrial dynamics protein MID51 OS=Rattus norvegicus OX=10116 GN=Mief1 PE=1 SV=1	16342.9	30083	23544.3	11853.5	25156.7	38495.4	26238.3	49608.3	27024.7	40766.9	42113.8	28952.3
tr|F7F3Z1|F7F3Z1_RAT	10	7	613.11	0.0629875	0.241457	1.26906	0.472119	Condition 1	Condition 2	40087.3	Lectin, mannose-binding 2-like OS=Rattus norvegicus OX=10116 GN=Lman2l PE=1 SV=2	1.56281e+06	1.09724e+06	1.3062e+06	1.15977e+06	1.33457e+06	919541	974437	1.17981e+06	664845	839299	972437	1.1846e+06
P50442|GATM_RAT;tr|A0A140TA89|A0A140TA89_RAT	2	2	111.25	0.0630053	0.241457	1.71964	0.472059	Condition 2	Condition 1	48242.2	Glycine amidinotransferase, mitochondrial OS=Rattus norvegicus OX=10116 GN=Gatm PE=1 SV=1	44101.5	17648.1	32614	66046.2	39876.2	42678.2	58714.8	56769.9	128919	88500.7	45203.5	39703
tr|F1M6C4|F1M6C4_RAT	5	4	249.85	0.0632586	0.242088	1.31997	0.471206	Condition 1	Condition 2	22906.2	ADP-ribosylation factor-like GTPase 15 OS=Rattus norvegicus OX=10116 GN=Arl15 PE=1 SV=2	457421	576258	592154	406064	531329	364158	466186	473021	240185	325431	428001	284941
P62332|ARF6_RAT	7	6	363.04	0.0633242	0.242088	1.29494	0.470985	Condition 1	Condition 2	20082.2	ADP-ribosylation factor 6 OS=Rattus norvegicus OX=10116 GN=Arf6 PE=1 SV=2	889884	905662	1.17869e+06	759804	1.13447e+06	712357	703542	782186	481441	629942	759924	952729
tr|D3ZF97|D3ZF97_RAT	15	11	718.47	0.0634614	0.242317	1.48264	0.470525	Condition 1	Condition 2	54666.2	Endoplasmic reticulum lectin 1 OS=Rattus norvegicus OX=10116 GN=Erlec1 PE=1 SV=2	501491	829475	1.0953e+06	779328	820866	486820	953995	469901	324220	362567	479307	454087
tr|F1LNG5|F1LNG5_RAT	2	2	60.55	0.0635685	0.242431	1.41146	0.470167	Condition 1	Condition 2	83516.2	Phosphatidylinositol 3-kinase regulatory subunit alpha OS=Rattus norvegicus OX=10116 GN=Pik3r1 PE=1 SV=2	103134	114348	70714.7	100618	55872.4	64308.9	55614.3	39702.8	62081.5	57870	53416.9	91930.3
O88923|AGRL2_RAT;tr|D3ZNG0|D3ZNG0_RAT	13	11	639.61	0.0636735	0.242537	1.26482	0.469816	Condition 1	Condition 2	166728	Adhesion G protein-coupled receptor L2 OS=Rattus norvegicus OX=10116 GN=Adgrl2 PE=1 SV=2	293148	314467	397444	360302	346919	238538	283823	332666	171757	248861	251745	253516
tr|D3ZXQ2|D3ZXQ2_RAT	9	8	345.35	0.0642078	0.244164	1.14802	0.468039	Condition 1	Condition 2	136738	Calmodulin-regulated spectrin-associated protein family, member 3 OS=Rattus norvegicus OX=10116 GN=Camsap3 PE=1 SV=2	148099	135391	135951	150891	125697	129779	111221	96055.7	155540	116567	119669	120280
tr|F1LVF9|F1LVF9_RAT	4	4	158.81	0.0643043	0.244164	1.48196	0.46772	Condition 1	Condition 2	21445.3	RCG35218 OS=Rattus norvegicus OX=10116 GN=Ubtd2 PE=4 SV=2	241150	269650	269224	224860	312075	136705	202882	179134	71898.8	165632	217566	143795
P28042|SSBP_RAT;tr|A0A0G2K747|A0A0G2K747_RAT;tr|G3V7K6|G3V7K6_RAT	1	1	25.35	0.0643417	0.244164	1.40654	0.467596	Condition 2	Condition 1	17454.9	Single-stranded DNA-binding protein, mitochondrial OS=Rattus norvegicus OX=10116 GN=Ssbp1 PE=1 SV=2	54071.2	67021	26913.9	37454.2	70203.8	70758.3	97759.6	91095.7	73475.5	54607.7	66532.6	75655
tr|M0RB22|M0RB22_RAT	42	24	2402.22	0.0644117	0.244164	1.19207	0.467365	Condition 1	Condition 2	217189	Protein tyrosine phosphatase, receptor type, D OS=Rattus norvegicus OX=10116 GN=Ptprd PE=1 SV=2	1.56005e+06	1.83657e+06	1.75209e+06	1.51121e+06	2.03586e+06	1.40849e+06	1.29305e+06	1.64694e+06	1.06618e+06	1.51809e+06	1.56222e+06	1.3898e+06
Q66H94|FKBP9_RAT	3	3	117.77	0.0646639	0.244438	1.37133	0.466534	Condition 1	Condition 2	63126.6	Peptidyl-prolyl cis-trans isomerase FKBP9 OS=Rattus norvegicus OX=10116 GN=Fkbp9 PE=2 SV=1	70936	94564.4	104976	68782.2	136443	75092.3	69765.1	55935	44518.8	67255.6	71285.9	92888.7
tr|B2RZ24|B2RZ24_RAT;tr|F1LM47|F1LM47_RAT	8	7	260.97	0.0647529	0.244438	1.2806	0.466241	Condition 2	Condition 1	47387.8	Succinate-CoA ligase subunit beta (Fragment) OS=Rattus norvegicus OX=10116 GN=Sucla2 PE=2 SV=1	271496	311517	268944	200377	244297	271566	340485	346423	474862	258001	251731	336736
Q5XI52|VEZA_RAT	11	11	686.54	0.0647953	0.244438	1.25514	0.466102	Condition 1	Condition 2	88693.7	Vezatin OS=Rattus norvegicus OX=10116 GN=Vezt PE=2 SV=1	1.35968e+06	1.12607e+06	1.3035e+06	1.12448e+06	1.01159e+06	784736	1.15016e+06	935228	721131	722039	902460	915045
P17955|NUP62_RAT	1	1	24.27	0.0647956	0.244438	1.61209	0.466101	Condition 1	Condition 2	53396.9	Nuclear pore glycoprotein p62 OS=Rattus norvegicus OX=10116 GN=Nup62 PE=1 SV=1	75704.5	38178.6	26453.5	32151.1	28216.7	39258	17290.3	12863.3	54709.5	19835.2	23424.5	20728.7
Q8CJH2|DAB1_RAT;tr|A0A0G2K0W1|A0A0G2K0W1_RAT	1	1	45.11	0.0649831	0.244728	1.43013	0.465487	Condition 1	Condition 2	59900.1	Disabled homolog 1 OS=Rattus norvegicus OX=10116 GN=Dab1 PE=1 SV=1	119020	169067	150019	75946.1	102782	90118.9	52140.8	114340	65942.6	88601.5	97402	75901.2
tr|F1LQT1|F1LQT1_RAT	3	1	86.8	0.0650759	0.244728	1.35506	0.465183	Condition 1	Condition 2	122941	Adenylate cyclase OS=Rattus norvegicus OX=10116 GN=Adcy7 PE=3 SV=2	15725.3	21856	17283.6	14464.9	25975.9	19406	12843.2	22614.2	8609.1	15691	13246.7	11650.2
tr|F1LVR0|F1LVR0_RAT	7	6	406.03	0.0651063	0.244728	1.42339	0.465084	Condition 1	Condition 2	36766.8	IgLON family member 5 OS=Rattus norvegicus OX=10116 GN=Iglon5 PE=4 SV=2	959976	1.18976e+06	1.86103e+06	1.09289e+06	1.31274e+06	825420	795465	1.30734e+06	498318	908671	897320	680607
tr|A0A0G2K6T9|A0A0G2K6T9_RAT	32	29	1970.22	0.0654661	0.245502	1.22693	0.463912	Condition 1	Condition 2	128736	Uncharacterized protein OS=Rattus norvegicus OX=10116 GN=Pcdh1 PE=1 SV=1	3.46862e+06	4.42539e+06	4.44374e+06	2.88809e+06	4.0146e+06	3.615e+06	2.96996e+06	3.76955e+06	2.25809e+06	3.12202e+06	3.57277e+06	2.93577e+06
Q5XIT3|YIPF2_RAT	2	2	156.88	0.0654688	0.245502	1.27144	0.463903	Condition 1	Condition 2	34798.3	Protein YIPF2 OS=Rattus norvegicus OX=10116 GN=Yipf2 PE=2 SV=1	354002	452663	416655	298585	293401	316295	238454	335352	198605	342635	326783	234692
tr|A0A0G2K695|A0A0G2K695_RAT;tr|D4ACN7|D4ACN7_RAT	1	1	46.51	0.0656645	0.245942	1.54828	0.463268	Condition 1	Condition 2	234616	Myoferlin OS=Rattus norvegicus OX=10116 GN=Myof PE=1 SV=1	14931.2	34530.6	34917.7	16185.8	29607.2	20924	14083.5	18783.6	9918.77	12056.2	25284.1	17463.7
Q9Z2I6|SV2C_RAT	8	6	414.52	0.0657944	0.246135	1.41479	0.462848	Condition 2	Condition 1	82249.1	Synaptic vesicle glycoprotein 2C OS=Rattus norvegicus OX=10116 GN=Sv2c PE=1 SV=1	242377	241313	227645	145636	209270	342444	325682	268508	214846	350350	313038	520568
tr|A0A0G2K8Y7|A0A0G2K8Y7_RAT;tr|D3ZLE2|D3ZLE2_RAT	6	6	286.6	0.0658946	0.246217	1.13861	0.462524	Condition 1	Condition 2	51725.9	Transmembrane and coiled-coil domain family 3 OS=Rattus norvegicus OX=10116 GN=Tmcc3 PE=1 SV=1	369664	292030	337645	297150	291398	276490	271741	275238	271981	222984	290373	305091
tr|D3ZX06|D3ZX06_RAT	4	4	242.81	0.0660435	0.246288	1.37266	0.462044	Condition 1	Condition 2	57867.2	GH3 domain-containing OS=Rattus norvegicus OX=10116 GN=Ghdc PE=1 SV=1	363495	239663	261568	306013	264538	182792	190239	312995	193402	207269	113475	161406
P01830|THY1_RAT	9	9	645.26	0.0660708	0.246288	1.41158	0.461957	Condition 1	Condition 2	18172.2	Thy-1 membrane glycoprotein OS=Rattus norvegicus OX=10116 GN=Thy1 PE=1 SV=1	1.89969e+07	1.68596e+07	2.18317e+07	1.46387e+07	1.40737e+07	1.16888e+07	1.44163e+07	1.22694e+07	6.10867e+06	7.8231e+06	1.0335e+07	1.85364e+07
tr|A0A096MJM8|A0A096MJM8_RAT;tr|F7FJR8|F7FJR8_RAT	3	2	89.29	0.0661746	0.246383	1.61042	0.461623	Condition 1	Condition 2	75591.9	LAS1-like, ribosome biogenesis factor (Fragment) OS=Rattus norvegicus OX=10116 GN=Las1l PE=1 SV=1	34067.9	48324.2	28583.2	56224.8	21559.6	28938.2	19356.1	17312.1	37082	28862.6	23736.8	8831.39
Q9EPQ0|NCKX3_RAT;tr|A0A0G2K092|A0A0G2K092_RAT	3	3	91	0.0663215	0.246637	1.4206	0.461151	Condition 1	Condition 2	69389.3	Sodium/potassium/calcium exchanger 3 (Fragment) OS=Rattus norvegicus OX=10116 GN=Slc24a3 PE=1 SV=1	85787.8	78266.9	83354.3	69831.3	118290	49719.6	80945.4	49673.3	32222.3	70088.7	54796.1	53856
P18508|GBRG2_RAT	10	8	555	0.0665206	0.246915	1.35816	0.460514	Condition 1	Condition 2	54077.2	Gamma-aminobutyric acid receptor subunit gamma-2 OS=Rattus norvegicus OX=10116 GN=Gabrg2 PE=1 SV=1	1.08622e+06	1.69815e+06	1.74233e+06	1.04587e+06	1.57265e+06	1.19142e+06	1.03437e+06	1.30112e+06	560931	963922	1.14833e+06	1.1295e+06
tr|G3V949|G3V949_RAT;O55156|CLIP2_RAT	11	7	544.34	0.0666476	0.246915	1.70393	0.460108	Condition 2	Condition 1	115817	CAP-Gly domain-containing linker protein 2 OS=Rattus norvegicus OX=10116 GN=Clip2 PE=1 SV=1	6.74648e+06	6.87444e+06	4.47224e+06	2.94488e+07	4.71188e+06	6.56982e+06	1.3829e+07	2.02519e+07	3.29289e+07	9.40637e+06	1.16006e+07	1.22145e+07
P07936|NEUM_RAT	3	3	473.44	0.0666829	0.246915	1.39702	0.459996	Condition 1	Condition 2	23603.3	Neuromodulin OS=Rattus norvegicus OX=10116 GN=Gap43 PE=1 SV=1	3.63208e+07	4.29425e+07	5.33828e+07	4.14652e+07	5.00176e+07	2.37903e+07	3.67937e+07	4.29616e+07	2.4093e+07	2.48432e+07	2.09939e+07	2.7777e+07
tr|G3V9D3|G3V9D3_RAT	18	18	1149.97	0.0667108	0.246915	1.34912	0.459906	Condition 1	Condition 2	88523.5	Protein sel-1 homolog 1 OS=Rattus norvegicus OX=10116 GN=Sel1l PE=1 SV=1	2.46931e+06	2.54979e+06	2.49499e+06	2.3764e+06	2.74553e+06	1.43454e+06	2.02551e+06	2.27892e+06	1.0384e+06	1.46714e+06	1.98303e+06	1.63642e+06
Q5HZW3|ASPH2_RAT	10	10	525.53	0.0670482	0.247871	1.18511	0.458834	Condition 2	Condition 1	38727.2	Aspartate beta-hydroxylase domain-containing protein 2 OS=Rattus norvegicus OX=10116 GN=Asphd2 PE=2 SV=1	409386	576234	531375	403088	433776	463864	610671	627162	438986	495996	552987	613504
Q68FQ0|TCPE_RAT	24	18	1316.28	0.0673236	0.248478	1.20974	0.457962	Condition 1	Condition 2	59536.8	T-complex protein 1 subunit epsilon OS=Rattus norvegicus OX=10116 GN=Cct5 PE=1 SV=1	1.63009e+06	1.93883e+06	2.01558e+06	1.19415e+06	1.93611e+06	1.84316e+06	1.35408e+06	1.50634e+06	1.2756e+06	1.564e+06	1.49791e+06	1.52953e+06
P32577|CSK_RAT	4	3	113.37	0.0674193	0.248478	1.18299	0.45766	Condition 1	Condition 2	50746.4	Tyrosine-protein kinase CSK OS=Rattus norvegicus OX=10116 GN=Csk PE=1 SV=1	69813	75053.6	64907.1	66251.4	73654.4	76601.8	39594.2	67287.8	63033.4	67675.9	66060.2	56691.9
tr|B2RYD7|B2RYD7_RAT	12	10	731.36	0.0674498	0.248478	1.31852	0.457564	Condition 1	Condition 2	93436	RCG25591, isoform CRA_a OS=Rattus norvegicus OX=10116 GN=Stt3b PE=1 SV=1	1.67028e+06	1.57006e+06	1.96615e+06	1.85913e+06	1.64468e+06	1.1067e+06	1.66283e+06	950984	817361	1.10544e+06	1.25908e+06	1.64975e+06
O35112|CD166_RAT	33	28	2016.48	0.0676724	0.248752	1.50132	0.456863	Condition 1	Condition 2	65022.1	CD166 antigen OS=Rattus norvegicus OX=10116 GN=Alcam PE=1 SV=1	1.32335e+07	1.58731e+07	1.24339e+07	8.25111e+06	1.32181e+07	6.64905e+06	4.63743e+06	1.28418e+07	6.13498e+06	9.57381e+06	8.02803e+06	5.18238e+06
tr|D4A131|D4A131_RAT	2	2	110.59	0.0677926	0.248752	1.78669	0.456486	Condition 2	Condition 1	33082.2	Mitochondrial ribosomal protein L4 OS=Rattus norvegicus OX=10116 GN=Mrpl4 PE=1 SV=1	13407.7	32984.2	22237.6	11804.6	24993.5	24314.2	38231.8	30580.5	54963.4	49645	45206.6	13180.9
P08483|ACM3_RAT	3	3	112.6	0.067795	0.248752	1.46245	0.456478	Condition 1	Condition 2	66065.9	Muscarinic acetylcholine receptor M3 OS=Rattus norvegicus OX=10116 GN=Chrm3 PE=1 SV=1	130611	136858	123933	82682.3	119924	60852.7	94220.1	53565.1	45290.6	74543.3	71444.5	108720
tr|F1M768|F1M768_RAT	2	2	60.69	0.0678413	0.248752	1.42532	0.456333	Condition 1	Condition 2	48296	F-box and leucine-rich repeat protein 2 OS=Rattus norvegicus OX=10116 GN=Fbxl2 PE=4 SV=2	25180.9	48278.9	63927.2	48379.7	52171.1	40503.1	31707.4	26463.8	22114	29295.6	42382	43390.5
P02683|NSG1_RAT	4	4	290.72	0.0679584	0.248891	1.3282	0.455966	Condition 1	Condition 2	20943.1	Neuronal vesicle trafficking-associated protein 1 OS=Rattus norvegicus OX=10116 GN=Nsg1 PE=1 SV=2	409810	444713	625281	427191	518717	387916	408830	384693	179342	346667	424628	374223
P50408|VATF_RAT	10	9	565.99	0.0681181	0.249185	1.27604	0.455467	Condition 2	Condition 1	13370.3	V-type proton ATPase subunit F OS=Rattus norvegicus OX=10116 GN=Atp6v1f PE=1 SV=1	2.78199e+06	3.66394e+06	3.39767e+06	1.7278e+06	2.72293e+06	3.84357e+06	3.12737e+06	4.10476e+06	4.60089e+06	3.52418e+06	3.99712e+06	3.79042e+06
tr|D4A5X7|D4A5X7_RAT	4	4	234.3	0.0683529	0.249189	1.44076	0.454735	Condition 1	Condition 2	41216.6	Ganglioside-induced differentiation-associated-protein 1 OS=Rattus norvegicus OX=10116 GN=Gdap1 PE=3 SV=1	501303	491057	500268	264083	333887	250628	353227	194296	210272	246974	251342	368880
tr|A0A1W2Q6D6|A0A1W2Q6D6_RAT	2	1	69.16	0.0683747	0.249189	2.12064	0.454667	Condition 1	Condition 2	39164.7	Leucine zipper protein 2 OS=Rattus norvegicus OX=10116 GN=Luzp2 PE=4 SV=1	76598.6	61941.6	59449.1	12298.3	45570.5	38473.5	44636.9	20892	18455.4	17963.6	30187.1	6658.53
Q91ZY8|TRIM9_RAT;tr|D3ZTX1|D3ZTX1_RAT	5	4	243.77	0.0683776	0.249189	1.28373	0.454658	Condition 1	Condition 2	79206.2	E3 ubiquitin-protein ligase TRIM9 OS=Rattus norvegicus OX=10116 GN=Trim9 PE=1 SV=1	128473	141799	120271	110299	84830.8	97684	89926	65231.2	124401	105702	67894.3	79166.6
D3ZLZ7|IMDH1_RAT	8	5	359.03	0.0685509	0.249189	1.39267	0.45412	Condition 2	Condition 1	55292.6	Inosine-5'-monophosphate dehydrogenase 1 OS=Rattus norvegicus OX=10116 GN=Impdh1 PE=3 SV=1	122203	155864	80499.2	228045	119228	171380	135809	166707	265534	230137	220507	202981
tr|D3ZVI9|D3ZVI9_RAT	3	2	177.84	0.068573	0.249189	1.1731	0.454052	Condition 1	Condition 2	23263.4	Parkinson disease 7 domain containing 1 (Predicted), isoform CRA_a OS=Rattus norvegicus OX=10116 GN=LOC100911365 PE=1 SV=1	360885	323291	358334	419438	333402	259191	304436	313699	299440	256339	314659	262797
P23965|ECI1_RAT;tr|Q68G41|Q68G41_RAT	10	9	498.45	0.0686009	0.249189	1.33703	0.453965	Condition 2	Condition 1	32254.4	Enoyl-CoA delta isomerase 1, mitochondrial OS=Rattus norvegicus OX=10116 GN=Eci1 PE=1 SV=1	596221	490944	432511	544539	369992	476819	519986	442732	634864	632028	659597	1.00291e+06
P11517|HBB2_RAT;tr|A0A1K0FUA6|A0A1K0FUA6_RAT	27	4	1661.25	0.068675	0.249189	1.73576	0.453736	Condition 1	Condition 2	15982.4	Hemoglobin subunit beta-2 OS=Rattus norvegicus OX=10116 PE=1 SV=2	4.55523e+07	6.39298e+07	3.68161e+07	8.58412e+07	2.3873e+07	2.63659e+07	3.42709e+07	2.62352e+07	1.8393e+07	3.96695e+07	2.38084e+07	2.03055e+07
P51799|CLCN7_RAT;tr|D3ZSG2|D3ZSG2_RAT	10	10	442.16	0.0688686	0.249603	1.17134	0.453137	Condition 1	Condition 2	88730.9	H(+)/Cl(-) exchange transporter 7 OS=Rattus norvegicus OX=10116 GN=Clcn7 PE=2 SV=1	441345	403090	470287	397647	498904	369030	451294	334571	305256	320944	359146	431650
tr|A0A0G2JTX2|A0A0G2JTX2_RAT	5	4	237.99	0.0691965	0.250472	1.154	0.452127	Condition 2	Condition 1	19554.2	PRA1 family protein OS=Rattus norvegicus OX=10116 GN=Praf2 PE=1 SV=1	3.68293e+06	3.62087e+06	4.1978e+06	3.62013e+06	3.31659e+06	3.3553e+06	4.10433e+06	4.49752e+06	3.95928e+06	3.38839e+06	4.00433e+06	5.19589e+06
tr|B5DFL9|B5DFL9_RAT	3	3	132.62	0.0692769	0.250472	1.2457	0.45188	Condition 1	Condition 2	79421.4	SEC14 and spectrin domain-containing 1 OS=Rattus norvegicus OX=10116 GN=Sestd1 PE=1 SV=1	86243.3	74335	72276.9	69012.8	68778.7	58812.9	48618.2	49296.3	95319.2	55808.5	47082.9	48628.1
P51639|HMDH_RAT	7	5	230.18	0.0693478	0.250472	1.51203	0.451663	Condition 1	Condition 2	96688.3	3-hydroxy-3-methylglutaryl-coenzyme A reductase OS=Rattus norvegicus OX=10116 GN=Hmgcr PE=1 SV=2	161598	122994	191020	177909	204383	99406.2	134737	64838.4	44971.2	83488.3	126606	178487
tr|D4A3W4|D4A3W4_RAT	1	1	23.21	0.0695337	0.250855	1.67367	0.451093	Condition 1	Condition 2	30134	RCG34411, isoform CRA_a OS=Rattus norvegicus OX=10116 GN=Snx11 PE=4 SV=1	27740.8	21262.9	46546.3	34463.7	28155.9	10978.2	17158.8	13015.5	20054.5	13006	17175.8	20653.4
tr|F1M6D0|F1M6D0_RAT	2	2	76.84	0.0697833	0.251421	1.40125	0.450331	Condition 2	Condition 1	14341.6	Mitochondrial ribosomal protein S6 OS=Rattus norvegicus OX=10116 GN=Mrps6 PE=1 SV=2	37009.9	33750.6	33093.9	16755.8	32609.1	39426.8	44862	31728.1	39945.2	49463.8	35874.8	68072.4
tr|A0A0G2JY48|A0A0G2JY48_RAT;tr|F1MAJ0|F1MAJ0_RAT	21	14	1261.6	0.0698508	0.251421	1.31953	0.450126	Condition 1	Condition 2	109887	Eph receptor B2 OS=Rattus norvegicus OX=10116 GN=Ephb2 PE=1 SV=1	1.106e+06	1.24437e+06	1.23422e+06	953450	1.31021e+06	692160	879234	1.01353e+06	537798	749905	977143	799002
P12368|KAP2_RAT	26	17	1808.57	0.0700231	0.251704	1.33197	0.449602	Condition 1	Condition 2	45480.3	cAMP-dependent protein kinase type II-alpha regulatory subunit OS=Rattus norvegicus OX=10116 GN=Prkar2a PE=1 SV=4	2.91299e+06	4.08943e+06	3.58491e+06	2.14369e+06	3.52198e+06	3.15883e+06	2.0749e+06	3.27965e+06	1.52808e+06	2.50234e+06	3.08944e+06	2.09935e+06
Q62640|GRID1_RAT	10	10	630.81	0.0702743	0.251704	1.30573	0.448841	Condition 1	Condition 2	112125	Glutamate receptor ionotropic, delta-1 OS=Rattus norvegicus OX=10116 GN=Grid1 PE=2 SV=1	547598	623208	559742	443163	664287	372777	433389	484030	253454	402450	389220	496444
tr|D4AEK9|D4AEK9_RAT	2	1	86.57	0.0703551	0.251704	3.12062	0.448596	Condition 1	Condition 2	52973.7	Coiled-coil domain-containing 6 OS=Rattus norvegicus OX=10116 GN=Ccdc6 PE=1 SV=3	126729	14360.3	56339.1	166996	70935.4	56044.7	37560.4	28260.2	62970.1	10320	731.162	17628.1
tr|F1LQI1|F1LQI1_RAT	2	2	44.38	0.0703709	0.251704	1.31141	0.448549	Condition 2	Condition 1	34158.3	Hydroxyacyl glutathione hydrolase OS=Rattus norvegicus OX=10116 GN=Hagh PE=1 SV=2	218771	288673	216017	233446	201604	271445	262826	369280	373964	331429	350585	187168
P52873|PYC_RAT;tr|A0A0G2JTL5|A0A0G2JTL5_RAT	11	8	463.08	0.0705181	0.251704	1.52017	0.448104	Condition 2	Condition 1	129777	Pyruvate carboxylase, mitochondrial OS=Rattus norvegicus OX=10116 GN=Pc PE=1 SV=2	100193	76002.1	80782.4	103303	60884.4	133340	112829	76958.3	238646	130347	118976	165185
D4ABL6|MCTP1_RAT	5	2	127.68	0.0707248	0.251704	1.73689	0.447483	Condition 2	Condition 1	106483	Multiple C2 and transmembrane domain-containing protein 1 OS=Rattus norvegicus OX=10116 GN=Mctp1 PE=1 SV=4	38126.2	52305.9	56324.2	28325.9	42482	46950.6	66889.1	124619	38393.6	41987	62819.5	124724
Q6AZ50|ATG3_RAT	1	1	32.92	0.0707485	0.251704	1.49416	0.447411	Condition 1	Condition 2	35822.4	Ubiquitin-like-conjugating enzyme ATG3 OS=Rattus norvegicus OX=10116 GN=Atg3 PE=2 SV=1	148910	96389.2	81412.8	83254.8	75183.1	53013.7	55058.9	36866.2	97954.8	63333.4	40119.1	66845.6
tr|D3ZD09|D3ZD09_RAT	2	2	124.6	0.0709272	0.251704	1.33069	0.446875	Condition 2	Condition 1	10071.4	Cytochrome c oxidase subunit OS=Rattus norvegicus OX=10116 GN=Cox6b1 PE=1 SV=1	623025	435965	610482	226585	606814	332886	712528	630428	563980	587583	619376	659605
tr|A0A0G2JZA7|A0A0G2JZA7_RAT;tr|D3ZZ19|D3ZZ19_RAT	11	7	421.01	0.0709494	0.251704	1.86771	0.446808	Condition 2	Condition 1	153953	Cell migration-inducing hyaluronidase 2 OS=Rattus norvegicus OX=10116 GN=Cemip2 PE=1 SV=1	4.1264e+06	2.56054e+06	4.37033e+06	1.47322e+07	2.6903e+06	3.21542e+06	1.11429e+07	8.64396e+06	2.20994e+07	4.73589e+06	6.78896e+06	5.78651e+06
P62168|NCS1_RAT	16	15	773.03	0.0709613	0.251704	1.18616	0.446773	Condition 1	Condition 2	21878.7	Neuronal calcium sensor 1 OS=Rattus norvegicus OX=10116 GN=Ncs1 PE=1 SV=2	784669	778058	1.03691e+06	1.08905e+06	1.02217e+06	856580	675182	969797	786002	728256	854289	680138
Q1RP77|NOP16_RAT;tr|B0BMU2|B0BMU2_RAT	2	2	58.83	0.0710958	0.251704	1.52478	0.44637	Condition 2	Condition 1	21117.2	Nucleolar protein 16 OS=Rattus norvegicus OX=10116 GN=Nop16 PE=2 SV=1	57842.7	18069.9	26146.5	91662	33499.9	55976.3	51204.4	73790.6	81199.9	105204	58743	61671.3
tr|D4A5K6|D4A5K6_RAT	18	18	999.7	0.0711233	0.251704	1.19241	0.446288	Condition 1	Condition 2	54847.8	CAAX prenyl protease OS=Rattus norvegicus OX=10116 GN=Zmpste24 PE=1 SV=1	1.26897e+06	1.42122e+06	1.46149e+06	1.2103e+06	1.51731e+06	1.15661e+06	1.39043e+06	1.01387e+06	814905	1.03037e+06	1.1529e+06	1.33672e+06
P49803|RGS7_RAT;tr|D3ZWG2|D3ZWG2_RAT	14	11	806.33	0.0711259	0.251704	1.28034	0.44628	Condition 1	Condition 2	55691.2	Regulator of G-protein signaling 7 OS=Rattus norvegicus OX=10116 GN=Rgs7 PE=1 SV=2	1.97541e+06	2.52029e+06	1.69628e+06	1.39101e+06	1.6165e+06	1.36791e+06	1.34297e+06	1.86919e+06	1.16611e+06	1.37817e+06	1.31785e+06	1.1793e+06
tr|M0RA19|M0RA19_RAT;tr|Q3KR75|Q3KR75_RAT;tr|Q6Q3E8|Q6Q3E8_RAT	1	1	21.66	0.0711407	0.251704	4.48403	0.446236	Condition 1	Condition 2	69765.2	Endoglin OS=Rattus norvegicus OX=10116 GN=Eng PE=1 SV=2	23664.3	37197.9	18057.3	19052.3	0	10913.6	0	19188	0	5094.93	0	0
Q09167|SRSF5_RAT	2	1	63.94	0.0712088	0.251704	1.38729	0.446033	Condition 2	Condition 1	30891.4	Serine/arginine-rich splicing factor 5 OS=Rattus norvegicus OX=10116 GN=Srsf5 PE=1 SV=1	337448	236257	248337	579524	136843	271417	381084	562629	384505	409084	413705	359743
Q4KM73|KCY_RAT;tr|A0A0G2JSJ2|A0A0G2JSJ2_RAT;tr|F1M632|F1M632_RAT	6	5	292.13	0.0712124	0.251704	1.27722	0.446022	Condition 1	Condition 2	22169.3	UMP-CMP kinase OS=Rattus norvegicus OX=10116 GN=Cmpk1 PE=1 SV=2	587744	471164	557354	445998	409747	401420	257061	277453	540738	379308	342883	452316
Q5RJR2|TWF1_RAT	9	8	523.94	0.071525	0.252524	1.25204	0.445091	Condition 1	Condition 2	40090.5	Twinfilin-1 OS=Rattus norvegicus OX=10116 GN=Twf1 PE=1 SV=1	367766	257965	463894	434152	425955	365258	279165	262472	357794	367414	254693	327430
tr|G3V6S3|G3V6S3_RAT	16	16	1207.71	0.0717829	0.252761	1.18873	0.444326	Condition 1	Condition 2	37063.7	Calumenin OS=Rattus norvegicus OX=10116 GN=Calu PE=1 SV=1	3.00499e+06	3.2004e+06	3.51431e+06	2.82495e+06	3.53427e+06	2.74518e+06	2.83849e+06	2.70612e+06	2.34211e+06	1.8983e+06	3.4013e+06	2.6492e+06
tr|F1M805|F1M805_RAT	1	1	56.39	0.0718183	0.252761	1.32828	0.444221	Condition 1	Condition 2	70230.9	UTP6 small subunit processome component OS=Rattus norvegicus OX=10116 GN=Utp6 PE=1 SV=3	106564	204609	106781	92598	124096	116616	85487.9	113280	73358.2	96625.9	97314.3	99525.5
Q5RK30|SBDS_RAT	4	3	172.27	0.0718338	0.252761	1.11039	0.444175	Condition 2	Condition 1	28752.5	Ribosome maturation protein SBDS OS=Rattus norvegicus OX=10116 GN=Sbds PE=2 SV=1	81642.8	76404.7	75820.5	69968.5	83385.9	61766.6	80670.2	81799.8	89391.1	78568.5	76812.8	91308.7
tr|D3ZVR8|D3ZVR8_RAT	2	1	71.27	0.0722368	0.253713	1.44327	0.442987	Condition 1	Condition 2	57825.2	Protein phosphatase 1, regulatory subunit 16A OS=Rattus norvegicus OX=10116 GN=Ppp1r16a PE=4 SV=1	55315.7	92237.1	121814	121069	91228.8	72815.1	93389.4	46980.5	61034.1	40088.9	50392.4	92297.4
tr|A0A0G2K4U7|A0A0G2K4U7_RAT	1	1	32.95	0.0722658	0.253713	2.47324	0.442901	Condition 1	Condition 2	146514	Microtubule-associated scaffold protein 2 OS=Rattus norvegicus OX=10116 GN=Mtus2 PE=1 SV=1	18080	28217.8	80360.4	47039.2	42602.6	8257.66	10101.5	19729.8	16214.2	18278.6	8253.31	18217.6
P55926|ASIC1_RAT	3	2	149.22	0.0725706	0.254207	1.30947	0.442007	Condition 1	Condition 2	59641.1	Acid-sensing ion channel 1 OS=Rattus norvegicus OX=10116 GN=Asic1 PE=1 SV=1	445163	498745	677271	485002	509813	354352	397887	481768	221493	397235	360948	409022
Q9JHZ4|GRAP1_RAT;tr|A0A0G2JZI9|A0A0G2JZI9_RAT;tr|D3ZS99|D3ZS99_RAT	2	1	63.54	0.0726131	0.254207	2.95897	0.441883	Condition 1	Condition 2	96073.8	GRIP1-associated protein 1 OS=Rattus norvegicus OX=10116 GN=Gripap1 PE=1 SV=1	742989	273306	1.77368e+06	470494	1.7493e+06	3.06033e+06	146506	635183	86612.9	951796	346086	561146
O35180|SH3G3_RAT;tr|Q9JKT0|Q9JKT0_RAT	1	1	30.37	0.0726495	0.254207	1.38701	0.441776	Condition 1	Condition 2	39166.5	Endophilin-A3 OS=Rattus norvegicus OX=10116 GN=Sh3gl3 PE=1 SV=2	139812	73825.7	75110	94426.8	105596	97234.8	54674.1	54560	131268	62292.8	42966.7	76733.2
tr|Q6P6T6|Q6P6T6_RAT	9	8	407.63	0.0728659	0.25468	1.41026	0.441144	Condition 1	Condition 2	44622.7	Cathepsin D OS=Rattus norvegicus OX=10116 GN=Ctsd PE=1 SV=1	1.20473e+06	670334	1.36731e+06	1.50101e+06	1.04635e+06	917951	1.07648e+06	442022	797927	713184	843692	883023
P10252|CD48_RAT	4	4	201.02	0.0730505	0.25476	1.44779	0.440607	Condition 1	Condition 2	27679.8	CD48 antigen OS=Rattus norvegicus OX=10116 GN=Cd48 PE=1 SV=1	226433	226391	426300	396006	432238	232085	273800	314848	197426	230530	145352	177638
Q9WV50|NIP7_RAT	1	1	52.34	0.0730512	0.25476	3.7023	0.440604	Condition 2	Condition 1	20431.6	60S ribosome subunit biogenesis protein NIP7 homolog OS=Rattus norvegicus OX=10116 GN=Nip7 PE=2 SV=1	276.366	431.515	1889.61	1471.33	1982.33	7148.16	10155.8	2289.8	5376.04	25681.2	4372.76	992.144
A9CMA6|TM163_RAT	9	9	423.62	0.0732639	0.255081	1.27622	0.439987	Condition 2	Condition 1	31344.5	Transmembrane protein 163 OS=Rattus norvegicus OX=10116 GN=Tmem163 PE=1 SV=1	1.66034e+06	1.75881e+06	2.19552e+06	2.00225e+06	1.90962e+06	2.13689e+06	3.53186e+06	2.05967e+06	1.85612e+06	2.43562e+06	2.03765e+06	2.96421e+06
tr|A0A0G2JW88|A0A0G2JW88_RAT	35	2	2285.23	0.0733941	0.255081	1.19094	0.43961	Condition 1	Condition 2	233392	Microtubule-associated protein OS=Rattus norvegicus OX=10116 GN=Map4 PE=1 SV=1	3.73726e+06	3.07602e+06	3.40467e+06	3.73748e+06	3.28575e+06	2.4591e+06	3.33197e+06	2.49725e+06	2.18457e+06	2.93801e+06	2.79554e+06	2.7945e+06
Q7M767|UB2V2_RAT;tr|A0A0G2JU07|A0A0G2JU07_RAT	3	1	124.18	0.0735187	0.255081	1.31097	0.439249	Condition 1	Condition 2	16352.7	Ubiquitin-conjugating enzyme E2 variant 2 OS=Rattus norvegicus OX=10116 GN=Ube2v2 PE=1 SV=3	388318	416201	281140	354544	255760	229471	221556	169616	325521	240120	234439	277462
P09330|PRPS2_RAT	10	3	502.28	0.0735257	0.255081	1.33249	0.439229	Condition 1	Condition 2	34813.1	Ribose-phosphate pyrophosphokinase 2 OS=Rattus norvegicus OX=10116 GN=Prps2 PE=1 SV=3	159679	109046	78002.9	82344.6	95960	91049.3	55526.3	80781	108107	74924.6	67429.5	75584.4
P81128|RHG35_RAT;tr|D4AD82|D4AD82_RAT	9	8	362.92	0.0735496	0.255081	1.14762	0.43916	Condition 1	Condition 2	170479	Rho GTPase-activating protein 35 OS=Rattus norvegicus OX=10116 GN=Arhgap35 PE=1 SV=3	186897	167295	177071	216822	160265	185523	144474	158474	204467	156486	138510	150757
tr|A0A096MJH0|A0A096MJH0_RAT	3	3	160.88	0.0740412	0.256234	1.60176	0.437745	Condition 1	Condition 2	10154.5	Ubiquitin-conjugating enzyme E2, J1 (Fragment) OS=Rattus norvegicus OX=10116 GN=Ube2j1 PE=4 SV=1	315300	230407	390050	368178	312575	163535	266241	66944	82928.6	160464	206910	327815
Q5EIC4|I2BPL_RAT;tr|M0R567|M0R567_RAT	1	1	31.74	0.0741456	0.256234	1.61276	0.437446	Condition 2	Condition 1	81495.8	Probable E3 ubiquitin-protein ligase IRF2BPL OS=Rattus norvegicus OX=10116 GN=Irf2bpl PE=1 SV=1	1984.81	3807.91	2547.19	15865.1	7139.25	9790.03	10363.5	8603.7	15898	11675.4	6759.77	13039.3
P02650|APOE_RAT;tr|A0A0G2K151|A0A0G2K151_RAT;tr|Q65ZS7|Q65ZS7_RAT	15	13	1114.98	0.0742771	0.256234	1.15367	0.43707	Condition 1	Condition 2	35753.5	Apolipoprotein E OS=Rattus norvegicus OX=10116 GN=Apoe PE=1 SV=2	3.33269e+06	3.04739e+06	3.4907e+06	3.4532e+06	3.25654e+06	3.33943e+06	3.39678e+06	2.43053e+06	2.57532e+06	2.27124e+06	3.01126e+06	3.58149e+06
P97829|CD47_RAT	7	1	312.75	0.0746849	0.256234	1.30374	0.435907	Condition 1	Condition 2	32995.4	Leukocyte surface antigen CD47 OS=Rattus norvegicus OX=10116 GN=Cd47 PE=1 SV=1	209586	182051	264246	207809	244497	156663	181686	131380	107001	140647	151918	257538
tr|D4A7M0|D4A7M0_RAT	20	19	1037.76	0.0748128	0.256234	1.32364	0.435544	Condition 1	Condition 2	176515	Plexin C1 OS=Rattus norvegicus OX=10116 GN=Plxnc1 PE=1 SV=3	744874	868482	838912	597312	1.01695e+06	583998	508796	840633	372454	546655	735506	509382
tr|A0A0G2K642|A0A0G2K642_RAT;tr|G3V9U2|G3V9U2_RAT	3	3	149.62	0.0748142	0.256234	1.81008	0.43554	Condition 2	Condition 1	41753.8	3-ketoacyl-CoA thiolase, mitochondrial OS=Rattus norvegicus OX=10116 GN=Acaa2 PE=1 SV=1	76119.3	21088	65231.2	112961	81442.3	74401	67547.7	125622	184058	80807.5	95460.9	227087
tr|Q5XFW4|Q5XFW4_RAT	2	2	65.87	0.074875	0.256234	1.53138	0.435367	Condition 2	Condition 1	20540.7	Mitochondrial ribosomal protein L13 OS=Rattus norvegicus OX=10116 GN=Mrpl13 PE=1 SV=1	98733.8	55387.9	34309.2	78178	53682.8	101400	102908	60395.6	175541	119034	99902.5	87987
tr|A0A0G2JUM3|A0A0G2JUM3_RAT;tr|D3ZTJ0|D3ZTJ0_RAT	3	3	124.64	0.0749021	0.256234	1.21471	0.43529	Condition 1	Condition 2	44775.8	RP2, ARL3 GTPase-activating protein OS=Rattus norvegicus OX=10116 GN=Rp2 PE=1 SV=1	152762	171890	205454	163664	187190	113020	139517	156513	127471	132937	124253	137595
tr|D4A6C5|D4A6C5_RAT	7	4	307.95	0.0749548	0.256234	1.17271	0.435141	Condition 1	Condition 2	50622.9	Rho GTPase-activating protein 1 OS=Rattus norvegicus OX=10116 GN=Arhgap1 PE=1 SV=1	211145	202390	224802	174268	251603	251748	158435	199634	229870	180000	190505	163705
P10688|PLCD1_RAT;tr|A6Y857|A6Y857_RAT	1	1	21.6	0.075029	0.256234	1.4995	0.434931	Condition 1	Condition 2	85962.2	1-phosphatidylinositol 4,5-bisphosphate phosphodiesterase delta-1 OS=Rattus norvegicus OX=10116 GN=Plcd1 PE=1 SV=1	86382.8	36999.6	74058.7	68638.2	65419	37464.8	45190.6	45950.6	24781.6	28186.4	41665.4	60282.5
tr|D3ZMJ7|D3ZMJ7_RAT	11	9	378.16	0.075086	0.256234	1.21515	0.43477	Condition 1	Condition 2	218340	WNK lysine deficient protein kinase 2 OS=Rattus norvegicus OX=10116 GN=Wnk2 PE=1 SV=2	266466	373241	342475	277840	321206	246959	245666	283174	223132	273636	297578	181311
P07824|ARGI1_RAT	2	1	40.26	0.0752584	0.256234	1.76605	0.434283	Condition 1	Condition 2	34973.2	Arginase-1 OS=Rattus norvegicus OX=10116 GN=Arg1 PE=1 SV=2	50889.1	32886.1	19257.8	28297	13978.9	28097	10547.1	8864.39	4547.29	34112.7	20157.2	19959.7
tr|D3ZHG3|D3ZHG3_RAT	8	7	437.4	0.0752824	0.256234	1.3689	0.434215	Condition 1	Condition 2	86264.4	Protein tyrosine kinase 7 OS=Rattus norvegicus OX=10116 GN=Ptk7 PE=3 SV=3	500523	441831	464940	593450	608409	253117	371046	356392	262574	332849	365009	403053
Q6IFU7|K1C42_RAT	10	2	434.13	0.0753005	0.256234	7.52867	0.434164	Condition 1	Condition 2	50213.2	Keratin, type I cytoskeletal 42 OS=Rattus norvegicus OX=10116 GN=Krt42 PE=3 SV=1	59474.7	31885.4	82529.4	40542	134723	1.26305e+06	16020.3	46948.7	10814.6	53075.6	26531.6	60750.9
tr|Q5RKI5|Q5RKI5_RAT	1	1	66.09	0.0753079	0.256234	1.37767	0.434143	Condition 1	Condition 2	144857	FLII, actin-remodeling protein OS=Rattus norvegicus OX=10116 GN=Flii PE=1 SV=1	107426	138401	78920.5	113979	117305	167953	51764.1	89574.6	147952	85192.7	72981.1	78049.7
Q5U2P1|CNNM2_RAT;tr|D4A1C0|D4A1C0_RAT	7	5	259.95	0.0753119	0.256234	1.44219	0.434132	Condition 1	Condition 2	96609.2	Metal transporter CNNM2 OS=Rattus norvegicus OX=10116 GN=Cnnm2 PE=2 SV=1	165300	272217	211098	149421	169214	97720.6	114769	183421	88922.2	97644.5	126546	127139
P21818|STMN2_RAT	6	4	375.93	0.0753357	0.256234	1.30182	0.434065	Condition 1	Condition 2	20756	Stathmin-2 OS=Rattus norvegicus OX=10116 GN=Stmn2 PE=1 SV=2	3.21646e+06	3.18689e+06	3.66811e+06	4.06414e+06	4.25201e+06	2.21571e+06	3.50214e+06	2.29073e+06	1.97772e+06	2.15732e+06	3.08516e+06	2.81349e+06
Q66H95|DIRC2_RAT	1	1	48.53	0.0753515	0.256234	1.44348	0.43402	Condition 1	Condition 2	52030.5	Solute carrier family 49 member 4 OS=Rattus norvegicus OX=10116 GN=Slc49a4 PE=2 SV=1	111723	135999	187188	135615	152179	107154	132480	81969.6	40660.8	61512.6	66156.6	192119
P25122|KCNC1_RAT	2	1	45.66	0.0754541	0.256305	1.34928	0.433732	Condition 1	Condition 2	65857.3	Potassium voltage-gated channel subfamily C member 1 OS=Rattus norvegicus OX=10116 GN=Kcnc1 PE=1 SV=1	60515.7	61496.5	67750.8	37615.6	60408.3	44117.6	44513.3	32512.2	23262.1	40677.2	47938.4	57084.2
tr|Q5XI77|Q5XI77_RAT	13	11	702.52	0.0757192	0.256928	1.30802	0.432987	Condition 1	Condition 2	54160.5	Annexin OS=Rattus norvegicus OX=10116 GN=Anxa11 PE=1 SV=1	2.76066e+06	2.23976e+06	2.24217e+06	2.08278e+06	1.76838e+06	1.55801e+06	1.72596e+06	1.1684e+06	1.26993e+06	1.27425e+06	1.59243e+06	2.64149e+06
P07895|SODM_RAT	15	14	744.66	0.0760517	0.257335	1.40944	0.432057	Condition 2	Condition 1	24674	Superoxide dismutase [Mn], mitochondrial OS=Rattus norvegicus OX=10116 GN=Sod2 PE=1 SV=2	2.38141e+06	3.17039e+06	1.74248e+06	1.44647e+06	1.09255e+06	1.86952e+06	2.39644e+06	2.72493e+06	3.20479e+06	3.9542e+06	2.39937e+06	1.81474e+06
Q5U367|PLOD3_RAT	2	2	107.6	0.0761236	0.257335	1.40679	0.431857	Condition 1	Condition 2	85060.5	Multifunctional procollagen lysine hydroxylase and glycosyltransferase LH3 OS=Rattus norvegicus OX=10116 GN=Plod3 PE=1 SV=1	61764.6	77301.2	64909.9	67441.9	59578.8	36204	45481.8	61024.1	22857.4	49907.8	52073.5	29674.7
D3ZLH5|PLXB3_RAT	7	6	332.7	0.0761296	0.257335	1.35102	0.43184	Condition 1	Condition 2	208486	Plexin-B3 OS=Rattus norvegicus OX=10116 GN=Plxnb3 PE=1 SV=1	179368	124394	153930	96629.9	118515	115790	86928.1	100866	56626.5	92553.6	81478.6	165273
tr|G3V8V4|G3V8V4_RAT;tr|Q3T1K1|Q3T1K1_RAT	1	1	62.52	0.0761674	0.257335	1.39304	0.431735	Condition 1	Condition 2	44951.3	Ceramide synthase 2 OS=Rattus norvegicus OX=10116 GN=Cers2 PE=1 SV=1	152432	186539	202197	97288.7	167371	207529	67856.4	118988	115519	108867	143485	172728
Q07205|IF5_RAT	7	6	342.02	0.0767052	0.258471	1.26389	0.430242	Condition 1	Condition 2	48954.5	Eukaryotic translation initiation factor 5 OS=Rattus norvegicus OX=10116 GN=Eif5 PE=1 SV=1	292220	221732	342539	334731	272601	280747	149223	248020	321259	268013	205309	188496
tr|Q5HZA2|Q5HZA2_RAT	2	1	95.27	0.0767155	0.258471	1.39453	0.430213	Condition 1	Condition 2	34535.1	Sprouty RTK-signaling antagonist 2 OS=Rattus norvegicus OX=10116 GN=Spry2 PE=2 SV=1	85765	76345.3	63132.9	128401	65498.6	53563.9	78142.2	41622.6	46449.3	48992.2	53209.8	70555
P34926|MAP1A_RAT	72	2	4287.44	0.076847	0.258471	1.62269	0.42985	Condition 2	Condition 1	299529	Microtubule-associated protein 1A OS=Rattus norvegicus OX=10116 GN=Map1a PE=1 SV=1	2.93169e+06	2.73388e+06	1.78035e+06	4.04171e+06	1.52789e+06	2.95893e+06	3.09449e+06	4.23573e+06	8.33466e+06	4.74328e+06	2.58355e+06	2.92987e+06
tr|A0A0G2K5C6|A0A0G2K5C6_RAT;tr|G3V7U2|G3V7U2_RAT	73	1	4366.47	0.076847	0.258471	1.62269	0.42985	Condition 2	Condition 1	325616	Microtubule-associated protein 1A OS=Rattus norvegicus OX=10116 GN=Map1a PE=1 SV=1	233411	217662	141746	321788	121646	235580	246373	337235	663578	377644	205694	233266
tr|A0A0G2K4X1|A0A0G2K4X1_RAT;tr|A0A0G2K8G8|A0A0G2K8G8_RAT;tr|A0A2P1NRX9|A0A2P1NRX9_RAT;tr|A0A2P1NRY4|A0A2P1NRY4_RAT;tr|O19445|O19445_RAT;tr|P79602|P79602_RAT;tr|Q31255|Q31255_RAT;tr|Q31265|Q31265_RAT;tr|Q5XI88|Q5XI88_RAT;tr|Q6MG30|Q6MG30_RAT;tr|Q6MGB8|Q6MGB8_RAT;tr|Q6SY93|Q6SY93_RAT;tr|Q95568|Q95568_RAT;tr|Q95571|Q95571_RAT;tr|Q9TP50|Q9TP50_RAT	1	1	45.8	0.0769151	0.258471	1.70212	0.429662	Condition 1	Condition 2	40022	RT1 class Ia, locus A1 OS=Rattus norvegicus OX=10116 GN=RT1-A1 PE=1 SV=1	284820	205511	188709	178294	177314	80871.8	117346	31583.8	138215	83846	134292	150088
P47196|AKT1_RAT	1	1	50.54	0.0773643	0.259702	1.7254	0.428427	Condition 1	Condition 2	55735.5	RAC-alpha serine/threonine-protein kinase OS=Rattus norvegicus OX=10116 GN=Akt1 PE=1 SV=1	25766.5	58842	57015.5	63828.6	48931.6	19983.8	31772	26782.2	27414.2	11091.7	39005.2	22951.5
Q5U1Y0|TM192_RAT	2	2	57.29	0.0774679	0.25973	1.46188	0.428143	Condition 1	Condition 2	30252.4	Transmembrane protein 192 OS=Rattus norvegicus OX=10116 GN=Tmem192 PE=2 SV=1	77540.3	80757.7	62334.1	62928.6	62598.2	37997.2	59991.5	31264.3	18181.9	43900.7	45547.3	63896.2
D3ZDK7|PGP_RAT	2	2	96.76	0.077538	0.25973	1.51925	0.427951	Condition 2	Condition 1	34600.8	Glycerol-3-phosphate phosphatase OS=Rattus norvegicus OX=10116 GN=Pgp PE=1 SV=1	37693.3	92112.6	51614.6	107375	55078.8	77311	69144.7	97672.4	195689	86723	96442.9	94215
tr|F1LS42|F1LS42_RAT	59	5	3803.02	0.0777197	0.260061	1.35095	0.427455	Condition 2	Condition 1	76714.9	Protein kinase C OS=Rattus norvegicus OX=10116 GN=Prkcb PE=1 SV=2	5.16384e+06	7.86678e+06	5.96894e+06	5.67786e+06	5.5057e+06	5.23046e+06	1.15663e+07	9.47972e+06	6.21151e+06	6.50316e+06	8.88977e+06	5.19148e+06
Q7TSU1|BIG2_RAT	5	2	186.13	0.077803	0.260062	1.32188	0.427228	Condition 2	Condition 1	201973	Brefeldin A-inhibited guanine nucleotide-exchange protein 2 OS=Rattus norvegicus OX=10116 GN=Arfgef2 PE=1 SV=1	174971	185066	211114	214744	172761	148469	265497	373352	261177	197627	189351	176483
tr|Q6W3E4|Q6W3E4_RAT	36	23	1315.34	0.0780167	0.26026	1.35622	0.426646	Condition 1	Condition 2	306916	Inositol trisphosphate receptor type 2 OS=Rattus norvegicus OX=10116 PE=2 SV=1	433361	365505	493752	348928	372707	292348	346532	218327	133277	286139	320831	395656
tr|Q62797|Q62797_RAT	5	4	247.11	0.0780281	0.26026	1.51642	0.426615	Condition 1	Condition 2	137611	Protein tyrosine phosphatase D30 OS=Rattus norvegicus OX=10116 GN=Ptpro PE=2 SV=1	190632	195956	296312	289993	319351	133174	212098	194728	86483.6	172171	191826	82682.5
Q5YLM1|DGLA_RAT	5	5	226.65	0.0785369	0.26145	1.35555	0.425237	Condition 1	Condition 2	115301	Sn1-specific diacylglycerol lipase alpha OS=Rattus norvegicus OX=10116 GN=Dagla PE=1 SV=1	249260	344239	318898	158761	261999	225913	206426	192295	124767	210187	259339	157120
Q6GMN2|BAIP2_RAT	18	16	987.73	0.0785513	0.26145	1.20239	0.425198	Condition 1	Condition 2	59182.9	Brain-specific angiogenesis inhibitor 1-associated protein 2 OS=Rattus norvegicus OX=10116 GN=Baiap2 PE=1 SV=1	1.5542e+06	1.42784e+06	1.72761e+06	1.48124e+06	1.37669e+06	1.11532e+06	1.56972e+06	1.27743e+06	1.09756e+06	909485	1.07941e+06	1.28778e+06
tr|A0A0G2K161|A0A0G2K161_RAT;tr|D3ZIP3|D3ZIP3_RAT;tr|D3ZKF7|D3ZKF7_RAT;tr|D4A9A6|D4A9A6_RAT	5	3	259.26	0.0787909	0.261799	1.22557	0.424553	Condition 1	Condition 2	96854.9	Erythrocyte membrane protein band 4.1 OS=Rattus norvegicus OX=10116 GN=Epb41 PE=1 SV=1	59915.9	56050.2	79617.7	84416.3	73662.2	59601.4	54717.5	45835.4	65763.8	55242	43987.2	71655.9
Q6AYQ4|TM109_RAT	1	1	54.13	0.0788232	0.261799	1.22969	0.424466	Condition 1	Condition 2	26241.9	Transmembrane protein 109 OS=Rattus norvegicus OX=10116 GN=Tmem109 PE=2 SV=1	1.5128e+06	1.65263e+06	1.93817e+06	1.60037e+06	1.69331e+06	1.09849e+06	1.43779e+06	1.24557e+06	1.02823e+06	1.04814e+06	1.51305e+06	1.44934e+06
Q63118|CALRL_RAT	1	1	39.51	0.0789795	0.262041	1.3083	0.424046	Condition 1	Condition 2	53329	Calcitonin gene-related peptide type 1 receptor OS=Rattus norvegicus OX=10116 GN=Calcrl PE=2 SV=1	82594.4	78648.7	105116	90243.7	113584	64885.7	65794.2	40804	61099.5	70988.8	66710.2	103586
Q6AYA6|CYBC1_RAT	2	2	101.17	0.079181	0.262346	1.23805	0.423506	Condition 1	Condition 2	20894	Cytochrome b-245 chaperone 1 OS=Rattus norvegicus OX=10116 GN=Cybc1 PE=1 SV=1	151813	148885	141796	154598	143885	122972	145325	92533.7	76449.6	100943	108747	173830
tr|D3ZDI7|D3ZDI7_RAT	3	2	150.46	0.0792385	0.262346	1.19712	0.423352	Condition 1	Condition 2	56337.1	Serine/threonine-protein phosphatase 2A 56 kDa regulatory subunit OS=Rattus norvegicus OX=10116 GN=Ppp2r5a PE=1 SV=1	129079	128147	123996	89767.7	98636	127440	71565.4	114316	100923	95624.4	94396.4	105458
P04166|CYB5B_RAT	7	7	548.7	0.0795207	0.262462	1.20201	0.422599	Condition 2	Condition 1	16264.9	Cytochrome b5 type B OS=Rattus norvegicus OX=10116 GN=Cyb5b PE=1 SV=2	2.89584e+06	3.61117e+06	3.01825e+06	3.50344e+06	3.08672e+06	2.5508e+06	3.86044e+06	4.94157e+06	2.88798e+06	3.91606e+06	3.32052e+06	3.51046e+06
Q4V8B0|OXR1_RAT;tr|A0A0G2JYS1|A0A0G2JYS1_RAT;tr|A0A0G2JZ50|A0A0G2JZ50_RAT;tr|A0A0G2K7Y2|A0A0G2K7Y2_RAT;tr|A0A0G2KAL4|A0A0G2KAL4_RAT	4	4	134.56	0.0795636	0.262462	1.49332	0.422485	Condition 2	Condition 1	92810.1	Oxidation resistance protein 1 OS=Rattus norvegicus OX=10116 GN=Oxr1 PE=1 SV=3	31980.3	28476.1	28443.2	66081.4	35002.3	33677.6	53707.5	32451.8	96102.2	62802.2	42207.9	46724.7
tr|A0A1B0GWN5|A0A1B0GWN5_RAT	19	1	820.66	0.079686	0.262462	1.17134	0.422159	Condition 2	Condition 1	66685.9	Non-specific serine/threonine protein kinase (Fragment) OS=Rattus norvegicus OX=10116 GN=Mark3 PE=1 SV=1	355836	280560	292232	366883	298078	250374	341008	319934	426990	408763	301111	362106
P15387|KCNB1_RAT;tr|A0A0H2UI34|A0A0H2UI34_RAT	3	2	73.88	0.0797755	0.262462	1.38064	0.421921	Condition 1	Condition 2	95637.4	Potassium voltage-gated channel subfamily B member 1 OS=Rattus norvegicus OX=10116 GN=Kcnb1 PE=1 SV=3	107680	174264	177228	110748	165326	87437	111725	109600	60541.7	108189	95270.6	110546
Q63716|PRDX1_RAT	19	12	905.2	0.0798639	0.262462	1.22588	0.421687	Condition 1	Condition 2	22109.4	Peroxiredoxin-1 OS=Rattus norvegicus OX=10116 GN=Prdx1 PE=1 SV=1	3.44328e+06	2.86461e+06	2.29236e+06	3.0133e+06	2.31808e+06	2.24854e+06	1.75739e+06	2.11864e+06	2.55115e+06	2.86234e+06	2.05886e+06	1.85048e+06
tr|A0A0G2K7H2|A0A0G2K7H2_RAT;tr|M0R5T5|M0R5T5_RAT;tr|M0R805|M0R805_RAT	4	4	119.79	0.0799083	0.262462	1.29855	0.421569	Condition 2	Condition 1	124672	SH3 and multiple ankyrin repeat domains protein 2-like OS=Rattus norvegicus OX=10116 GN=LOC103690160 PE=1 SV=1	42104.8	48383.7	45669.2	35122.6	64365.3	75394.8	75354.1	70447.1	62795	89153.3	51823.3	54328.2
tr|D3ZM21|D3ZM21_RAT	5	5	236.53	0.0799199	0.262462	1.43605	0.421538	Condition 1	Condition 2	28987	Catechol-O-methyltransferase domain containing 1 (Predicted), isoform CRA_a OS=Rattus norvegicus OX=10116 GN=Comtd1 PE=1 SV=1	1.09322e+06	1.50468e+06	1.25324e+06	607611	1.33112e+06	1.23308e+06	679423	897072	440212	928463	1.15602e+06	789283
tr|A0A0G2JSH9|A0A0G2JSH9_RAT	21	18	1299.13	0.0800171	0.262462	1.34268	0.421281	Condition 2	Condition 1	21797.7	Peroxiredoxin-2 OS=Rattus norvegicus OX=10116 GN=Prdx2 PE=1 SV=1	9.49885e+06	8.54627e+06	8.42836e+06	9.93657e+06	7.3593e+06	7.53697e+06	8.86822e+06	1.24138e+07	1.92679e+07	1.00882e+07	9.49196e+06	8.75816e+06
tr|G3V7D4|G3V7D4_RAT	4	3	189.68	0.0800262	0.262462	1.27627	0.421256	Condition 1	Condition 2	35792.6	Ephrin B3 OS=Rattus norvegicus OX=10116 GN=Efnb3 PE=3 SV=1	394202	394268	443398	423545	515349	265713	382417	329243	242632	308679	398469	247619
Q9Z2I7|SVOP_RAT	7	4	462.41	0.0801136	0.262475	1.34553	0.421025	Condition 1	Condition 2	60804.3	Synaptic vesicle 2-related protein OS=Rattus norvegicus OX=10116 GN=Svop PE=1 SV=1	772753	1.17551e+06	1.18781e+06	739348	915145	763518	909542	902050	385221	581456	808461	541086
Q9JJ31|CUL5_RAT;tr|A0A0H2UHG3|A0A0H2UHG3_RAT	13	9	569.14	0.0802729	0.262722	1.25942	0.420605	Condition 1	Condition 2	90890.2	Cullin-5 OS=Rattus norvegicus OX=10116 GN=Cul5 PE=1 SV=3	720835	807337	598521	515510	533946	748795	356363	698991	571430	546060	512601	431025
tr|G3V8K2|G3V8K2_RAT	10	10	652.49	0.0805411	0.263325	1.1898	0.419898	Condition 2	Condition 1	8304.75	Guanine nucleotide-binding protein subunit gamma OS=Rattus norvegicus OX=10116 GN=Gng3 PE=1 SV=1	3.84916e+06	3.56014e+06	5.31044e+06	3.19902e+06	4.50297e+06	4.05527e+06	4.66549e+06	6.32944e+06	4.3909e+06	4.51324e+06	4.4536e+06	4.7701e+06
Q6P9U3|COMD3_RAT	1	1	21.41	0.0806659	0.263459	10.459	0.41957	Condition 1	Condition 2	21931.8	COMM domain-containing protein 3 OS=Rattus norvegicus OX=10116 GN=Commd3 PE=1 SV=1	43732.6	27399.3	2967.54	2659.15	1057.09	2396.08	0	1090.49	2429.98	2966.25	950.198	232.24
tr|G3V8Y5|G3V8Y5_RAT	1	1	24.95	0.0808172	0.263679	1.66878	0.419174	Condition 2	Condition 1	133896	DNA-directed RNA polymerase subunit beta OS=Rattus norvegicus OX=10116 GN=Polr2b PE=1 SV=1	46.284	243.42	314.397	32622.9	4007.82	27598	13011.8	3309.09	32451.3	27063.5	11795	20561.5
P06686|AT1A2_RAT	107	36	7119.27	0.0809167	0.263729	1.18424	0.418913	Condition 1	Condition 2	112217	Sodium/potassium-transporting ATPase subunit alpha-2 OS=Rattus norvegicus OX=10116 GN=Atp1a2 PE=1 SV=1	1.51923e+07	1.46877e+07	1.56707e+07	1.27696e+07	1.33786e+07	1.04626e+07	1.45421e+07	1.10917e+07	9.68903e+06	9.9139e+06	1.13153e+07	1.28268e+07
P22063|CNTN2_RAT;tr|G3V758|G3V758_RAT	12	8	529.03	0.0811179	0.264111	1.17246	0.418387	Condition 1	Condition 2	113043	Contactin-2 OS=Rattus norvegicus OX=10116 GN=Cntn2 PE=1 SV=1	338484	400623	446251	366102	351183	335648	257831	307625	264958	320958	333284	424407
Q6IRK9|CBPQ_RAT	2	2	95.7	0.0812835	0.264299	1.2135	0.417956	Condition 1	Condition 2	52041.5	Carboxypeptidase Q OS=Rattus norvegicus OX=10116 GN=Cpq PE=1 SV=1	122537	97755.2	119165	159478	145270	151059	98245.8	84027.5	129449	119226	111957	112441
tr|F1M049|F1M049_RAT	4	3	176.67	0.0813853	0.264299	1.27192	0.417691	Condition 2	Condition 1	117303	Ataxin 2 OS=Rattus norvegicus OX=10116 GN=Atxn2 PE=1 SV=3	142788	132640	134556	186538	128082	164458	205270	122489	203160	224437	151866	223598
P25235|RPN2_RAT;tr|A0A0G2K757|A0A0G2K757_RAT	57	53	3459.02	0.0814284	0.264299	1.26095	0.417579	Condition 1	Condition 2	69078	Dolichyl-diphosphooligosaccharide--protein glycosyltransferase subunit 2 OS=Rattus norvegicus OX=10116 GN=Rpn2 PE=2 SV=2	8.11525e+06	6.85307e+06	7.16195e+06	7.39326e+06	8.11991e+06	4.55947e+06	6.71737e+06	5.13168e+06	3.97615e+06	5.11991e+06	6.05019e+06	6.47389e+06
P13638|AT1B2_RAT;tr|Q5M9H4|Q5M9H4_RAT	27	23	1350.27	0.0815773	0.264509	1.33886	0.417192	Condition 1	Condition 2	33412.2	Sodium/potassium-transporting ATPase subunit beta-2 OS=Rattus norvegicus OX=10116 GN=Atp1b2 PE=1 SV=1	6.01993e+06	5.00791e+06	7.83894e+06	6.60218e+06	5.52385e+06	4.71582e+06	5.70981e+06	5.36966e+06	3.30869e+06	2.59465e+06	3.1211e+06	6.56698e+06
tr|D3ZZV7|D3ZZV7_RAT	2	2	52.11	0.0819237	0.265358	2.51231	0.416295	Condition 1	Condition 2	54837.3	RasGEF domain family, member 1A OS=Rattus norvegicus OX=10116 GN=Rasgef1a PE=4 SV=3	6791.77	15437.4	16990.8	1895.57	3867.58	6394.19	3228.23	6939.92	2018.56	1835.21	5402.59	1025.76
P33671|SDC3_RAT;tr|G3V9B7|G3V9B7_RAT	3	3	172.29	0.0820803	0.265591	1.3001	0.415891	Condition 1	Condition 2	45919.5	Syndecan-3 OS=Rattus norvegicus OX=10116 GN=Sdc3 PE=1 SV=3	2.24224e+06	1.82106e+06	2.744e+06	2.66067e+06	2.40065e+06	1.53121e+06	2.24063e+06	1.47938e+06	1.1203e+06	1.95783e+06	1.93506e+06	1.57355e+06
tr|F1M3P6|F1M3P6_RAT	9	8	532.25	0.0824035	0.266276	1.44897	0.41506	Condition 1	Condition 2	70289.3	Protein SCAI OS=Rattus norvegicus OX=10116 GN=Scai PE=1 SV=2	511811	953340	543971	334486	428472	581437	335066	612646	341624	413131	340175	271775
Q5XI81|FXR1_RAT;tr|A0A0G2JWD2|A0A0G2JWD2_RAT;tr|A0A3G2LW22|A0A3G2LW22_RAT	1	1	44.92	0.0824902	0.266276	1.69589	0.414837	Condition 2	Condition 1	63947.5	Fragile X mental retardation syndrome-related protein 1 OS=Rattus norvegicus OX=10116 GN=Fxr1 PE=1 SV=1	33989.9	35789.6	13743.4	22683.7	22832.1	54550.8	25086.9	64297.9	83826.6	64735.4	43307.3	30094
tr|D4A3E8|D4A3E8_RAT	3	3	150.2	0.0825465	0.266276	1.34041	0.414693	Condition 2	Condition 1	47648.2	Mitochondrial ribosomal protein S27 OS=Rattus norvegicus OX=10116 GN=Mrps27 PE=1 SV=1	65428.2	69826.1	32003.4	48255.9	41784.1	62561.7	64322.6	55156.9	98618.9	86373.9	69703.5	54568.2
B0LT89|STK24_RAT;tr|H9KVF3|H9KVF3_RAT;tr|Q6V9V9|Q6V9V9_RAT	4	2	125.91	0.0827035	0.266292	1.35848	0.414291	Condition 1	Condition 2	47989.6	Serine/threonine-protein kinase 24 OS=Rattus norvegicus OX=10116 GN=Stk24 PE=2 SV=1	181808	151598	129797	147775	159473	93534.8	132995	126793	146375	74243.2	96844.2	58742.5
Q9EPB1|DPP2_RAT	10	7	534	0.0827212	0.266292	1.46806	0.414246	Condition 2	Condition 1	55114.4	Dipeptidyl peptidase 2 OS=Rattus norvegicus OX=10116 GN=Dpp7 PE=1 SV=1	272582	314567	719926	588274	703001	758151	891357	877829	1.18359e+06	742954	749091	482719
tr|D4ABJ2|D4ABJ2_RAT	2	1	48.03	0.0829613	0.266792	1.42346	0.413633	Condition 1	Condition 2	21594.9	Cerebellin 4 precursor OS=Rattus norvegicus OX=10116 GN=Cbln4 PE=1 SV=1	107462	62166	67418.4	46444.8	55701.3	62955.9	24282.8	32228.1	57997.8	57072	63656.3	47278.9
Q63754|SYUB_RAT;tr|A0A0G2JSQ1|A0A0G2JSQ1_RAT	4	2	158.89	0.0830802	0.266819	1.56039	0.41333	Condition 2	Condition 1	14504.2	Beta-synuclein OS=Rattus norvegicus OX=10116 GN=Sncb PE=1 SV=1	525337	459370	387610	655474	432734	394211	784433	814077	1.30186e+06	602838	613025	338259
Q9WU70|STXB5_RAT	27	23	1406.2	0.0832835	0.266819	1.18326	0.412814	Condition 2	Condition 1	127659	Syntaxin-binding protein 5 OS=Rattus norvegicus OX=10116 GN=Stxbp5 PE=1 SV=1	860130	830075	936559	576582	763528	777588	849993	1.0953e+06	895120	787120	878013	1.1084e+06
Q810W7|MAST1_RAT	8	5	332.92	0.0833867	0.266819	1.24569	0.412552	Condition 2	Condition 1	171027	Microtubule-associated serine/threonine-protein kinase 1 OS=Rattus norvegicus OX=10116 GN=Mast1 PE=1 SV=1	111317	124809	81744.2	114184	89820.4	115839	93693.7	143400	149036	157415	145579	105267
tr|D3ZCV6|D3ZCV6_RAT	1	1	21.6	0.0835867	0.266819	1.28752	0.412045	Condition 1	Condition 2	312832	Otogelin OS=Rattus norvegicus OX=10116 GN=Otog PE=4 SV=1	1.53507e+06	1.73001e+06	1.45558e+06	1.60442e+06	1.51964e+06	915424	1.4299e+06	1.32e+06	766037	1.22187e+06	1.13111e+06	934982
Q9JID2|GNA11_RAT;tr|G3V6Q6|G3V6Q6_RAT	20	5	1320.46	0.0836405	0.266819	1.22596	0.411909	Condition 1	Condition 2	42026.2	Guanine nucleotide-binding protein subunit alpha-11 OS=Rattus norvegicus OX=10116 GN=Gna11 PE=2 SV=1	2.52355e+06	2.01556e+06	2.73503e+06	2.42597e+06	2.2292e+06	1.61884e+06	2.00793e+06	1.75952e+06	1.30025e+06	1.89002e+06	2.06077e+06	2.03255e+06
P14659|HSP72_RAT;tr|A0A0G2JUT0|A0A0G2JUT0_RAT	21	1	1079.05	0.0836561	0.266819	1.23471	0.41187	Condition 1	Condition 2	69641.8	Heat shock-related 70 kDa protein 2 OS=Rattus norvegicus OX=10116 GN=Hspa2 PE=1 SV=2	95868.7	84797	80621.1	106894	66834.5	82030	74364.6	56111	95777.3	56639.2	54393.2	81474.7
tr|A0A0G2K350|A0A0G2K350_RAT	15	14	773.07	0.0836984	0.266819	1.239	0.411763	Condition 1	Condition 2	34659.2	NSF attachment protein gamma OS=Rattus norvegicus OX=10116 GN=Napg PE=1 SV=1	2.57346e+06	2.6628e+06	2.17067e+06	2.20687e+06	1.97848e+06	1.4813e+06	2.02059e+06	1.59883e+06	1.40764e+06	2.12174e+06	1.59152e+06	1.81137e+06
tr|B0BNJ9|B0BNJ9_RAT	4	4	179.91	0.083751	0.266819	1.4095	0.41163	Condition 1	Condition 2	11657.7	RCG44002, isoform CRA_a OS=Rattus norvegicus OX=10116 GN=Tmem14c PE=1 SV=1	317972	333702	408895	159070	252812	296658	187012	168806	153124	199334	188336	358521
B5DEK8|VOPP1_RAT	1	1	57.12	0.0837985	0.266819	2.01622	0.41151	Condition 1	Condition 2	19410.6	Vesicular, overexpressed in cancer, prosurvival protein 1 OS=Rattus norvegicus OX=10116 GN=Vopp1 PE=2 SV=1	228804	251788	172422	140492	133711	43953.2	134439	99137.3	20414.3	149511	22577	55599.2
Q6QBQ4|PLS3_RAT	4	4	269.52	0.0839096	0.266819	1.37481	0.41123	Condition 1	Condition 2	31646.5	Phospholipid scramblase 3 OS=Rattus norvegicus OX=10116 GN=Plscr3 PE=2 SV=1	647731	921409	597851	395388	551941	435121	353527	572161	290526	428915	450534	486100
Q9JKB0|HCN1_RAT	5	4	311.22	0.0839355	0.266819	1.2065	0.411165	Condition 1	Condition 2	102422	Potassium/sodium hyperpolarization-activated cyclic nucleotide-gated channel 1 OS=Rattus norvegicus OX=10116 GN=Hcn1 PE=2 SV=1	655377	713986	884736	625625	643078	594854	824015	507910	581802	477452	557001	464705
tr|D3ZCI2|D3ZCI2_RAT	10	8	489.79	0.0840928	0.266819	1.23617	0.41077	Condition 2	Condition 1	40336.8	Solute carrier family 9 (Sodium/hydrogen exchanger), member 7 (Predicted) OS=Rattus norvegicus OX=10116 GN=Slc9a7 PE=1 SV=2	832893	1.04358e+06	865493	972386	1.09153e+06	833190	1.4768e+06	1.377e+06	1.04814e+06	831976	1.27097e+06	965948
P10687|PLCB1_RAT	36	33	2154.49	0.0841785	0.266819	1.18252	0.410554	Condition 1	Condition 2	138344	1-phosphatidylinositol 4,5-bisphosphate phosphodiesterase beta-1 OS=Rattus norvegicus OX=10116 GN=Plcb1 PE=1 SV=1	1.83633e+06	1.70398e+06	1.67749e+06	1.70159e+06	1.38008e+06	1.46424e+06	1.14719e+06	1.90753e+06	1.5865e+06	1.19505e+06	1.20616e+06	1.21424e+06
Q5FVC2|ARHG2_RAT;tr|A0A0G2K0V4|A0A0G2K0V4_RAT;tr|A0A1B0GWY5|A0A1B0GWY5_RAT	34	29	1969.77	0.0843103	0.266819	1.2917	0.410224	Condition 2	Condition 1	111909	Rho guanine nucleotide exchange factor 2 OS=Rattus norvegicus OX=10116 GN=Arhgef2 PE=1 SV=1	1.03373e+06	864607	651174	950573	452779	769439	1.11977e+06	807667	1.34222e+06	958948	858018	1.01317e+06
Q8K4V4|SNX27_RAT;tr|G3V8U4|G3V8U4_RAT;tr|M0RBS9|M0RBS9_RAT	11	10	504.85	0.0843864	0.266819	1.30369	0.410033	Condition 1	Condition 2	61015	Sorting nexin-27 OS=Rattus norvegicus OX=10116 GN=Snx27 PE=1 SV=2	593246	601398	422319	545824	417788	338104	390433	477142	432493	402893	287117	248711
tr|F1M787|F1M787_RAT	35	30	1823.45	0.0844083	0.266819	1.2477	0.409978	Condition 1	Condition 2	133525	Catenin delta-2 OS=Rattus norvegicus OX=10116 GN=Ctnnd2 PE=1 SV=3	733905	924084	1.0977e+06	636811	937685	710071	559378	833360	508252	689950	692343	756344
P54287|CACB3_RAT	7	3	355.19	0.0844151	0.266819	1.23187	0.409961	Condition 1	Condition 2	54564	Voltage-dependent L-type calcium channel subunit beta-3 OS=Rattus norvegicus OX=10116 GN=Cacnb3 PE=1 SV=1	327200	252992	356637	346515	345322	220383	270284	326016	198272	236185	238905	231353
tr|D3ZUJ8|D3ZUJ8_RAT	5	4	198.74	0.0846015	0.26714	1.42772	0.409495	Condition 1	Condition 2	104063	Transmembrane and tetratricopeptide repeat containing 3 (Predicted), isoform CRA_a OS=Rattus norvegicus OX=10116 GN=Tmtc3 PE=1 SV=1	196697	214657	199304	188059	266610	123576	177084	129669	55423.1	125687	153331	191536
tr|B5DEZ6|B5DEZ6_RAT;tr|B5DFC6|B5DFC6_RAT;tr|M0RCH5|M0RCH5_RAT	2	1	88.21	0.0848103	0.267323	1.53738	0.408975	Condition 1	Condition 2	31006.6	Glucosamine-6-phosphate isomerase OS=Rattus norvegicus OX=10116 GN=Gnpda2 PE=1 SV=1	469176	445857	221216	180566	227471	301734	119907	264492	270886	250161	139306	156004
P42264|GRIK3_RAT;tr|G3V9I2|G3V9I2_RAT	12	8	495.72	0.0849946	0.267323	1.3871	0.408516	Condition 1	Condition 2	104071	Glutamate receptor ionotropic, kainate 3 OS=Rattus norvegicus OX=10116 GN=Grik3 PE=1 SV=1	267221	389389	495473	378002	470398	260344	317169	345505	142770	218843	333567	272040
tr|G3V6Q9|G3V6Q9_RAT	7	6	389.61	0.0850706	0.267323	1.20427	0.408328	Condition 1	Condition 2	88622.4	BMP/retinoic acid-inducible neural-specific protein 1 OS=Rattus norvegicus OX=10116 GN=Brinp1 PE=4 SV=1	272320	293517	418800	335052	391499	279931	359215	238440	254218	280567	270298	250640
O35165|GOSR2_RAT	7	6	355.27	0.0850906	0.267323	1.33342	0.408278	Condition 1	Condition 2	24607.1	Golgi SNAP receptor complex member 2 OS=Rattus norvegicus OX=10116 GN=Gosr2 PE=1 SV=2	1.19764e+06	1.44406e+06	1.76094e+06	1.01865e+06	1.31e+06	920079	885748	1.22363e+06	526888	920369	1.06111e+06	1.12043e+06
tr|F1LNP8|F1LNP8_RAT	15	12	875.98	0.0851385	0.267323	1.19939	0.408159	Condition 1	Condition 2	57156.3	Nectin cell adhesion molecule 1 OS=Rattus norvegicus OX=10116 GN=Nectin1 PE=1 SV=2	1.70225e+06	1.82738e+06	1.46402e+06	1.20652e+06	1.80718e+06	1.22535e+06	1.09524e+06	1.38239e+06	1.27194e+06	1.14881e+06	1.29557e+06	1.50386e+06
Q5PQL3|SPP2B_RAT	5	5	249.17	0.0851902	0.267323	1.31875	0.408031	Condition 1	Condition 2	63736.7	Signal peptide peptidase-like 2B OS=Rattus norvegicus OX=10116 GN=Sppl2b PE=2 SV=1	207830	214012	284277	181231	234370	162530	202373	147637	88738.7	139664	156502	238926
P62271|RS18_RAT;tr|A0A0H2UHT6|A0A0H2UHT6_RAT;tr|D3ZM33|D3ZM33_RAT;tr|M0R5K9|M0R5K9_RAT	7	7	318.88	0.0852558	0.267323	1.40211	0.407868	Condition 1	Condition 2	17718.7	40S ribosomal protein S18 OS=Rattus norvegicus OX=10116 GN=Rps18 PE=1 SV=3	4.16563e+06	2.50379e+06	2.69168e+06	3.49588e+06	5.86153e+06	4.32331e+06	2.79235e+06	1.82919e+06	4.13333e+06	2.67474e+06	2.19586e+06	2.80822e+06
Q5FVI4|CEND_RAT;tr|B7X6I3|B7X6I3_RAT	4	3	268.67	0.0855079	0.267846	1.32825	0.407245	Condition 1	Condition 2	15043	Cell cycle exit and neuronal differentiation protein 1 OS=Rattus norvegicus OX=10116 GN=Cend1 PE=1 SV=1	3.04784e+06	3.14655e+06	3.49342e+06	2.18453e+06	2.54711e+06	1.91976e+06	2.86318e+06	1.82458e+06	1.37601e+06	1.6513e+06	1.64631e+06	2.93991e+06
Q9JI12|VGLU2_RAT	39	3	2816.92	0.0857891	0.268245	1.3004	0.406552	Condition 2	Condition 1	64575.6	Vesicular glutamate transporter 2 OS=Rattus norvegicus OX=10116 GN=Slc17a6 PE=1 SV=1	1.45569e+06	1.42115e+06	1.16008e+06	1.11349e+06	1.02545e+06	930838	1.94042e+06	1.40366e+06	1.27709e+06	1.5504e+06	1.01634e+06	2.05367e+06
tr|A0A0G2JVE0|A0A0G2JVE0_RAT	2	1	81.53	0.0858615	0.268245	1.63323	0.406374	Condition 1	Condition 2	60933.4	F-box and WD repeat domain-containing 11 OS=Rattus norvegicus OX=10116 GN=Fbxw11 PE=1 SV=1	259468	471199	383909	238999	435550	421193	195712	286163	44088.5	317205	306939	203237
P08010|GSTM2_RAT;tr|B6DYQ2|B6DYQ2_RAT	6	1	305.91	0.0858916	0.268245	1.26901	0.4063	Condition 1	Condition 2	25702.6	Glutathione S-transferase Mu 2 OS=Rattus norvegicus OX=10116 GN=Gstm2 PE=1 SV=2	44390.8	57066	43316.6	63360.9	43599.3	56209.8	31386.2	33110.6	57671.4	51149.6	27384.4	41962.3
G3V7W1|PDCD6_RAT	2	1	79.34	0.085993	0.268246	1.48516	0.406051	Condition 1	Condition 2	21904.5	Programmed cell death protein 6 OS=Rattus norvegicus OX=10116 GN=Pdcd6 PE=2 SV=1	190394	109222	117607	114734	106865	104631	166048	24368.1	68855.9	70517.7	84806.7	85990
tr|A0A0G2K9D7|A0A0G2K9D7_RAT;tr|I6LBX8|I6LBX8_RAT	6	4	294.68	0.0861254	0.268246	1.35369	0.405726	Condition 1	Condition 2	101183	Protocadherin gamma subfamily C, 3 OS=Rattus norvegicus OX=10116 GN=Pcdhgc3 PE=4 SV=1	169108	237845	185078	106030	176350	135240	110306	151240	74556.3	136219	148569	124959
P21708|MK03_RAT	18	9	835.41	0.0861483	0.268246	1.384	0.40567	Condition 1	Condition 2	43080.6	Mitogen-activated protein kinase 3 OS=Rattus norvegicus OX=10116 GN=Mapk3 PE=1 SV=5	783213	503117	564536	802280	430176	473144	335402	293620	810342	408575	278832	442926
P13599|FCGRN_RAT	3	2	77.2	0.0863999	0.268377	1.28488	0.405055	Condition 1	Condition 2	40168.6	IgG receptor FcRn large subunit p51 OS=Rattus norvegicus OX=10116 GN=Fcgrt PE=1 SV=1	273693	330735	431142	348866	397344	304801	304625	327338	142452	267954	263886	317693
B0BNM1|NNRE_RAT	6	5	263.63	0.0864255	0.268377	1.27156	0.404992	Condition 1	Condition 2	30890.7	NAD(P)H-hydrate epimerase OS=Rattus norvegicus OX=10116 GN=Naxe PE=2 SV=1	353467	445456	376293	298984	348078	411403	217347	236085	540082	290240	255842	217057
O55145|X3CL1_RAT;tr|Q6IRF7|Q6IRF7_RAT	4	4	227.65	0.0864471	0.268377	1.28535	0.40494	Condition 1	Condition 2	41976.6	Fractalkine OS=Rattus norvegicus OX=10116 GN=Cx3cl1 PE=2 SV=3	376043	362665	447973	339490	307878	281004	447225	193043	186544	222278	286343	310080
P51583|PUR6_RAT	8	8	290.28	0.0866447	0.268452	1.24427	0.404458	Condition 1	Condition 2	47096.2	Multifunctional protein ADE2 OS=Rattus norvegicus OX=10116 GN=Paics PE=1 SV=3	536817	445803	352509	395921	293967	322812	298953	275591	347661	324821	256059	383821
Q9QYL8|LYPA2_RAT	4	4	139.58	0.0867356	0.268452	1.38049	0.404237	Condition 2	Condition 1	24807	Acyl-protein thioesterase 2 OS=Rattus norvegicus OX=10116 GN=Lypla2 PE=1 SV=1	323570	327466	400503	660673	309678	304727	434549	635251	854948	446865	430601	409645
tr|B2GUZ6|B2GUZ6_RAT	2	1	84.12	0.0868092	0.268452	1.62942	0.404058	Condition 2	Condition 1	43605.8	Reticulon 4-interacting protein 1 OS=Rattus norvegicus OX=10116 GN=Rtn4ip1 PE=1 SV=1	33105.2	46915.9	29222.2	50083.4	45454.3	60180.2	46750.1	109252	49497.2	128568	44794.3	52871.7
Q7TSF2|VGLU3_RAT	4	1	158.56	0.0868131	0.268452	1.71909	0.404048	Condition 2	Condition 1	64754.7	Vesicular glutamate transporter 3 OS=Rattus norvegicus OX=10116 GN=Slc17a8 PE=1 SV=2	276645	240166	169195	157676	171417	244865	272456	223693	791989	214112	233761	429982
tr|F1LY09|F1LY09_RAT	12	3	433.7	0.0869023	0.268463	1.41941	0.403832	Condition 2	Condition 1	35833.2	ARP3 actin-related protein 3 homolog B OS=Rattus norvegicus OX=10116 GN=Actr3b PE=3 SV=2	291389	215247	199604	190991	151837	255666	242157	549185	323186	238268	215070	284088
tr|D3ZWP6|D3ZWP6_RAT	42	30	2047.9	0.0870586	0.268681	1.30939	0.403453	Condition 1	Condition 2	211602	Plexin A2 OS=Rattus norvegicus OX=10116 GN=Plxna2 PE=4 SV=1	729126	859811	957262	680593	858502	517519	636307	861962	364876	511301	656319	484472
tr|A0A0G2JYN4|A0A0G2JYN4_RAT	7	5	218.64	0.0873475	0.269023	1.28304	0.402755	Condition 1	Condition 2	42478.6	ERGIC and golgi 2 OS=Rattus norvegicus OX=10116 GN=Ergic2 PE=1 SV=1	135031	206956	189957	189578	225747	165667	215488	182747	106235	103071	112801	147082
tr|A0A0G2K8I5|A0A0G2K8I5_RAT;tr|D3ZG18|D3ZG18_RAT	10	9	507.37	0.0873992	0.269023	1.24213	0.40263	Condition 1	Condition 2	125989	Protocadherin 19 OS=Rattus norvegicus OX=10116 GN=Pcdh19 PE=4 SV=1	339965	428405	301439	347057	408278	240665	286284	309585	237404	274172	343320	212353
tr|G3V7V5|G3V7V5_RAT	2	1	85.28	0.0874265	0.269023	4.57884	0.402564	Condition 1	Condition 2	22185.2	Peptidylprolyl isomerase OS=Rattus norvegicus OX=10116 GN=Fkbp11 PE=1 SV=1	19259.1	20233.7	24852.8	20787.2	29969.7	19071	7487.21	4680.25	0	3457.08	9706.22	3972.19
tr|A0A0G2K4Y7|A0A0G2K4Y7_RAT;tr|A0A0G2K9X3|A0A0G2K9X3_RAT;P70569|MYO5B_RAT	81	3	4906.52	0.087894	0.2701	1.26088	0.40144	Condition 1	Condition 2	212154	Unconventional myosin-Va OS=Rattus norvegicus OX=10116 GN=Myo5a PE=1 SV=1	1.4692e+06	1.68648e+06	1.98346e+06	1.54542e+06	1.68975e+06	1.29957e+06	1.28787e+06	1.5308e+06	1.394e+06	1.56753e+06	1.19398e+06	698114
P00762|TRY1_RAT	7	6	310.07	0.0880209	0.2701	1.8741	0.401136	Condition 2	Condition 1	25959.5	Anionic trypsin-1 OS=Rattus norvegicus OX=10116 GN=Prss1 PE=1 SV=1	1.21317e+07	1.12541e+07	8.16042e+06	3.04763e+07	6.63191e+06	8.66282e+06	1.77377e+07	3.25303e+07	5.37333e+07	1.34588e+07	1.54623e+07	1.19778e+07
tr|D4A9G5|D4A9G5_RAT	6	5	270.59	0.0880348	0.2701	1.21634	0.401102	Condition 1	Condition 2	83096.8	Dpy-19-like C-mannosyltransferase 3 OS=Rattus norvegicus OX=10116 GN=Dpy19l3 PE=1 SV=2	147109	166828	158374	171746	202132	140444	138727	181479	94392.5	105823	132034	158690
F1LTR1|WDR26_RAT	6	6	304.63	0.0883159	0.270641	1.29448	0.400431	Condition 2	Condition 1	58490.4	WD repeat-containing protein 26 OS=Rattus norvegicus OX=10116 GN=Wdr26 PE=3 SV=2	300366	228481	171498	243729	162557	288772	206299	261181	386870	359110	289488	303369
Q8K5B3|MCFD2_RAT;tr|Q6GQY2|Q6GQY2_RAT	1	1	39.04	0.0884235	0.270641	1.85545	0.400174	Condition 2	Condition 1	16148	Multiple coagulation factor deficiency protein 2 homolog OS=Rattus norvegicus OX=10116 GN=Mcfd2 PE=1 SV=1	26896.3	4097.46	22730.6	17484	19463.7	18492.9	41844.5	13285.5	33017.3	20239.8	48541.3	45621.5
Q0ZCA7|CLC2L_RAT;tr|A0A0H2UI15|A0A0H2UI15_RAT;tr|B1WBM7|B1WBM7_RAT	9	9	367.14	0.0885174	0.270641	1.3528	0.399951	Condition 1	Condition 2	23623	C-type lectin domain family 2 member L OS=Rattus norvegicus OX=10116 GN=Clec2l PE=1 SV=2	530322	838935	738703	419958	527479	494243	381950	661239	255009	411707	456653	457371
P18645|GALE_RAT;tr|A0A0G2JW36|A0A0G2JW36_RAT;tr|Q4QRB0|Q4QRB0_RAT	1	1	28.81	0.0885863	0.270641	1.56634	0.399787	Condition 2	Condition 1	38224.8	UDP-glucose 4-epimerase OS=Rattus norvegicus OX=10116 GN=Gale PE=2 SV=1	23724.7	6990.04	16729.6	18564.7	11289.6	27418.5	16598.3	27285.3	33102.8	26432.1	16983.9	43620
Q5M7A7|CNRP1_RAT	12	11	747.6	0.0887602	0.270641	1.24378	0.399374	Condition 1	Condition 2	18658.4	CB1 cannabinoid receptor-interacting protein 1 OS=Rattus norvegicus OX=10116 GN=Cnrip1 PE=1 SV=1	4.74506e+06	4.3413e+06	3.2906e+06	3.81792e+06	3.54218e+06	2.65606e+06	2.75765e+06	3.86036e+06	3.60678e+06	2.81655e+06	2.41086e+06	2.55182e+06
Q5PQL5|PTSS1_RAT;tr|A0A0G2JZJ5|A0A0G2JZJ5_RAT;tr|A0A0G2K2U0|A0A0G2K2U0_RAT	7	7	341.41	0.0887659	0.270641	1.41963	0.39936	Condition 1	Condition 2	55663.9	Phosphatidylserine synthase 1 OS=Rattus norvegicus OX=10116 GN=Ptdss1 PE=2 SV=1	397825	352994	618597	278464	623981	354388	258489	236070	257938	296859	241274	559317
tr|A0A096MKH4|A0A096MKH4_RAT;tr|D4ABY4|D4ABY4_RAT	5	5	351.32	0.0888145	0.270641	1.4557	0.399245	Condition 1	Condition 2	21893	Ubiquitin-conjugating enzyme E2, J1 (Fragment) OS=Rattus norvegicus OX=10116 GN=Ube2j1 PE=1 SV=1	548166	667498	808696	449206	792579	427936	408846	307779	166619	454740	444709	754979
P63004|LIS1_RAT	17	15	975.17	0.0889741	0.270794	1.30288	0.398867	Condition 2	Condition 1	46670.1	Platelet-activating factor acetylhydrolase IB subunit alpha OS=Rattus norvegicus OX=10116 GN=Pafah1b1 PE=1 SV=2	1.09078e+06	947840	951935	1.28013e+06	1.09521e+06	1.2086e+06	1.00358e+06	1.24824e+06	2.09394e+06	1.2967e+06	1.12926e+06	1.79403e+06
tr|F1M1I3|F1M1I3_RAT	4	1	282.64	0.0890374	0.270794	1.26292	0.398717	Condition 1	Condition 2	23243.9	Similar to MIC2L1 OS=Rattus norvegicus OX=10116 GN=RGD1559441 PE=4 SV=3	14664.9	13549	19050.4	12103.7	12891.1	9799.31	15113.6	11349	9761.75	10295.5	10335.9	8119.5
tr|A0A0G2JUF2|A0A0G2JUF2_RAT;tr|D4A060|D4A060_RAT	4	4	131.67	0.0891659	0.270923	1.27942	0.398413	Condition 1	Condition 2	53239.5	Sorting nexin family member 30 OS=Rattus norvegicus OX=10116 GN=Snx30 PE=1 SV=1	115897	101555	85929.2	80818.7	60793.4	68052.8	74846.2	71197.4	67135.6	82885.4	55454.3	49479.5
P23576|GBRA2_RAT;tr|F1LMU7|F1LMU7_RAT;tr|F1LNE8|F1LNE8_RAT	5	1	263.31	0.0896327	0.271472	1.2403	0.397314	Condition 1	Condition 2	51182.1	Gamma-aminobutyric acid receptor subunit alpha-2 OS=Rattus norvegicus OX=10116 GN=Gabra2 PE=1 SV=1	463155	503644	641632	391862	440170	349414	416422	408895	290527	308125	387669	437727
tr|F1LZ38|F1LZ38_RAT	29	22	1423.93	0.0897444	0.271472	1.17835	0.397052	Condition 1	Condition 2	310876	Teneurin transmembrane protein 4 OS=Rattus norvegicus OX=10116 GN=Tenm4 PE=4 SV=2	383009	403422	367704	335188	421255	298396	256771	432146	325800	276206	305409	278299
tr|A0A096P6L6|A0A096P6L6_RAT	41	34	1932.96	0.0898074	0.271472	1.38208	0.396905	Condition 1	Condition 2	288643	Teneurin-2 OS=Rattus norvegicus OX=10116 GN=Tenm2 PE=4 SV=2	522177	888207	1.15108e+06	857901	1.10294e+06	661638	669588	934640	423053	530498	475509	717543
tr|D3ZGD0|D3ZGD0_RAT	2	2	84.44	0.0898371	0.271472	1.42277	0.396835	Condition 2	Condition 1	166056	Gem (nuclear organelle)-associated protein 5 OS=Rattus norvegicus OX=10116 GN=Gemin5 PE=1 SV=2	89915.4	53304.7	38912.2	122812	38082.4	79150.3	92276.5	78714.6	137562	90978.4	71816.6	129313
tr|F7EYB9|F7EYB9_RAT;tr|Q7TNM3|Q7TNM3_RAT;tr|Q7TQ25|Q7TQ25_RAT	14	12	613.95	0.0898692	0.271472	1.49089	0.39676	Condition 1	Condition 2	49581	Oligodendrocyte-myelin glycoprotein OS=Rattus norvegicus OX=10116 GN=Omg PE=1 SV=1	3.87003e+06	5.10433e+06	4.0314e+06	1.83089e+06	2.6717e+06	2.35199e+06	1.57504e+06	3.21561e+06	1.46954e+06	2.10593e+06	2.11704e+06	2.83799e+06
tr|Q5U1Z9|Q5U1Z9_RAT	1	1	19.57	0.0899265	0.271472	2.73132	0.396626	Condition 1	Condition 2	29718.2	Metaxin 2 OS=Rattus norvegicus OX=10116 GN=Mtx2 PE=1 SV=1	109795	222145	20539	32704.7	148628	71071.8	45715.5	71539.9	24284.4	36101.7	33391.3	10429.4
tr|G3V9P7|G3V9P7_RAT	9	8	375.54	0.0900202	0.271472	1.53711	0.396406	Condition 2	Condition 1	344745	Huntingtin OS=Rattus norvegicus OX=10116 GN=Htt PE=1 SV=1	120396	71705.1	69050.7	159367	71164.7	128729	101302	118469	296478	186636	126044	124712
Q63881|KCND2_RAT	15	10	842.04	0.0900386	0.271472	1.40321	0.396364	Condition 1	Condition 2	70548.6	Potassium voltage-gated channel subfamily D member 2 OS=Rattus norvegicus OX=10116 GN=Kcnd2 PE=1 SV=1	736530	1.06225e+06	766985	464324	766937	468227	422741	655146	302642	578496	521457	559162
tr|D4A062|D4A062_RAT	1	1	60.17	0.0907551	0.273369	1.393	0.394696	Condition 1	Condition 2	109236	SLIT and NTRK-like family, member 3 OS=Rattus norvegicus OX=10116 GN=Slitrk3 PE=1 SV=1	83807.3	112300	117131	120658	119199	54842	78115.9	75825	45024.9	65936.9	59864.8	111657
P35571|GPDM_RAT;tr|A0A0G2K0Z7|A0A0G2K0Z7_RAT;tr|A0A0G2K1F9|A0A0G2K1F9_RAT;tr|F1LNI0|F1LNI0_RAT	12	12	509.18	0.0911672	0.274311	1.53787	0.393744	Condition 1	Condition 2	80972.8	Glycerol-3-phosphate dehydrogenase, mitochondrial OS=Rattus norvegicus OX=10116 GN=Gpd2 PE=1 SV=1	443900	749460	638385	262002	618096	349281	367187	467345	162766	382869	331827	278506
D3ZZC3|KLH22_RAT;tr|A0A0G2KA06|A0A0G2KA06_RAT	1	1	36.18	0.0912424	0.274311	1.53561	0.393571	Condition 2	Condition 1	71774	Kelch-like protein 22 OS=Rattus norvegicus OX=10116 GN=Klhl22 PE=1 SV=1	128102	43725.7	59362.6	134770	86068.9	88132.1	80640.8	110074	250354	137006	138529	112875
Q7TT49|MRCKB_RAT;tr|D3Z837|D3Z837_RAT	39	33	2099.83	0.0913577	0.274394	1.14917	0.393305	Condition 1	Condition 2	194886	Serine/threonine-protein kinase MRCK beta OS=Rattus norvegicus OX=10116 GN=Cdc42bpb PE=1 SV=1	1.38013e+06	1.54569e+06	1.52027e+06	1.43575e+06	1.33074e+06	1.22446e+06	1.1614e+06	1.55554e+06	1.27441e+06	1.13188e+06	1.29792e+06	920701
tr|A6Y7S3|A6Y7S3_RAT	2	2	67.57	0.0914716	0.274474	1.16839	0.393043	Condition 1	Condition 2	52822.5	Potassium channel tetramerisation domain containing 8 (Predicted) OS=Rattus norvegicus OX=10116 GN=Kctd8 PE=2 SV=1	759719	725385	994507	930621	883561	688786	655150	851453	588553	718144	652870	798307
P86410|RLGPB_RAT;tr|A0A0G2K0K8|A0A0G2K0K8_RAT;tr|A0A0G2KA57|A0A0G2KA57_RAT;tr|R9PXV2|R9PXV2_RAT	10	10	393.43	0.0918305	0.275227	1.33196	0.39222	Condition 2	Condition 1	165366	Ral GTPase-activating protein subunit beta OS=Rattus norvegicus OX=10116 GN=Ralgapb PE=1 SV=1	221806	213438	185042	201649	168644	275577	169996	284424	386817	336727	293544	214965
tr|D3ZUP8|D3ZUP8_RAT	8	8	590.72	0.091898	0.275227	1.4188	0.392066	Condition 1	Condition 2	81082.1	LMBR1 domain-containing 2 OS=Rattus norvegicus OX=10116 GN=Lmbrd2 PE=1 SV=1	1.54205e+06	2.4768e+06	1.67513e+06	1.3554e+06	1.21985e+06	1.0374e+06	1.56815e+06	1.52897e+06	645596	881183	1.20952e+06	726083
tr|A0A0G2JV78|A0A0G2JV78_RAT;tr|G3V8S8|G3V8S8_RAT	6	2	245.57	0.0921643	0.275688	1.84224	0.391458	Condition 1	Condition 2	98891	Oxysterol-binding protein OS=Rattus norvegicus OX=10116 GN=Osbpl5 PE=1 SV=1	42796.3	31832	16958.6	13722.9	14713.6	9817.36	13799.8	3610.22	8496.78	8152.39	9729.11	26691.5
tr|F1LMH0|F1LMH0_RAT	23	1	1246.16	0.0922659	0.275688	1.54983	0.391227	Condition 1	Condition 2	40653.8	Neuronal-specific septin-3 OS=Rattus norvegicus OX=10116 GN=Sept3 PE=3 SV=1	210119	439861	372908	153510	471074	331006	242079	265680	131691	193696	252497	190933
Q63014|AKAP8_RAT;tr|B2GV93|B2GV93_RAT;tr|Q5EB69|Q5EB69_RAT	1	1	66.26	0.0923155	0.275688	1.64817	0.391114	Condition 2	Condition 1	76161.9	A-kinase anchor protein 8 OS=Rattus norvegicus OX=10116 GN=Akap8 PE=1 SV=1	3518.95	3346.8	12752.2	36486.1	12956.2	64046.1	14578.9	46327.9	50121.6	31947.1	33188.2	43218.3
Q5BJT4|TXD15_RAT	7	7	491.22	0.0924614	0.275862	1.35693	0.390782	Condition 1	Condition 2	37927.8	Thioredoxin domain-containing protein 15 OS=Rattus norvegicus OX=10116 GN=Txndc15 PE=2 SV=1	649666	584774	843798	822965	619582	405339	648013	359435	302363	402162	492666	688757
tr|D3ZKK3|D3ZKK3_RAT	10	10	552.91	0.0926748	0.276051	1.18497	0.390298	Condition 2	Condition 1	84317	Consortin, connexin sorting protein OS=Rattus norvegicus OX=10116 GN=Cnst PE=1 SV=3	317776	332315	339332	362951	422161	350750	484776	407397	342957	346997	545590	390673
Q62768|UN13A_RAT	14	1	723.65	0.092764	0.276051	1.19542	0.390096	Condition 2	Condition 1	196355	Protein unc-13 homolog A OS=Rattus norvegicus OX=10116 GN=Unc13a PE=1 SV=1	264886	315027	255713	215041	274227	305817	322948	457014	287372	297395	286806	297852
Q99P75|RAB9A_RAT	6	3	211.52	0.0928581	0.276051	1.2898	0.389884	Condition 1	Condition 2	22895.6	Ras-related protein Rab-9A OS=Rattus norvegicus OX=10116 GN=Rab9a PE=1 SV=2	128734	99451.1	107915	117091	122561	79053.4	96431.6	62068.7	58990.3	60734.9	89273.3	140181
Q5RJQ4|SIR2_RAT;tr|A0A0G2JWM2|A0A0G2JWM2_RAT	17	16	1010.07	0.0928768	0.276051	1.43765	0.389841	Condition 1	Condition 2	39319.3	NAD-dependent protein deacetylase sirtuin-2 OS=Rattus norvegicus OX=10116 GN=Sirt2 PE=1 SV=1	6.44713e+06	4.29883e+06	4.39266e+06	2.2559e+06	3.04673e+06	3.45682e+06	2.02975e+06	3.48149e+06	3.3132e+06	3.42753e+06	2.33868e+06	2.03233e+06
tr|Q5XI86|Q5XI86_RAT	7	7	371.81	0.0930125	0.276193	1.187	0.389535	Condition 1	Condition 2	19529.7	Peptidyl-tRNA hydrolase 2 OS=Rattus norvegicus OX=10116 GN=Ptrh2 PE=1 SV=1	1.07241e+06	1.23879e+06	1.35549e+06	1.21059e+06	1.53271e+06	968524	1.02782e+06	1.0582e+06	761455	1.08553e+06	1.16204e+06	1.12104e+06
P0C6B1|S35E1_RAT	6	6	350.44	0.0933295	0.27622	1.59456	0.388821	Condition 2	Condition 1	44384.2	Solute carrier family 35 member E1 OS=Rattus norvegicus OX=10116 GN=Slc35e1 PE=3 SV=1	153580	108602	203627	162718	216821	144934	360777	142253	191905	174713	229688	479728
P35465|PAK1_RAT	6	2	312.39	0.0933945	0.27622	1.21395	0.388675	Condition 1	Condition 2	60577.9	Serine/threonine-protein kinase PAK 1 OS=Rattus norvegicus OX=10116 GN=Pak1 PE=1 SV=3	290511	188829	234530	225997	219260	199806	174341	126316	221026	180233	176457	241056
Q99372|ELN_RAT;tr|D4A9U4|D4A9U4_RAT	2	2	58.42	0.0933966	0.27622	1.71856	0.38867	Condition 1	Condition 2	73329.9	Elastin OS=Rattus norvegicus OX=10116 GN=Eln PE=1 SV=2	36744.3	9133.89	37028.8	53373.6	69321.5	33169.4	89271.3	20073.5	4364.83	3255.54	15636.3	6335.49
tr|Q5U302|Q5U302_RAT	25	14	1414.55	0.0935411	0.27622	1.26724	0.388346	Condition 1	Condition 2	100236	Catenin (Cadherin associated protein), alpha 1 OS=Rattus norvegicus OX=10116 GN=Ctnna1 PE=1 SV=1	1.56625e+06	1.5894e+06	2.02606e+06	1.47626e+06	2.5574e+06	1.36455e+06	1.3316e+06	1.71541e+06	991376	1.54515e+06	1.37521e+06	1.39006e+06
tr|M0R9L2|M0R9L2_RAT	9	2	529.81	0.09367	0.27622	1.52459	0.388057	Condition 1	Condition 2	40823.4	Ciliary neurotrophic factor receptor subunit alpha OS=Rattus norvegicus OX=10116 GN=Cntfr PE=4 SV=1	638938	675609	920418	889795	799610	288556	382462	429006	401928	639849	297042	613030
tr|D4A781|D4A781_RAT	24	17	1047.13	0.0937829	0.27622	1.15339	0.387804	Condition 1	Condition 2	123706	Importin 5 OS=Rattus norvegicus OX=10116 GN=Ipo5 PE=1 SV=1	442208	396672	468301	499091	432639	429243	308969	343950	541130	355932	374538	388799
Q5U316|RAB35_RAT	16	9	887.48	0.0938283	0.27622	1.17601	0.387703	Condition 1	Condition 2	23025.2	Ras-related protein Rab-35 OS=Rattus norvegicus OX=10116 GN=Rab35 PE=1 SV=1	2.52197e+06	2.78775e+06	2.2792e+06	2.24099e+06	3.02382e+06	2.22391e+06	2.35206e+06	2.54543e+06	1.62773e+06	1.78111e+06	2.05806e+06	2.45658e+06
tr|A0A0G2JT93|A0A0G2JT93_RAT	42	30	2618.68	0.0938697	0.27622	1.25696	0.38761	Condition 1	Condition 2	85470.6	Catenin (Cadherin associated protein), beta 1, isoform CRA_a OS=Rattus norvegicus OX=10116 GN=Ctnnb1 PE=1 SV=1	3.99824e+06	4.70151e+06	5.31475e+06	3.2496e+06	5.21298e+06	3.26002e+06	3.16967e+06	4.37852e+06	2.46152e+06	3.29466e+06	3.27591e+06	3.89546e+06
tr|A0A0G2JZH0|A0A0G2JZH0_RAT;tr|A0A0G2KAD5|A0A0G2KAD5_RAT	9	3	302.21	0.0938912	0.27622	1.35441	0.387562	Condition 1	Condition 2	39873	Calcium-binding protein 39 OS=Rattus norvegicus OX=10116 GN=Cab39 PE=1 SV=1	190414	166745	136238	188921	201114	148464	56725.5	156237	140429	222132	107855	78502.4
Q4V8B2|DCNL3_RAT	1	1	42.71	0.0939618	0.27622	2.10183	0.387404	Condition 1	Condition 2	34350.4	DCN1-like protein 3 OS=Rattus norvegicus OX=10116 GN=Dcun1d3 PE=2 SV=1	185999	284363	189103	34587.5	182711	142670	59634.1	100677	33140	102751	90519.7	98299.1
O88664|TAOK1_RAT	8	5	304.79	0.0940276	0.27622	1.36455	0.387258	Condition 1	Condition 2	115952	Serine/threonine-protein kinase TAO1 OS=Rattus norvegicus OX=10116 GN=Taok1 PE=1 SV=1	260117	202920	183038	194719	221734	111180	198125	131987	121320	92961.9	114683	201066
P24054|SPRL1_RAT;tr|G3V7X5|G3V7X5_RAT;tr|Q6P7A8|Q6P7A8_RAT	12	12	733.4	0.0940778	0.27622	1.60593	0.387146	Condition 2	Condition 1	70633.8	SPARC-like protein 1 OS=Rattus norvegicus OX=10116 GN=Sparcl1 PE=1 SV=1	717207	507069	935065	636237	728752	599118	874979	2.43625e+06	890306	711670	687520	1.02126e+06
tr|G3V7Q7|G3V7Q7_RAT	3	2	135.78	0.0942756	0.276374	1.3449	0.386705	Condition 1	Condition 2	188831	IQ motif containing GTPase activating protein 1 (Predicted), isoform CRA_b OS=Rattus norvegicus OX=10116 GN=Iqgap1 PE=1 SV=1	36589.4	60471.6	42251.3	65565.6	48791.3	62451.3	20122.1	39259.3	58332	42668.7	32731.8	41937.8
Q4KLL4|TM9S4_RAT;tr|A0A0G2KA25|A0A0G2KA25_RAT	9	8	564.17	0.0943061	0.276374	1.23339	0.386637	Condition 1	Condition 2	74675.1	Transmembrane 9 superfamily member 4 OS=Rattus norvegicus OX=10116 GN=Tm9sf4 PE=2 SV=1	1.51406e+06	1.47763e+06	1.83878e+06	1.6894e+06	2.1015e+06	1.0973e+06	1.40927e+06	1.44859e+06	1.05103e+06	1.27069e+06	1.18787e+06	1.51221e+06
tr|A0A1W2Q6I3|A0A1W2Q6I3_RAT	1	1	59.79	0.0944614	0.276537	1.28132	0.386292	Condition 2	Condition 1	17672	MYC-binding protein 2, E3 ubiquitin protein ligase (Fragment) OS=Rattus norvegicus OX=10116 GN=Mycbp2 PE=4 SV=1	139921	142900	139565	199606	103028	153325	200268	180785	157032	270154	132095	185108
tr|G3V8Y0|G3V8Y0_RAT	1	1	20.56	0.0945379	0.276537	1.35825	0.386123	Condition 1	Condition 2	7979.37	G protein subunit gamma 13 OS=Rattus norvegicus OX=10116 GN=Gng13 PE=4 SV=1	120546	89835	160248	84269.5	83942	99572.2	104663	54723.9	48931.3	96582.6	105750	59376
P17425|HMCS1_RAT;P22791|HMCS2_RAT;tr|Q68G44|Q68G44_RAT	15	14	667.37	0.0947372	0.27675	1.28429	0.385681	Condition 1	Condition 2	57433.8	Hydroxymethylglutaryl-CoA synthase, cytoplasmic OS=Rattus norvegicus OX=10116 GN=Hmgcs1 PE=1 SV=1	1.60726e+06	958636	1.019e+06	1.31353e+06	884266	918869	648415	771098	1.22469e+06	933745	713977	926203
P0C1S9|DGLB_RAT;tr|A0A0U1RRW6|A0A0U1RRW6_RAT;tr|D3Z890|D3Z890_RAT	1	1	32.53	0.0947872	0.27675	1.37764	0.385571	Condition 1	Condition 2	73771.6	Sn1-specific diacylglycerol lipase beta OS=Rattus norvegicus OX=10116 GN=Daglb PE=1 SV=1	51799	56661.1	58888.3	46689.1	40739.4	26580.4	53362.7	25122	22647.5	26270.5	34664.7	42164.4
P36506|MP2K2_RAT	7	5	362.04	0.0950512	0.277181	1.15628	0.384988	Condition 1	Condition 2	44281.9	Dual specificity mitogen-activated protein kinase kinase 2 OS=Rattus norvegicus OX=10116 GN=Map2k2 PE=1 SV=1	105679	99307.9	110704	117056	113768	109583	95612.4	78803.5	135557	93493.1	75076.9	88879.2
Q5XIT9|MCCB_RAT	4	4	177.6	0.0951114	0.277181	1.42661	0.384855	Condition 2	Condition 1	61517.2	Methylcrotonoyl-CoA carboxylase beta chain, mitochondrial OS=Rattus norvegicus OX=10116 GN=Mccc2 PE=2 SV=1	117553	113313	86698.6	25335	79033.5	85200.2	94929.8	143738	105522	120102	110191	148995
tr|A0A0G2K1W1|A0A0G2K1W1_RAT	16	8	1026.7	0.0952245	0.277253	1.32771	0.384606	Condition 1	Condition 2	123811	RAB11 family-interacting protein 5 OS=Rattus norvegicus OX=10116 GN=Rab11fip5 PE=1 SV=1	581201	602074	585331	422258	566844	345156	515947	342913	203444	366858	463233	444617
tr|Q641Z9|Q641Z9_RAT	1	1	37.1	0.0954098	0.277535	2.48496	0.384199	Condition 1	Condition 2	18202.7	Succinate dehydrogenase complex subunit C OS=Rattus norvegicus OX=10116 GN=Sdhc PE=1 SV=1	19541.1	9596.24	79701.8	23986.7	72999.3	61843.8	18034.9	36118.9	17312.8	10091.5	6220.46	19937.1
tr|A0A096MJN4|A0A096MJN4_RAT;tr|A0A096MJT3|A0A096MJT3_RAT;tr|A0A096MJW0|A0A096MJW0_RAT;tr|A0A0G2JVC7|A0A0G2JVC7_RAT;tr|A0JN02|A0JN02_RAT;tr|E9PST0|E9PST0_RAT;tr|Q5I0G8|Q5I0G8_RAT	5	2	138.79	0.0960244	0.279013	1.38857	0.382855	Condition 1	Condition 2	53083.2	Septin 4 OS=Rattus norvegicus OX=10116 GN=Sept4 PE=1 SV=1	83310	112765	58979.1	54679.5	82646.6	100119	63368.2	46678.7	29931.3	65937.8	73956.9	74807
tr|D3ZEH1|D3ZEH1_RAT	3	2	73.29	0.0961636	0.279013	2.24471	0.382551	Condition 1	Condition 2	540348	FAT atypical cadherin 4 OS=Rattus norvegicus OX=10116 GN=Fat4 PE=1 SV=3	20574.4	56407.1	52112.4	25452.5	80549.2	25044	19743	25619.1	1065.9	19941.4	28698.8	20822
tr|D3ZVC4|D3ZVC4_RAT	3	2	110.56	0.0961844	0.279013	1.63615	0.382506	Condition 1	Condition 2	94293.8	Apoptosis-resistant E3 ubiquitin protein ligase 1 OS=Rattus norvegicus OX=10116 GN=Arel1 PE=4 SV=1	27292.5	23917.3	27015.7	25915.9	20130.2	15170.1	18559.3	13369.7	16720.8	15902.8	18645.3	2027.6
tr|D3ZP15|D3ZP15_RAT	9	6	574.33	0.0962942	0.279073	1.16328	0.382267	Condition 1	Condition 2	22718.5	RAB9B, member RAS oncogene family OS=Rattus norvegicus OX=10116 GN=Rab9b PE=4 SV=1	1.227e+06	1.23428e+06	1.52847e+06	1.22664e+06	1.51052e+06	1.04107e+06	1.01737e+06	1.07297e+06	945581	1.13084e+06	1.0905e+06	1.42036e+06
B3GNI6|SEP11_RAT;tr|A0A0G2JUL7|A0A0G2JUL7_RAT;tr|A0A1W2Q660|A0A1W2Q660_RAT;tr|D3ZHG7|D3ZHG7_RAT	28	12	1762.24	0.0964425	0.279245	1.28599	0.381945	Condition 1	Condition 2	49694.7	Septin-11 OS=Rattus norvegicus OX=10116 GN=Sept11 PE=1 SV=1	7.74043e+06	1.04703e+07	8.20154e+06	5.70476e+06	9.69653e+06	5.59285e+06	7.09915e+06	7.45112e+06	4.59433e+06	6.08211e+06	6.09085e+06	5.54606e+06
tr|A0A0G2JX92|A0A0G2JX92_RAT;tr|D3ZMW5|D3ZMW5_RAT	1	1	19.43	0.096668	0.279499	1.19712	0.381457	Condition 1	Condition 2	122614	SH3 and PX domains 2A OS=Rattus norvegicus OX=10116 GN=Sh3pxd2a PE=1 SV=1	32003.8	22592.6	24838.5	33240.8	23649.1	21695.5	19416.2	18797	25077.6	26935.5	20326	21448.6
tr|A0A0G2K1N1|A0A0G2K1N1_RAT	39	1	2372.55	0.0968092	0.279499	1.40936	0.381151	Condition 1	Condition 2	167998	Receptor-type tyrosine-protein phosphatase S OS=Rattus norvegicus OX=10116 GN=Ptprs PE=1 SV=1	444682	693184	557204	376038	646433	375318	286434	461681	179411	517391	515126	234476
Q9QWJ9|NRP1_RAT;tr|Q9QX38|Q9QX38_RAT	8	5	343.56	0.0968793	0.279499	1.31101	0.381	Condition 1	Condition 2	103082	Neuropilin-1 OS=Rattus norvegicus OX=10116 GN=Nrp1 PE=1 SV=1	223026	304384	316187	285285	303622	153568	203003	151159	230187	161717	246858	216890
Q9QY17|PACN2_RAT;tr|Q6IRI3|Q6IRI3_RAT	2	1	45.88	0.0968865	0.279499	3.41081	0.380984	Condition 1	Condition 2	55977.9	Protein kinase C and casein kinase substrate in neurons 2 protein OS=Rattus norvegicus OX=10116 GN=Pacsin2 PE=1 SV=2	29330	39571.9	19189.6	36111.4	20615.7	12587.7	11040.6	0.191296	9535	1486.93	2374.27	21712.3
P27615|SCRB2_RAT	23	22	1328.87	0.0970967	0.279597	1.28235	0.380531	Condition 1	Condition 2	54091	Lysosome membrane protein 2 OS=Rattus norvegicus OX=10116 GN=Scarb2 PE=1 SV=2	6.05021e+06	6.0357e+06	5.73311e+06	5.54793e+06	7.07512e+06	3.5125e+06	5.11267e+06	4.77266e+06	2.83855e+06	4.56551e+06	3.9354e+06	5.25363e+06
Q3KR86|MIC60_RAT;tr|A0A0G2JVH4|A0A0G2JVH4_RAT;tr|A0A140TAG5|A0A140TAG5_RAT	8	7	385.4	0.0970986	0.279597	1.48469	0.380527	Condition 1	Condition 2	67176.8	MICOS complex subunit Mic60 (Fragment) OS=Rattus norvegicus OX=10116 GN=Immt PE=1 SV=1	455718	703545	448644	273894	481788	249772	381523	378986	246727	326507	260426	166038
Q641Z2|PTN9_RAT	9	9	409.97	0.0972507	0.279656	1.37487	0.3802	Condition 2	Condition 1	67962.1	Tyrosine-protein phosphatase non-receptor type 9 OS=Rattus norvegicus OX=10116 GN=Ptpn9 PE=2 SV=1	180543	176965	204322	151356	136096	173369	267694	199753	125613	272902	201510	338541
tr|D3ZF12|D3ZF12_RAT	5	4	295.04	0.0973355	0.279656	1.21764	0.380018	Condition 1	Condition 2	20327.4	Signal peptidase complex subunit 3 OS=Rattus norvegicus OX=10116 GN=Spcs3 PE=1 SV=1	586313	575317	725212	577307	547807	396773	555574	459727	350364	415175	481905	536715
Q568Z9|PHYIP_RAT	4	1	185.43	0.0973862	0.279656	1.37418	0.379908	Condition 1	Condition 2	37554.6	Phytanoyl-CoA hydroxylase-interacting protein OS=Rattus norvegicus OX=10116 GN=Phyhip PE=2 SV=1	69829.9	56875.9	56999.6	43294.1	58139.2	41035	32550.7	19755.6	63554.1	21203.7	38799	61495.7
O35532|MSMO1_RAT	11	11	667.22	0.0976781	0.280238	1.20242	0.379283	Condition 1	Condition 2	34963.6	Methylsterol monooxygenase 1 OS=Rattus norvegicus OX=10116 GN=Msmo1 PE=2 SV=1	2.53335e+06	2.92317e+06	2.58384e+06	2.1139e+06	2.88111e+06	2.1397e+06	2.49056e+06	1.8356e+06	1.41874e+06	2.04385e+06	2.25963e+06	2.57205e+06
P24368|PPIB_RAT	15	12	804.32	0.0979131	0.280415	1.24906	0.378781	Condition 1	Condition 2	23802.6	Peptidyl-prolyl cis-trans isomerase B OS=Rattus norvegicus OX=10116 GN=Ppib PE=1 SV=3	9.57161e+06	8.33759e+06	9.74499e+06	8.04417e+06	8.80713e+06	6.56828e+06	9.42778e+06	4.57343e+06	4.77506e+06	6.32524e+06	6.63991e+06	9.14846e+06
Q62807|SYT17_RAT	6	5	308.02	0.0979186	0.280415	1.15092	0.378769	Condition 2	Condition 1	53827.1	Synaptotagmin-17 OS=Rattus norvegicus OX=10116 GN=Syt17 PE=1 SV=1	257927	290629	303737	221383	223182	238555	336738	304716	244957	260393	282405	337933
P52303|AP1B1_RAT	56	1	3079.1	0.0986593	0.282236	1.20966	0.377195	Condition 2	Condition 1	104589	AP-1 complex subunit beta-1 OS=Rattus norvegicus OX=10116 GN=Ap1b1 PE=1 SV=1	1.13214e+06	1.03716e+06	881147	888617	820992	1.22352e+06	839231	1.13713e+06	1.50855e+06	1.25008e+06	1.25059e+06	1.25251e+06
Q9EP80|PICK1_RAT;tr|Q6GQQ2|Q6GQQ2_RAT	2	1	89.49	0.0987345	0.282236	1.61701	0.377036	Condition 1	Condition 2	46606.1	PRKCA-binding protein OS=Rattus norvegicus OX=10116 GN=Pick1 PE=1 SV=1	63922.2	33481.1	26997.7	90223.2	43191.3	35976.3	54876.2	10628.2	15363.6	14710.5	12464.4	73645.9
tr|A0A0G2K0E7|A0A0G2K0E7_RAT;tr|M0R8Z5|M0R8Z5_RAT	3	3	96.03	0.0989396	0.28236	2.07047	0.376602	Condition 1	Condition 2	104220	Ubiquitin protein ligase E3B OS=Rattus norvegicus OX=10116 GN=Ube3b PE=1 SV=1	73085.6	15494	47320.4	80729.6	20357.1	34081.5	32008.2	4998.59	16696.1	50760.4	23518.4	2939.64
Q99PR0|POMT1_RAT	5	3	170.25	0.0990711	0.28236	1.36378	0.376325	Condition 1	Condition 2	85495.6	Protein O-mannosyl-transferase 1 OS=Rattus norvegicus OX=10116 GN=Pomt1 PE=2 SV=1	78472.5	65134.1	57031.8	49267	66144.8	45218.4	64656.2	41380.8	18953.5	33688.1	65387.2	40835.9
Q9R1M7|NMD3A_RAT	3	2	161.3	0.0991668	0.28236	1.43928	0.376123	Condition 1	Condition 2	127607	Glutamate receptor ionotropic, NMDA 3A OS=Rattus norvegicus OX=10116 GN=Grin3a PE=1 SV=1	154324	144460	175917	155478	165705	62862.2	150849	77742.1	77203.9	84282.2	109196	97374.2
Q3ZB98|BCAS1_RAT;tr|A0A0G2K079|A0A0G2K079_RAT	10	9	803.39	0.099211	0.28236	1.52075	0.376031	Condition 1	Condition 2	62381.9	Breast carcinoma-amplified sequence 1 homolog OS=Rattus norvegicus OX=10116 GN=Bcas1 PE=1 SV=3	4.22157e+06	3.41946e+06	2.43678e+06	1.68714e+06	2.06652e+06	1.41241e+06	2.16459e+06	2.00649e+06	1.2358e+06	2.15784e+06	1.09193e+06	1.3673e+06
Q498R3|DJC10_RAT	18	15	899.08	0.0992877	0.28236	1.2517	0.375869	Condition 1	Condition 2	90747.5	DnaJ homolog subfamily C member 10 OS=Rattus norvegicus OX=10116 GN=Dnajc10 PE=2 SV=2	1.18586e+06	1.47137e+06	1.27352e+06	895217	1.22049e+06	870255	1.04027e+06	1.0302e+06	578457	964765	965269	946870
tr|A0A0G2K1Q8|A0A0G2K1Q8_RAT;E9PU17|ABCAH_RAT	16	15	671.67	0.0993173	0.28236	1.30268	0.375807	Condition 1	Condition 2	191766	ATP-binding cassette subfamily A member 3 OS=Rattus norvegicus OX=10116 GN=Abca3 PE=1 SV=1	457786	639654	648912	480668	614588	447575	537490	463728	199577	411911	509194	403041
tr|A0A0G2K865|A0A0G2K865_RAT;tr|D0UFD0|D0UFD0_RAT;tr|F1MAB9|F1MAB9_RAT	4	3	276.78	0.099416	0.28238	1.24831	0.3756	Condition 1	Condition 2	26882.9	Tumor protein D52 OS=Rattus norvegicus OX=10116 GN=Tpd52 PE=1 SV=1	716379	660347	477007	448686	433185	461814	381942	387195	607572	384660	347675	452363
tr|Q5U2Q5|Q5U2Q5_RAT	2	2	72	0.0996029	0.28238	1.29822	0.375208	Condition 2	Condition 1	90293.4	Ribonucleoside-diphosphate reductase OS=Rattus norvegicus OX=10116 GN=Rrm1 PE=1 SV=1	50879.7	49178.7	113523	72651.4	90875.9	87309.6	98064.1	96242.7	88801.5	73425.5	130676	115710
Q56A20|P3IP1_RAT;tr|A0A0G2K9Y4|A0A0G2K9Y4_RAT;tr|G3V9P1|G3V9P1_RAT	1	1	53.97	0.0996252	0.28238	1.38254	0.375161	Condition 1	Condition 2	26913.5	Phosphoinositide-3-kinase-interacting protein 1 OS=Rattus norvegicus OX=10116 GN=Pik3ip1 PE=2 SV=1	96049.7	87388.6	123854	107359	92579.6	53623.7	107636	45554.1	41422.2	54250.3	61445.6	95361
Q6P6G5|YIPF1_RAT	4	4	217.56	0.0996845	0.28238	1.40006	0.375037	Condition 1	Condition 2	34282.6	Protein YIPF1 OS=Rattus norvegicus OX=10116 GN=Yipf1 PE=2 SV=1	632852	685369	533248	598131	607886	428755	535169	524203	317162	418754	562534	132240
Q9Z270|VAPA_RAT	29	19	1724.53	0.0998891	0.282705	1.19328	0.374609	Condition 1	Condition 2	27841.2	Vesicle-associated membrane protein-associated protein A OS=Rattus norvegicus OX=10116 GN=Vapa PE=1 SV=3	1.84976e+07	1.99008e+07	2.13138e+07	1.87014e+07	1.88681e+07	1.71338e+07	1.96578e+07	1.17938e+07	1.12161e+07	1.50505e+07	1.66275e+07	2.1537e+07
Q9R0I8|PI42A_RAT	5	1	275.51	0.100305	0.283625	1.33504	0.373744	Condition 1	Condition 2	46209.7	Phosphatidylinositol 5-phosphate 4-kinase type-2 alpha OS=Rattus norvegicus OX=10116 GN=Pip4k2a PE=1 SV=1	48753.1	69830.2	68183.6	40455.1	63106.4	86355.8	34931.3	52962.7	59829.8	30559.7	43552.4	60315.3
tr|A0A0G2JTM9|A0A0G2JTM9_RAT	6	6	270.09	0.100596	0.283906	1.21247	0.37314	Condition 1	Condition 2	42142.4	DnaJ heat shock protein family (Hsp40) member B14 OS=Rattus norvegicus OX=10116 GN=Dnajb14 PE=4 SV=1	461784	469034	462392	362454	421817	355315	442429	295161	229090	301029	386145	435101
tr|D3ZJ32|D3ZJ32_RAT	15	13	812.66	0.100648	0.283906	1.09253	0.373031	Condition 2	Condition 1	93950.9	Extended synaptotagmin 2 OS=Rattus norvegicus OX=10116 GN=Esyt2 PE=1 SV=3	678518	706657	820755	700197	765798	776627	840333	801398	737702	778324	950137	752271
tr|Q68HB5|Q68HB5_RAT;tr|Q68HB6|Q68HB6_RAT	16	15	943.55	0.100827	0.283906	1.20074	0.37266	Condition 1	Condition 2	135772	Protocadherin 7, isoform CRA_b OS=Rattus norvegicus OX=10116 GN=Pcdh7 PE=2 SV=1	1.02006e+06	741119	806997	799540	828523	605316	740895	831226	646561	593050	489201	697890
Q3ZAV8|EDC4_RAT	14	13	769.46	0.100841	0.283906	1.39188	0.372631	Condition 2	Condition 1	152595	Enhancer of mRNA-decapping protein 4 OS=Rattus norvegicus OX=10116 GN=Edc4 PE=1 SV=1	328879	328862	164866	401378	176249	268824	376692	457061	528584	439331	266267	255195
P97546|NPTN_RAT	19	18	1142.81	0.100856	0.283906	1.22714	0.3726	Condition 1	Condition 2	43931.8	Neuroplastin OS=Rattus norvegicus OX=10116 GN=Nptn PE=1 SV=2	1.27945e+07	1.53975e+07	1.2739e+07	1.0935e+07	1.27117e+07	9.39204e+06	1.19486e+07	1.03427e+07	6.24886e+06	9.9136e+06	9.92684e+06	1.18975e+07
tr|A0A0G2KAP3|A0A0G2KAP3_RAT;tr|D4A8K5|D4A8K5_RAT	1	1	32.13	0.101112	0.284371	1.47785	0.372072	Condition 1	Condition 2	25369.4	Sodium/potassium-transporting ATPase-interacting 4 OS=Rattus norvegicus OX=10116 GN=Nkain4 PE=4 SV=1	102002	76642.7	135398	49208.3	84252.2	62563	58399.5	67121.1	31148.4	48458.8	34089	105924
tr|B2GV15|B2GV15_RAT	2	1	103.1	0.101579	0.285214	1.30756	0.371113	Condition 2	Condition 1	53273.6	Dihydrolipoamide acetyltransferase component of pyruvate dehydrogenase complex OS=Rattus norvegicus OX=10116 GN=Dbt PE=1 SV=1	156700	90726.9	77153.6	82530.2	84478.4	99209.1	102028	98878.2	156482	176435	97522.3	141162
P07151|B2MG_RAT	4	4	157.33	0.101594	0.285214	1.4024	0.371083	Condition 1	Condition 2	13719.9	Beta-2-microglobulin OS=Rattus norvegicus OX=10116 GN=B2m PE=1 SV=1	329930	242746	439997	399043	444909	218397	266636	251233	127518	305650	183749	344832
tr|B4F767|B4F767_RAT;tr|F7EYF1|F7EYF1_RAT	2	1	95.27	0.102416	0.287094	1.18059	0.369405	Condition 1	Condition 2	98777.7	E3 ubiquitin-protein ligase OS=Rattus norvegicus OX=10116 GN=Wwp2 PE=2 SV=1	212811	210772	228795	175709	248824	179570	171517	210713	132455	146235	209964	193401
Q63203|FCGR2_RAT;tr|Q5BKD6|Q5BKD6_RAT	1	1	39.41	0.102446	0.287094	2.26873	0.369343	Condition 1	Condition 2	32047.5	Low affinity immunoglobulin gamma Fc region receptor II OS=Rattus norvegicus OX=10116 GN=Fcgr2 PE=1 SV=1	67104.6	29285.7	19583.9	46181.6	33131.3	6566.2	26066.6	6981.73	18111.5	15890.3	14497.4	7424.56
P60881|SNP25_RAT	25	19	1604.26	0.102685	0.287379	1.27947	0.368859	Condition 1	Condition 2	23315.1	Synaptosomal-associated protein 25 OS=Rattus norvegicus OX=10116 GN=Snap25 PE=1 SV=1	2.07287e+07	2.25559e+07	3.00487e+07	1.82422e+07	1.99946e+07	1.58247e+07	2.05732e+07	1.97157e+07	1.02271e+07	1.3603e+07	1.61871e+07	1.92623e+07
tr|F1M702|F1M702_RAT	2	2	79.05	0.102853	0.287379	1.28057	0.368518	Condition 1	Condition 2	88002.5	Cadherin 18 OS=Rattus norvegicus OX=10116 GN=Cdh18 PE=4 SV=1	50891.6	51437.7	72796.8	41511.1	52105.9	38688.9	37264.9	41964.4	25674.8	34075.6	42863.2	58231.4
tr|A0A0G2JUX4|A0A0G2JUX4_RAT;tr|F1MAA1|F1MAA1_RAT	4	3	132.9	0.102868	0.287379	1.31342	0.36849	Condition 2	Condition 1	157305	Ubiquitin-specific peptidase 47 OS=Rattus norvegicus OX=10116 GN=Usp47 PE=1 SV=1	74532.8	49651.9	61707.2	92956.2	71073.5	74466.7	70753.4	91998.4	147762	97535.4	70554.6	78796.8
A1L108|ARP5L_RAT	7	6	332.55	0.102914	0.287379	1.23869	0.368395	Condition 2	Condition 1	17010.3	Actin-related protein 2/3 complex subunit 5-like protein OS=Rattus norvegicus OX=10116 GN=Arpc5l PE=1 SV=2	1.46953e+06	1.1096e+06	912404	1.27649e+06	1.09534e+06	1.03213e+06	1.35365e+06	1.06711e+06	2.08468e+06	1.27713e+06	1.30444e+06	1.45436e+06
tr|D4A7L4|D4A7L4_RAT	2	1	57.67	0.103108	0.287482	6.37345	0.368003	Condition 1	Condition 2	17634	NADH dehydrogenase (Ubiquinone) 1 beta subcomplex, 11 (Predicted) OS=Rattus norvegicus OX=10116 GN=Ndufb11 PE=1 SV=1	37265.4	61535.4	133774	43955.9	90982.5	4100.95	24147.6	11102.7	5158.31	13932.4	3965.52	0
P06238|A2MG_RAT	14	9	608.09	0.103218	0.287482	1.57919	0.367783	Condition 1	Condition 2	163784	Alpha-2-macroglobulin OS=Rattus norvegicus OX=10116 GN=A2m PE=2 SV=2	237367	252822	134442	174025	87016.7	293801	72858	166144	155341	175299	86852.1	90388.6
P16975|SPRC_RAT	11	11	476.99	0.103226	0.287482	1.11473	0.367767	Condition 2	Condition 1	34295.9	SPARC OS=Rattus norvegicus OX=10116 GN=Sparc PE=1 SV=4	732529	680901	868682	755642	890177	697661	799291	809599	948086	747274	912694	939361
tr|D3ZCV0|D3ZCV0_RAT	6	1	177.88	0.103598	0.287774	1.33641	0.367018	Condition 2	Condition 1	103834	Actinin alpha 2 OS=Rattus norvegicus OX=10116 GN=Actn2 PE=1 SV=1	111425	66948.7	91781.7	120458	69056.8	84097.8	118132	82993.1	187838	91148.3	111419	135168
tr|Q6TXF3|Q6TXF3_RAT	7	6	493.32	0.103672	0.287774	1.44727	0.366871	Condition 1	Condition 2	66449.6	Acyl-CoA-binding protein OS=Rattus norvegicus OX=10116 GN=Dbi PE=1 SV=1	9.01701e+06	4.73574e+06	4.14584e+06	5.51221e+06	4.56962e+06	3.12992e+06	3.13775e+06	1.99488e+06	6.27022e+06	2.93308e+06	3.58138e+06	3.57856e+06
tr|F1LR98|F1LR98_RAT	9	7	519.02	0.103827	0.287774	1.24234	0.366561	Condition 1	Condition 2	88226.9	Cadherin 10 OS=Rattus norvegicus OX=10116 GN=Cdh10 PE=1 SV=1	271910	261662	311058	259714	260117	189128	247907	312526	144790	168386	166851	210071
P00763|TRY2_RAT;tr|Q6IE66|Q6IE66_RAT;tr|W4VSR6|W4VSR6_RAT;tr|W4VSR7|W4VSR7_RAT;tr|D4A7D9|D4A7D9_RAT	4	2	135.15	0.103853	0.287774	1.70172	0.366507	Condition 2	Condition 1	26227.8	Anionic trypsin-2 OS=Rattus norvegicus OX=10116 GN=Prss2 PE=1 SV=2	277150	173308	279533	1.57339e+06	175874	256888	762820	708631	1.89486e+06	415864	496505	377480
tr|A0A0G2JTT2|A0A0G2JTT2_RAT;tr|Q498N4|Q498N4_RAT	15	1	788.85	0.10386	0.287774	1.7542	0.366493	Condition 1	Condition 2	71050	Phosphatidylinositol binding clathrin assembly protein, isoform CRA_a OS=Rattus norvegicus OX=10116 GN=Picalm PE=1 SV=1	373545	657968	422161	125442	501370	315430	262546	404501	107399	260864	167896	162606
tr|M0R7U1|M0R7U1_RAT	5	5	230.47	0.103881	0.287774	1.27681	0.366452	Condition 1	Condition 2	63155.7	Adenylate kinase 5 OS=Rattus norvegicus OX=10116 GN=Ak5 PE=1 SV=1	223859	176877	179311	209888	123757	151709	118369	96911.9	185613	149304	104437	179788
Q64663|P2RX7_RAT;tr|A0A0G2JZT0|A0A0G2JZT0_RAT;tr|C8YIX5|C8YIX5_RAT	2	2	130.52	0.104013	0.287839	1.29724	0.366188	Condition 1	Condition 2	68391.7	P2X purinoceptor 7 OS=Rattus norvegicus OX=10116 GN=P2rx7 PE=1 SV=1	165500	225382	188310	134400	169145	124234	139796	158286	68844.3	130153	153753	125412
tr|F1LPP6|F1LPP6_RAT	12	11	899.71	0.104088	0.287839	1.29166	0.366039	Condition 1	Condition 2	75971.6	A-kinase anchor protein 5 OS=Rattus norvegicus OX=10116 GN=Akap5 PE=1 SV=1	1.4603e+06	1.6544e+06	1.4762e+06	1.34231e+06	1.31662e+06	850689	1.38346e+06	600365	1.15683e+06	1.08134e+06	1.05539e+06	994002
P01946|HBA_RAT;tr|A0A0G2JSV6|A0A0G2JSV6_RAT;tr|B1H216|B1H216_RAT	40	26	2410.9	0.10421	0.287923	1.61521	0.365795	Condition 1	Condition 2	15328.5	Hemoglobin subunit alpha-1/2 OS=Rattus norvegicus OX=10116 GN=Hba1 PE=1 SV=3	1.42449e+08	2.03669e+08	1.13075e+08	2.56263e+08	7.33678e+07	8.67698e+07	1.11462e+08	1.12876e+08	7.86083e+07	1.15516e+08	6.60969e+07	5.75339e+07
Q5I0C3|MCCA_RAT;tr|F1LP30|F1LP30_RAT	1	1	24.99	0.104374	0.288124	1.72177	0.365468	Condition 2	Condition 1	79329.7	Methylcrotonoyl-CoA carboxylase subunit alpha, mitochondrial OS=Rattus norvegicus OX=10116 GN=Mccc1 PE=1 SV=1	10718.8	1502.51	6945.72	910.031	14489.5	22216.7	16545.8	13806.3	9935.26	18298.1	29174.7	10007.6
tr|F1LM29|F1LM29_RAT;tr|F1LZI7|F1LZI7_RAT	5	5	161.96	0.104538	0.288322	1.11458	0.365142	Condition 1	Condition 2	387434	Reelin OS=Rattus norvegicus OX=10116 GN=Reln PE=4 SV=3	81478	93632.2	97406.2	109032	111585	98826	91671.6	75109.2	92494.3	86501.1	98594.1	86732.8
O70441|SYN3_RAT	13	9	527.73	0.10478	0.288737	1.25156	0.364661	Condition 2	Condition 1	63348.7	Synapsin-3 OS=Rattus norvegicus OX=10116 GN=Syn3 PE=1 SV=1	564254	470898	428300	652820	396053	401952	739520	578192	786617	594986	423942	524127
tr|G3V8A5|G3V8A5_RAT	31	25	1905.67	0.105028	0.289165	1.25899	0.364172	Condition 1	Condition 2	91727	Vacuolar protein sorting-associated protein 35 OS=Rattus norvegicus OX=10116 GN=Vps35 PE=1 SV=1	1.51883e+06	1.53466e+06	1.20575e+06	1.90562e+06	1.20806e+06	1.19292e+06	1.25783e+06	1.05441e+06	1.63152e+06	1.22206e+06	918722	719186
Q5FVC7|ACAP2_RAT;tr|A0A0G2K4T3|A0A0G2K4T3_RAT	3	3	99.87	0.105152	0.289254	1.1895	0.363926	Condition 1	Condition 2	87229.9	Arf-GAP with coiled-coil, ANK repeat and PH domain-containing protein 2 OS=Rattus norvegicus OX=10116 GN=Acap2 PE=1 SV=1	270933	239082	227749	229089	219362	171396	204393	138054	182200	217292	164054	235339
tr|D3ZEY4|D3ZEY4_RAT	1	1	62.48	0.105277	0.289279	1.94531	0.36368	Condition 2	Condition 1	102545	Diacylglycerol kinase OS=Rattus norvegicus OX=10116 GN=Dgkq PE=1 SV=1	296.176	588.34	32000.9	29763.4	31778.6	26751.6	32332.2	39768.8	59692.4	39935.9	18888.4	45113.3
Q5PQK1|SEP10_RAT;tr|A0A0G2K5F4|A0A0G2K5F4_RAT;tr|A0A0H2UI27|A0A0H2UI27_RAT	4	1	155.08	0.105424	0.289279	1.50512	0.36339	Condition 1	Condition 2	53039	Septin-10 OS=Rattus norvegicus OX=10116 GN=Sept10 PE=1 SV=1	24819.2	24426.7	10807.7	15541.9	33764	18038	11790.5	23229.8	12737.3	14705.3	14917.5	7262.7
Q62991|SCFD1_RAT	23	20	1274.12	0.105525	0.289279	1.15582	0.363192	Condition 2	Condition 1	72262.9	Sec1 family domain-containing protein 1 OS=Rattus norvegicus OX=10116 GN=Scfd1 PE=1 SV=1	1.17591e+06	1.38066e+06	978651	1.555e+06	1.22594e+06	1.03018e+06	1.67897e+06	1.45378e+06	1.25578e+06	1.45036e+06	1.22037e+06	1.43182e+06
tr|O35977|O35977_RAT;tr|Q792X9|Q792X9_RAT	5	4	244	0.10572	0.289279	1.27751	0.362809	Condition 1	Condition 2	51668.8	GDNF family receptor alpha OS=Rattus norvegicus OX=10116 GN=Gfra2 PE=2 SV=1	312350	304639	357363	213101	253890	218420	185499	179231	143144	228560	211248	351533
Q9QYP1|LRP4_RAT;tr|A0A0G2K2T4|A0A0G2K2T4_RAT;tr|Q76LU2|Q76LU2_RAT	3	2	118.99	0.10576	0.289279	1.34856	0.36273	Condition 1	Condition 2	211878	Low-density lipoprotein receptor-related protein 4 OS=Rattus norvegicus OX=10116 GN=Lrp4 PE=1 SV=2	61665.9	56191.5	48648.3	47819.1	58435.8	70256.9	61093.3	52782.2	18485.7	51513.5	21949.2	48533.8
tr|D3ZPP7|D3ZPP7_RAT	3	1	112.08	0.105968	0.289279	3.22141	0.362324	Condition 2	Condition 1	40970.3	Leucine-rich repeats and transmembrane domains 2 OS=Rattus norvegicus OX=10116 GN=Lrtm2 PE=4 SV=1	5348.85	4190.5	2649.64	4478.4	4913.53	3690.72	3395.1	26811.9	2283.3	20461	22484.8	5974.11
Q80W89|NDUAB_RAT	2	2	79.51	0.106238	0.289279	1.84452	0.361795	Condition 1	Condition 2	14854	NADH dehydrogenase [ubiquinone] 1 alpha subcomplex subunit 11 OS=Rattus norvegicus OX=10116 GN=Ndufa11 PE=2 SV=1	93967.7	168497	138852	31629.3	155573	86600.2	84891.8	69800.4	69132.7	55567.2	61868	24752.9
Q3SWS9|JKIP1_RAT	5	2	170.71	0.106296	0.289279	1.29643	0.361683	Condition 2	Condition 1	73106.9	Janus kinase and microtubule-interacting protein 1 OS=Rattus norvegicus OX=10116 GN=Jakmip1 PE=1 SV=1	138287	143129	88130.2	164094	75078.2	104468	150450	194881	178826	164560	132221	103657
Q8VHK7|HDGF_RAT;tr|F1LPC7|F1LPC7_RAT	2	2	68.19	0.106298	0.289279	1.76198	0.361679	Condition 2	Condition 1	26488	Hepatoma-derived growth factor OS=Rattus norvegicus OX=10116 GN=Hdgf PE=1 SV=2	33841.8	14998.7	30756.1	61865.9	34903.5	49652	66921.2	45399.6	157763	43016.8	44368.5	40768.7
tr|D4ADZ2|D4ADZ2_RAT	5	4	262.27	0.106315	0.289279	1.41801	0.361646	Condition 2	Condition 1	95831.1	BICD cargo adaptor 1 OS=Rattus norvegicus OX=10116 GN=Bicd1 PE=4 SV=1	35018.5	51799.9	87098.9	71351.1	60254.9	66605.3	139006	66782.4	75230.2	100538	94214.8	51909.4
tr|D4A3X6|D4A3X6_RAT	19	17	959.11	0.106439	0.289279	1.1734	0.361404	Condition 1	Condition 2	130935	Phospholipid-transporting ATPase OS=Rattus norvegicus OX=10116 GN=Atp8a2 PE=1 SV=3	1.3522e+06	1.26618e+06	1.2081e+06	962680	1.2604e+06	902063	1.16567e+06	1.04284e+06	773651	912607	1.01947e+06	1.01011e+06
P86182|CCD22_RAT	10	6	397.56	0.106546	0.289279	1.25421	0.361195	Condition 2	Condition 1	70854.9	Coiled-coil domain-containing protein 22 OS=Rattus norvegicus OX=10116 GN=Ccdc22 PE=1 SV=2	162529	150413	103477	248527	140154	164797	171869	188370	215947	281119	176588	182556
tr|F1LUB7|F1LUB7_RAT	15	7	874.98	0.106704	0.289279	1.26737	0.360889	Condition 1	Condition 2	122489	Anion exchange protein OS=Rattus norvegicus OX=10116 GN=Slc4a8 PE=3 SV=3	573887	967423	718558	548548	835101	762799	637473	579507	349051	560705	632909	717108
tr|Q6P136|Q6P136_RAT	47	41	3099.79	0.106719	0.289279	1.25499	0.36086	Condition 1	Condition 2	111220	Hyou1 protein OS=Rattus norvegicus OX=10116 GN=Hyou1 PE=1 SV=1	5.10768e+06	6.79475e+06	7.99122e+06	5.58443e+06	7.32236e+06	5.26695e+06	5.52039e+06	5.30635e+06	2.90334e+06	4.90232e+06	6.50557e+06	5.19496e+06
tr|D3ZHL6|D3ZHL6_RAT	2	2	74.11	0.106762	0.289279	1.45436	0.360776	Condition 1	Condition 2	95067	Mitogen-activated protein kinase kinase kinase kinase OS=Rattus norvegicus OX=10116 GN=Map4k5 PE=1 SV=2	57809.2	35859.9	36847.1	65749.6	26094.9	27580.1	39277.2	18427	26475.9	39600	25322.8	22753.2
tr|G3V8G5|G3V8G5_RAT	25	23	1597.38	0.106789	0.289279	1.21226	0.360724	Condition 1	Condition 2	133553	Golgi apparatus protein 1 OS=Rattus norvegicus OX=10116 GN=Glg1 PE=1 SV=1	2.74292e+06	2.80179e+06	2.91024e+06	2.34189e+06	2.99857e+06	1.80326e+06	2.10216e+06	2.47265e+06	1.49437e+06	2.24962e+06	2.19196e+06	2.3567e+06
P30835|PFKAL_RAT;tr|Q6P783|Q6P783_RAT	21	9	1410.91	0.106807	0.289279	1.33442	0.36069	Condition 2	Condition 1	85338.9	ATP-dependent 6-phosphofructokinase, liver type OS=Rattus norvegicus OX=10116 GN=Pfkl PE=1 SV=3	476791	427665	396089	762701	242172	246863	438485	739161	665599	600797	450211	511559
Q6AY55|DCAKD_RAT	4	3	183.73	0.106973	0.289279	1.28661	0.360368	Condition 1	Condition 2	27352.1	Dephospho-CoA kinase domain-containing protein OS=Rattus norvegicus OX=10116 GN=Dcakd PE=2 SV=1	750556	763983	619421	434745	485733	433438	412802	384268	340506	439525	559335	574473
P57760|STK16_RAT	1	1	57.44	0.106992	0.289279	1.76016	0.36033	Condition 1	Condition 2	34408.6	Serine/threonine-protein kinase 16 OS=Rattus norvegicus OX=10116 GN=Stk16 PE=2 SV=2	135618	229329	265511	65210.3	286671	201534	69924.6	164076	39692.5	123104	143580	132218
Q68G38|TOR1A_RAT	8	6	369.12	0.107005	0.289279	1.21904	0.360306	Condition 2	Condition 1	37949	Torsin-1A OS=Rattus norvegicus OX=10116 GN=Tor1a PE=1 SV=1	143658	153425	192057	189454	246153	206224	243760	238917	167578	196569	241220	290652
tr|A0A0G2K677|A0A0G2K677_RAT	10	5	419.77	0.107424	0.290162	1.68927	0.359497	Condition 2	Condition 1	288815	Spectrin beta chain OS=Rattus norvegicus OX=10116 GN=Sptbn4 PE=1 SV=1	9.00793e+06	9.52329e+06	7.40008e+06	1.60387e+07	6.61598e+06	7.8503e+06	9.32703e+06	2.58731e+07	2.91048e+07	1.10745e+07	1.12645e+07	8.69203e+06
Q9JJP0|S20A1_RAT	2	2	74.05	0.107619	0.290314	1.49661	0.359121	Condition 1	Condition 2	74187.3	Sodium-dependent phosphate transporter 1 OS=Rattus norvegicus OX=10116 GN=Slc20a1 PE=1 SV=1	26334.7	21359.1	62761.5	27827.5	32751.8	27730.4	48252.2	13515.6	12093.8	12858.9	22442.8	23647
P06214|HEM2_RAT	2	2	123.49	0.107681	0.290314	1.49794	0.359002	Condition 1	Condition 2	36031.6	Delta-aminolevulinic acid dehydratase OS=Rattus norvegicus OX=10116 GN=Alad PE=1 SV=1	364492	308572	165557	324157	159047	361715	108922	182184	317234	254110	165531	95923.4
tr|A0A0G2K5K1|A0A0G2K5K1_RAT	10	9	393.33	0.107898	0.290314	1.2056	0.358586	Condition 1	Condition 2	102518	Anoctamin OS=Rattus norvegicus OX=10116 GN=Ano8 PE=1 SV=1	240553	276439	267363	230075	234317	167250	253588	213164	219139	168500	156979	163144
tr|Q5RJR9|Q5RJR9_RAT	23	22	1509.54	0.108024	0.290314	1.22365	0.358344	Condition 1	Condition 2	46561.6	Serine (Or cysteine) proteinase inhibitor, clade H, member 1, isoform CRA_b OS=Rattus norvegicus OX=10116 GN=Serpinh1 PE=1 SV=1	2.77434e+06	3.84775e+06	3.42296e+06	3.14071e+06	4.6846e+06	2.43252e+06	2.68865e+06	2.64767e+06	3.08956e+06	2.41778e+06	3.11228e+06	2.63609e+06
Q9QZA2|PDC6I_RAT	8	8	350.54	0.108249	0.290314	1.25967	0.357913	Condition 1	Condition 2	96631.1	Programmed cell death 6-interacting protein OS=Rattus norvegicus OX=10116 GN=Pdcd6ip PE=1 SV=2	317792	259074	286880	277952	222785	172197	201103	137077	296392	196480	185776	203076
Q642B3|RHBD3_RAT	6	5	243.39	0.108419	0.290314	1.30094	0.357589	Condition 1	Condition 2	41097.9	Rhomboid domain-containing protein 3 OS=Rattus norvegicus OX=10116 GN=Rhbdd3 PE=2 SV=1	438191	380016	371067	498220	651385	319368	451250	353703	231479	346043	409603	251253
Q5XID7|ARMX3_RAT;tr|A0A0G2KAU2|A0A0G2KAU2_RAT	6	6	217.85	0.108633	0.290314	1.43033	0.357182	Condition 1	Condition 2	42552.6	Armadillo repeat-containing X-linked protein 3 OS=Rattus norvegicus OX=10116 GN=Armcx3 PE=1 SV=1	160390	234380	167076	191548	97687.8	86547.8	121556	119954	93484.2	138123	80864.4	101553
O55166|VPS52_RAT;tr|B2GUV2|B2GUV2_RAT	4	3	156.92	0.10864	0.290314	1.24623	0.357167	Condition 1	Condition 2	82103.1	Vacuolar protein sorting-associated protein 52 homolog OS=Rattus norvegicus OX=10116 GN=Vps52 PE=1 SV=2	145604	108664	114990	151690	94097.1	91205.7	89282.2	67691.3	124337	98204.5	78687.9	108508
Q9WTW8|S23A2_RAT	5	4	251.22	0.108816	0.290314	1.23261	0.356832	Condition 1	Condition 2	70069.7	Solute carrier family 23 member 2 OS=Rattus norvegicus OX=10116 GN=Slc23a2 PE=1 SV=2	213106	247327	279386	169627	231320	192019	191686	256645	123741	183040	182822	143341
Q5BK81|PTGR2_RAT	4	1	227.21	0.108866	0.290314	1.43848	0.356738	Condition 1	Condition 2	38136.4	Prostaglandin reductase 2 OS=Rattus norvegicus OX=10116 GN=Ptgr2 PE=2 SV=2	252193	279083	275219	104550	205770	255155	92785.4	132212	235440	148451	142964	201911
Q78P75|DYL2_RAT	9	7	571.58	0.108976	0.290314	1.25073	0.356529	Condition 1	Condition 2	10349.8	Dynein light chain 2, cytoplasmic OS=Rattus norvegicus OX=10116 GN=Dynll2 PE=1 SV=1	2.93114e+06	2.38134e+06	3.73993e+06	2.96284e+06	2.34237e+06	1.96758e+06	2.42648e+06	1.79121e+06	1.63229e+06	2.71994e+06	1.9742e+06	2.50837e+06
Q9JHW5|VAMP7_RAT	9	8	372.97	0.109251	0.290314	1.18543	0.356009	Condition 1	Condition 2	24775.7	Vesicle-associated membrane protein 7 OS=Rattus norvegicus OX=10116 GN=Vamp7 PE=1 SV=1	1.2014e+06	806580	952352	785997	804850	747207	922163	710485	588891	738078	721174	788805
tr|A0A0G2KAZ7|A0A0G2KAZ7_RAT	6	3	294.61	0.109259	0.290314	1.74696	0.355993	Condition 2	Condition 1	46307.3	Heterogeneous nuclear ribonucleoprotein D-like OS=Rattus norvegicus OX=10116 GN=Hnrnpdl PE=1 SV=1	139405	96025.2	60513.2	176575	61716	221357	88140.2	225303	430483	210704	126867	238491
tr|D4A7H9|D4A7H9_RAT	3	2	96.11	0.109292	0.290314	1.28858	0.355931	Condition 1	Condition 2	50543.6	CHMP family, member 7 (Predicted), isoform CRA_a OS=Rattus norvegicus OX=10116 GN=Chmp7 PE=1 SV=1	106249	145395	91801.9	78097.8	92266.7	74988.4	48820.4	62135.9	102920	83558.7	84316.1	75186.3
D4A3K5|H11_RAT	4	3	178.51	0.109397	0.290314	1.26448	0.355732	Condition 2	Condition 1	22004.4	Histone H1.1 OS=Rattus norvegicus OX=10116 GN=Hist1h1a PE=1 SV=1	145780	65066.1	116896	156475	137246	144173	157843	185886	179769	141269	123080	180284
F1M5N7|KI21B_RAT	18	14	893.29	0.109543	0.290314	1.24843	0.355457	Condition 2	Condition 1	182563	Kinesin-like protein KIF21B OS=Rattus norvegicus OX=10116 GN=Kif21b PE=1 SV=2	440153	283982	358607	576831	315217	487015	396319	508459	703830	519804	472862	472117
tr|Q2TGJ5|Q2TGJ5_RAT	1	1	21.5	0.109818	0.290314	1.29947	0.354939	Condition 1	Condition 2	53686.8	Palmitoyltransferase OS=Rattus norvegicus OX=10116 GN=Zdhhc14 PE=2 SV=1	51375.1	86522	87619.9	75731.6	66303.5	49103.8	59103.7	74598	37090.7	44745.8	41248	63848.1
tr|G3V945|G3V945_RAT	8	8	398.08	0.109888	0.290314	1.32955	0.354809	Condition 2	Condition 1	56145.4	Succinate-semialdehyde dehydrogenase OS=Rattus norvegicus OX=10116 GN=Aldh5a1 PE=1 SV=1	425622	377709	339001	230994	268749	444924	284540	391611	587546	492702	403741	614628
tr|B2RYS9|B2RYS9_RAT	1	1	30.51	0.1099	0.290314	1.42517	0.354786	Condition 2	Condition 1	14127.2	Similar to RIKEN cDNA 0610038D11 (Predicted), isoform CRA_b OS=Rattus norvegicus OX=10116 GN=Trmt112 PE=1 SV=1	55425.2	40944.2	30047	67729.2	25892.3	40919.6	35962.1	62715.3	76141.9	58118.2	44932.9	94038.4
tr|D4A1B6|D4A1B6_RAT	3	3	97.26	0.109912	0.290314	1.69522	0.354763	Condition 2	Condition 1	38535.2	Abhydrolase domain-containing 13 OS=Rattus norvegicus OX=10116 GN=Abhd13 PE=1 SV=1	26752.5	24814.5	60578.8	71522.5	87727.3	64847.8	83775.5	60443.4	48927.7	67605.3	117992	191263
tr|F1LMW0|F1LMW0_RAT	3	3	117.85	0.109952	0.290314	1.35568	0.354687	Condition 1	Condition 2	47323	Transmembrane protein 130 OS=Rattus norvegicus OX=10116 GN=Tmem130 PE=4 SV=2	215926	181361	236981	246044	273675	143654	176391	218449	112836	202678	175371	71464.5
tr|A0A0G2K3L9|A0A0G2K3L9_RAT;tr|A0A1B0GWM2|A0A1B0GWM2_RAT;tr|A0A1B0GWS0|A0A1B0GWS0_RAT;tr|D3ZZ81|D3ZZ81_RAT	6	1	286.98	0.110021	0.290314	1.26978	0.354558	Condition 1	Condition 2	137986	PTPRF-interacting protein alpha 1 OS=Rattus norvegicus OX=10116 GN=Ppfia1 PE=1 SV=1	25693.8	17818.3	18926.5	15272.2	13236.8	18058.4	17317.6	11111.7	19542.3	12400.3	15363.5	10110.8
tr|Q7TP42|Q7TP42_RAT	3	2	119.33	0.110088	0.290314	1.31875	0.354433	Condition 1	Condition 2	67930.8	Ab2-292 OS=Rattus norvegicus OX=10116 GN=Sec62 PE=1 SV=1	332250	362240	414842	241723	403379	338690	311066	169311	136407	249512	266809	454102
tr|A0A0G2JZA1|A0A0G2JZA1_RAT	23	20	1254.09	0.110105	0.290314	1.1947	0.354401	Condition 1	Condition 2	165789	Roundabout guidance receptor 2 OS=Rattus norvegicus OX=10116 GN=Robo2 PE=4 SV=1	637695	777647	826443	585647	601133	486301	625586	626991	465005	505709	576441	477118
P97924|KALRN_RAT;tr|A0A2X0SFF1|A0A2X0SFF1_RAT	12	8	499.74	0.110151	0.290314	1.14217	0.354314	Condition 1	Condition 2	336586	Kalirin OS=Rattus norvegicus OX=10116 GN=Kalrn PE=1 SV=3	154119	131563	115486	115147	126896	157914	95750.6	131088	131556	116166	118924	107921
P55213|CASP3_RAT	5	5	191.59	0.110239	0.290314	1.31719	0.354151	Condition 1	Condition 2	31491.7	Caspase-3 OS=Rattus norvegicus OX=10116 GN=Casp3 PE=2 SV=2	323234	180766	183584	280910	152797	214349	132251	130516	203760	193491	141120	212869
Q8VHF0|MARK3_RAT;tr|F1M836|F1M836_RAT	22	2	1014.17	0.1103	0.290314	1.24469	0.354036	Condition 2	Condition 1	88751.4	MAP/microtubule affinity-regulating kinase 3 OS=Rattus norvegicus OX=10116 GN=Mark3 PE=1 SV=1	190935	128485	202007	300670	242078	185536	276608	196686	295310	314183	226652	246061
Q8K3M6|ERC2_RAT	9	5	341.8	0.110452	0.290314	1.29487	0.353751	Condition 2	Condition 1	110618	ERC protein 2 OS=Rattus norvegicus OX=10116 GN=Erc2 PE=1 SV=1	399841	354793	307530	590882	259136	293885	524523	504976	667299	381048	338919	439801
tr|F1M5V2|F1M5V2_RAT	2	2	89.03	0.11051	0.290314	1.60414	0.353643	Condition 1	Condition 2	18985.2	GLI pathogenesis-related 2 OS=Rattus norvegicus OX=10116 GN=Glipr2 PE=1 SV=3	31267	85834.6	76727	92867.5	101138	47457	59794.2	18604.6	18389.5	50456.7	27213.7	96895.6
tr|A0A0G2JTH4|A0A0G2JTH4_RAT	7	1	302.01	0.11053	0.290314	1.2274	0.353606	Condition 1	Condition 2	38927.9	Leukocyte surface antigen CD47 OS=Rattus norvegicus OX=10116 GN=Cd47 PE=1 SV=1	5.85816e+06	5.91639e+06	6.66789e+06	5.09223e+06	6.05868e+06	3.92937e+06	5.14148e+06	4.59772e+06	2.98765e+06	4.07834e+06	4.64668e+06	5.86017e+06
tr|D3ZE59|D3ZE59_RAT	1	1	88.13	0.11059	0.290314	1.44778	0.353493	Condition 1	Condition 2	38053.8	Transmembrane protein 115 OS=Rattus norvegicus OX=10116 GN=Tmem115 PE=1 SV=1	318569	322058	423826	200042	363872	270364	302252	273921	168559	201493	299863	65393.3
P12007|IVD_RAT	3	3	95.93	0.110674	0.290314	1.46144	0.353338	Condition 2	Condition 1	46435.5	Isovaleryl-CoA dehydrogenase, mitochondrial OS=Rattus norvegicus OX=10116 GN=Ivd PE=1 SV=2	52435.3	48008.5	54449.6	24516.1	34726.9	96665.5	48318.3	54166.5	103199	76724.4	58171.4	113639
P02091|HBB1_RAT	32	7	1890.36	0.110724	0.290314	1.5068	0.353244	Condition 1	Condition 2	15979.4	Hemoglobin subunit beta-1 OS=Rattus norvegicus OX=10116 GN=Hbb PE=1 SV=3	7.7654e+07	1.04155e+08	6.72368e+07	1.43298e+08	4.33834e+07	5.79779e+07	6.41074e+07	6.83445e+07	4.85381e+07	6.95317e+07	4.22731e+07	3.48562e+07
tr|O88521|O88521_RAT	26	1	1296.69	0.11073	0.290314	1.70806	0.353233	Condition 2	Condition 1	191898	190 kDa ankyrin isoform OS=Rattus norvegicus OX=10116 PE=2 SV=1	739330	901538	870408	508154	911202	688630	617090	2.18974e+06	1.46336e+06	836033	2.0778e+06	705961
Q00954|SCN1B_RAT;tr|A0A0G2JXY6|A0A0G2JXY6_RAT;tr|Q9QXU3|Q9QXU3_RAT	1	1	60.04	0.110798	0.290314	1.35188	0.353107	Condition 1	Condition 2	24692.1	Sodium channel subunit beta-1 OS=Rattus norvegicus OX=10116 GN=Scn1b PE=1 SV=1	413025	628773	287100	454151	427529	382135	393694	264047	152232	298474	377169	432239
tr|G3V9T7|G3V9T7_RAT	7	6	396.04	0.11081	0.290314	1.5829	0.353085	Condition 2	Condition 1	38822.8	ATPase Asna1 OS=Rattus norvegicus OX=10116 GN=Asna1 PE=1 SV=1	1.29465e+06	1.31651e+06	924720	1.89765e+06	1.08676e+06	1.26651e+06	1.46413e+06	2.29429e+06	4.37241e+06	1.27824e+06	1.58289e+06	1.33374e+06
tr|D4A8V2|D4A8V2_RAT	2	1	44.76	0.110966	0.290481	9.6038	0.352794	Condition 1	Condition 2	79438.6	Coiled-coil domain-containing 177 OS=Rattus norvegicus OX=10116 GN=Ccdc177 PE=1 SV=1	226711	205729	36358.5	56095.2	2510.55	1516.95	574.457	13707.6	21737.3	16264.8	2640.34	149.531
tr|A0A0G2K876|A0A0G2K876_RAT	29	1	1628.4	0.111181	0.290801	1.28926	0.352395	Condition 1	Condition 2	103276	Phosphodiesterase OS=Rattus norvegicus OX=10116 GN=Pde2a PE=1 SV=1	18604.5	24526.6	18205.8	11314.5	15518.4	18691.8	10781.1	17855	9964.65	16249.1	16006.2	12030
O08984|LBR_RAT	1	1	54.44	0.111276	0.290807	1.24953	0.352219	Condition 1	Condition 2	70724.4	Delta(14)-sterol reductase OS=Rattus norvegicus OX=10116 GN=Lbr PE=1 SV=1	226364	227929	225246	202577	205625	146626	222826	116929	131742	120219	155702	240446
P09606|GLNA_RAT	64	55	3863.63	0.111544	0.291209	1.25622	0.351722	Condition 2	Condition 1	42267.8	Glutamine synthetase OS=Rattus norvegicus OX=10116 GN=Glul PE=1 SV=3	4.13307e+07	3.67177e+07	2.85751e+07	3.39436e+07	2.26225e+07	3.03716e+07	3.07607e+07	3.97311e+07	3.09097e+07	5.26521e+07	3.829e+07	5.08126e+07
Q5PT56|NTCP4_RAT;tr|F1LQG5|F1LQG5_RAT	1	1	64.91	0.111615	0.291209	1.37367	0.351591	Condition 2	Condition 1	46613.8	Sodium/bile acid cotransporter 4 OS=Rattus norvegicus OX=10116 GN=Slc10a4 PE=1 SV=1	89157.8	118332	158639	127848	136061	126866	259111	116922	104710	158468	204127	196402
tr|A0A0G2JWA9|A0A0G2JWA9_RAT;tr|E9PSL7|E9PSL7_RAT	7	7	306.58	0.111795	0.291436	1.45208	0.35126	Condition 2	Condition 1	236997	Citron rho-interacting serine/threonine kinase OS=Rattus norvegicus OX=10116 GN=Cit PE=1 SV=1	169426	133888	57342.9	92650.7	81321.3	150027	153771	192403	232883	200529	127408	87180.4
tr|A0A0G2JYE0|A0A0G2JYE0_RAT;tr|B3DMA1|B3DMA1_RAT	7	5	321.32	0.112112	0.291974	1.41389	0.350677	Condition 2	Condition 1	113577	Ataxin 2-like OS=Rattus norvegicus OX=10116 GN=Atxn2l PE=1 SV=1	51657.4	59565.8	82159.6	258365	101316	101477	157430	133086	238590	176314	100346	119682
P05426|RL7_RAT;tr|B0K031|B0K031_RAT	19	16	975.61	0.112211	0.291974	1.25303	0.350495	Condition 2	Condition 1	30329.3	60S ribosomal protein L7 OS=Rattus norvegicus OX=10116 GN=Rpl7 PE=1 SV=2	8.70388e+06	6.31096e+06	4.93441e+06	9.10098e+06	4.25764e+06	7.10788e+06	6.4137e+06	6.99149e+06	9.81105e+06	9.66705e+06	8.66099e+06	9.09776e+06
Q920F5|DCMC_RAT	1	1	22.36	0.112298	0.291974	1.26062	0.350335	Condition 1	Condition 2	54762.1	Malonyl-CoA decarboxylase, mitochondrial OS=Rattus norvegicus OX=10116 GN=Mlycd PE=1 SV=1	31429.4	40600.1	48073.2	58685	44632.8	42879	35466.5	23349.5	31153	34208.1	30993	56075.5
tr|G3V7J1|G3V7J1_RAT	18	16	902.15	0.112374	0.291974	1.21574	0.350196	Condition 1	Condition 2	105884	Calsyntenin-3 OS=Rattus norvegicus OX=10116 GN=Clstn3 PE=4 SV=1	1.07063e+06	1.03161e+06	1.27245e+06	961004	1.10268e+06	736059	991722	744469	582973	872101	1.06002e+06	827454
Q9Z0Y8|CAC1I_RAT	2	2	49.66	0.112528	0.292132	1.51063	0.349915	Condition 1	Condition 2	243691	Voltage-dependent T-type calcium channel subunit alpha-1I OS=Rattus norvegicus OX=10116 GN=Cacna1i PE=1 SV=3	72149.2	81150.9	81371	41774.5	65867.1	28724.8	58367.5	44223.7	43178.9	33290.1	46199.4	20358.5
Q5M7W5|MAP4_RAT	34	1	2324.05	0.112642	0.292154	1.20355	0.349706	Condition 1	Condition 2	110301	Microtubule-associated protein 4 OS=Rattus norvegicus OX=10116 GN=Map4 PE=1 SV=1	1.40688e+06	900298	1.03832e+06	1.2737e+06	1.19073e+06	911142	1.09347e+06	780268	761797	794683	982382	1.17177e+06
tr|F1LVZ9|F1LVZ9_RAT	10	6	442.29	0.112797	0.292154	1.23937	0.349423	Condition 2	Condition 1	97273.1	HECT domain E3 ubiquitin protein ligase 3 OS=Rattus norvegicus OX=10116 GN=Hectd3 PE=1 SV=3	238267	197907	156008	191131	146785	217983	151720	223109	269992	287480	251417	239182
tr|A0A0G2JV87|A0A0G2JV87_RAT;tr|D3ZL86|D3ZL86_RAT	1	1	42.92	0.112815	0.292154	1.32103	0.349389	Condition 1	Condition 2	200689	HEAT repeat-containing protein 1 OS=Rattus norvegicus OX=10116 GN=Heatr1 PE=1 SV=1	37785.3	23596.5	33426.3	49967.1	27858.7	36778.5	35739	18004.4	30930	33031.5	23565.6	17251.7
tr|D4A7F0|D4A7F0_RAT	1	1	56.74	0.112995	0.292377	1.58936	0.349062	Condition 1	Condition 2	212920	Ubiquitin protein ligase E3 component n-recognin 3 OS=Rattus norvegicus OX=10116 GN=Ubr3 PE=1 SV=3	50681.9	57815.1	46385.4	41092.6	26336	88264.3	9745.01	15074	46730.6	46351	33744.7	43763.9
Q02563|SV2A_RAT	46	45	2804.54	0.113417	0.293229	1.21667	0.348294	Condition 2	Condition 1	82661.3	Synaptic vesicle glycoprotein 2A OS=Rattus norvegicus OX=10116 GN=Sv2a PE=1 SV=2	1.27002e+07	1.45684e+07	1.3938e+07	1.16969e+07	1.32794e+07	1.32062e+07	1.92892e+07	1.26857e+07	1.17871e+07	1.5138e+07	1.59555e+07	2.17349e+07
tr|D3ZXJ0|D3ZXJ0_RAT	4	4	190.32	0.113838	0.293917	1.30242	0.347533	Condition 1	Condition 2	65331.5	Matrix metallopeptidase 17 OS=Rattus norvegicus OX=10116 GN=Mmp17 PE=3 SV=1	131725	106934	145007	149969	146748	94078.4	164673	96414.7	74510.1	87341.4	120672	51017.4
Q9JM80|PHAG1_RAT	6	6	354.56	0.113895	0.293917	1.2851	0.34743	Condition 1	Condition 2	45914.6	Phosphoprotein associated with glycosphingolipid-enriched microdomains 1 OS=Rattus norvegicus OX=10116 GN=Pag1 PE=1 SV=1	310130	308341	339665	320466	302959	177400	276227	153516	166814	203999	262246	305928
Q76M68|IQEC3_RAT;tr|F1LPA3|F1LPA3_RAT	3	2	127.1	0.113964	0.293917	1.44262	0.347305	Condition 2	Condition 1	129018	IQ motif and SEC7 domain-containing protein 3 OS=Rattus norvegicus OX=10116 GN=Iqsec3 PE=1 SV=1	27195.1	15534.9	13480.1	27526.1	14838.2	25822.9	17297.9	33110.8	32401.9	35890	18086.4	42671
O35832|CDK18_RAT;tr|A0A0H2UHG4|A0A0H2UHG4_RAT;tr|Q641Z0|Q641Z0_RAT	3	1	137.47	0.114232	0.294325	1.57529	0.346824	Condition 1	Condition 2	51881.6	Cyclin-dependent kinase 18 OS=Rattus norvegicus OX=10116 GN=Cdk18 PE=1 SV=1	92180.8	129468	66282.9	40121.2	37606.7	72864.7	26397.2	52505	46358.2	55523.7	49894.5	47698.6
B2GV06|SCOT1_RAT	22	20	1301.11	0.11431	0.294325	1.24025	0.346683	Condition 2	Condition 1	56203.9	Succinyl-CoA:3-ketoacid coenzyme A transferase 1, mitochondrial OS=Rattus norvegicus OX=10116 GN=Oxct1 PE=1 SV=1	1.74213e+06	2.24708e+06	1.09992e+06	1.19233e+06	1.37764e+06	1.91822e+06	1.60611e+06	1.84765e+06	2.72426e+06	1.90575e+06	1.87869e+06	1.91584e+06
P10111|PPIA_RAT	40	17	2218.09	0.114601	0.294833	1.18459	0.34616	Condition 1	Condition 2	17874.3	Peptidyl-prolyl cis-trans isomerase A OS=Rattus norvegicus OX=10116 GN=Ppia PE=1 SV=2	8.33861e+07	8.32524e+07	7.379e+07	6.78422e+07	5.49681e+07	6.41129e+07	4.40788e+07	5.25918e+07	7.3197e+07	6.77012e+07	6.24831e+07	6.07058e+07
Q09426|CGT_RAT	23	19	1065.92	0.114795	0.294924	1.30687	0.345813	Condition 1	Condition 2	61126.1	2-hydroxyacylsphingosine 1-beta-galactosyltransferase OS=Rattus norvegicus OX=10116 GN=Ugt8 PE=1 SV=1	3.84404e+06	2.65285e+06	2.71838e+06	1.73691e+06	1.89153e+06	2.1305e+06	1.5507e+06	2.44926e+06	1.59873e+06	2.16011e+06	1.59874e+06	2.10055e+06
P19468|GSH1_RAT	3	3	112.46	0.114824	0.294924	1.26146	0.345761	Condition 1	Condition 2	72619.4	Glutamate--cysteine ligase catalytic subunit OS=Rattus norvegicus OX=10116 GN=Gclc PE=1 SV=2	119203	115282	71331.6	86523.1	104010	124627	74167	81380.3	126125	63748.5	88711.9	58136.3
P20156|VGF_RAT;tr|F1LP80|F1LP80_RAT	19	18	1182.97	0.11507	0.295106	1.21832	0.345322	Condition 2	Condition 1	68178.7	Neurosecretory protein VGF OS=Rattus norvegicus OX=10116 GN=Vgf PE=1 SV=3	627486	734602	947182	618294	985932	983370	1.08791e+06	879556	870800	806575	1.33099e+06	990105
tr|A0A0G2JVC8|A0A0G2JVC8_RAT	35	33	1806.2	0.115188	0.295106	1.22442	0.345112	Condition 1	Condition 2	83283.6	Terpene cyclase/mutase family member OS=Rattus norvegicus OX=10116 GN=Lss PE=1 SV=1	2.45109e+06	2.19977e+06	2.66976e+06	2.60333e+06	2.2528e+06	1.84486e+06	2.20563e+06	2.42257e+06	1.48529e+06	1.82759e+06	1.15028e+06	2.36031e+06
tr|A0A140TAA1|A0A140TAA1_RAT	18	16	1111.47	0.115273	0.295106	1.2095	0.344961	Condition 1	Condition 2	65067.1	Immunoglobulin superfamily, member 8 OS=Rattus norvegicus OX=10116 GN=Igsf8 PE=1 SV=1	2.75318e+06	2.85702e+06	2.27404e+06	1.99988e+06	2.71711e+06	1.76664e+06	1.80354e+06	2.3481e+06	1.42221e+06	2.02799e+06	2.06056e+06	2.21684e+06
tr|M0R7G4|M0R7G4_RAT;tr|M0R7V3|M0R7V3_RAT	3	2	107.16	0.115353	0.295106	1.46592	0.344819	Condition 1	Condition 2	22369.7	MICOS complex subunit OS=Rattus norvegicus OX=10116 GN=Apoo PE=1 SV=2	89811.2	141955	100615	51796.7	126394	60224	86287.4	43399.2	42611.3	83899.3	72907.4	60272.9
Q4V887|S39A6_RAT	4	3	258.68	0.115366	0.295106	1.35697	0.344795	Condition 1	Condition 2	83231.1	Zinc transporter ZIP6 OS=Rattus norvegicus OX=10116 GN=Slc39a6 PE=1 SV=1	253795	294936	336501	237714	330614	162129	211192	182480	92301.7	225517	197588	281585
tr|F1M491|F1M491_RAT	3	3	168.68	0.115597	0.295278	1.38577	0.344385	Condition 1	Condition 2	38760.5	Cyclin-dependent kinase 5 activator OS=Rattus norvegicus OX=10116 GN=Cdk5r2 PE=3 SV=2	162411	158473	243338	227590	150566	124367	225990	57975	71385.7	117499	135950	160987
Q9EQS0|TALDO_RAT	6	4	194.81	0.115653	0.295278	1.27943	0.344286	Condition 1	Condition 2	37460.1	Transaldolase OS=Rattus norvegicus OX=10116 GN=Taldo1 PE=1 SV=2	309403	323739	278360	491400	261922	386614	265451	253055	432856	241475	229843	180723
tr|F1M8A4|F1M8A4_RAT	12	4	570.59	0.115715	0.295278	1.19699	0.344175	Condition 1	Condition 2	131397	PTPRF-interacting protein alpha 2 OS=Rattus norvegicus OX=10116 GN=Ppfia2 PE=1 SV=2	169238	149198	181772	179505	132843	116540	116481	127621	172652	97838.5	127138	134462
A1L1K4|C42S2_RAT;tr|V9GZ87|V9GZ87_RAT	1	1	65.01	0.116026	0.295831	1.48051	0.343625	Condition 1	Condition 2	9095.31	CDC42 small effector protein 2 OS=Rattus norvegicus OX=10116 GN=Cdc42se2 PE=3 SV=2	277287	223403	431962	217315	359996	181621	297647	80603.9	81150.4	202084	224489	256597
tr|D3ZA93|D3ZA93_RAT	2	2	74.87	0.116458	0.296672	1.25554	0.342863	Condition 2	Condition 1	15269.9	Acyl-CoA thioesterase 13 OS=Rattus norvegicus OX=10116 GN=Acot13 PE=1 SV=1	109206	111020	78369.5	66262.1	86818.9	79480.6	95878.8	82035.6	95430.7	108201	123653	161692
tr|D4A2D7|D4A2D7_RAT	11	11	494.61	0.116588	0.296672	1.20755	0.342634	Condition 2	Condition 1	118926	Importin 4 OS=Rattus norvegicus OX=10116 GN=Ipo4 PE=1 SV=2	172903	168265	227274	321227	182617	197434	221884	314533	305710	232636	235690	222795
Q5U3Y7|SGMR2_RAT	1	1	57.44	0.116689	0.296672	1.31555	0.342456	Condition 1	Condition 2	20946.1	Sigma intracellular receptor 2 OS=Rattus norvegicus OX=10116 GN=Tmem97 PE=2 SV=1	495364	505072	832276	646775	496645	435938	620839	393144	236695	404454	344505	594008
Q6IMF3|K2C1_RAT;tr|A0A0G2JST3|A0A0G2JST3_RAT	7	2	322.51	0.116842	0.296672	2.14316	0.342189	Condition 1	Condition 2	64830.8	Keratin, type II cytoskeletal 1 OS=Rattus norvegicus OX=10116 GN=Krt1 PE=2 SV=1	1.35963e+06	781646	4.59894e+06	2.1212e+06	3.09576e+06	6.07545e+06	622820	1.37137e+06	915737	2.55802e+06	1.28688e+06	1.65922e+06
Q8K1Q0|NMT1_RAT	4	2	217.38	0.116883	0.296672	1.27174	0.342116	Condition 2	Condition 1	56860.5	Glycylpeptide N-tetradecanoyltransferase 1 OS=Rattus norvegicus OX=10116 GN=Nmt1 PE=1 SV=1	119570	116809	113341	162168	109392	170892	100266	168819	205099	181642	151366	200243
O35049|NSMA2_RAT	14	14	935.33	0.116963	0.296672	1.24806	0.341976	Condition 1	Condition 2	71272.1	Sphingomyelin phosphodiesterase 3 OS=Rattus norvegicus OX=10116 GN=Smpd3 PE=1 SV=2	888273	1.16248e+06	1.07805e+06	752263	1.15914e+06	881591	875425	856496	439597	734063	1.04317e+06	796036
tr|F1M4U0|F1M4U0_RAT	3	2	83.99	0.117017	0.296672	1.3652	0.341881	Condition 1	Condition 2	41135.6	Cyclin Y-like 1 OS=Rattus norvegicus OX=10116 GN=Ccnyl1 PE=1 SV=3	57391.6	58146.6	80845.8	50328.4	48161	38999.7	44252.7	67272.6	17542	27497.8	41192.3	46802.6
P97687|ENTP1_RAT	2	1	50.15	0.117149	0.296767	1.37551	0.34165	Condition 1	Condition 2	57408	Ectonucleoside triphosphate diphosphohydrolase 1 OS=Rattus norvegicus OX=10116 GN=Entpd1 PE=1 SV=1	334320	354185	304513	286425	245735	134832	178666	252089	154940	167901	176837	276402
tr|F1LU48|F1LU48_RAT	15	14	768.71	0.117454	0.297278	1.25256	0.341119	Condition 1	Condition 2	35011.1	Endoplasmic reticulum-golgi intermediate compartment 1 OS=Rattus norvegicus OX=10116 GN=Ergic1 PE=1 SV=2	4.04501e+06	4.65059e+06	4.03439e+06	3.37386e+06	4.26593e+06	2.72307e+06	3.00122e+06	3.34984e+06	1.78815e+06	2.89424e+06	3.06628e+06	4.33683e+06
Q62976|KCMA1_RAT;tr|A0A0G2K104|A0A0G2K104_RAT;tr|F1LNC7|F1LNC7_RAT	9	8	384.7	0.117541	0.297278	1.24778	0.340968	Condition 1	Condition 2	134374	Calcium-activated potassium channel subunit alpha-1 OS=Rattus norvegicus OX=10116 GN=Kcnma1 PE=1 SV=3	234678	192391	245845	149257	241383	171631	187636	142126	122847	125915	167025	244352
tr|F1LS86|F1LS86_RAT	33	28	1957.49	0.117769	0.297404	1.26507	0.340571	Condition 2	Condition 1	144285	Isoleucine-tRNA synthetase (Predicted) OS=Rattus norvegicus OX=10116 GN=Iars PE=1 SV=2	1.18829e+06	695304	587632	1.02469e+06	628065	691934	776208	802164	1.30813e+06	1.23174e+06	1.05327e+06	920968
Q63424|S15A2_RAT;tr|A0A0H2UHA7|A0A0H2UHA7_RAT;tr|Q5U401|Q5U401_RAT	5	5	234.39	0.117942	0.297404	1.19029	0.34027	Condition 1	Condition 2	81320	Solute carrier family 15 member 2 OS=Rattus norvegicus OX=10116 GN=Slc15a2 PE=1 SV=1	180912	170059	218125	170897	186204	153177	184563	176035	95680	145218	173852	131469
Q5XIE8|ITM2B_RAT	11	10	700.52	0.117987	0.297404	1.26114	0.340192	Condition 1	Condition 2	30313.9	Integral membrane protein 2B OS=Rattus norvegicus OX=10116 GN=Itm2b PE=2 SV=1	2.08058e+06	2.55155e+06	2.79123e+06	1.66726e+06	2.35365e+06	1.80536e+06	1.95181e+06	2.22635e+06	1.00834e+06	1.46469e+06	1.76772e+06	2.08721e+06
tr|D3ZPP2|D3ZPP2_RAT	17	3	1187.64	0.118147	0.297404	1.19204	0.339916	Condition 1	Condition 2	21389.8	ADP-ribosylation factor-like GTPase 8A OS=Rattus norvegicus OX=10116 GN=Arl8a PE=1 SV=1	389196	416479	550355	439472	383159	333215	362454	363784	270254	319303	311232	480187
Q66HA6|ARL8B_RAT	18	4	1209.79	0.118147	0.297404	1.19204	0.339916	Condition 1	Condition 2	21539	ADP-ribosylation factor-like protein 8B OS=Rattus norvegicus OX=10116 GN=Arl8b PE=2 SV=1	7.14948e+06	7.65066e+06	1.01099e+07	8.07304e+06	7.03858e+06	6.12112e+06	6.65824e+06	6.68267e+06	4.96453e+06	5.86556e+06	5.71729e+06	8.82096e+06
P32851|STX1A_RAT;tr|A0A1E1ERK2|A0A1E1ERK2_RAT;tr|Q9QXG3|Q9QXG3_RAT	31	23	2236.09	0.118159	0.297404	1.28284	0.339894	Condition 1	Condition 2	33067.5	Syntaxin-1A OS=Rattus norvegicus OX=10116 GN=Stx1a PE=1 SV=1	1.26413e+07	1.87888e+07	1.78493e+07	9.40381e+06	1.60789e+07	1.29353e+07	1.24699e+07	1.38877e+07	7.38839e+06	1.01591e+07	1.31863e+07	1.12704e+07
Q641Y8|DDX1_RAT	32	27	2047.29	0.118278	0.297464	1.215	0.339689	Condition 1	Condition 2	82497.2	ATP-dependent RNA helicase DDX1 OS=Rattus norvegicus OX=10116 GN=Ddx1 PE=1 SV=1	3.68432e+06	3.45628e+06	2.43785e+06	3.28539e+06	2.29324e+06	3.15762e+06	1.78861e+06	2.44776e+06	2.41107e+06	3.41501e+06	2.45095e+06	2.56038e+06
P30427|PLEC_RAT	51	1	2026.31	0.118411	0.297561	1.18905	0.339458	Condition 2	Condition 1	533545	Plectin OS=Rattus norvegicus OX=10116 GN=Plec PE=1 SV=2	312329	347325	342788	404427	353246	387512	497746	443805	476982	429754	277530	427810
tr|Q4V7D4|Q4V7D4_RAT;tr|D4AE31|D4AE31_RAT	2	2	76.16	0.118532	0.297627	1.50746	0.339249	Condition 1	Condition 2	50824.9	Family with sequence similarity 126, member B OS=Rattus norvegicus OX=10116 GN=Fam126b PE=1 SV=1	90522.3	90963.6	69628.1	43453.3	65758.5	73822.5	62149.2	51303.7	53872.2	50457.3	60057.5	10160.3
P09456|KAP0_RAT	10	6	576.03	0.118743	0.29792	1.21039	0.338885	Condition 1	Condition 2	43095	cAMP-dependent protein kinase type I-alpha regulatory subunit OS=Rattus norvegicus OX=10116 GN=Prkar1a PE=1 SV=2	1.02127e+06	916816	599467	833004	685680	660027	667424	645210	773050	595226	489776	725790
tr|Q14TE9|Q14TE9_RAT	1	1	46.73	0.118881	0.298026	1.38874	0.338649	Condition 2	Condition 1	181965	DNA topoisomerase 2 OS=Rattus norvegicus OX=10116 GN=Top2b PE=2 SV=1	74363.9	126746	153251	64622.5	91349.6	68535	97110.7	224977	120286	130484	141274	89765.7
O08561|PI4KB_RAT;tr|A0A0G2JYH1|A0A0G2JYH1_RAT	1	1	40.27	0.119001	0.298089	1.43902	0.338442	Condition 1	Condition 2	91655.3	Phosphatidylinositol 4-kinase beta OS=Rattus norvegicus OX=10116 GN=Pi4kb PE=1 SV=1	43502.8	51795.2	25636.4	23089.1	25051.9	30987.4	20003.1	23836.8	36877.3	23214.5	9267.35	25827.8
tr|D4A4T6|D4A4T6_RAT	7	7	373.94	0.119398	0.298801	1.18341	0.337761	Condition 1	Condition 2	83874	RAD50 interactor 1 OS=Rattus norvegicus OX=10116 GN=Rint1 PE=1 SV=3	542701	571917	599300	549835	683402	492131	548476	524261	294845	468872	499195	570599
Q8VHV8|SELS_RAT;tr|A0A0G2JSM1|A0A0G2JSM1_RAT;tr|A0A0G2K953|A0A0G2K953_RAT	3	3	170.27	0.119476	0.298801	1.36235	0.337629	Condition 1	Condition 2	21385.2	Selenoprotein S OS=Rattus norvegicus OX=10116 GN=Selenos PE=2 SV=3	246715	193258	296853	326383	394589	168661	268124	140048	132218	222280	204518	226676
P60892|PRPS1_RAT	11	2	651.33	0.119698	0.298859	1.24694	0.33725	Condition 1	Condition 2	34834.2	Ribose-phosphate pyrophosphokinase 1 OS=Rattus norvegicus OX=10116 GN=Prps1 PE=1 SV=2	638776	566385	355695	554219	400751	462518	274419	394978	535402	378905	355971	448852
tr|G3V7G5|G3V7G5_RAT	4	4	166.99	0.119752	0.298859	1.2349	0.337158	Condition 1	Condition 2	31812.1	Protein-S-isoprenylcysteine O-methyltransferase OS=Rattus norvegicus OX=10116 GN=Icmt PE=3 SV=1	119799	151132	110414	105630	113836	100125	91782.9	160843	67787.8	81648.4	100956	64589.4
tr|D4A3D4|D4A3D4_RAT	13	13	726.5	0.119784	0.298859	1.19089	0.337102	Condition 1	Condition 2	46229.3	Abhydrolase domain containing 3 (Predicted) OS=Rattus norvegicus OX=10116 GN=Abhd3 PE=4 SV=2	687056	689236	878655	572319	604895	557130	678908	461601	472156	484504	531488	721170
O35795|ENTP2_RAT;tr|F1M7N2|F1M7N2_RAT;tr|Q5RJP4|Q5RJP4_RAT	9	8	430.56	0.120035	0.298898	1.18701	0.336675	Condition 1	Condition 2	54389.6	Ectonucleoside triphosphate diphosphohydrolase 2 OS=Rattus norvegicus OX=10116 GN=Entpd2 PE=1 SV=1	1.03064e+06	1.19159e+06	1.13285e+06	925622	1.09093e+06	861996	750778	1.19734e+06	596227	1.00143e+06	917033	788732
P0C643|GRP2_RAT;tr|R9PXW6|R9PXW6_RAT	11	11	543.63	0.120085	0.298898	1.15718	0.336591	Condition 1	Condition 2	69291.4	RAS guanyl-releasing protein 2 OS=Rattus norvegicus OX=10116 GN=Rasgrp2 PE=1 SV=1	237572	332392	237908	280916	255652	234647	208009	278530	190402	277147	202050	208468
tr|D3ZRF9|D3ZRF9_RAT	9	8	394	0.120099	0.298898	1.31849	0.336568	Condition 1	Condition 2	65479.9	Mucolipin 1 OS=Rattus norvegicus OX=10116 GN=Mcoln1 PE=1 SV=1	642575	821944	697277	693676	637181	427443	838487	612383	343968	356794	555888	265644
tr|A0A0G2K4C6|A0A0G2K4C6_RAT;tr|F1M5N4|F1M5N4_RAT	2	2	128.94	0.120181	0.298898	1.32204	0.336428	Condition 2	Condition 1	63436.4	Malic enzyme OS=Rattus norvegicus OX=10116 GN=Me3 PE=3 SV=1	37395	42777.1	54862.3	21359.3	36291.2	60570.1	59518.1	62987	51801.9	75033	36833.4	48638.9
Q32PX7|FUBP1_RAT;tr|A0A140TAJ3|A0A140TAJ3_RAT	3	2	101.98	0.120447	0.299323	1.92403	0.335976	Condition 2	Condition 1	67197.1	Far upstream element-binding protein 1 OS=Rattus norvegicus OX=10116 GN=Fubp1 PE=1 SV=1	154836	167961	43684.3	81050.1	76221.5	166764	80848.4	166878	565465	190859	151133	173394
tr|D3ZTG3|D3ZTG3_RAT	5	4	255.8	0.120617	0.299508	1.32704	0.335689	Condition 1	Condition 2	84821.5	Family with sequence similarity 171, member B OS=Rattus norvegicus OX=10116 GN=Fam171b PE=1 SV=2	414826	498333	654630	709097	613682	368852	481943	590326	214375	354727	378659	436135
tr|G3V8G4|G3V8G4_RAT	23	20	1284.78	0.120915	0.300011	1.19048	0.335185	Condition 2	Condition 1	96001.4	Brevican core protein OS=Rattus norvegicus OX=10116 GN=Bcan PE=1 SV=1	1.32724e+06	969944	1.34941e+06	1.40912e+06	1.38047e+06	1.43012e+06	1.58068e+06	1.2806e+06	2.08035e+06	1.34724e+06	1.32041e+06	1.75543e+06
tr|B3VQM3|B3VQM3_RAT	1	1	57.72	0.121021	0.300035	2.39676	0.335008	Condition 1	Condition 2	34902.8	Phospholipid phosphatase-related 5 OS=Rattus norvegicus OX=10116 GN=Plppr5 PE=2 SV=1	86940.9	62801.8	217436	228071	179583	71024.4	135555	48370.7	24692.3	87054.3	56922.7	321.571
Q8R500|MFN2_RAT;tr|F7FHF7|F7FHF7_RAT;tr|Q6IRL2|Q6IRL2_RAT	7	5	305.64	0.121233	0.30031	1.15655	0.33465	Condition 1	Condition 2	86122.8	Mitofusin-2 OS=Rattus norvegicus OX=10116 GN=Mfn2 PE=1 SV=1	244607	278321	271974	241439	296808	232361	268551	202820	159646	252891	269843	199857
tr|A0A0G2K5S7|A0A0G2K5S7_RAT;tr|Q80Z26|Q80Z26_RAT	1	1	30.18	0.121323	0.30031	1.45104	0.334499	Condition 1	Condition 2	60879.2	Ectonucleoside triphosphate diphosphohydrolase 3 OS=Rattus norvegicus OX=10116 GN=Entpd3 PE=1 SV=1	57568.9	61699.6	63887.2	44159.1	46103	22905.5	40343.6	25885.3	17063.2	30819.9	27607.1	62495
tr|A0A0G2JZ53|A0A0G2JZ53_RAT;tr|F1LY70|F1LY70_RAT	11	9	352.48	0.12147	0.300386	1.17117	0.334252	Condition 2	Condition 1	434303	Baculoviral IAP repeat-containing 6 OS=Rattus norvegicus OX=10116 GN=Birc6 PE=1 SV=1	140530	180161	149620	178678	142210	203761	158284	210388	252247	192569	182572	169207
Q5XII0|EPDR1_RAT	2	2	91.33	0.121576	0.300386	1.14325	0.334074	Condition 1	Condition 2	25639.4	Mammalian ependymin-related protein 1 OS=Rattus norvegicus OX=10116 GN=Epdr1 PE=1 SV=1	307816	339153	265804	271838	255302	287299	185105	242071	321216	254561	259819	248019
Q8CGU4|AGAP2_RAT	20	17	1079.82	0.121809	0.300386	1.1527	0.333685	Condition 2	Condition 1	124437	Arf-GAP with GTPase, ANK repeat and PH domain-containing protein 2 OS=Rattus norvegicus OX=10116 GN=Agap2 PE=1 SV=1	527277	601118	514992	483006	374163	412606	565654	500794	696727	569513	532401	492906
Q4V8F9|HSDL2_RAT	3	3	130.02	0.12186	0.300386	1.14609	0.3336	Condition 2	Condition 1	58343.9	Hydroxysteroid dehydrogenase-like protein 2 OS=Rattus norvegicus OX=10116 GN=Hsdl2 PE=2 SV=1	112676	145434	88631.8	85372.6	98832.7	103403	127360	126872	104955	124998	109245	133592
tr|D4A644|D4A644_RAT	5	5	209.1	0.122028	0.300386	1.37839	0.333319	Condition 2	Condition 1	90418.7	MAP7 domain-containing 1 OS=Rattus norvegicus OX=10116 GN=Map7d1 PE=1 SV=1	405302	429415	213339	487149	190423	282195	444216	631051	597308	471736	293544	329705
tr|A0A1W2Q656|A0A1W2Q656_RAT	5	4	214.78	0.122046	0.300386	1.42054	0.333288	Condition 1	Condition 2	79426.9	Delta/notch-like EGF repeat-containing OS=Rattus norvegicus OX=10116 GN=Dner PE=1 SV=1	110903	90556.4	198564	123839	184466	82356.3	116523	63269.9	67142.7	69401.8	81807.6	158465
D3ZE55|PCDH8_RAT	4	3	142.4	0.122063	0.300386	1.37581	0.33326	Condition 1	Condition 2	113191	Protocadherin-8 OS=Rattus norvegicus OX=10116 GN=Pcdh8 PE=1 SV=2	84361.2	85070.4	77543.2	81074.3	66530.1	38466.2	93691.6	43218.7	26400.9	46772.1	63951.2	40721.8
P86252|PURA_RAT	5	1	353.57	0.122119	0.300386	1.94515	0.333167	Condition 1	Condition 2	15322.1	Transcriptional activator protein Pur-alpha (Fragments) OS=Rattus norvegicus OX=10116 GN=Pura PE=1 SV=1	233186	311283	70154.4	169813	66518.3	222914	38251.2	129362	158772	137974	73211.1	14505.3
Q32Q06|AP1M1_RAT	7	6	351.55	0.122409	0.300862	1.4116	0.332685	Condition 2	Condition 1	48556.9	AP-1 complex subunit mu-1 OS=Rattus norvegicus OX=10116 GN=Ap1m1 PE=1 SV=3	327821	76494.8	211778	381697	199513	282531	275923	300254	486078	387792	252022	386869
B2GV38|UBL4A_RAT	2	2	132.73	0.123045	0.302186	1.17728	0.33163	Condition 2	Condition 1	17790.5	Ubiquitin-like protein 4A OS=Rattus norvegicus OX=10116 GN=Ubl4a PE=2 SV=1	262116	143538	165070	270711	185473	212673	244091	218250	287822	240973	227621	240579
tr|A4D0F6|A4D0F6_RAT	8	1	282.14	0.12314	0.302186	1.13431	0.331473	Condition 2	Condition 1	173189	Ac2-059 OS=Rattus norvegicus OX=10116 PE=2 SV=1	98347.6	84226.7	113667	89299	106391	91286.7	97520.8	121745	115723	121728	117869	86966.8
tr|G3V7J2|G3V7J2_RAT	8	5	496.51	0.123461	0.302279	1.46037	0.330944	Condition 2	Condition 1	34385.2	Interferon-inducible double-stranded RNA-dependent protein kinase activator A OS=Rattus norvegicus OX=10116 GN=Prkra PE=1 SV=1	396481	191978	348696	839627	301841	434236	410263	419441	947864	803963	414281	673892
Q9R1K8|GRP1_RAT	3	2	81.68	0.123475	0.302279	1.4051	0.33092	Condition 1	Condition 2	90244.7	RAS guanyl-releasing protein 1 OS=Rattus norvegicus OX=10116 GN=Rasgrp1 PE=1 SV=1	106804	92472.1	94676.4	56748.8	50794.8	45542	82946.7	41481.1	36936.1	45570	58399.1	52821.3
tr|Q5FVC4|Q5FVC4_RAT	1	1	55.48	0.123548	0.302279	1.28089	0.3308	Condition 1	Condition 2	42521.4	DnaJ (Hsp40) homolog, subfamily B, member 12 OS=Rattus norvegicus OX=10116 GN=Dnajb12 PE=1 SV=1	454731	510874	566560	270792	445443	382134	495641	282456	238807	310958	360496	365326
tr|D3ZJ86|D3ZJ86_RAT	18	15	1133.07	0.12358	0.302279	1.27949	0.330747	Condition 1	Condition 2	79837.4	Sodium/hydrogen exchanger OS=Rattus norvegicus OX=10116 GN=Slc9a6 PE=1 SV=2	2.22458e+06	2.4928e+06	1.93199e+06	2.80092e+06	1.8463e+06	1.30356e+06	2.40096e+06	1.42453e+06	1.26633e+06	1.7188e+06	1.44096e+06	1.59623e+06
C6K2K4|NETO2_RAT;tr|F1MA16|F1MA16_RAT	5	3	194.06	0.123659	0.302279	1.2497	0.330618	Condition 1	Condition 2	59341.9	Neuropilin and tolloid-like protein 2 OS=Rattus norvegicus OX=10116 GN=Neto2 PE=1 SV=1	218642	252389	205367	184324	223256	145304	179158	174260	89523.3	166412	168692	205620
tr|B2RYP4|B2RYP4_RAT	7	4	320.74	0.123936	0.30272	1.3318	0.330163	Condition 1	Condition 2	58531.2	Sorting nexin 2 OS=Rattus norvegicus OX=10116 GN=Snx2 PE=1 SV=1	505559	447822	341801	395637	242870	264323	359207	354073	258797	283803	158940	235585
P52190|KCNJ4_RAT;tr|G3V9M7|G3V9M7_RAT	2	1	51.83	0.124395	0.303592	1.5664	0.329412	Condition 1	Condition 2	49690.2	Inward rectifier potassium channel 4 OS=Rattus norvegicus OX=10116 GN=Kcnj4 PE=1 SV=1	18467	28663.3	4614.89	22432.9	24839.9	9866.66	39615.7	5726.83	733.612	18845.5	873.871	3717.11
tr|W8BZ34|W8BZ34_RAT	27	1	1320.19	0.124486	0.303592	2.54414	0.329263	Condition 2	Condition 1	73329.9	DDX3Y OS=Rattus norvegicus OX=10116 GN=DDX3Y PE=3 SV=1	976.154	705.507	490.521	2088.87	502.829	1114.6	970.941	1227.61	1620.22	1454.49	963.652	8718.73
tr|Q5U362|Q5U362_RAT	15	11	819.91	0.124654	0.30364	1.23022	0.32899	Condition 1	Condition 2	35893.8	Annexin OS=Rattus norvegicus OX=10116 GN=Anxa4 PE=1 SV=1	1.07527e+06	1.05567e+06	963703	1.17769e+06	834587	742578	1.02487e+06	1.0706e+06	535661	584182	710108	829397
tr|Q4V7D9|Q4V7D9_RAT	4	4	190.9	0.1247	0.30364	1.21991	0.328916	Condition 1	Condition 2	51645.4	Acid sphingomyelinase-like phosphodiesterase OS=Rattus norvegicus OX=10116 GN=Smpdl3b PE=2 SV=1	259059	207088	287715	258841	236750	165939	234867	197342	141193	151529	193090	242223
Q62609|NOE1_RAT	10	9	566.03	0.125125	0.304349	1.24853	0.328225	Condition 1	Condition 2	55441.8	Noelin OS=Rattus norvegicus OX=10116 GN=Olfm1 PE=1 SV=1	889466	800884	1.17478e+06	922003	788151	601728	862952	570066	492544	648411	615035	957485
Q5PQL2|CNOT9_RAT	2	2	75.16	0.125185	0.304349	1.70433	0.328128	Condition 1	Condition 2	33601.2	CCR4-NOT transcription complex subunit 9 OS=Rattus norvegicus OX=10116 GN=Cnot9 PE=1 SV=1	100214	85541.7	40549.9	59085.7	23271.8	31542.9	22392.3	26413.4	65426.9	35853.6	27293.5	22232.9
tr|A0A0G2K8X3|A0A0G2K8X3_RAT;tr|F7EZF5|F7EZF5_RAT;tr|Q7TPA0|Q7TPA0_RAT	1	1	40.09	0.125615	0.304577	1.78797	0.327433	Condition 1	Condition 2	24798.4	Phosphotyrosine interaction domain-containing 1 OS=Rattus norvegicus OX=10116 GN=Pid1 PE=1 SV=1	37332.1	116787	76293.8	22759.2	51443	38679.1	20173.5	50238	9368.62	52032.9	21106.7	39082.3
tr|B1WC67|B1WC67_RAT	1	1	42.56	0.125645	0.304577	1.65462	0.327384	Condition 1	Condition 2	52891	RCG29001 OS=Rattus norvegicus OX=10116 GN=Slc25a24 PE=1 SV=1	23966.7	47492.8	19211.9	11455.8	46690.7	26555.9	10865	20509.6	13806.6	25136.3	15661.7	20011.4
B5DF41|SNPH_RAT	2	2	103.51	0.125664	0.304577	1.65794	0.327353	Condition 1	Condition 2	54493.9	Syntaphilin OS=Rattus norvegicus OX=10116 GN=Snph PE=1 SV=1	196007	154707	220625	119139	150086	139478	157667	93898.7	49405.9	160546	123869	5732.64
Q64568|AT2B3_RAT;tr|A0A0G2K9Q6|A0A0G2K9Q6_RAT	69	21	4165.6	0.12576	0.304577	1.17137	0.327199	Condition 1	Condition 2	138559	Plasma membrane calcium-transporting ATPase 3 OS=Rattus norvegicus OX=10116 GN=Atp2b3 PE=1 SV=2	2.52423e+06	2.75143e+06	3.03931e+06	2.21025e+06	2.59972e+06	1.9093e+06	2.5795e+06	2.3055e+06	1.68706e+06	1.89223e+06	1.96699e+06	2.40345e+06
tr|A0A0G2K6J5|A0A0G2K6J5_RAT	11	9	633.73	0.125764	0.304577	1.44398	0.327192	Condition 2	Condition 1	16961.1	Myosin light polypeptide 6 OS=Rattus norvegicus OX=10116 GN=Myl6 PE=1 SV=1	738329	375932	2.09868e+06	794931	2.15103e+06	1.72131e+06	1.92536e+06	1.5581e+06	1.41986e+06	1.79804e+06	3.06481e+06	1.6127e+06
tr|F1M6P8|F1M6P8_RAT	6	6	213.24	0.126109	0.305176	1.24155	0.326638	Condition 1	Condition 2	53777	EGF-like repeats and discoidin domains 3 OS=Rattus norvegicus OX=10116 GN=Edil3 PE=4 SV=3	110316	99233.8	149055	91685.9	117958	76476.4	102774	93483.7	59091.5	76927	84137.4	102878
tr|Q5XIU8|Q5XIU8_RAT	2	1	60.7	0.126423	0.305701	1.37965	0.326134	Condition 1	Condition 2	51851.6	Inositol polyphosphate-5-phosphatase K OS=Rattus norvegicus OX=10116 GN=Inpp5k PE=2 SV=1	161663	179055	199415	166369	129333	144858	169829	115498	125512	120673	147771	31545.9
tr|A0A0G2K2J4|A0A0G2K2J4_RAT;tr|D4A2H6|D4A2H6_RAT	2	2	100.34	0.126861	0.306324	1.34816	0.325433	Condition 2	Condition 1	34051.8	RNA binding protein fox-1 homolog OS=Rattus norvegicus OX=10116 GN=Rbfox3 PE=4 SV=1	126312	119864	74495.8	161062	71170.2	124085	114684	137611	238424	147736	102308	171925
Q6AYE2|SHLB1_RAT	2	2	73.53	0.126876	0.306324	1.37993	0.32541	Condition 2	Condition 1	40787.3	Endophilin-B1 OS=Rattus norvegicus OX=10116 GN=Sh3glb1 PE=2 SV=1	147707	203625	113873	150567	174483	143926	208112	361688	231590	211991	146517	129211
tr|D4A1G8|D4A1G8_RAT	8	6	346.09	0.127349	0.30723	1.44102	0.324657	Condition 2	Condition 1	171694	Centrosomal protein 170B OS=Rattus norvegicus OX=10116 GN=Cep170b PE=1 SV=1	30235	59019.5	49432.6	103440	46616.4	70186.4	54091.9	65157.8	146567	107790	67573.1	76045.4
P32089|TXTP_RAT	3	3	110.02	0.127727	0.307616	1.67044	0.324057	Condition 1	Condition 2	33835.4	Tricarboxylate transport protein, mitochondrial OS=Rattus norvegicus OX=10116 GN=Slc25a1 PE=1 SV=1	173146	230419	131614	55045.8	127927	70690.6	118657	77672	47423.1	106313	85142.4	37028.5
tr|D4A6F2|D4A6F2_RAT	1	1	38.99	0.127799	0.307616	1.22511	0.323942	Condition 1	Condition 2	12835.2	Ly6/neurotoxin 1 OS=Rattus norvegicus OX=10116 GN=Lynx1 PE=4 SV=1	609060	635741	661157	518058	429129	442011	536084	477442	279716	409727	423398	563317
Q08851|STX5_RAT	7	7	392.92	0.127955	0.307616	1.16156	0.323696	Condition 2	Condition 1	39750.6	Syntaxin-5 OS=Rattus norvegicus OX=10116 GN=Stx5 PE=1 SV=2	710014	638762	701392	747509	768002	545137	1.00676e+06	664236	674539	704697	901312	823411
tr|M0R3N4|M0R3N4_RAT	9	8	456.68	0.128057	0.307616	1.44071	0.323534	Condition 2	Condition 1	41602.8	Vesicle amine transport 1-like OS=Rattus norvegicus OX=10116 GN=Vat1l PE=1 SV=2	616668	420459	499406	481177	800664	718778	469506	574036	1.36636e+06	1.15506e+06	795720	735334
P81795|IF2G_RAT	11	2	576.45	0.128151	0.307616	1.43202	0.323386	Condition 2	Condition 1	51079.5	Eukaryotic translation initiation factor 2 subunit 3, X-linked OS=Rattus norvegicus OX=10116 GN=Eif2s3 PE=1 SV=2	542621	375747	422513	897158	369237	769034	488591	801051	1.48609e+06	681837	669733	707647
tr|F1M6V8|F1M6V8_RAT	4	4	188.33	0.12835	0.307616	1.30615	0.323073	Condition 2	Condition 1	81436.9	Striatin 4 OS=Rattus norvegicus OX=10116 GN=Strn4 PE=1 SV=1	212161	206666	172647	261322	213684	231125	283148	227585	477395	220996	201088	284657
Q9WVB1|RAB6A_RAT	14	5	698.31	0.128352	0.307616	1.19432	0.323069	Condition 1	Condition 2	23589.8	Ras-related protein Rab-6A OS=Rattus norvegicus OX=10116 GN=Rab6a PE=1 SV=2	1.65026e+06	1.23214e+06	1.59619e+06	1.5802e+06	1.5523e+06	1.38196e+06	1.43002e+06	848390	1.02298e+06	1.05429e+06	1.2712e+06	1.90296e+06
tr|D3ZJA9|D3ZJA9_RAT	9	8	553.01	0.128413	0.307616	1.30272	0.322973	Condition 1	Condition 2	72458.4	Solute carrier family 27 (Fatty acid transporter), member 3 (Predicted) OS=Rattus norvegicus OX=10116 GN=Slc27a3 PE=4 SV=1	579000	808457	671541	540798	943709	639442	537091	512640	238335	574721	641904	706237
P61480|WDR12_RAT	1	1	22.42	0.128498	0.307616	1.38293	0.32284	Condition 2	Condition 1	47562.9	Ribosome biogenesis protein WDR12 OS=Rattus norvegicus OX=10116 GN=Wdr12 PE=2 SV=1	44512.6	40108.2	29851.9	101981	62039.9	46887.4	63927.1	45462.6	90926.8	110515	57539.3	81607.8
Q99N27|SNX1_RAT	4	3	153.78	0.128568	0.307616	1.44056	0.32273	Condition 1	Condition 2	59044.4	Sorting nexin-1 OS=Rattus norvegicus OX=10116 GN=Snx1 PE=1 SV=1	213551	182290	135083	108708	84403.2	93724.3	77574.5	124439	181221	69728.5	50497.8	64204
O08651|SERA_RAT	14	13	621.44	0.128587	0.307616	1.2139	0.322701	Condition 1	Condition 2	56493.4	D-3-phosphoglycerate dehydrogenase OS=Rattus norvegicus OX=10116 GN=Phgdh PE=1 SV=3	919908	678926	716500	908653	802584	551063	548238	725966	896122	565258	514945	520472
tr|G3V940|G3V940_RAT	5	5	303.62	0.128856	0.308026	1.30089	0.322278	Condition 1	Condition 2	53938.3	Coronin OS=Rattus norvegicus OX=10116 GN=Coro1b PE=1 SV=1	387745	292527	378715	531350	329316	339036	164636	186676	542526	371309	255027	216088
Q53AQ4|TMUB1_RAT	2	2	63.79	0.129234	0.308125	1.32693	0.321687	Condition 1	Condition 2	26349.4	Transmembrane and ubiquitin-like domain-containing protein 1 OS=Rattus norvegicus OX=10116 GN=Tmub1 PE=1 SV=1	263801	236984	342208	268763	267889	177934	230552	146195	125213	87867.2	208157	375835
P63182|CBLN1_RAT	3	2	133.28	0.129295	0.308125	1.41614	0.321592	Condition 1	Condition 2	21083.1	Cerebellin-1 OS=Rattus norvegicus OX=10116 GN=Cbln1 PE=1 SV=2	55760.5	125918	156820	143032	159692	135406	91414.8	75035.3	111170	115587	97808.2	57397.4
P62907|RL10A_RAT	15	14	927.01	0.12935	0.308125	1.29737	0.321506	Condition 2	Condition 1	24831.3	60S ribosomal protein L10a OS=Rattus norvegicus OX=10116 GN=Rpl10a PE=1 SV=2	4.01862e+06	2.98311e+06	2.25128e+06	4.81729e+06	1.44742e+06	2.69243e+06	3.32797e+06	4.08579e+06	4.5345e+06	4.96297e+06	2.93287e+06	3.78128e+06
Q00959|NMDE1_RAT	5	3	240.42	0.129369	0.308125	1.61484	0.321476	Condition 1	Condition 2	165468	Glutamate receptor ionotropic, NMDA 2A OS=Rattus norvegicus OX=10116 GN=Grin2a PE=1 SV=2	44405.1	129036	152974	55675.8	108630	75254.7	71110.5	78181	21736.2	42757.7	72511	64186.2
Q63622|DLG2_RAT;tr|F1M907|F1M907_RAT	18	10	835.8	0.129389	0.308125	1.18999	0.321446	Condition 1	Condition 2	94934.3	Disks large homolog 2 OS=Rattus norvegicus OX=10116 GN=Dlg2 PE=1 SV=1	553583	662635	529018	385071	545641	441031	346416	440133	559376	404013	392058	477332
tr|A5I9F0|A5I9F0_RAT	8	7	381.24	0.129847	0.308981	1.30338	0.320733	Condition 1	Condition 2	162183	Protein tyrosine phosphatase receptor type K OS=Rattus norvegicus OX=10116 GN=Ptprk PE=1 SV=1	138961	118565	158134	155797	139798	85068.9	179145	64345.2	62278.9	78375.2	111232	115592
Q66HA5|C2D1A_RAT	17	14	887.37	0.12998	0.309064	1.17538	0.320526	Condition 2	Condition 1	103587	Coiled-coil and C2 domain-containing protein 1A OS=Rattus norvegicus OX=10116 GN=Cc2d1a PE=1 SV=2	663660	746702	556288	554857	519626	705394	531230	852824	720918	880312	728254	690041
tr|D4AB03|D4AB03_RAT	9	7	421.12	0.130251	0.309361	1.35342	0.320106	Condition 2	Condition 1	122141	Family with sequence similarity 120A OS=Rattus norvegicus OX=10116 GN=Fam120a PE=1 SV=2	204307	145110	113913	218152	97867.6	186492	166852	166602	313234	217256	151096	292145
O08700|VPS45_RAT	24	23	1394.1	0.130388	0.309361	1.18718	0.319894	Condition 2	Condition 1	64893.7	Vacuolar protein sorting-associated protein 45 OS=Rattus norvegicus OX=10116 GN=Vps45 PE=1 SV=1	1.90361e+06	1.8982e+06	1.84938e+06	2.02479e+06	1.8736e+06	1.6665e+06	3.06758e+06	2.2911e+06	1.64985e+06	1.86063e+06	2.42117e+06	2.02514e+06
tr|D3ZF86|D3ZF86_RAT	13	12	576.69	0.130427	0.309361	1.42991	0.319834	Condition 2	Condition 1	213037	ARFGEF family member 3 OS=Rattus norvegicus OX=10116 GN=Arfgef3 PE=1 SV=3	117174	56624.8	46659.7	131343	86166.4	142637	95581.6	100655	244958	140446	115742	132831
Q9EPF2|MUC18_RAT	8	8	401.87	0.130499	0.309361	1.24721	0.319723	Condition 1	Condition 2	71327.1	Cell surface glycoprotein MUC18 OS=Rattus norvegicus OX=10116 GN=Mcam PE=1 SV=2	511890	461124	512204	312375	335513	404751	276883	430788	246890	341896	258592	479780
tr|D4A565|D4A565_RAT	4	2	170.71	0.130999	0.309643	1.37645	0.318952	Condition 2	Condition 1	21664.1	NADH dehydrogenase (Ubiquinone) 1 beta subcomplex, 5 (Predicted), isoform CRA_b OS=Rattus norvegicus OX=10116 GN=Ndufb5 PE=1 SV=1	166238	275710	265231	297810	334212	311874	527421	322865	210879	374363	302338	534755
tr|D3Z9I0|D3Z9I0_RAT	3	3	125.69	0.131013	0.309643	1.37843	0.31893	Condition 1	Condition 2	82356.9	Transmembrane protein 145 OS=Rattus norvegicus OX=10116 GN=Tmem145 PE=4 SV=3	67221.3	67403.6	87831.9	72204.2	94689.3	52099.3	86324.2	48912.8	15751.4	31439.3	39634.2	98193.2
tr|D3ZJA8|D3ZJA8_RAT	1	1	44.33	0.131119	0.309643	1.46273	0.318767	Condition 1	Condition 2	14232.7	CTD nuclear envelope phosphatase 1 regulatory subunit 1 OS=Rattus norvegicus OX=10116 GN=Cnep1r1 PE=4 SV=1	35888.4	73898.6	41562.3	57683	74163.8	51444.2	77072.7	12525.5	39474.8	52503.5	37264.6	9937.01
P08753|GNAI3_RAT;tr|Q45QM8|Q45QM8_RAT	42	12	2269.96	0.131158	0.309643	1.26701	0.318708	Condition 1	Condition 2	40522.2	Guanine nucleotide-binding protein G(k) subunit alpha OS=Rattus norvegicus OX=10116 GN=Gnai3 PE=1 SV=3	1.89664e+06	1.91014e+06	2.46467e+06	2.36666e+06	2.91656e+06	1.43221e+06	1.91924e+06	2.17647e+06	1.10754e+06	1.43715e+06	1.71829e+06	1.89134e+06
Q9WTT2|CLPB_RAT;tr|A0A0G2K3V9|A0A0G2K3V9_RAT;tr|Q6IRH7|Q6IRH7_RAT	1	1	62.61	0.131234	0.309643	1.45559	0.318591	Condition 1	Condition 2	75702.4	Caseinolytic peptidase B protein homolog OS=Rattus norvegicus OX=10116 GN=Clpb PE=2 SV=1	88539.7	141094	97056.5	40623.4	89595.5	114827	41099.2	75283.3	60257.1	95100.3	52994.8	68051.2
Q9EQX9|UBE2N_RAT	8	7	488.86	0.13135	0.309643	1.13983	0.318413	Condition 1	Condition 2	17123.8	Ubiquitin-conjugating enzyme E2 N OS=Rattus norvegicus OX=10116 GN=Ube2n PE=1 SV=1	2.92474e+06	2.31895e+06	2.56268e+06	2.90011e+06	2.29827e+06	2.22958e+06	1.99573e+06	1.87431e+06	2.96778e+06	2.02848e+06	2.3263e+06	2.17279e+06
tr|A0A0G2K9T4|A0A0G2K9T4_RAT;tr|A0A0G2JWA8|A0A0G2JWA8_RAT;D3ZHV2|MACF1_RAT	92	66	4381.25	0.131356	0.309643	1.17006	0.318405	Condition 1	Condition 2	835121	Microtubule-actin cross-linking factor 1 OS=Rattus norvegicus OX=10116 GN=Macf1 PE=1 SV=1	560522	765038	563689	455446	539472	665467	430189	587296	532728	571951	433266	478278
Q62931|GOSR1_RAT	4	3	174.06	0.131407	0.309643	1.20348	0.318326	Condition 1	Condition 2	28533.5	Golgi SNAP receptor complex member 1 OS=Rattus norvegicus OX=10116 GN=Gosr1 PE=1 SV=1	182968	150985	232807	177392	178687	128140	172910	117295	129069	122757	148951	182299
tr|Q6AZ33|Q6AZ33_RAT	8	8	416.39	0.131554	0.309649	1.39006	0.318102	Condition 2	Condition 1	33507.5	Biliverdin reductase A OS=Rattus norvegicus OX=10116 GN=Blvra PE=1 SV=1	136731	112933	166940	160430	142634	183029	146026	151193	355938	223529	134292	243824
P40190|IL6RB_RAT;tr|F1LPK1|F1LPK1_RAT;tr|H9BFG4|H9BFG4_RAT;tr|Q7TQ89|Q7TQ89_RAT	1	1	54.08	0.131607	0.309649	1.35849	0.31802	Condition 1	Condition 2	102450	Interleukin-6 receptor subunit beta OS=Rattus norvegicus OX=10116 GN=Il6st PE=1 SV=1	180672	185972	164499	247131	204424	154898	176993	184240	194735	95180.7	144009	42240
Q64559|BACH_RAT;tr|F8WG67|F8WG67_RAT	16	16	922.77	0.131778	0.309702	1.24612	0.317758	Condition 2	Condition 1	42735.2	Cytosolic acyl coenzyme A thioester hydrolase OS=Rattus norvegicus OX=10116 GN=Acot7 PE=1 SV=4	2.84036e+06	1.9381e+06	2.39409e+06	3.48279e+06	2.06483e+06	2.2604e+06	2.55948e+06	2.48662e+06	4.72208e+06	2.71436e+06	2.99675e+06	3.18827e+06
tr|A0A0G2QC33|A0A0G2QC33_RAT	1	1	62.15	0.131892	0.309702	1.21009	0.317585	Condition 1	Condition 2	44363.6	Cysteine protease OS=Rattus norvegicus OX=10116 GN=Atg4b PE=1 SV=1	198015	158670	282106	202417	209081	165487	129148	212091	160696	197082	166120	139561
tr|D3ZSZ6|D3ZSZ6_RAT	2	2	46.35	0.131945	0.309702	1.18534	0.317504	Condition 2	Condition 1	134313	Diacylglycerol kinase OS=Rattus norvegicus OX=10116 GN=Dgkh PE=1 SV=3	288400	283039	235367	399918	219347	321339	361005	338780	327767	447215	278876	317633
Q68FW4|STX18_RAT	10	9	493.19	0.132024	0.309702	1.27558	0.317384	Condition 2	Condition 1	38512.5	Syntaxin-18 OS=Rattus norvegicus OX=10116 GN=Stx18 PE=2 SV=1	604074	705142	587850	928019	1.03246e+06	572555	1.04385e+06	795185	575778	1.09871e+06	974115	1.16332e+06
tr|F1LZB7|F1LZB7_RAT	2	2	70.48	0.133067	0.311914	1.20883	0.315803	Condition 2	Condition 1	117978	FERM domain-containing 4B OS=Rattus norvegicus OX=10116 GN=Frmd4b PE=1 SV=2	103030	62225.5	73496.1	64631.1	72765.4	66905.4	76588.8	98570.5	115095	100923	65440.3	78959.1
P68182|KAPCB_RAT	23	6	1553.43	0.133477	0.31196	1.22088	0.315184	Condition 1	Condition 2	40707.9	cAMP-dependent protein kinase catalytic subunit beta OS=Rattus norvegicus OX=10116 GN=Prkacb PE=1 SV=2	8.64718e+06	7.59164e+06	7.40506e+06	7.03552e+06	7.03065e+06	4.48731e+06	5.26848e+06	8.05584e+06	5.18892e+06	5.57366e+06	5.89988e+06	4.5763e+06
tr|G3V8J5|G3V8J5_RAT	17	16	948.74	0.133519	0.31196	1.24725	0.315122	Condition 1	Condition 2	109529	PH and SEC7 domain-containing protein 1 OS=Rattus norvegicus OX=10116 GN=Psd PE=1 SV=1	782382	711815	1.20912e+06	944970	1.15883e+06	682626	781731	639640	557934	629337	937019	855830
tr|M0RAD5|M0RAD5_RAT	1	1	17.41	0.13363	0.31196	2.7164	0.314955	Condition 1	Condition 2	29722.2	ATP-dependent Clp protease proteolytic subunit OS=Rattus norvegicus OX=10116 GN=Clpp PE=1 SV=1	180874	131713	64262.5	63652	46556.6	28558.9	30651.1	42448.5	89773.3	26281.1	662.698	0
tr|B2RYB8|B2RYB8_RAT	5	4	220.37	0.133718	0.31196	1.31316	0.314823	Condition 1	Condition 2	84817.9	Integrin beta OS=Rattus norvegicus OX=10116 GN=Itgb2 PE=1 SV=1	129331	190925	160387	90507	106086	96361.8	101034	116972	62938	87109.9	91104.5	129951
tr|D3Z8R4|D3Z8R4_RAT	2	2	74.28	0.133773	0.31196	1.30563	0.31474	Condition 2	Condition 1	96523.7	RNA-binding motif protein 25-like 1 OS=Rattus norvegicus OX=10116 GN=Rbm25l1 PE=1 SV=3	122989	85084.1	69863.2	54169	87814	140091	100752	104577	170324	90360.3	109820	155336
Q63448|ACOX3_RAT;tr|F1M9A7|F1M9A7_RAT	12	10	724.48	0.133855	0.31196	1.27265	0.314617	Condition 2	Condition 1	78446	Peroxisomal acyl-coenzyme A oxidase 3 OS=Rattus norvegicus OX=10116 GN=Acox3 PE=1 SV=1	542827	559819	627439	397869	534933	504774	762120	848763	378285	594547	753010	694604
F1LU71|AUHM_RAT	2	2	61.05	0.133869	0.31196	1.36937	0.314595	Condition 2	Condition 1	33340.9	Methylglutaconyl-CoA hydratase, mitochondrial OS=Rattus norvegicus OX=10116 GN=Auh PE=1 SV=2	4981.34	11647.8	11713.4	5493.3	13061.8	14083.1	17733.2	9442.18	12442.3	19773.4	10943.3	13171
P10824|GNAI1_RAT	50	16	2846.83	0.133881	0.31196	1.32037	0.314577	Condition 1	Condition 2	40345.1	Guanine nucleotide-binding protein G(i) subunit alpha-1 OS=Rattus norvegicus OX=10116 GN=Gnai1 PE=1 SV=3	4.25639e+06	5.14502e+06	4.93296e+06	2.49283e+06	5.0125e+06	3.83974e+06	2.60337e+06	4.49985e+06	1.70371e+06	3.05998e+06	3.9331e+06	3.64872e+06
tr|Q14U74|Q14U74_RAT	2	2	66.03	0.134032	0.31208	1.16082	0.314351	Condition 2	Condition 1	92729.1	Protein-O-mannosyltransferase 2 OS=Rattus norvegicus OX=10116 GN=Pomt2 PE=2 SV=1	50143.2	37019.1	61290.2	64902	53608.2	46299.7	63745.1	59974.5	49620.8	54595.6	66227.7	69476.5
Q9WVC0|SEPT7_RAT;tr|A0A0G2JZT5|A0A0G2JZT5_RAT;tr|A2VCW8|A2VCW8_RAT;tr|D4A0F5|D4A0F5_RAT;tr|F1LMC7|F1LMC7_RAT	39	31	2419.37	0.134399	0.312294	1.28326	0.313803	Condition 1	Condition 2	50507.9	Septin-7 OS=Rattus norvegicus OX=10116 GN=Sept7 PE=1 SV=1	8.49967e+06	1.05933e+07	1.19088e+07	5.75707e+06	9.76607e+06	6.64868e+06	1.00076e+07	6.49006e+06	5.2868e+06	5.94546e+06	6.0025e+06	7.70382e+06
Q9Z2L0|VDAC1_RAT	31	28	2038.39	0.134445	0.312294	1.25642	0.313734	Condition 1	Condition 2	30755.5	Voltage-dependent anion-selective channel protein 1 OS=Rattus norvegicus OX=10116 GN=Vdac1 PE=1 SV=4	1.50952e+07	1.80343e+07	1.89738e+07	1.06192e+07	1.55128e+07	1.12971e+07	1.17324e+07	1.57782e+07	7.434e+06	1.23485e+07	1.1052e+07	1.29149e+07
tr|A0A0G2JSS9|A0A0G2JSS9_RAT	10	8	426.81	0.134879	0.312294	1.19456	0.313089	Condition 1	Condition 2	60249.6	Atlastin-3 OS=Rattus norvegicus OX=10116 GN=Atl3 PE=1 SV=1	408175	453035	360768	285652	325196	265646	324986	333398	224034	272251	283265	318762
tr|F1LXT3|F1LXT3_RAT	2	1	49.31	0.134893	0.312294	1.3676	0.313068	Condition 1	Condition 2	317165	UTP20 small subunit processome component OS=Rattus norvegicus OX=10116 GN=Utp20 PE=1 SV=3	14323	31690.4	23660.8	16805.1	20938.9	33488.5	10828.8	24534.3	15203.7	12633.1	18469.7	21362.7
Q63344|MOT2_RAT;tr|Q66HS9|Q66HS9_RAT	3	3	128.62	0.134956	0.312294	1.21411	0.312975	Condition 1	Condition 2	53057.4	Monocarboxylate transporter 2 OS=Rattus norvegicus OX=10116 GN=Slc16a7 PE=1 SV=1	303166	348149	501826	341850	357050	284668	288945	346977	205817	243122	302672	372358
O35394|PRAF1_RAT	1	1	62.47	0.135024	0.312294	1.2514	0.312873	Condition 1	Condition 2	20643	Prenylated Rab acceptor protein 1 OS=Rattus norvegicus OX=10116 GN=Rabac1 PE=1 SV=1	1.22064e+06	925959	758664	714509	775281	599350	860605	588841	556514	504653	846256	634194
P70587|LRRC7_RAT;tr|F1M4K6|F1M4K6_RAT	11	11	449.47	0.135033	0.312294	1.29993	0.312859	Condition 1	Condition 2	166878	Leucine-rich repeat-containing protein 7 OS=Rattus norvegicus OX=10116 GN=Lrrc7 PE=1 SV=2	183907	275911	252996	151119	229153	138785	154138	251856	140904	147456	104167	149121
tr|D3ZSC1|D3ZSC1_RAT	4	4	203.31	0.135152	0.312294	1.25469	0.312683	Condition 1	Condition 2	67555.1	Sushi domain containing 5 (Predicted) OS=Rattus norvegicus OX=10116 GN=Susd5 PE=4 SV=1	166666	178680	273716	169892	186069	145516	157737	236399	107585	133067	154821	103474
[truncated: 3,449 more rows]

## Sheet: FC 2 up-down-2unique peptides
Accession	Peptide count	Unique peptides	Confidence score	Anova (p)	q Value	Max fold change	Power	Highest mean condition	Lowest mean condition	Mass	Description	IUO 1	IUO 2	IUO 3	IUO 4	IUO 5	IUO 6	IUO AVG	PNO 1	PNO 2	PNO 3	PNO 4	PNO 5	PNO 6	PNO AVG	FOLD CHANGE (IUO/PNO)	TTEST
[truncated: 491 more rows]
